# Supplementary material for: The impact of viral mutations on recognition by SARS-CoV-2 specific T cells
Source: iScience. 2021 Oct 28;24(11):103353. doi: 10.1016/j.isci.2021.103353 (PMC8552693; doi:10.1016/j.isci.2021.103353)
Supplement: Table S2. 12503 amino acid variants identified within the 360 experimentally proven T cell epitopes [file mmc3.csv]

finalname_orf	name	epitope	orf	position	number	name_orf	functional	cd4_cd8
orf1b-P4715L	P4715L	FPPTSFGPL	orf1b	312-320	862300	ORF1B-P4715L	FALSE	CD8
S-P681H	P681H	SPRRARSVA	S	680-688	265749	S-P681H	FALSE	CD8
S-T716I	T716I	AYSNNSIAIPTNFTISV	S	706-722	250512	S-T716I	FALSE	CD8
N-S235F	S235F	LLLLDRLNQLESKMS	N	221-235	250393	N-S235F	FALSE	CD4
S-S982A	S982A	VLNDILSRL	S	976-984	249095	S-S982A	FALSE	CD8
orf1a-A1708D	A1708D	GEAANFCAL	orf1a	1705-1713	248285	ORF1A-A1708D	FALSE	CD8
orf8-Y73C	Y73C	IQYIDIGNY	orf8	71-79	248228	ORF8-Y73C	FALSE	CD8
orf8-R52I	R52I	RVGARKSAPL	orf8	48-57	247501	ORF8-R52I	FALSE	CD8
S-A222V	A222V	PINLVRDLPQGFSAL	S	209-223	138646	S-A222V	FALSE	CD4
N-A220V	A220V	GDAALALLLLDRLNQL	N	215-230	136316	N-A220V	FALSE	CD8
N-P67S	P67S	FPRGQGVPI	N	66-74	62089	N-P67S	FALSE	CD8
N-M234I	M234I	LLLLDRLNQLESKMS	N	221-235	56025	N-M234I	FALSE	CD4
orf1a-M2606I	M2606I	STFNVPMEK	orf1a	2600-2608	27775	ORF1A-M2606I	FALSE	CD8
orf1b-K5542R	K5542R	VVYRGTTTYK	orf1b	1132-1141	22412	ORF1B-K5542R	FALSE	CD8
S-L452R	L452R	YNYLYRLFRKSNLKP	S	449-463	22334	S-L452R	FALSE	CD4
S-W152C	W152C	KSWMESEFRVY	S	150-160	18778	S-W152C	FALSE	CD8
orf1a-F2780L	F2780L	KQLIKVTLVF	orf1a	2771-2780	17462	ORF1A-F2780L	FALSE	CD8
S-E484K	E484K	NGVEGFNCY	S	481-489	16426	S-E484K	FALSE	CD8
orf3a-L15F	L15F	FMRIFTIGTVTLKQG	orf3a	Apr-18	16313	ORF3A-L15F	FALSE	CD4
orf1b-A5922S	A5922S	IPRRNVATL	orf1b	1515-1523	16165	ORF1B-A5922S	FALSE	CD8
S-S98F	S98F	TEKSNIIRGW	S	95-104	15837	S-S98F	FALSE	CD8
S-W1214G	W1214G	YEQYIKWPWYIWLGF	S	1206-1220	14459	S-W1214G	FALSE	CD8
N-P365S	P365S	LLNKHIDAYKTFPPTEPK	N	351 -369	14241	N-P365S	TRUE	CD8
S-Q677H	Q677H	SYQTQTNSPRRARSVA	S	673-688	13659	S-Q677H	FALSE	CD8
orf3a-V202L	V202L	VLHSYFTSDYYQLY	orf3a	202-215	13363	ORF3A-V202L	FALSE	CD8
orf3a-T223I	T223I	STDTGVEHVTFFIYNK	orf3a	220-235	13169	ORF3A-T223I	FALSE	CD8
orf1a-P3371S	P3371S	QPGQTFSVL	orf1a	3370-3378	10733	ORF1A-P3371S	FALSE	CD8
N-P151L	P151L	NPANNAAIVL	N	150-159	10261	N-P151L	FALSE	CD8
orf8-L84S	L84S	GNYTVSCLPFTI	orf8	77-88	9865	ORF8-L84S	FALSE	CD8
orf3a-T151I	T151I	YFLCWHTNCYDYCIPY	orf3a	145-160	8933	ORF3A-T151I	FALSE	CD8
orf1a-S1361P	S1361P	SNEKQEILGTVSWNL	orf1a	1361-1375	8789	ORF1A-S1361P	FALSE	CD8
orf1a-V3748I	V3748I	NYSGVVTTVMF	orf1a	3743-3753	8737	ORF1A-V3748I	FALSE	CD8
S-T732A	T732A	SVTTEILPVSMTKTS	S	721-735	8538	S-T732A	FALSE	CD8
S-Q675H	Q675H	SYQTQTNSPRRARSVA	S	673-688	7370	S-Q675H	FALSE	CD8
S-T95I	T95I	VLPFNDGVYFASTEK	S	83-97	7285	S-T95I	FALSE	CD8
S-P272L	P272L	YYVGYLQPRTFLL	S	265-277	7270	S-P272L	FALSE	CD8
orf1a-A3623S	A3623S	SAFAMMFVK	orf1a	3622-3630	7055	ORF1A-A3623S	FALSE	CD8
orf1a-S3884L	S3884L	RVESSSKLWAQCVQL	orf1a	3880-3894	6837	ORF1A-S3884L	FALSE	CD4
S-D80A	D80A	RFDNPVLPF	S	78-86	6618	S-D80A	FALSE	CD8
S-K417N	K417N	KIADYNYKL	S	417-425	6595	S-K417N	FALSE	CD8
orf7a-T14I	T14I	LITLATCELYHYQECV	orf7a	Sep-24	6355	ORF7A-T14I	FALSE	CD8
S-M153T	M153T	KSWMESEFRVY	S	150-160	6349	S-M153T	FALSE	CD8
S-D215G	D215G	PINLVRDLPQGFSAL	S	209-223	6248	S-D215G	FALSE	CD4
S-V1176F	V1176F	GINASVVNIQKEIDR	S	1171-1185	6212	S-V1176F	FALSE	Unknown
N-P13L	P13L	QRNAPRITF	N	Sep-17	5849	N-P13L	TRUE	CD8
S-D138Y	D138Y	FCNDPFLGVYY	S	135-145	5599	S-D138Y	FALSE	CD8
orf1a-T4087I	T4087I	NTCDGTTFTY	orf1a	4082-4091	5582	ORF1A-T4087I	FALSE	CD8
N-A398V	A398V	LPAADLDDF	N	395-403	5505	N-A398V	FALSE	CD8
orf1a-P3952S	P3952S	SEFSSLPSY	orf1a	3946-3954	5456	ORF1A-P3952S	FALSE	CD8
orf3a-G224C	G224C	STDTGVEHVTFFIYNK	orf3a	220-235	5417	ORF3A-G224C	FALSE	CD8
orf3a-R122I	R122I	GLEAPFLYLYALVYFLQSINFVRIIMR	orf3a	100-126	5244	ORF3A-R122I	FALSE	CD8
orf1b-M6426I	M6426I	YLDAYNMMI	orf1b	2018-2026	5153	ORF1B-M6426I	FALSE	CD8
orf7b-S5L	S5L	MIELSLIDFYLCFLAFLLFLVLIML	orf7b	Jan-25	5153	ORF7B-S5L	FALSE	CD8
orf3a-D155Y	D155Y	YFLCWHTNCYDYCIPY	orf3a	145-160	4841	ORF3A-D155Y	FALSE	CD8
orf1a-S944L	S944L	GDCEEEEFEPSTQYEY	orf1a	934-949	4830	ORF1A-S944L	FALSE	CD8
N-Q9H	Q9H	QRNAPRITF	N	Sep-17	4311	N-Q9H	TRUE	CD8
orf1a-M3655I	M3655I	MPASWVMRI	orf1a	3655-3663	4207	ORF1A-M3655I	FALSE	CD8
N-S183Y	S183Y	SQASSRSSSR	N	180-189	4032	N-S183Y	FALSE	CD8
S-H655Y	H655Y	IGAEHVNNSY	S	651-660	4002	S-H655Y	FALSE	CD8
S-E583D	E583D	EILDITPCSF	S	583-592	3983	S-E583D	FALSE	CD8
orf3a-T175I	T175I	TTSPISEHDY	orf3a	175-184	3976	ORF3A-T175I	FALSE	CD8
orf3a-V77F	V77F	ALSKGVHFV	orf3a	72-80	3919	ORF3A-V77F	FALSE	CD8
S-L54F	L54F	STQDLFLPFF	S	50-59	3876	S-L54F	FALSE	CD8
orf3a-K75N	K75N	ALSKGVHFV	orf3a	72-80	3619	ORF3A-K75N	FALSE	CD8
N-A90T	A90T	YYRRATRRIR	N	86-95	3597	N-A90T	FALSE	CD8
N-L139F	L139F	ATEGALNTPK	N	134-143	3585	N-L139F	FALSE	CD8
orf3a-V13L	V13L	FMRIFTIGTVTLKQG	orf3a	Apr-18	3576	ORF3A-V13L	FALSE	CD4
N-T135I	T135I	KDGIIWVATEGALNT	N	127-141	3459	N-T135I	FALSE	CD4
orf3a-H78Y	H78Y	ALSKGVHFV	orf3a	72-80	3449	ORF3A-H78Y	FALSE	CD8
N-S187L	S187L	SQASSRSSSR	N	180-189	3446	N-S187L	FALSE	CD8
orf1a-H110Y	H110Y	VPHVGEIPVAYRKVLL	orf1a	108-123	3404	ORF1A-H110Y	FALSE	CD8
orf1a-M3752I	M3752I	NYSGVVTTVMF	orf1a	3743-3753	3377	ORF1A-M3752I	FALSE	CD8
S-D80Y	D80Y	RFDNPVLPF	S	78-86	3365	S-D80Y	FALSE	CD8
orf1b-M5058I	M5058I	MVMCGGSLYV	orf1b	657-666	3317	ORF1B-M5058I	FALSE	CD8
N-D401Y	D401Y	AADLDDFSKQLQQSM	N	397-411	3235	N-D401Y	FALSE	CD4
orf3a-G100C	G100C	GLEAPFLYLYALVYFLQSINFVRIIMR	orf3a	100-126	3207	ORF3A-G100C	FALSE	CD8
M-V70L	V70L	FLWLLWPVTLACFVLAAV	M	53-70	3194	M-V70L	FALSE	CD8
orf3a-A110S	A110S	GLEAPFLYLYALVYFLQSINFVRIIMR	orf3a	100-126	3085	ORF3A-A110S	FALSE	CD8
S-K1191N	K1191N	RLNEVAKNL	S	1185-1193	3056	S-K1191N	FALSE	CD8
orf3a-A72S	A72S	ITLKKRWQLAL	orf3a	63-73	2971	ORF3A-A72S	FALSE	CD8
S-S494P	S494P	YFPLQSYGF	S	489-497	2862	S-S494P	FALSE	CD8
N-A119S	A119S	YLGTGPEAGL	N	112-121	2841	N-A119S	FALSE	CD8
orf3a-V90F	V90F	FVCNLLLLFVTVYSHLLLV	orf3a	79-97	2775	ORF3A-V90F	FALSE	CD8
N-I292T	I292T	QELIRQGTDYKHW	N	289-301	2695	N-I292T	FALSE	CD8
orf10-P10S	P10S	MGYINVFAFPFTIYSL	orf10	Jan-16	2693	ORF10-P10S	FALSE	CD8
orf1a-T1637I	T1637I	TTDPSFLGRY	orf1a	1637-1646	2687	ORF1A-T1637I	FALSE	CD8
orf1a-V2604A	V2604A	STFNVPMEK	orf1a	2600-2608	2680	ORF1A-V2604A	FALSE	CD8
S-H49Y	H49Y	VYYPDKVFRSSVLH	S	36-49	2671	S-H49Y	FALSE	CD8
S-L176F	L176F	CTFEYVSQPFLMDLE	S	166-180	2668	S-L176F	TRUE	CD8
orf6-I33T	I33T	IWNLDYIINLIIKNL	orf6	26-40	2667	ORF6-I33T	FALSE	CD4
S-A688V	A688V	SYQTQTNSPRRARSVA	S	673-688	2654	S-A688V	FALSE	CD8
orf3a-V225F	V225F	STDTGVEHVTFFIYNK	orf3a	220-235	2641	ORF3A-V225F	FALSE	CD8
S-Q677P	Q677P	SYQTQTNSPRRARSVA	S	673-688	2601	S-Q677P	FALSE	CD8
orf3a-S180P	S180P	TTSPISEHDY	orf3a	175-184	2597	ORF3A-S180P	FALSE	CD8
orf1b-T5131I	T5131I	NRDVDTDFVNEFYAY	orf1b	725-739	2540	ORF1B-T5131I	FALSE	CD8
N-D103Y	D103Y	MKDLSPRWYFYYL	N	101-113	2527	N-D103Y	FALSE	CD4
M-F28L	F28L	FLFLTWICL	M	26-34	2523	M-F28L	FALSE	CD8
orf1a-I739V	I739V	APKEIIFLEGETL	orf1a	735-747	2507	ORF1A-I739V	FALSE	CD8
orf3a-L85F	L85F	FVCNLLLLFVTVYSHLLLV	orf3a	79-97	2445	ORF3A-L85F	FALSE	CD8
orf1a-T3750I	T3750I	NYSGVVTTVMF	orf1a	3743-3753	2420	ORF1A-T3750I	FALSE	CD8
S-A520S	A520S	VVLSFELLHAPATVC	S	511-525	2409	S-A520S	FALSE	CD4
orf3a-L108F	L108F	GLEAPFLYLYALVYFLQSINFVRIIMR	orf3a	100-126	2387	ORF3A-L108F	FALSE	CD8
orf1a-T814I	T814I	VTNNTFTLK	orf1a	808-816	2372	ORF1A-T814I	FALSE	CD8
S-T1027I	T1027I	AEIRASANLAATK	S	1016-1028	2307	S-T1027I	FALSE	CD8
S-V1228L	V1228L	FIAGLIAIV	S	1220-1228	2243	S-V1228L	FALSE	CD8
S-D138H	D138H	FCNDPFLGVYY	S	135-145	2213	S-D138H	FALSE	CD8
N-T362I	T362I	AYKTFPPTEPK	N	359-369	2193	N-T362I	TRUE	CD8
S-A67V	A67V	FLPFFSNVTWFHAI	S	55-68	2104	S-A67V	FALSE	CD8
S-W152L	W152L	KSWMESEFRVY	S	150-160	2058	S-W152L	FALSE	CD8
orf1a-D1036E	D1036E	YLKLTDNVYIK	orf1a	1031-1041	2036	ORF1A-D1036E	FALSE	CD8
orf3a-P104L	P104L	GLEAPFLYLYALVYFLQSINFVRIIMR	orf3a	100-126	2031	ORF3A-P104L	FALSE	CD8
orf1a-P1640S	P1640S	HTTDPSFLGRY	orf1a	1636-1646	2003	ORF1A-P1640S	FALSE	CD8
S-E780Q	E780Q	QEVFAQVKQIYK	S	779-790	1974	S-E780Q	FALSE	CD8
orf1a-P1862S	P1862S	SEYKGPITDVFYKENSY	orf1a	1857-1873	1971	ORF1A-P1862S	FALSE	CD8
orf1a-T4083M	T4083M	NTCDGTTFTY	orf1a	4082-4091	1970	ORF1A-T4083M	FALSE	CD8
orf8-A51V	A51V	RVGARKSAPL	orf8	48-57	1950	ORF8-A51V	FALSE	CD8
N-V72I	V72I	KFPRGQGVPI	N	65-74	1943	N-V72I	FALSE	CD8
S-P681R	P681R	SPRRARSVA	S	680-688	1920	S-P681R	FALSE	CD8
orf3a-Y109C	Y109C	GLEAPFLYLYALVYFLQSINFVRIIMR	orf3a	100-126	1913	ORF3A-Y109C	FALSE	CD8
orf3a-L94P	L94P	FVCNLLLLFVTVYSHLLLV	orf3a	79-97	1912	ORF3A-L94P	FALSE	CD8
orf8-V32L	V32L	YVVDDPCPIHFY	orf8	31-42	1855	ORF8-V32L	FALSE	CD8
orf3a-E226G	E226G	GVEHVTFFIYNKIVDEPEEH	orf3a	224-243	1848	ORF3A-E226G	FALSE	CD8
N-P13S	P13S	QRNAPRITF	N	Sep-17	1844	N-P13S	TRUE	CD8
orf1b-P4715F	P4715F	FPPTSFGPL	orf1b	312-320	1840	ORF1B-P4715F	FALSE	CD8
orf3a-T14I	T14I	RIFTIGTVTLK	orf3a	Jun-16	1839	ORF3A-T14I	FALSE	CD8
N-P80R	P80R	NTNSSPDDQIGYY	N	75-87	1828	N-P80R	FALSE	CD8
orf1a-L3644F	L3644F	FLCLFLLPSLATV	orf1a	3635-3647	1824	ORF1A-L3644F	FALSE	CD8
orf1a-E913D	E913D	YLFDESGEFKL	orf1a	906-916	1795	ORF1A-E913D	FALSE	CD8
N-P13T	P13T	QRNAPRITF	N	Sep-17	1785	N-P13T	TRUE	CD8
orf8-T87I	T87I	GNYTVSCLPFTI	orf8	77-88	1780	ORF8-T87I	FALSE	CD8
orf1a-T1543I	T1543I	YYTSNPTTF	orf1a	1536-1544	1776	ORF1A-T1543I	FALSE	CD8
S-G1219C	G1219C	YEQYIKWPWYIWLGF	S	1206-1220	1749	S-G1219C	FALSE	CD8
orf1a-T4090I	T4090I	NTCDGTTFTY	orf1a	4082-4091	1733	ORF1A-T4090I	FALSE	CD8
orf3a-P240S	P240S	GVEHVTFFIYNKIVDEPEEH	orf3a	224-243	1699	ORF3A-P240S	FALSE	CD8
orf1a-L3468V	L3468V	VLAWLYAAV	orf1a	3467-3475	1694	ORF1A-L3468V	FALSE	CD8
orf7a-L116F	L116F	VFITLCFTLK	orf7a	108-117	1686	ORF7A-L116F	FALSE	CD8
orf3a-K16N	K16N	RIFTIGTVTLK	orf3a	Jun-16	1645	ORF3A-K16N	FALSE	CD8
S-K1073N	K1073N	HVTYVPAQEKNF	S	1064-1075	1643	S-K1073N	FALSE	CD8
orf1a-P1640L	P1640L	HTTDPSFLGRY	orf1a	1636-1646	1642	ORF1A-P1640L	FALSE	CD8
orf3a-L106F	L106F	GLEAPFLYLYALVYFLQSINFVRIIMR	orf3a	100-126	1631	ORF3A-L106F	FALSE	CD8
orf3a-S74F	S74F	ALSKGVHFV	orf3a	72-80	1628	ORF3A-S74F	FALSE	CD8
orf1a-S2224F	S2224F	ASFNYLKSPNFSK	orf1a	2213-2225	1624	ORF1A-S2224F	FALSE	CD8
S-S640F	S640F	VYSTGSNVFQTR	S	635-646	1619	S-S640F	FALSE	CD8
S-K417T	K417T	RQIAPGQTGKIADYNYKL	S	408-425	1616	S-K417T	FALSE	CD8
S-A522S	A522S	VVLSFELLHAPATVC	S	511-525	1615	S-A522S	FALSE	CD4
N-T334I	T334I	GTWLTYTGAIKLDDK	N	328-342	1608	N-T334I	FALSE	CD4
N-T366I	T366I	KTFPPTEPK	N	361-369	1607	N-T366I	TRUE	CD8
orf7a-P84S	P84S	DGVKHVYQLRARSVSPKL	orf7a	69-86	1598	ORF7A-P84S	FALSE	CD4
N-A182S	A182S	SQASSRSSSR	N	180-189	1586	N-A182S	FALSE	CD8
orf1a-T1542I	T1542I	YYTSNPTTF	orf1a	1536-1544	1577	ORF1A-T1542I	FALSE	CD8
M-T175M	T175M	SRTLSYYKLGASQRV	M	173-187	1575	M-T175M	FALSE	CD4
orf10-I4V	I4V	INVFAFPFTIYSLLL	orf10	Apr-18	1566	ORF10-I4V	FALSE	CD4
S-P812S	P812S	ILPDPSKPSK	S	805-814	1562	S-P812S	FALSE	CD8
S-Q675R	Q675R	SYQTQTNSPRRARSVA	S	673-688	1555	S-Q675R	FALSE	CD8
S-P1263L	P1263L	SEPVLKGVKL	S	1261-1270	1547	S-P1263L	FALSE	CD8
orf7b-A15S	A15S	MIELSLIDFYLCFLAFLLFLVLIML	orf7b	Jan-25	1525	ORF7B-A15S	FALSE	CD8
S-A1020S	A1020S	AEIRASANLAATK	S	1016-1028	1525	S-A1020S	FALSE	CD8
orf3a-L95F	L95F	FVCNLLLLFVTVYSHLLLV	orf3a	79-97	1518	ORF3A-L95F	FALSE	CD8
S-T859N	T859N	FNGLTVLPPLLTDEM	S	855 - 869	1518	S-T859N	FALSE	CD4
S-V143F	V143F	FCNDPFLGVYY	S	135-145	1517	S-V143F	FALSE	CD8
orf3a-A110V	A110V	YLYALVYFL	orf3a	107-115	1501	ORF3A-A110V	FALSE	CD8
S-T859I	T859I	FNGLTVLPPLLTDEM	S	855 - 869	1501	S-T859I	FALSE	CD4
orf1b-T5477I	T5477I	KLSYGIATV	orf1b	1069-1077	1499	ORF1B-T5477I	FALSE	CD8
S-D215H	D215H	KHTPINLVRDLPQGF	S	206-220	1493	S-D215H	FALSE	CD4
E-L21F	L21F	FLAFVVFL	E	20-27	1489	E-L21F	FALSE	CD8
orf1a-S2625F	S2625F	AELAKNVSLDNVL	orf1a	2618-2630	1485	ORF1A-S2625F	FALSE	CD8
N-H300Y	H300Y	YKHWPQIAQFAPSAS	N	298-312	1473	N-H300Y	FALSE	CD4
orf1b-D5130Y	D5130Y	DTDFVNEFY	orf1b	729-737	1473	ORF1B-D5130Y	FALSE	CD8
N-D128Y	D128Y	KDGIIWVATEGALNT	N	127-141	1472	N-D128Y	FALSE	CD4
orf1b-R5716C	R5716C	VVNARLRAK	orf1b	1309-1317	1457	ORF1B-R5716C	FALSE	CD8
orf1b-A6199S	A6199S	AIMTRCLAV	orf1b	1798-1806	1454	ORF1B-A6199S	FALSE	CD8
orf3a-V112F	V112F	YLYALVYFL	orf3a	107-115	1438	ORF3A-V112F	FALSE	CD8
N-S327L	S327L	GMEVTPSGTWLTYTGAIK	N	321-338	1414	N-S327L	FALSE	CD4
N-A12G	A12G	QRNAPRITF	N	Sep-17	1410	N-A12G	FALSE	CD8
S-M153I	M153I	KSWMESEFRVY	S	150-160	1410	S-M153I	FALSE	CD8
orf3a-S58N	S58N	SASKIITLK	orf3a	58-66	1391	ORF3A-S58N	FALSE	CD8
N-R14C	R14C	QRNAPRITF	N	Sep-17	1380	N-R14C	FALSE	CD8
S-V1264L	V1264L	SEPVLKGVKL	S	1261-1270	1367	S-V1264L	FALSE	CD8
orf1a-E2607K	E2607K	SSTFNVPMEKLK	orf1a	2599-2610	1362	ORF1A-E2607K	FALSE	CD8
orf1b-T5923I	T5923I	IPRRNVATL	orf1b	1515-1523	1352	ORF1B-T5923I	FALSE	CD8
S-N679K	N679K	SYQTQTNSPRRARSVA	S	673-688	1349	S-N679K	FALSE	CD8
orf7b-S31L	S31L	IMLIIFWFSL	orf7b	23-32	1337	ORF7B-S31L	FALSE	CD8
E-S68F	S68F	FYVYSRVKNLNSSRV	E	56-70	1332	E-S68F	FALSE	CD4
S-Q1071L	Q1071L	HVTYVPAQEKNF	S	1064-1075	1332	S-Q1071L	FALSE	CD8
orf3a-H182Y	H182Y	TTSPISEHDY	orf3a	175-184	1324	ORF3A-H182Y	FALSE	CD8
orf6-F7L	F7L	HLVDFQVTI	orf6	03-Nov	1318	ORF6-F7L	FALSE	CD8
orf1a-T1682I	T1682I	YLATALLTL	orf1a	1675-1683	1317	ORF1A-T1682I	FALSE	CD8
S-P812L	P812L	NFSQILPDPSKPSKR	S	801-815	1306	S-P812L	FALSE	CD4
orf1a-S376L	S376L	SEVGPEHSLAEY	orf1a	376-387	1298	ORF1A-S376L	FALSE	CD8
S-G75R	G75R	NVTWFHAIHVSGTNG	S	61-75	1297	S-G75R	FALSE	CD4
orf1b-M5598I	M5598I	YQKVGMQKY	orf1b	1192-1200	1285	ORF1B-M5598I	FALSE	CD8
orf1b-P5371S	P5371S	LVLSVNPYV	orf1b	964-972	1274	ORF1B-P5371S	FALSE	CD8
orf3a-T89I	T89I	FVCNLLLLFVTVYSHLLLV	orf3a	79-97	1268	ORF3A-T89I	FALSE	CD8
orf8-A51S	A51S	SKWYIRVGARKSAPL	orf8	43-57	1267	ORF8-A51S	FALSE	CD4
S-A879S	A879S	TDEMIAQYTSALLAG	S	866-880	1252	S-A879S	FALSE	CD4
orf7a-H47Y	H47Y	FHPLADNKFALTCFSTQF	orf7a	46-63	1251	ORF7A-H47Y	FALSE	CD8
orf3a-T223N	T223N	STDTGVEHVTFFIYNK	orf3a	220-235	1247	ORF3A-T223N	FALSE	CD8
orf1b-E5568D	E5568D	TLVPQEHYV	orf1b	1162-1170	1237	ORF1B-E5568D	FALSE	CD8
orf3a-P240L	P240L	GVEHVTFFIYNKIVDEPEEH	orf3a	224-243	1236	ORF3A-P240L	FALSE	CD8
orf8-H40Y	H40Y	YVVDDPCPIHFY	orf8	31-42	1232	ORF8-H40Y	FALSE	CD8
N-P364L	P364L	KTFPPTEPK	N	361-369	1222	N-P364L	FALSE	CD8
S-F157S	F157S	KSWMESEFRVY	S	150-160	1207	S-F157S	FALSE	CD8
orf3a-A33S	A33S	FVRATATIPI	orf3a	28-37	1191	ORF3A-A33S	FALSE	CD8
N-P279Q	P279Q	KAYNVTQAFGRRGPE	N	266-280	1188	N-P279Q	FALSE	CD4
orf8-S54L	S54L	RVGARKSAPL	orf8	48-57	1179	ORF8-S54L	FALSE	CD8
orf1a-T2952I	T2952I	RPDTRYVLM	orf1a	2949-2957	1174	ORF1A-T2952I	FALSE	CD8
S-F157L	F157L	KSWMESEFRVY	S	150-160	1153	S-F157L	FALSE	CD8
S-M1237I	M1237I	CMTSCCSCLK	S	1236-1245	1152	S-M1237I	FALSE	CD8
E-L21V	L21V	FLAFVVFL	E	20-27	1144	E-L21V	FALSE	CD8
orf3a-T176I	T176I	TTSPISEHDY	orf3a	175-184	1134	ORF3A-T176I	FALSE	CD8
S-Q957R	Q957R	AQALNTLVKQL	S	956-966	1133	S-Q957R	FALSE	CD8
S-S673T	S673T	SYQTQTNSPRRARSVA	S	673-688	1133	S-S673T	FALSE	CD8
S-T51I	T51I	STQDLFLPFF	S	50-59	1128	S-T51I	FALSE	CD8
N-G243C	G243C	QQQQGQTVTK	N	239-248	1121	N-G243C	FALSE	CD8
orf3a-T32I	T32I	FVRATATIPI	orf3a	28-37	1115	ORF3A-T32I	FALSE	CD8
M-D209Y	D209Y	IGNYKLNTDHSSSSDNIA	M	201-218	1114	M-D209Y	FALSE	Unknown
orf1a-P1321S	P1321S	PTDNYITTY	orf1a	1321-1329	1106	ORF1A-P1321S	FALSE	CD8
S-V367F	V367F	YSVLYNSASFSTFK	S	365-378	1100	S-V367F	FALSE	CD8
orf1a-T749A	T749A	GETLPTEVL	orf1a	744-752	1098	ORF1A-T749A	FALSE	CD8
M-V70F	V70F	FLWLLWPVTLACFVLAAV	M	53-70	1086	M-V70F	FALSE	CD8
M-H155Y	H155Y	GAVILRGHLRIAGHHLGR	M	141-158	1083	M-H155Y	FALSE	CD4
N-P365L	P365L	LLNKHIDAYKTFPPTEPK	N	351 -369	1083	N-P365L	FALSE	CD8
S-T723I	T723I	FTISVTTEIL	S	718-727	1074	S-T723I	FALSE	CD8
orf1b-P5371L	P5371L	LVLSVNPYV	orf1b	964-972	1071	ORF1B-P5371L	FALSE	CD8
orf3a-I62T	I62T	SASKIITLK	orf3a	58-66	1070	ORF3A-I62T	FALSE	CD8
S-D80G	D80G	RFDNPVLPF	S	78-86	1050	S-D80G	FALSE	CD8
N-D402Y	D402Y	AADLDDFSKQLQQSM	N	397-411	1047	N-D402Y	FALSE	CD4
orf7a-V93F	V93F	QEEVQELYSPIFLIV	orf7a	90-104	1043	ORF7A-V93F	FALSE	CD4
S-Q52R	Q52R	STQDLFLPFF	S	50-59	1036	S-Q52R	FALSE	CD8
S-F888L	F888L	GTITSGWTF	S	880-888	1032	S-F888L	FALSE	CD8
orf1b-G6911C	G6911C	TLIGDCATV	orf1b	2507-2515	1027	ORF1B-G6911C	FALSE	CD8
orf10-10del	10del	INVFAFPFTIYSLLL	orf10	Apr-18	1026	ORF10-10DEL	FALSE	CD4
orf10-9del	9del	MGYINVFAFPFTIYSL	orf10	Jan-16	1026	ORF10-9DEL	FALSE	CD8
N-S188L	S188L	SQASSRSSSR	N	180-189	1014	N-S188L	FALSE	CD8
S-G75V	G75V	NVTWFHAIHVSGTNG	S	61-75	1013	S-G75V	FALSE	CD4
orf1a-L3116F	L3116F	TFYLTNDVSFL	orf1a	3113-3123	1011	ORF1A-L3116F	FALSE	CD8
S-P809S	P809S	NFSQILPDPSKPSKR	S	801-815	1009	S-P809S	FALSE	CD4
orf3a-L140F	L140F	NPLLYDANYFLCW	orf3a	137-149	1006	ORF3A-L140F	FALSE	CD8
orf8-D35Y	D35Y	YVVDDPCPIHFY	orf8	31-42	1002	ORF8-D35Y	FALSE	CD8
orf3a-S60F	S60F	SASKIITLK	orf3a	58-66	993	ORF3A-S60F	FALSE	CD8
S-H245Y	H245Y	ITRFQTLLALHRSYL	S	235-249	981	S-H245Y	FALSE	CD4
S-Y453F	Y453F	NYNYLYRLF	S	448-456	981	S-Y453F	FALSE	CD8
orf1a-A1679V	A1679V	YLATALLTL	orf1a	1675-1683	976	ORF1A-A1679V	FALSE	CD8
orf6-W27L	W27L	IWNLDYIINLIIKNL	orf6	26-40	962	ORF6-W27L	FALSE	CD4
orf7a-L96F	L96F	QEEVQELYSPIFLIV	orf7a	90-104	961	ORF7A-L96F	FALSE	CD4
S-N164T	N164T	VYSSANNCTFEY	S	159-170	961	S-N164T	FALSE	CD8
orf1a-P2605S	P2605S	SSTFNVPMEKLK	orf1a	2599-2610	956	ORF1A-P2605S	FALSE	CD8
S-69del	69del	NVTWFHAIHVSGTNG	S	61-75	956	S-69DEL	FALSE	CD4
S-70del	70del	NVTWFHAIHVSGTNG	S	61-75	956	S-del69/70	FALSE	CD4
orf1a-S2193F	S2193F	ASMPTTIAK	orf1a	2192-2200	954	ORF1A-S2193F	FALSE	CD8
S-S221L	S221L	NLVRDLPQGFSALEP	S	211-225	954	S-S221L	FALSE	CD4
orf1a-A385V	A385V	SEVGPEHSLAEY	orf1a	376-387	952	ORF1A-A385V	FALSE	CD8
orf7a-R80I	R80I	QLRARSVSPK	orf7a	76-85	941	ORF7A-R80I	FALSE	CD8
S-A706V	A706V	AYSNNSIAIPTNFTISV	S	706-722	940	S-A706V	FALSE	CD8
orf1b-T6441I	T6441I	KQFDTYNLW	orf1b	2036-2044	938	ORF1B-T6441I	FALSE	CD8
S-V1104L	V1104L	GTHWFVTQR	S	1099-1107	938	S-V1104L	FALSE	CD8
orf1a-K2200N	K2200N	ASMPTTIAK	orf1a	2192-2200	936	ORF1A-K2200N	FALSE	CD8
orf1a-L1507F	L1507F	TISLAGSYK	orf1a	1504-1512	935	ORF1A-L1507F	FALSE	CD8
orf1a-K120N	K120N	VPHVGEIPVAYRKVLL	orf1a	108-123	934	ORF1A-K120N	FALSE	CD8
S-Q173K	Q173K	EYVSQPFLM	S	169-177	933	S-Q173K	FALSE	CD8
orf8-P38S	P38S	YVVDDPCPIHFY	orf8	31-42	919	ORF8-P38S	FALSE	CD8
orf1a-N1871S	N1871S	SEYKGPITDVFYKENSY	orf1a	1857-1873	916	ORF1A-N1871S	FALSE	CD8
S-G142S	G142S	FCNDPFLGVYY	S	135-145	914	S-G142S	FALSE	CD8
orf1a-P2221S	P2221S	ASFNYLKSPNFSK	orf1a	2213-2225	911	ORF1A-P2221S	FALSE	CD8
M-I48V	I48V	NRFLYIIKL	M	43-51	907	M-I48V	FALSE	CD8
orf3a-T64I	T64I	SASKIITLK	orf3a	58-66	906	ORF3A-T64I	FALSE	CD8
S-A653V	A653V	IGAEHVNNSY	S	651-660	905	S-A653V	FALSE	CD8
S-G1219V	G1219V	YEQYIKWPWYIWLGF	S	1206-1220	902	S-G1219V	FALSE	CD8
orf3a-W69L	W69L	ITLKKRWQLAL	orf3a	63-73	896	ORF3A-W69L	FALSE	CD8
S-P384L	P384L	KCYGVSPTK	S	378-386	896	S-P384L	TRUE	CD8
S-E1202Q	E1202Q	LIDLQELGKYEQYI	S	1197-1210	885	S-E1202Q	FALSE	CD8
S-E180V	E180V	CTFEYVSQPFLMDLE	S	166-180	885	S-E180V	FALSE	CD8
orf7a-V104F	V104F	QEEVQELYSPIFLIV	orf7a	90-104	880	ORF7A-V104F	FALSE	CD4
orf1b-T5563I	T5563I	TLVPQEHYV	orf1b	1162-1170	875	ORF1B-T5563I	FALSE	CD8
orf3a-M125I	M125I	GLEAPFLYLYALVYFLQSINFVRIIMR	orf3a	100-126	867	ORF3A-M125I	FALSE	CD8
orf3a-H93Y	H93Y	FVCNLLLLFVTVYSHLLLV	orf3a	79-97	864	ORF3A-H93Y	FALSE	CD8
orf7a-G70C	G70C	FAFACPDGVKHVYQL	orf7a	63-77	863	ORF7A-G70C	FALSE	CD8
orf1a-F3753V	F3753V	NYSGVVTTVMF	orf1a	3743-3753	858	ORF1A-F3753V	FALSE	CD8
orf1a-L2609F	L2609F	SSTFNVPMEKLK	orf1a	2599-2610	857	ORF1A-L2609F	FALSE	CD8
orf1a-V751L	V751L	GETLPTEVL	orf1a	744-752	857	ORF1A-V751L	FALSE	CD8
N-P326S	P326S	GMEVTPSGTWLTYTGAIK	N	321-338	845	N-P326S	FALSE	CD4
N-P364S	P364S	KTFPPTEPKK	N	361-370	840	N-P364S	FALSE	CD8
orf7b-L32F	L32F	IMLIIFWFSL	orf7b	23-32	839	ORF7B-L32F	FALSE	CD8
orf8-W45L	W45L	SKWYIRVGARKSAPL	orf8	43-57	837	ORF8-W45L	FALSE	CD4
orf3a-S92L	S92L	FVCNLLLLFVTVYSHLLLV	orf3a	79-97	830	ORF3A-S92L	FALSE	CD8
orf3a-T229I	T229I	GVEHVTFFIYNKIVDEPEEH	orf3a	224-243	828	ORF3A-T229I	FALSE	CD8
S-K1073T	K1073T	HVTYVPAQEKNF	S	1064-1075	826	S-K1073T	FALSE	CD8
orf1a-V3475F	V3475F	VLAWLYAAV	orf1a	3467-3475	825	ORF1A-V3475F	FALSE	CD8
N-S186Y	S186Y	SQASSRSSSR	N	180-189	822	N-S186Y	FALSE	CD8
orf1a-S1510F	S1510F	TISLAGSYK	orf1a	1504-1512	818	ORF1A-S1510F	FALSE	CD8
orf1a-T945I	T945I	GDCEEEEFEPSTQYEY	orf1a	934-949	816	ORF1A-T945I	FALSE	CD8
orf1a-T4164I	T4164I	CTDDNALAYY	orf1a	4163-4172	815	ORF1A-T4164I	FALSE	CD8
orf7a-P99S	P99S	VQELYSPIFLIV	orf7a	93-104	812	ORF7A-P99S	FALSE	CD8
orf7a-T61I	T61I	FHPLADNKFALTCFSTQF	orf7a	46-63	811	ORF7A-T61I	FALSE	CD8
S-V308L	V308L	SETKCTLKSFTVEK	S	297-310	810	S-V308L	FALSE	CD8
orf1a-P1640H	P1640H	HTTDPSFLGRY	orf1a	1636-1646	807	ORF1A-P1640H	FALSE	CD8
N-T141I	T141I	ATEGALNTPK	N	134-143	805	N-T141I	FALSE	CD8
N-A359S	A359S	AYKTFPPTEPK	N	359-369	804	N-A359S	FALSE	CD8
orf1b-A5922V	A5922V	IPRRNVATL	orf1b	1515-1523	803	ORF1B-A5922V	FALSE	CD8
N-P168S	P168S	VLQLPQGTTLPKGFYA	N	158-173	798	N-P168S	FALSE	CD8
N-T325I	T325I	GMEVTPSGTWLTYTGAIK	N	321-338	793	N-T325I	TRUE	CD4
orf1b-E5136D	E5136D	DTDFVNEFY	orf1b	729-737	790	ORF1B-E5136D	FALSE	CD8
S-W152R	W152R	KSWMESEFRVY	S	150-160	789	S-W152R	FALSE	CD8
N-P142S	P142S	ATEGALNTPK	N	134-143	786	N-P142S	FALSE	CD8
orf1a-P3371L	P3371L	QPGQTFSVL	orf1a	3370-3378	784	ORF1A-P3371L	FALSE	CD8
N-A156S	A156S	RNPANNAAIVL	N	149-159	780	N-A156S	FALSE	CD8
orf1a-S3885F	S3885F	RVESSSKLWAQCVQL	orf1a	3880-3894	779	ORF1A-S3885F	FALSE	CD4
orf1a-E3909G	E3909G	EAFEKMVSL	orf1a	3906-3914	778	ORF1A-E3909G	FALSE	CD8
M-M109I	M109I	RLFARTRSMW	M	101-110	773	M-M109I	FALSE	CD8
orf1b-S4717I	S4717I	TSFGPLVRK	orf1b	315-323	767	ORF1B-S4717I	FALSE	CD8
orf3a-Y156C	Y156C	YFLCWHTNCYDYCIPY	orf3a	145-160	767	ORF3A-Y156C	FALSE	CD8
orf10-A8V	A8V	MGYINVFAFPFTIYSL	orf10	Jan-16	764	ORF10-A8V	FALSE	CD8
orf7a-Q21R	Q21R	LITLATCELYHYQECV	orf7a	Sep-24	764	ORF7A-Q21R	FALSE	CD8
orf6-T21I	T21I	RTFKVSIWNLDY	orf6	20-31	762	ORF6-T21I	FALSE	CD8
orf8-Q72H	Q72H	IQYIDIGNY	orf8	71-79	756	ORF8-Q72H	FALSE	CD8
N-P67L	P67L	KFPRGQGVPI	N	65-74	754	N-P67L	FALSE	CD8
S-L1063F	L1063F	APHGVVFL	S	1056-1063	750	S-L1063F	FALSE	CD8
S-L822F	L822F	LLFNKVTLA	S	821-829	747	S-L822F	FALSE	CD8
orf1a-V378I	V378I	SEVGPEHSLAEY	orf1a	376-387	746	ORF1A-V378I	FALSE	CD8
orf1b-P6222S	P6222S	IEYPIIGDEL	orf1b	1818-1827	745	ORF1B-P6222S	FALSE	CD8
orf1a-L2620F	L2620F	AELAKNVSLDNVL	orf1a	2618-2630	743	ORF1A-L2620F	FALSE	CD8
orf3a-V202I	V202I	VLHSYFTSDYYQLY	orf3a	202-215	740	ORF3A-V202I	FALSE	CD8
N-A152S	A152S	RNPANNAAIVL	N	149-159	738	N-A152S	FALSE	CD8
orf1a-I1551T	I1551T	GEVITFDNL	orf1a	1548-1556	735	ORF1A-I1551T	FALSE	CD8
N-T271I	T271I	KAYNVTQAF	N	266-274	728	N-T271I	FALSE	CD8
N-V270L	V270L	KPRQKRTATKAYNVT	N	257-271	727	N-V270L	FALSE	CD4
S-G142V	G142V	FCNDPFLGVYY	S	135-145	727	S-G142V	FALSE	CD8
orf3a-L86F	L86F	FVCNLLLLFVTVYSHLLLV	orf3a	79-97	722	ORF3A-L86F	FALSE	CD8
orf3a-T12I	T12I	RIFTIGTVTLK	orf3a	Jun-16	722	ORF3A-T12I	FALSE	CD8
S-L216F	L216F	KHTPINLVRDLPQGF	S	206-220	720	S-L216F	FALSE	CD4
S-L1224F	L1224F	FIAGLIAIV	S	1220-1228	719	S-L1224F	FALSE	CD8
M-A104V	A104V	SYFIASFRLFA	M	94-104	715	M-A104V	FALSE	CD8
orf1b-H5274R	H5274R	QEYADVFHLY	orf1b	866-875	714	ORF1B-H5274R	FALSE	CD8
S-M177I	M177I	CTFEYVSQPFLMDLE	S	166-180	713	S-M177I	TRUE	CD8
orf7a-S83L	S83L	RARSVSPKLFIR	orf7a	78-89	710	ORF7A-S83L	FALSE	CD8
orf1a-I114T	I114T	VPHVGEIPVAYRKVLL	orf1a	108-123	709	ORF1A-I114T	FALSE	CD8
S-T307I	T307I	SETKCTLKSFTVEK	S	297-310	708	S-T307I	FALSE	CD8
orf1a-P4223L	P4223L	VTDTPKGPK	orf1a	4216-4224	705	ORF1A-P4223L	FALSE	CD8
S-G72R	G72R	NVTWFHAIHVSGTNG	S	61-75	704	S-G72R	FALSE	CD4
E-V62F	V62F	FYVYSRVKNL	E	56-65	699	E-V62F	FALSE	CD8
orf3a-K61L	K61L	SASKIITLK	orf3a	58-66	699	ORF3A-K61L	FALSE	CD8
orf7a-R78C	R78C	QLRARSVSPK	orf7a	76-85	698	ORF7A-R78C	FALSE	CD8
S-D215Y	D215Y	NLVRDLPQGFSALEP	S	211-225	692	S-D215Y	FALSE	CD4
M-K180R	K180R	LSYYKLGASQRVAGD	M	176-190	689	M-K180R	FALSE	CD4
orf1b-V5550L	V5550L	KLNVGDYFV	orf1b	1141-1149	689	ORF1B-V5550L	FALSE	CD8
orf3a-K67N	K67N	ITLKKRWQLAL	orf3a	63-73	689	ORF3A-K67N	FALSE	CD8
S-Q957L	Q957L	AQALNTLVKQL	S	956-966	689	S-Q957L	FALSE	CD8
N-L230F	L230F	LLLLDRLNQLESKMS	N	221-235	682	N-L230F	FALSE	CD4
orf3a-R68I	R68I	ITLKKRWQLAL	orf3a	63-73	680	ORF3A-R68I	FALSE	CD8
M-L17I	L17I	EELKKLLEQWNLVIGFLF	M	Nov-28	676	M-L17I	FALSE	CD8
orf1b-P5726S	P5726S	VYIGDPAQL	orf1b	1320-1328	674	ORF1B-P5726S	FALSE	CD8
S-E96D	E96D	GVYFASTEK	S	89-97	671	S-E96D	FALSE	CD8
orf1a-T2196P	T2196P	ASMPTTIAK	orf1a	2192-2200	670	ORF1A-T2196P	FALSE	CD8
orf8-P36S	P36S	YVVDDPCPIHFY	orf8	31-42	668	ORF8-P36S	FALSE	CD8
S-T299I	T299I	SETKCTLKSFTVEK	S	297-310	667	S-T299I	FALSE	CD8
orf7a-S81L	S81L	RARSVSPKL	orf7a	78-86	665	ORF7A-S81L	FALSE	CD8
orf1a-P4220L	P4220L	VTDTPKGPK	orf1a	4216-4224	663	ORF1A-P4220L	FALSE	CD8
orf1a-P748L	P748L	GETLPTEVL	orf1a	744-752	662	ORF1A-P748L	FALSE	CD8
orf7a-P99L	P99L	QEEVQELYSPIFLIV	orf7a	90-104	659	ORF7A-P99L	FALSE	CD4
N-Q289H	Q289H	QELIRQGTDYKHW	N	289-301	658	N-Q289H	FALSE	CD8
orf8-E110Q	E110Q	YEDFLEYHDVRVVL	orf8	105-118	655	ORF8-E110Q	FALSE	CD8
S-T732S	T732S	SVTTEILPVSMTKTS	S	721-735	648	S-T732S	FALSE	CD8
orf1a-L3951F	L3951F	SEFSSLPSY	orf1a	3946-3954	645	ORF1A-L3951F	FALSE	CD8
orf8-P36L	P36L	YVVDDPCPIHFY	orf8	31-42	643	ORF8-P36L	FALSE	CD8
N-T16M	T16M	QRNAPRITF	N	Sep-17	641	N-T16M	FALSE	CD8
orf7a-H73Y	H73Y	FAFACPDGVKHVYQL	orf7a	63-77	641	ORF7A-H73Y	FALSE	CD8
S-D796Y	D796Y	KQIYKTPPIKDF	S	786-797	639	S-D796Y	FALSE	CD8
orf1b-T5538I	T5538I	VVYRGTTTYK	orf1b	1132-1141	632	ORF1B-T5538I	FALSE	CD8
orf7a-V24F	V24F	LITLATCELYHYQECVR	orf7a	Sep-25	630	ORF7A-V24F	FALSE	CD8
S-A67S	A67S	FLPFFSNVTWFHAI	S	55-68	630	S-A67S	FALSE	CD8
orf1a-R2336K	R2336K	AYILFTRFFYV	orf1a	2330-2340	628	ORF1A-R2336K	FALSE	CD8
orf1b-T6915I	T6915I	TLIGDCATV	orf1b	2507-2515	622	ORF1B-T6915I	FALSE	CD8
N-Q229H	Q229H	LLLLDRLNQLESKMS	N	221-235	621	N-Q229H	FALSE	CD4
orf1a-D4085G	D4085G	NTCDGTTFTY	orf1a	4082-4091	620	ORF1A-D4085G	FALSE	CD8
orf1a-N2603D	N2603D	SSTFNVPMEKLK	orf1a	2599-2610	618	ORF1A-N2603D	FALSE	CD8
S-I233V	I233V	DLPIGINITRFQTL	S	228-241	616	S-I233V	FALSE	CD8
N-A55S	A55S	ASWFTALTQHGKEDL	N	50-64	615	N-A55S	FALSE	CD4
orf1b-A6010S	A6010S	EEAIRHVRAW	orf1b	1601-1610	615	ORF1B-A6010S	FALSE	CD8
N-P151S	P151S	RNPANNAAIVL	N	149-159	613	N-P151S	FALSE	CD8
S-F490S	F490S	YFPLQSYGF	S	489-497	612	S-F490S	FALSE	CD8
N-A308S	A308S	AQFAPSASAF	N	305-314	611	N-A308S	FALSE	CD8
orf1a-V3892I	V3892I	RVESSSKLWAQCVQL	orf1a	3880-3894	610	ORF1A-V3892I	FALSE	CD4
orf3a-A59T	A59T	SASKIITLK	orf3a	58-66	604	ORF3A-A59T	FALSE	CD8
orf7a-Q62H	Q62H	FHPLADNKFALTCFSTQF	orf7a	46-63	603	ORF7A-Q62H	FALSE	CD8
S-G446V	G446V	GGNYNYLYRLFRKSN	S	446-460	603	S-G446V	FALSE	CD4
orf7a-I88V	I88V	RARSVSPKLFIR	orf7a	78-89	600	ORF7A-I88V	FALSE	CD8
orf3a-G224V	G224V	GVEHVTFFIYNKIVDEPEEH	orf3a	224-243	596	ORF3A-G224V	FALSE	CD8
N-A90S	A90S	YYRRATRRIR	N	86-95	592	N-A90S	FALSE	CD8
S-Y144F	Y144F	FCNDPFLGVYY	S	135-145	590	S-Y144F	FALSE	CD8
orf3a-Q213K	Q213K	FTSDYYQLY	orf3a	207-215	586	ORF3A-Q213K	TRUE	CD8
S-T323I	T323I	VQPTESIVRFPNITNLCPF	S	320-338	585	S-T323I	FALSE	CD8
M-L17F	L17F	KLLEQWNLV	M	15-23	583	M-L17F	FALSE	CD8
orf1a-I2076T	I2076T	TEVVGDIIL	orf1a	2069-2077	581	ORF1A-I2076T	FALSE	CD8
orf1a-E381D	E381D	SEVGPEHSLAEY	orf1a	376-387	580	ORF1A-E381D	FALSE	CD8
S-E654Q	E654Q	IGAEHVNNSY	S	651-660	580	S-E654Q	FALSE	CD8
orf3a-Y107H	Y107H	GLEAPFLYLYALVYFLQSINFVRIIMR	orf3a	100-126	579	ORF3A-Y107H	FALSE	CD8
S-S71F	S71F	NVTWFHAIHVSGTNG	S	61-75	578	S-S71F	FALSE	CD4
orf8-H112Y	H112Y	YEDFLEYHDVRVVL	orf8	105-118	574	ORF8-H112Y	FALSE	CD8
orf7a-59del	59del	FHPLADNKFALTCFSTQF	orf7a	46-63	573	ORF7A-59DEL	FALSE	CD8
orf7a-60del	60del	FHPLADNKFALTCFSTQF	orf7a	46-63	573	ORF7A-60DEL	FALSE	CD8
orf7a-61del	61del	FHPLADNKFALTCFSTQF	orf7a	46-63	573	ORF7A-61DEL	FALSE	CD8
orf7a-62del	62del	FHPLADNKFALTCFSTQF	orf7a	46-63	573	ORF7A-62DEL	FALSE	CD8
N-A12S	A12S	QRNAPRITF	N	Sep-17	572	N-A12S	FALSE	CD8
S-T240I	T240I	DLPIGINITRFQTL	S	228-241	571	S-T240I	FALSE	CD8
orf1a-T1638I	T1638I	HTTDPSFLGRY	orf1a	1636-1646	570	ORF1A-T1638I	FALSE	CD8
S-H1101Y	H1101Y	GTHWFVTQR	S	1099-1107	569	S-H1101Y	FALSE	CD8
orf3a-W69C	W69C	ITLKKRWQLAL	orf3a	63-73	567	ORF3A-W69C	FALSE	CD8
orf1b-I5723V	I5723V	VYIGDPAQL	orf1b	1320-1328	566	ORF1B-I5723V	FALSE	CD8
orf3a-G18V	G18V	FMRIFTIGTVTLKQG	orf3a	Apr-18	566	ORF3A-G18V	FALSE	CD4
orf3a-E239D	E239D	GVEHVTFFIYNKIVDEPEEH	orf3a	224-243	560	ORF3A-E239D	FALSE	CD8
M-L34F	L34F	FLFLTWICL	M	26-34	559	M-L34F	FALSE	CD8
S-A1020V	A1020V	QLIRAAEIRASANLAATK	S	1011 - 1028	552	S-A1020V	FALSE	CD4
orf3a-L65F	L65F	SASKIITLK	orf3a	58-66	551	ORF3A-L65F	FALSE	CD8
S-S813I	S813I	NFSQILPDPSKPSKR	S	801-815	550	S-S813I	FALSE	CD4
orf3a-P104S	P104S	GLEAPFLYLYALVYFLQSINFVRIIMR	orf3a	100-126	548	ORF3A-P104S	FALSE	CD8
S-H69Y	H69Y	PFFSNVTWFHAIHVS	S	57-71	548	S-H69Y	FALSE	CD4
orf1b-G5063V	G5063V	MVMCGGSLYV	orf1b	657-666	547	ORF1B-G5063V	FALSE	CD8
S-A684V	A684V	SPRRARSVA	S	680-688	547	S-A684V	FALSE	CD8
orf3a-V88L	V88L	FVCNLLLLFVTVYSHLLLV	orf3a	79-97	544	ORF3A-V88L	FALSE	CD8
orf3a-L83F	L83F	FVCNLLLLFVTVYSHLLLV	orf3a	79-97	542	ORF3A-L83F	FALSE	CD8
S-P330S	P330S	VQPTESIVRFPNITNLCPF	S	320-338	542	S-P330S	FALSE	CD8
S-R102I	R102I	TEKSNIIRGW	S	95-104	541	S-R102I	FALSE	CD8
orf1b-M5060I	M5060I	MVMCGGSLYV	orf1b	657-666	540	ORF1B-M5060I	FALSE	CD8
orf1b-T6854I	T6854I	YLNTLTLAV	orf1b	2450-2458	535	ORF1B-T6854I	FALSE	CD8
N-T166I	T166I	AIVLQLPQGTTLPKG	N	156-170	532	N-T166I	FALSE	CD4
E-S55F	S55F	SLVKPSFYV	E	50-58	530	E-S55F	FALSE	CD8
S-V213L	V213L	SKHTPINLVRDLPQG	S	205-219	528	S-V213L	FALSE	CD4
orf1a-T2777I	T2777I	KQLIKVTLVF	orf1a	2771-2780	527	ORF1A-T2777I	FALSE	CD8
N-L219I	L219I	GDAALALLLLDRLNQL	N	215-230	526	N-L219I	FALSE	CD8
N-S180I	S180I	SQASSRSSSR	N	180-189	525	N-S180I	FALSE	CD8
orf6-R20S	R20S	RTFKVSIWNLDY	orf6	20-31	525	ORF6-R20S	FALSE	CD8
E-V58F	V58F	SLVKPSFYV	E	50-58	522	E-V58F	FALSE	CD8
orf1b-A4703S	A4703S	ILHCANFNV	orf1b	298-306	521	ORF1B-A4703S	FALSE	CD8
orf7a-P84L	P84L	DGVKHVYQLRARSVSPKL	orf7a	69-86	519	ORF7A-P84L	FALSE	CD4
S-G639S	G639S	VYSTGSNVFQTR	S	635-646	518	S-G639S	FALSE	CD8
S-R214L	R214L	PINLVRDLPQGFSAL	S	209-223	516	S-R214L	FALSE	CD4
orf1a-Q4100H	Q4100H	ALWEIQQVV	orf1a	4094-4102	515	ORF1A-Q4100H	FALSE	CD8
S-T791I	T791I	KQIYKTPPIKDF	S	786-797	514	S-T791I	FALSE	CD8
orf3a-R126S	R126S	GLEAPFLYLYALVYFLQSINFVRIIMR	orf3a	100-126	512	ORF3A-R126S	FALSE	CD8
orf8-R115C	R115C	LEYHDVRVVL	orf8	109-118	512	ORF8-R115C	FALSE	CD8
orf1a-V2779L	V2779L	KQLIKVTLVF	orf1a	2771-2780	509	ORF1A-V2779L	FALSE	CD8
orf1a-E743D	E743D	APKEIIFLEGETL	orf1a	735-747	508	ORF1A-E743D	FALSE	CD8
M-V70I	V70I	FLWLLWPVTLACFVLAAV	M	53-70	507	M-V70I	FALSE	CD8
orf7a-T115I	T115I	VFITLCFTLK	orf7a	108-117	507	ORF7A-T115I	FALSE	CD8
S-A1070S	A1070S	HVTYVPAQEKNF	S	1064-1075	504	S-A1070S	FALSE	CD8
orf3a-L94F	L94F	FVCNLLLLFVTVYSHLLLV	orf3a	79-97	503	ORF3A-L94F	FALSE	CD8
orf7a-K72N	K72N	FAFACPDGVKHVYQL	orf7a	63-77	502	ORF7A-K72N	FALSE	CD8
S-D111N	D111N	WIFGTTLDSK	S	104-113	499	S-D111N	FALSE	CD8
M-V23L	V23L	EELKKLLEQWNLVIGFLF	M	Nov-28	498	M-V23L	FALSE	CD8
orf1a-K2622N	K2622N	AELAKNVSLDNVL	orf1a	2618-2630	496	ORF1A-K2622N	FALSE	CD8
S-A1070V	A1070V	FLHVTYVPA	S	1062-1070	496	S-A1070V	FALSE	CD8
orf3a-W149C	W149C	NPLLYDANYFLCW	orf3a	137-149	494	ORF3A-W149C	FALSE	CD8
orf8-W45C	W45C	SKWYIRVGARKSAPL	orf8	43-57	494	ORF8-W45C	FALSE	CD4
S-V382L	V382L	GVSPTKLNDLCFTNV	S	381-395	493	S-V382L	FALSE	CD4
orf1a-S911F	S911F	YLFDESGEFKL	orf1a	906-916	489	ORF1A-S911F	FALSE	CD8
S-A522V	A522V	VVLSFELLHAPATVC	S	511-525	488	S-A522V	FALSE	CD4
S-T678I	T678I	SYQTQTNSPRRARSVA	S	673-688	487	S-T678I	FALSE	CD8
N-A273S	A273S	KAYNVTQAFGRRGPE	N	266-280	483	N-A273S	FALSE	CD4
orf7b-L4F	L4F	MIELSLIDFYLCFLAFLLFLVLIML	orf7b	Jan-25	481	ORF7B-L4F	FALSE	CD8
orf1a-A1679S	A1679S	YLATALLTL	orf1a	1675-1683	480	ORF1A-A1679S	FALSE	CD8
S-M1237T	M1237T	CMTSCCSCLK	S	1236-1245	480	S-M1237T	FALSE	CD8
S-V90F	V90F	GVYFASTEK	S	89-97	479	S-V90F	FALSE	CD8
N-T247I	T247I	QQQQGQTVTK	N	239-248	477	N-T247I	FALSE	CD8
orf3a-L101F	L101F	GLEAPFLYLYALVYFLQSINFVRIIMR	orf3a	100-126	476	ORF3A-L101F	FALSE	CD8
S-A899S	A899S	LQIPFAMQMAY	S	894-904	474	S-A899S	FALSE	CD8
orf1a-S1506L	S1506L	TISLAGSYK	orf1a	1504-1512	472	ORF1A-S1506L	FALSE	CD8
S-R357K	R357K	YAWNRKRISNCVADY	S	351-365	472	S-R357K	FALSE	CD4
orf1a-T1538I	T1538I	YYTSNPTTF	orf1a	1536-1544	470	ORF1A-T1538I	FALSE	CD8
M-T208I	T208I	IGNYKLNTDHSSSSDNIA	M	201-218	468	M-T208I	FALSE	Unknown
orf3a-D155H	D155H	YFLCWHTNCYDYCIPY	orf3a	145-160	468	ORF3A-D155H	FALSE	CD8
orf1b-V5059I	V5059I	MVMCGGSLYV	orf1b	657-666	465	ORF1B-V5059I	FALSE	CD8
orf1a-V2629I	V2629I	AELAKNVSLDNVL	orf1a	2618-2630	464	ORF1A-V2629I	FALSE	CD8
orf7b-W29L	W29L	IMLIIFWFSL	orf7b	23-32	464	ORF7B-W29L	FALSE	CD8
S-T747I	T747I	STECSNLLLQYGSFC	S	746-760	459	S-T747I	FALSE	CD4
S-V1068F	V1068F	HVTYVPAQEKNF	S	1064-1075	459	S-V1068F	FALSE	CD8
N-A173V	A173V	VLQLPQGTTLPKGFYA	N	158-173	458	N-A173V	FALSE	CD8
orf1a-I1863V	I1863V	SEYKGPITDVFYKENSY	orf1a	1857-1873	456	ORF1A-I1863V	FALSE	CD8
orf1b-D5271Y	D5271Y	QEYADVFHLY	orf1b	866-875	452	ORF1B-D5271Y	FALSE	CD8
orf3a-D222Y	D222Y	STDTGVEHVTFFIYNK	orf3a	220-235	451	ORF3A-D222Y	FALSE	CD8
orf3a-L147F	L147F	YFLCWHTNCYDYCIPY	orf3a	145-160	451	ORF3A-L147F	FALSE	CD8
orf3a-I63T	I63T	ITLKKRWQLAL	orf3a	63-73	450	ORF3A-I63T	FALSE	CD8
M-A69S	A69S	FLWLLWPVTLACFVLAAV	M	53-70	448	M-A69S	FALSE	CD8
N-D399Y	D399Y	LPAADLDDF	N	395-403	448	N-D399Y	FALSE	CD8
orf1b-A6914V	A6914V	TLIGDCATV	orf1b	2507-2515	448	ORF1B-A6914V	FALSE	CD8
orf1b-D6421Y	D6421Y	YLDAYNMMI	orf1b	2018-2026	448	ORF1B-D6421Y	FALSE	CD8
orf1a-D828Y	D828Y	FGDDTVIEV	orf1a	825-833	443	ORF1A-D828Y	FALSE	CD8
N-G120V	G120V	YLGTGPEAGL	N	112-121	440	N-G120V	FALSE	CD8
M-R107H	R107H	RLFARTRSMW	M	101-110	438	M-R107H	FALSE	CD8
orf3a-L73I	L73I	ALSKGVHFV	orf3a	72-80	437	ORF3A-L73I	FALSE	CD8
S-A879V	A879V	TDEMIAQYTSALLAG	S	866-880	436	S-A879V	FALSE	CD4
orf3a-I10L	I10L	FMRIFTIGTVTLKQG	orf3a	Apr-18	433	ORF3A-I10L	FALSE	CD4
S-T732I	T732I	SVTTEILPVSMTKTS	S	721-735	433	S-T732I	FALSE	CD8
orf8-A55V	A55V	SKWYIRVGARKSAPL	orf8	43-57	428	ORF8-A55V	FALSE	CD4
N-M322I	M322I	GMSRIGMEV	N	316-324	427	N-M322I	FALSE	CD8
orf6-I14T	I14T	ILLIIMRTFKVSIWNLDYII	orf6	14-33	427	ORF6-I14T	FALSE	CD8
S-V1177I	V1177I	GINASVVNIQKEIDR	S	1171-1185	422	S-V1177I	FALSE	Unknown
S-A243S	A243S	LLALHRSYL	S	241-249	421	S-A243S	FALSE	CD8
S-I720V	I720V	FTISVTTEIL	S	718-727	420	S-I720V	FALSE	CD8
N-A134V	A134V	KDGIIWVATEGALNT	N	127-141	417	N-A134V	FALSE	CD4
orf3a-S216P	S216P	YYQLYSTQL	orf3a	211-219	416	ORF3A-S216P	FALSE	CD8
orf7a-D69Y	D69Y	FAFACPDGVKHVYQL	orf7a	63-77	416	ORF7A-D69Y	FALSE	CD8
orf7b-M24I	M24I	IMLIIFWFSL	orf7b	23-32	415	ORF7B-M24I	FALSE	CD8
S-S698L	S698L	RSVASQSIIAYTMSL	S	685-699	415	S-S698L	FALSE	CD8
orf3a-A143S	A143S	LLYDANYFL	orf3a	139-147	414	ORF3A-A143S	FALSE	CD8
S-D796H	D796H	KQIYKTPPIKDF	S	786-797	414	S-D796H	FALSE	CD8
S-D198G	D198G	FVFKNIDGY	S	192-200	409	S-D198G	FALSE	CD8
S-P681L	P681L	SYQTQTNSPRRARSVA	S	673-688	409	S-P681L	FALSE	CD8
orf3a-L111S	L111S	YLYALVYFL	orf3a	107-115	406	ORF3A-L111S	FALSE	CD8
S-D1153Y	D1153Y	DSFKEELDKY	S	1146-1155	404	S-D1153Y	FALSE	CD8
orf1a-I114L	I114L	VPHVGEIPVAYRKVLL	orf1a	108-123	403	ORF1A-I114L	FALSE	CD8
orf1a-D4165G	D4165G	CTDDNALAYY	orf1a	4163-4172	402	ORF1A-D4165G	FALSE	CD8
S-S689I	S689I	RSVASQSIIAYTMSL	S	685-699	402	S-S689I	FALSE	CD8
orf3a-T34M	T34M	FVRATATIPI	orf3a	28-37	401	ORF3A-T34M	FALSE	CD8
orf1a-P286L	P286L	KTIQPRVEK	orf1a	282-290	400	ORF1A-P286L	FALSE	CD8
orf7a-E22D	E22D	LITLATCELYHYQECV	orf7a	Sep-24	400	ORF7A-E22D	FALSE	CD8
orf7a-S81P	S81P	RARSVSPKL	orf7a	78-86	400	ORF7A-S81P	FALSE	CD8
orf7a-V82F	V82F	RARSVSPKLFIR	orf7a	78-89	400	ORF7A-V82F	FALSE	CD8
orf1a-V1550I	V1550I	GEVITFDNL	orf1a	1548-1556	398	ORF1A-V1550I	FALSE	CD8
orf8-T80E	T80E	GNYTVSCLPFTI	orf8	77-88	398	ORF8-T80E	FALSE	CD8
S-Q1208H	Q1208H	YEQYIKWPWYIWLGF	S	1206-1220	398	S-Q1208H	FALSE	CD8
N-V350F	V350F	PNFKDQVILLNKHIDAYK	N	344-361	396	N-V350F	FALSE	CD4
orf3a-G18C	G18C	FMRIFTIGTVTLKQG	orf3a	Apr-18	395	ORF3A-G18C	FALSE	CD4
orf3a-I35T	I35T	FVRATATIPI	orf3a	28-37	392	ORF3A-I35T	FALSE	CD8
orf6-L4P	L4P	HLVDFQVTI	orf6	03-Nov	392	ORF6-L4P	FALSE	CD8
N-A267V	A267V	KPRQKRTATKAYNVT	N	257-271	391	N-A267V	FALSE	CD4
orf1a-P2221L	P2221L	ASFNYLKSPNFSK	orf1a	2213-2225	390	ORF1A-P2221L	FALSE	CD8
S-M731I	M731I	SVTTEILPVSMTKTS	S	721-735	387	S-M731I	FALSE	CD8
S-C1243F	C1243F	CMTSCCSCLK	S	1236-1245	385	S-C1243F	FALSE	CD8
orf1a-N1181S	N1181S	AVFDKNLYDK	orf1a	1176-1185	383	ORF1A-N1181S	FALSE	CD8
orf1a-T1035I	T1035I	YLKLTDNVYIK	orf1a	1031-1041	382	ORF1A-T1035I	FALSE	CD8
orf8-L118V	L118V	LEYHDVRVVL	orf8	109-118	381	ORF8-L118V	FALSE	CD8
S-P384S	P384S	KCYGVSPTK	S	378-386	379	S-P384S	FALSE	CD8
orf1a-Q2563H	Q2563H	QLMCQPILLL	orf1a	2563-2572	378	ORF1A-Q2563H	FALSE	CD8
orf1a-N3484S	N3484S	FLNRFTTTL	orf1a	3482-3490	376	ORF1A-N3484S	FALSE	CD8
N-L219F	L219F	LALLLLDRL	N	219-227	373	N-L219F	FALSE	CD8
orf1a-S2214A	S2214A	ASFNYLKSPNFSK	orf1a	2213-2225	373	ORF1A-S2214A	FALSE	CD8
orf8-R115L	R115L	YEDFLEYHDVRVVL	orf8	105-118	371	ORF8-R115L	FALSE	CD8
orf8-P38L	P38L	YVVDDPCPIHFY	orf8	31-42	370	ORF8-P38L	FALSE	CD8
N-D348H	D348H	PNFKDQVILLNKHIDAYK	N	344-361	368	N-D348H	FALSE	CD4
S-V1040F	V1040F	RVDFCGKGY	S	1039-1047	367	S-V1040F	FALSE	CD8
orf1b-A6914S	A6914S	TLIGDCATV	orf1b	2507-2515	366	ORF1B-A6914S	FALSE	CD8
orf7a-Q94L	Q94L	VQELYSPIFLIV	orf7a	93-104	366	ORF7A-Q94L	FALSE	CD8
N-T265I	T265I	KPRQKRTATKAYNVT	N	257-271	365	N-T265I	FALSE	CD4
orf7b-M1I	M1I	MIELSLIDFYLCFLAFLLFLVLIML	orf7b	Jan-25	365	ORF7B-M1I	FALSE	CD8
orf3a-D142H	D142H	LLYDANYFL	orf3a	139-147	363	ORF3A-D142H	FALSE	CD8
orf1b-S6764F	S6764F	LDDFVEIIKSQDLSV	orf1b	2350-2364	358	ORF1B-S6764F	FALSE	CD4
S-R102S	R102S	TEKSNIIRGW	S	95-104	356	S-R102S	FALSE	CD8
S-T1006I	T1006I	LITGRLQSLQTYV	S	996-1008	355	S-T1006I	FALSE	CD8
orf3a-A103T	A103T	GLEAPFLYLYALVYFLQSINFVRIIMR	orf3a	100-126	354	ORF3A-A103T	FALSE	CD8
orf1a-G379E	G379E	SEVGPEHSLAEY	orf1a	376-387	353	ORF1A-G379E	FALSE	CD8
orf8-I39T	I39T	YVVDDPCPIHFY	orf8	31-42	353	ORF8-I39T	FALSE	CD8
orf10-T12M	T12M	INVFAFPFTIYSLLL	orf10	Apr-18	350	ORF10-T12M	FALSE	CD4
orf1b-A6429S	A6429S	AGFSLWVYK	orf1b	2028-2036	350	ORF1B-A6429S	FALSE	CD8
orf1b-V4980L	V4980L	ATVVIGTSK	orf1b	576-584	350	ORF1B-V4980L	FALSE	CD8
S-S94F	S94F	VLPFNDGVYFASTEK	S	83-97	350	S-S94F	FALSE	CD8
S-V70I	V70I	PFFSNVTWFHAIHVS	S	57-71	350	S-V70I	FALSE	CD4
orf1a-K2771Q	K2771Q	KQLIKVTLVF	orf1a	2771-2780	349	ORF1A-K2771Q	FALSE	CD8
orf7b-W29C	W29C	IMLIIFWFSL	orf7b	23-32	347	ORF7B-W29C	FALSE	CD8
orf1b-S5588N	S5588N	SSNVANYQK	orf1b	1186-1194	344	ORF1B-S5588N	FALSE	CD8
S-T676I	T676I	SYQTQTNSPRRARSVA	S	673-688	342	S-T676I	FALSE	CD8
M-V60L	V60L	FLWLLWPVTLACFVLAAV	M	53-70	341	M-V60L	FALSE	CD8
orf1a-A735V	A735V	APKEIIFLEGETL	orf1a	735-747	341	ORF1A-A735V	FALSE	CD8
orf1a-V2071F	V2071F	TEVVGDIIL	orf1a	2069-2077	340	ORF1A-V2071F	FALSE	CD8
orf1a-A1508V	A1508V	TISLAGSYK	orf1a	1504-1512	339	ORF1A-A1508V	FALSE	CD8
orf3a-T217I	T217I	YYQLYSTQL	orf3a	211-219	338	ORF3A-T217I	FALSE	CD8
orf7a-K117I	K117I	VFITLCFTLK	orf7a	108-117	338	ORF7A-K117I	FALSE	CD8
N-P326L	P326L	MEVTPSGTW	N	322-330	337	N-P326L	FALSE	CD8
orf3a-D210Y	D210Y	VLHSYFTSDYYQLY	orf3a	202-215	337	ORF3A-D210Y	FALSE	CD8
S-E309Q	E309Q	SETKCTLKSFTVEK	S	297-310	335	S-E309Q	FALSE	CD8
M-V66L	V66L	FLWLLWPVTLACFVLAAV	M	53-70	334	M-V66L	FALSE	CD8
orf1a-S1857L	S1857L	SEYKGPITDVFYKENSY	orf1a	1857-1873	334	ORF1A-S1857L	FALSE	CD8
orf1b-P4715H	P4715H	FPPTSFGPL	orf1b	312-320	333	ORF1B-P4715H	FALSE	CD8
M-I201V	I201V	IGNYKLNTDHSSSSDNIA	M	201-218	332	M-I201V	FALSE	Unknown
orf1a-L3123F	L3123F	TFYLTNDVSFL	orf1a	3113-3123	332	ORF1A-L3123F	FALSE	CD8
N-Q409L	Q409L	FSKQLQQSM	N	403-411	331	N-Q409L	FALSE	CD8
orf10-P10L	P10L	INVFAFPFTIYSLLL	orf10	Apr-18	331	ORF10-P10L	FALSE	CD4
orf1b-L6812H	L6812H	GVAMPNLYK	orf1b	2405-2413	331	ORF1B-L6812H	FALSE	CD8
orf8-W45S	W45S	SKWYIRVGARKSAPL	orf8	43-57	329	ORF8-W45S	FALSE	CD4
S-D178N	D178N	CTFEYVSQPFLMDLE	S	166-180	329	S-D178N	FALSE	CD8
S-T719I	T719I	FTISVTTEIL	S	718-727	329	S-T719I	FALSE	CD8
orf1a-H110R	H110R	VPHVGEIPVAYRKVLL	orf1a	108-123	328	ORF1A-H110R	FALSE	CD8
orf1b-P6222L	P6222L	IEYPIIGDEL	orf1b	1818-1827	327	ORF1B-P6222L	FALSE	CD8
orf7a-C23F	C23F	LITLATCELYHYQECVR	orf7a	Sep-25	326	ORF7A-C23F	FALSE	CD8
orf1a-L3483F	L3483F	FLNRFTTTL	orf1a	3482-3490	325	ORF1A-L3483F	FALSE	CD8
S-L141F	L141F	FCNDPFLGVYY	S	135-145	325	S-L141F	FALSE	CD8
N-R14L	R14L	QRNAPRITF	N	Sep-17	324	N-R14L	FALSE	CD8
S-Q218H	Q218H	PINLVRDLPQGFSAL	S	209-223	324	S-Q218H	FALSE	CD4
orf1a-P1541S	P1541S	YYTSNPTTF	orf1a	1536-1544	323	ORF1A-P1541S	FALSE	CD8
orf1b-D5128G	D5128G	NRDVDTDFVNEFYAY	orf1b	725-739	323	ORF1B-D5128G	FALSE	CD8
N-R185C	R185C	SQASSRSSSR	N	180-189	322	N-R185C	FALSE	CD8
orf1a-T3646A	T3646A	FLCLFLLPSLATV	orf1a	3635-3647	321	ORF1A-T3646A	FALSE	CD8
orf1b-V5596I	V5596I	YQKVGMQKY	orf1b	1192-1200	321	ORF1B-V5596I	FALSE	CD8
S-S884F	S884F	GTITSGWTF	S	880-888	321	S-S884F	FALSE	CD8
S-V687L	V687L	RSVASQSIIAYTMSL	S	685-699	321	S-V687L	FALSE	CD8
N-D343H	D343H	KLDDKDPNF	N	338-346	320	N-D343H	FALSE	CD8
orf1a-E1363G	E1363G	SNEKQEILGTVSWNL	orf1a	1361-1375	319	ORF1A-E1363G	FALSE	CD8
orf1a-V2340L	V2340L	AYILFTRFFYV	orf1a	2330-2340	318	ORF1A-V2340L	FALSE	CD8
orf3a-S177I	S177I	TTSPISEHDY	orf3a	175-184	318	ORF3A-S177I	FALSE	CD8
orf1a-F941L	F941L	GDCEEEEFEPSTQYEY	orf1a	934-949	317	ORF1A-F941L	FALSE	CD8
orf1b-G5063S	G5063S	MVMCGGSLYV	orf1b	657-666	316	ORF1B-G5063S	FALSE	CD8
orf3a-F207L	F207L	FTSDYYQLY	orf3a	207-215	316	ORF3A-F207L	FALSE	CD8
M-L29F	L29F	FLFLTWICL	M	26-34	315	M-L29F	FALSE	CD8
N-A155V	A155V	NPANNAAIVL	N	150-159	315	N-A155V	FALSE	CD8
N-P279S	P279S	KAYNVTQAFGRRGPE	N	266-280	313	N-P279S	FALSE	CD4
N-T296I	T296I	LIRQGTDYKHWPQIA	N	291-305	313	N-T296I	FALSE	CD4
orf8-F108S	F108S	YEDFLEYHDVRVVL	orf8	105-118	313	ORF8-F108S	FALSE	CD8
orf7a-S98F	S98F	QEEVQELYSPIFLIV	orf7a	90-104	312	ORF7A-S98F	FALSE	CD4
S-D178G	D178G	CTFEYVSQPFLMDLE	S	166-180	312	S-D178G	FALSE	CD8
orf1a-A3657V	A3657V	MPASWVMRI	orf1a	3655-3663	311	ORF1A-A3657V	FALSE	CD8
M-A142V	A142V	GAVILRGHLRIAGHHLGR	M	141-158	308	M-A142V	FALSE	CD4
N-A12V	A12V	QRNAPRITF	N	Sep-17	308	N-A12V	FALSE	CD8
N-P344S	P344S	KLDDKDPNF	N	338-346	307	N-P344S	FALSE	CD8
orf3a-T223A	T223A	STDTGVEHVTFFIYNK	orf3a	220-235	307	ORF3A-T223A	FALSE	CD8
orf1a-P943S	P943S	GDCEEEEFEPSTQYEY	orf1a	934-949	305	ORF1A-P943S	FALSE	CD8
orf1a-V116M	V116M	VPHVGEIPVAYRKVLL	orf1a	108-123	305	ORF1A-V116M	FALSE	CD8
orf1a-N3484H	N3484H	FLNRFTTTL	orf1a	3482-3490	300	ORF1A-N3484H	FALSE	CD8
S-E484Q	E484Q	NGVEGFNCY	S	481-489	300	S-E484Q	FALSE	CD8
N-A152V	A152V	RNPANNAAIVL	N	149-159	298	N-A152V	FALSE	CD8
orf7a-H47N	H47N	FHPLADNKFALTCFSTQF	orf7a	46-63	297	ORF7A-H47N	FALSE	CD8
N-R319H	R319H	ASAFFGMSRIGMEVT	N	311-325	296	N-R319H	FALSE	CD4
S-P1069S	P1069S	FLHVTYVPA	S	1062-1070	296	S-P1069S	FALSE	CD8
orf6-V24F	V24F	RTFKVSIWNLDY	orf6	20-31	295	ORF6-V24F	FALSE	CD8
orf1a-M3627I	M3627I	SAFAMMFVK	orf1a	3622-3630	294	ORF1A-M3627I	FALSE	CD8
S-F1052L	F1052L	YHLMSFPQSA	S	1047-1056	294	S-F1052L	FALSE	CD8
orf3a-V29F	V29F	FVRATATIPI	orf3a	28-37	292	ORF3A-V29F	FALSE	CD8
orf8-E106Q	E106Q	YEDFLEYHDVRVVL	orf8	105-118	292	ORF8-E106Q	FALSE	CD8
S-S459F	S459F	YLYRLFRKSNLKPFE	S	451-465	292	S-S459F	FALSE	CD4
orf1a-T2174I	T2174I	NYMPYFFTL	orf1a	2167-2175	291	ORF1A-T2174I	FALSE	CD8
orf1b-K5600R	K5600R	YQKVGMQKY	orf1b	1192-1200	291	ORF1B-K5600R	FALSE	CD8
S-T385I	T385I	GVSPTKLNDLCFTNV	S	381-395	291	S-T385I	FALSE	CD4
orf7a-R89I	R89I	KLFIRQEEV	orf7a	85-93	290	ORF7A-R89I	FALSE	CD8
orf1b-H6007R	H6007R	EEAIRHVRAW	orf1b	1601-1610	288	ORF1B-H6007R	FALSE	CD8
orf7a-T11I	T11I	LITLATCELYHYQECV	orf7a	Sep-24	287	ORF7A-T11I	FALSE	CD8
orf1a-D1323G	D1323G	PTDNYITTY	orf1a	1321-1329	286	ORF1A-D1323G	FALSE	CD8
orf1b-V4865F	V4865F	RQLLFVVEV	orf1b	458-466	286	ORF1B-V4865F	FALSE	CD8
orf3a-L219F	L219F	YYQLYSTQL	orf3a	211-219	286	ORF3A-L219F	FALSE	CD8
orf1a-L1034F	L1034F	YLKLTDNVYIK	orf1a	1031-1041	285	ORF1A-L1034F	FALSE	CD8
orf3a-A143T	A143T	LLYDANYFL	orf3a	139-147	285	ORF3A-A143T	FALSE	CD8
orf3a-R30L	R30L	FVRATATIPI	orf3a	28-37	284	ORF3A-R30L	FALSE	CD8
orf7a-D69G	D69G	FAFACPDGVKHVYQL	orf7a	63-77	284	ORF7A-D69G	FALSE	CD8
N-A336V	A336V	TWLTYTGAIKLDDKDPNF	N	329-346	283	N-A336V	FALSE	CD4
N-G243S	G243S	QQQQGQTVTK	N	239-248	283	N-G243S	FALSE	CD8
orf1a-P4223S	P4223S	VTDTPKGPK	orf1a	4216-4224	283	ORF1A-P4223S	FALSE	CD8
orf3a-V29A	V29A	FVRATATIPI	orf3a	28-37	283	ORF3A-V29A	FALSE	CD8
S-S151I	S151I	KSWMESEFRVY	S	150-160	283	S-S151I	FALSE	CD8
S-A1174V	A1174V	GINASVVNIQKEIDR	S	1171-1185	282	S-A1174V	FALSE	Unknown
M-R44S	R44S	LQFAYANRNRFLY	M	35-47	281	M-R44S	FALSE	CD8
orf1a-V121I	V121I	VPHVGEIPVAYRKVLL	orf1a	108-123	281	ORF1A-V121I	FALSE	CD8
orf1b-Q5599L	Q5599L	YQKVGMQKY	orf1b	1192-1200	281	ORF1B-Q5599L	FALSE	CD8
orf7a-A13V	A13V	LITLATCELYHYQECV	orf7a	Sep-24	281	ORF7A-A13V	FALSE	CD8
orf7b-L25F	L25F	IMLIIFWFSL	orf7b	23-32	280	ORF7B-L25F	FALSE	CD8
N-A217S	A217S	GDAALALLLLDRLNQL	N	215-230	279	N-A217S	FALSE	CD8
S-A871V	A871V	VLPPLLTDEMIAQYT	S	860-874	278	S-A871V	FALSE	CD8
orf7a-E95Q	E95Q	VQELYSPIFLIV	orf7a	93-104	276	ORF7A-E95Q	FALSE	CD8
orf7a-F87L	F87L	RARSVSPKLFIR	orf7a	78-89	276	ORF7A-F87L	FALSE	CD8
orf8-A55T	A55T	RVGARKSAPL	orf8	48-57	275	ORF8-A55T	FALSE	CD8
orf1a-F2334L	F2334L	AYILFTRFFYV	orf1a	2330-2340	274	ORF1A-F2334L	FALSE	CD8
N-T362A	T362A	LLNKHIDAYKTFPPTEPK	N	351 -369	273	N-T362A	FALSE	CD8
orf1a-N1324K	N1324K	ALRKVPTDNYITTY	orf1a	1316-1329	272	ORF1A-N1324K	FALSE	CD8
N-G215S	G215S	GDAALALLLLDRLNQL	N	215-230	271	N-G215S	FALSE	CD8
N-L161F	L161F	VLQLPQGTTLPKGFYA	N	158-173	271	N-L161F	FALSE	CD8
orf1a-T4217I	T4217I	VTDTPKGPK	orf1a	4216-4224	271	ORF1A-T4217I	FALSE	CD8
S-E1207D	E1207D	LIDLQELGKYEQYI	S	1197-1210	271	S-E1207D	FALSE	CD8
S-M1050I	M1050I	YHLMSFPQSA	S	1047-1056	271	S-M1050I	FALSE	CD8
orf1a-S944P	S944P	GDCEEEEFEPSTQYEY	orf1a	934-949	270	ORF1A-S944P	FALSE	CD8
orf1b-L4906F	L4906F	RLYYDSMSY	orf1b	504-512	269	ORF1B-L4906F	FALSE	CD8
orf7a-L17F	L17F	LITLATCELYHYQECVR	orf7a	Sep-25	269	ORF7A-L17F	FALSE	CD8
orf3a-I37T	I37T	FVRATATIPI	orf3a	28-37	268	ORF3A-I37T	FALSE	CD8
S-L452Q	L452Q	NYNYLYRLF	S	448-456	268	S-L452Q	FALSE	CD8
orf3a-F28L	F28L	FVRATATIPI	orf3a	28-37	267	ORF3A-F28L	FALSE	CD8
orf3a-V225A	V225A	GVEHVTFFIYNKIVDEPEEH	orf3a	224-243	267	ORF3A-V225A	FALSE	CD8
orf1a-L2778F	L2778F	KQLIKVTLVF	orf1a	2771-2780	265	ORF1A-L2778F	FALSE	CD8
orf1a-S3950F	S3950F	SEFSSLPSY	orf1a	3946-3954	265	ORF1A-S3950F	FALSE	CD8
orf3a-F105L	F105L	GLEAPFLYLYALVYFLQSINFVRIIMR	orf3a	100-126	265	ORF3A-F105L	FALSE	CD8
orf1a-A2379V	A2379V	LVQMAPISAM	orf1a	2371-2380	263	ORF1A-A2379V	FALSE	CD8
orf7a-Q94H	Q94H	QEEVQELYSPIFLIV	orf7a	90-104	262	ORF7A-Q94H	FALSE	CD4
orf6-Y31H	Y31H	IWNLDYIINLIIKNL	orf6	26-40	261	ORF6-Y31H	FALSE	CD4
S-S680F	S680F	SYQTQTNSPRRARSVA	S	673-688	261	S-S680F	FALSE	CD8
orf1b-I4699V	I4699V	ILHCANFNV	orf1b	298-306	259	ORF1B-I4699V	FALSE	CD8
S-A688S	A688S	RSVASQSIIAYTMSL	S	685-699	258	S-A688S	FALSE	CD8
orf1a-R3662H	R3662H	MPASWVMRI	orf1a	3655-3663	257	ORF1A-R3662H	FALSE	CD8
S-Q414K	Q414K	RQIAPGQTGKIADYNYKL	S	408-425	255	S-Q414K	FALSE	CD8
N-G215V	G215V	GDAALALLLLDRLNQL	N	215-230	254	N-G215V	FALSE	CD8
orf1a-A474T	A474T	EEIAIILASF	orf1a	471-480	254	ORF1A-A474T	FALSE	CD8
orf6-H3Y	H3Y	HLVDFQVTI	orf6	03-Nov	254	ORF6-H3Y	FALSE	CD8
orf8-I47T	I47T	SKWYIRVGARKSAPL	orf8	43-57	254	ORF8-I47T	FALSE	CD4
orf1a-D4344A	D4344A	DLKGKYVQI	orf1a	4344-4352	252	ORF1A-D4344A	FALSE	CD8
N-Q244H	Q244H	QQQQGQTVTK	N	239-248	251	N-Q244H	FALSE	CD8
M-A98S	A98S	SYFIASFRLFA	M	94-104	250	M-A98S	FALSE	CD8
orf1a-T4088I	T4088I	NTCDGTTFTY	orf1a	4082-4091	250	ORF1A-T4088I	FALSE	CD8
orf3a-P159S	P159S	YFLCWHTNCYDYCIPY	orf3a	145-160	250	ORF3A-P159S	FALSE	CD8
orf7a-A55S	A55S	FHPLADNKFALTCFSTQF	orf7a	46-63	250	ORF7A-A55S	FALSE	CD8
orf1a-A2618V	A2618V	AELAKNVSLDNVL	orf1a	2618-2630	249	ORF1A-A2618V	FALSE	CD8
E-R69I	R69I	FYVYSRVKNLNSSRV	E	56-70	248	E-R69I	FALSE	CD4
orf1a-P1862L	P1862L	SEYKGPITDVFYKENSY	orf1a	1857-1873	247	ORF1A-P1862L	FALSE	CD8
orf1a-E940D	E940D	GDCEEEEFEPSTQYEY	orf1a	934-949	246	ORF1A-E940D	FALSE	CD8
orf1a-I4098V	I4098V	ALWEIQQVV	orf1a	4094-4102	246	ORF1A-I4098V	FALSE	CD8
orf1b-V5680F	V5680F	YVFCTVNAL	orf1b	1278-1286	246	ORF1B-V5680F	FALSE	CD8
orf3a-G100V	G100V	GLEAPFLYLYALVYFLQSINFVRIIMR	orf3a	100-126	246	ORF3A-G100V	FALSE	CD8
orf3a-H182R	H182R	TTSPISEHDY	orf3a	175-184	246	ORF3A-H182R	FALSE	CD8
orf3a-R126M	R126M	GLEAPFLYLYALVYFLQSINFVRIIMR	orf3a	100-126	245	ORF3A-R126M	FALSE	CD8
S-I1225F	I1225F	FIAGLIAIV	S	1220-1228	245	S-I1225F	FALSE	CD8
S-I197V	I197V	EFVFKNIDGYFKIYS	S	191-205	244	S-I197V	FALSE	CD8
S-V70F	V70F	NVTWFHAIHVSGTNG	S	61-75	244	S-V70F	FALSE	CD4
orf1a-T2197I	T2197I	ASMPTTIAK	orf1a	2192-2200	243	ORF1A-T2197I	FALSE	CD8
S-L585F	L585F	EILDITPCSF	S	583-592	242	S-L585F	FALSE	CD8
N-D348Y	D348Y	PNFKDQVILLNKHIDAYK	N	344-361	241	N-D348Y	FALSE	CD4
orf1a-D1639N	D1639N	TTDPSFLGRY	orf1a	1637-1646	241	ORF1A-D1639N	FALSE	CD8
orf1a-D1323Y	D1323Y	PTDNYITTY	orf1a	1321-1329	240	ORF1A-D1323Y	FALSE	CD8
orf1a-R1701K	R1701K	YYRARAGEAANF	orf1a	1699-1710	240	ORF1A-R1701K	FALSE	CD8
S-243del	243del	ITRFQTLLALHRSYL	S	235-249	240	S-243DEL	FALSE	CD4
S-244del	244del	LLALHRSYL	S	241-249	240	S-244DEL	FALSE	CD8
S-R765C	R765C	NLLLQYGSFCTQLNR	S	751-765	238	S-R765C	FALSE	CD4
S-Y660F	Y660F	IGAEHVNNSY	S	651-660	238	S-Y660F	FALSE	CD8
orf1a-T3749I	T3749I	NYSGVVTTVMF	orf1a	3743-3753	237	ORF1A-T3749I	FALSE	CD8
orf7b-13del	13del	MIELSLIDFYLCFLAFLLFLVLIML	orf7b	Jan-25	234	ORF7B-13DEL	FALSE	CD8
N-D402H	D402H	AADLDDFSKQLQQSM	N	397-411	233	N-D402H	FALSE	CD4
orf1a-K737R	K737R	APKEIIFLEGETL	orf1a	735-747	233	ORF1A-K737R	FALSE	CD8
orf8-D75N	D75N	IQYIDIGNY	orf8	71-79	233	ORF8-D75N	FALSE	CD8
orf1a-I114V	I114V	VPHVGEIPVAYRKVLL	orf1a	108-123	232	ORF1A-I114V	FALSE	CD8
orf3a-I35V	I35V	FVRATATIPI	orf3a	28-37	232	ORF3A-I35V	FALSE	CD8
S-Q414R	Q414R	RQIAPGQTGKIADYNYKL	S	408-425	232	S-Q414R	FALSE	CD8
orf3a-I158V	I158V	YFLCWHTNCYDYCIPY	orf3a	145-160	231	ORF3A-I158V	FALSE	CD8
S-P809L	P809L	NFSQILPDPSKPSKR	S	801-815	231	S-P809L	FALSE	CD4
S-Q677R	Q677R	SYQTQTNSPRRARSVA	S	673-688	230	S-Q677R	FALSE	CD8
N-E136D	E136D	KDGIIWVATEGALNT	N	127-141	229	N-E136D	FALSE	CD4
orf3a-F114V	F114V	GLEAPFLYLYALVYFLQSINFVRIIMR	orf3a	100-126	227	ORF3A-F114V	FALSE	CD8
S-S1147L	S1147L	DSFKEELDKY	S	1146-1155	227	S-S1147L	FALSE	CD8
S-S691F	S691F	RSVASQSIIAYTMSL	S	685-699	227	S-S691F	FALSE	CD8
N-P368S	P368S	KTFPPTEPK	N	361-369	226	N-P368S	FALSE	CD8
orf1b-V4722L	V4722L	TSFGPLVRK	orf1b	315-323	226	ORF1B-V4722L	FALSE	CD8
S-W64C	W64C	NVTWFHAIHVSGTNG	S	61-75	226	S-W64C	FALSE	CD4
orf3a-K66N	K66N	ITLKKRWQLAL	orf3a	63-73	225	ORF3A-K66N	FALSE	CD8
orf3a-L65P	L65P	ITLKKRWQLAL	orf3a	63-73	225	ORF3A-L65P	FALSE	CD8
N-D81Y	D81Y	DDQIGYYRRATRRIR	N	81-95	224	N-D81Y	FALSE	CD4
orf1a-L122F	L122F	VPHVGEIPVAYRKVLL	orf1a	108-123	224	ORF1A-L122F	FALSE	CD8
orf3a-A103S	A103S	GLEAPFLYLYALVYFLQSINFVRIIMR	orf3a	100-126	224	ORF3A-A103S	FALSE	CD8
orf10-L17P	L17P	INVFAFPFTIYSLLL	orf10	Apr-18	223	ORF10-L17P	FALSE	CD4
orf1a-E2619Q	E2619Q	AELAKNVSLDNVL	orf1a	2618-2630	223	ORF1A-E2619Q	FALSE	CD8
orf1a-M2374I	M2374I	LVQMAPISAM	orf1a	2371-2380	222	ORF1A-M2374I	FALSE	CD8
S-I870V	I870V	LTDEMIAQY	S	865-873	222	S-I870V	FALSE	CD8
S-L455F	L455F	RLFRKSNLK	S	454-462	222	S-L455F	FALSE	CD8
M-F65V	F65V	FLWLLWPVTLACFVLAAV	M	53-70	221	M-F65V	FALSE	CD8
S-T961M	T961M	ALNTLVKQL	S	958-966	221	S-T961M	FALSE	CD8
N-A12T	A12T	QRNAPRITF	N	Sep-17	220	N-A12T	FALSE	CD8
N-G96S	G96S	RRIRGGDGKM	N	92-101	219	N-G96S	FALSE	CD8
orf1a-A2199V	A2199V	ASMPTTIAK	orf1a	2192-2200	218	ORF1A-A2199V	FALSE	CD8
orf3a-I118M	I118M	GLEAPFLYLYALVYFLQSINFVRIIMR	orf3a	100-126	218	ORF3A-I118M	FALSE	CD8
orf7a-Q76H	Q76H	FAFACPDGVKHVYQL	orf7a	63-77	218	ORF7A-Q76H	FALSE	CD8
S-D138N	D138N	FCNDPFLGVYY	S	135-145	216	S-D138N	FALSE	CD8
orf1a-S2389L	S2389L	YIFFASFYY	orf1a	2384-2392	215	ORF1A-S2389L	FALSE	CD8
M-L46F	L46F	LQFAYANRNRFLY	M	35-47	214	M-L46F	FALSE	CD8
N-D63N	D63N	ASWFTALTQHGKEDL	N	50-64	214	N-D63N	FALSE	CD4
S-E583Q	E583Q	EILDITPCSF	S	583-592	214	S-E583Q	FALSE	CD8
S-G999C	G999C	LITGRLQSL	S	996-1004	214	S-G999C	FALSE	CD8
S-N1187Y	N1187Y	RLNEVAKNL	S	1185-1193	213	S-N1187Y	FALSE	CD8
orf1a-R287S	R287S	KTIQPRVEK	orf1a	282-290	212	ORF1A-R287S	FALSE	CD8
orf3a-G100D	G100D	GLEAPFLYLYALVYFLQSINFVRIIMR	orf3a	100-126	212	ORF3A-G100D	FALSE	CD8
S-R78S	R78S	RFDNPVLPF	S	78-86	212	S-R78S	FALSE	CD8
orf1a-M3627V	M3627V	SAFAMMFVK	orf1a	3622-3630	211	ORF1A-M3627V	FALSE	CD8
N-P168Q	P168Q	VLQLPQGTTLPKGFYA	N	158-173	210	N-P168Q	FALSE	CD8
orf3a-V77I	V77I	ALSKGVHFV	orf3a	72-80	210	ORF3A-V77I	FALSE	CD8
orf7b-I2N	I2N	MIELSLIDFYLCFLAFLLFLVLIML	orf7b	Jan-25	210	ORF7B-I2N	FALSE	CD8
S-R246I	R246I	LLALHRSYL	S	241-249	210	S-R246I	FALSE	CD8
orf1a-P4220S	P4220S	VTDTPKGPK	orf1a	4216-4224	209	ORF1A-P4220S	FALSE	CD8
orf3a-Y184H	Y184H	TTSPISEHDY	orf3a	175-184	209	ORF3A-Y184H	FALSE	CD8
orf1a-D935G	D935G	GDCEEEEFEPSTQYEY	orf1a	934-949	208	ORF1A-D935G	FALSE	CD8
S-P793S	P793S	KQIYKTPPIKDF	S	786-797	207	S-P793S	FALSE	CD8
S-Y508H	Y508H	GYQPYRVVVLSF	S	504-515	207	S-Y508H	FALSE	CD8
N-D341N	D341N	KLDDKDPNF	N	338-346	206	N-D341N	FALSE	CD8
orf1a-K290N	K290N	KTIQPRVEK	orf1a	282-290	206	ORF1A-K290N	FALSE	CD8
orf8-C37F	C37F	YVVDDPCPIHFY	orf8	31-42	206	ORF8-C37F	FALSE	CD8
S-G72E	G72E	NVTWFHAIHVSGTNG	S	61-75	206	S-G72E	FALSE	CD4
orf1a-D1036A	D1036A	YLKLTDNVYIK	orf1a	1031-1041	205	ORF1A-D1036A	FALSE	CD8
S-E1144Q	E1144Q	TVYDPLQPELDSFK	S	1136-1149	205	S-E1144Q	FALSE	CD8
S-Y1155F	Y1155F	DSFKEELDKY	S	1146-1155	205	S-Y1155F	FALSE	CD8
orf1a-G2073V	G2073V	TEVVGDIIL	orf1a	2069-2077	204	ORF1A-G2073V	FALSE	CD8
orf1b-D4676Y	D4676Y	KLFDRYFKY	orf1b	272-280	204	ORF1B-D4676Y	FALSE	CD8
orf1a-T3488I	T3488I	FLNRFTTTL	orf1a	3482-3490	203	ORF1A-T3488I	FALSE	CD8
orf1b-G6225C	G6225C	IEYPIIGDEL	orf1b	1818-1827	203	ORF1B-G6225C	FALSE	CD8
S-S735L	S735L	SVTTEILPVSMTKTS	S	721-735	203	S-S735L	FALSE	CD8
S-W64R	W64R	FLPFFSNVTWFHAI	S	55-68	203	S-W64R	FALSE	CD8
orf1a-I476V	I476V	EEIAIILASF	orf1a	471-480	202	ORF1A-I476V	FALSE	CD8
orf1a-L1683F	L1683F	YLATALLTL	orf1a	1675-1683	202	ORF1A-L1683F	FALSE	CD8
orf1b-E5268D	E5268D	QEYADVFHLY	orf1b	866-875	202	ORF1B-E5268D	FALSE	CD8
orf1b-T6908I	T6908I	TLIGDCATV	orf1b	2507-2515	202	ORF1B-T6908I	FALSE	CD8
orf3a-I118V	I118V	GLEAPFLYLYALVYFLQSINFVRIIMR	orf3a	100-126	202	ORF3A-I118V	FALSE	CD8
S-A688T	A688T	SPRRARSVA	S	680-688	202	S-A688T	FALSE	CD8
M-H148Q	H148Q	LRGHLRIAGHHLGRC	M	145-159	201	M-H148Q	FALSE	CD4
orf1a-T2069I	T2069I	TEVVGDIIL	orf1a	2069-2077	201	ORF1A-T2069I	FALSE	CD8
orf6-V5F	V5F	HLVDFQVTI	orf6	03-Nov	201	ORF6-V5F	FALSE	CD8
S-A829T	A829T	LLFNKVTLA	S	821-829	201	S-A829T	FALSE	CD8
orf1a-A1704S	A1704S	YYRARAGEAANF	orf1a	1699-1710	199	ORF1A-A1704S	FALSE	CD8
orf1a-L1375F	L1375F	SNEKQEILGTVSWNL	orf1a	1361-1375	199	ORF1A-L1375F	FALSE	CD8
orf7a-L102F	L102F	QEEVQELYSPIFLIV	orf7a	90-104	199	ORF7A-L102F	FALSE	CD4
orf7a-Y20N	Y20N	LITLATCELYHYQECV	orf7a	Sep-24	199	ORF7A-Y20N	FALSE	CD8
S-Q52H	Q52H	STQDLFLPFF	S	50-59	199	S-Q52H	FALSE	CD8
S-V193L	V193L	EFVFKNIDGYFKIYS	S	191-205	199	S-V193L	FALSE	CD8
orf1b-M5058T	M5058T	MVMCGGSLYV	orf1b	657-666	198	ORF1B-M5058T	FALSE	CD8
E-V24M	V24M	FLAFVVFL	E	20-27	197	E-V24M	FALSE	CD8
orf1a-L1556F	L1556F	GEVITFDNL	orf1a	1548-1556	197	ORF1A-L1556F	FALSE	CD8
S-D1146H	D1146H	DSFKEELDKY	S	1146-1155	197	S-D1146H	FALSE	CD8
S-P1263R	P1263R	SEPVLKGVKL	S	1261-1270	197	S-P1263R	FALSE	CD8
orf1b-V5571F	V5571F	TLVPQEHYV	orf1b	1162-1170	196	ORF1B-V5571F	FALSE	CD8
orf3a-R122G	R122G	GLEAPFLYLYALVYFLQSINFVRIIMR	orf3a	100-126	196	ORF3A-R122G	FALSE	CD8
orf1a-A3625V	A3625V	SAFAMMFVK	orf1a	3622-3630	195	ORF1A-A3625V	FALSE	CD8
orf3a-S58I	S58I	SASKIITLK	orf3a	58-66	195	ORF3A-S58I	FALSE	CD8
S-G1223S	G1223S	FIAGLIAIV	S	1220-1228	195	S-G1223S	FALSE	CD8
S-V483F	V483F	NGVEGFNCY	S	481-489	195	S-V483F	FALSE	CD8
orf1a-P380L	P380L	SEVGPEHSLAEY	orf1a	376-387	194	ORF1A-P380L	FALSE	CD8
N-G243V	G243V	QQQQGQTVTK	N	239-248	193	N-G243V	FALSE	CD8
orf1b-V5373I	V5373I	LVLSVNPYV	orf1b	964-972	193	ORF1B-V5373I	FALSE	CD8
S-A243V	A243V	ITRFQTLLALHRSYL	S	235-249	193	S-A243V	FALSE	CD4
S-L1203F	L1203F	LIDLQELGKYEQYI	S	1197-1210	193	S-L1203F	FALSE	CD8
orf7a-A64S	A64S	FAFACPDGVKHVYQL	orf7a	63-77	192	ORF7A-A64S	FALSE	CD8
orf1a-P943L	P943L	GDCEEEEFEPSTQYEY	orf1a	934-949	191	ORF1A-P943L	FALSE	CD8
orf7b-E3Q	E3Q	MIELSLIDFYLCFLAFLLFLVLIML	orf7b	Jan-25	191	ORF7B-E3Q	FALSE	CD8
S-N448Y	N448Y	NYNYLYRLF	S	448-456	191	S-N448Y	FALSE	CD8
N-G96C	G96C	RRIRGGDGKM	N	92-101	190	N-G96C	FALSE	CD8
N-P67H	P67H	FPRGQGVPI	N	66-74	190	N-P67H	FALSE	CD8
orf1a-K4348R	K4348R	DLKGKYVQI	orf1a	4344-4352	189	ORF1A-K4348R	FALSE	CD8
orf1a-T1552I	T1552I	GEVITFDNL	orf1a	1548-1556	189	ORF1A-T1552I	FALSE	CD8
orf3a-V228A	V228A	STDTGVEHVTFFIYNK	orf3a	220-235	189	ORF3A-V228A	FALSE	CD8
S-A871S	A871S	LTDEMIAQY	S	865-873	188	S-A871S	FALSE	CD8
S-T1238I	T1238I	CMTSCCSCLK	S	1236-1245	188	S-T1238I	FALSE	CD8
orf1b-A5727S	A5727S	VYIGDPAQL	orf1b	1320-1328	187	ORF1B-A5727S	FALSE	CD8
orf3a-A72T	A72T	ALSKGVHFV	orf3a	72-80	187	ORF3A-A72T	FALSE	CD8
N-N11S	N11S	QRNAPRITF	N	Sep-17	186	N-N11S	FALSE	CD8
orf7a-E16D	E16D	LITLATCELYHYQECV	orf7a	Sep-24	186	ORF7A-E16D	FALSE	CD8
orf8-P85L	P85L	GNYTVSCLPFTI	orf8	77-88	186	ORF8-P85L	FALSE	CD8
orf1a-A1176V	A1176V	AVFDKNLYDK	orf1a	1176-1185	185	ORF1A-A1176V	FALSE	CD8
orf3a-S60Y	S60Y	SASKIITLK	orf3a	58-66	185	ORF3A-S60Y	FALSE	CD8
orf8-P85S	P85S	GNYTVSCLPFTI	orf8	77-88	185	ORF8-P85S	FALSE	CD8
N-R14H	R14H	QRNAPRITF	N	Sep-17	184	N-R14H	FALSE	CD8
orf1a-K2608R	K2608R	STFNVPMEK	orf1a	2600-2608	183	ORF1A-K2608R	FALSE	CD8
orf3a-L96F	L96F	FVCNLLLLFVTVYSHLLLV	orf3a	79-97	183	ORF3A-L96F	FALSE	CD8
S-N354D	N354D	YAWNRKRISNCVADY	S	351-365	183	S-N354D	FALSE	CD4
N-D63Y	D63Y	SWFTALTQHGKEDLK	N	51-65	182	N-D63Y	FALSE	CD4
N-P364T	P364T	LLNKHIDAYKTFPPTEPK	N	351 -369	182	N-P364T	FALSE	CD8
orf1a-T283I	T283I	KTIQPRVEK	orf1a	282-290	182	ORF1A-T283I	FALSE	CD8
orf3a-V97I	V97I	FVCNLLLLFVTVYSHLLLV	orf3a	79-97	182	ORF3A-V97I	FALSE	CD8
orf1a-E910K	E910K	YLFDESGEFKL	orf1a	906-916	181	ORF1A-E910K	FALSE	CD8
orf3a-R30C	R30C	FVRATATIPI	orf3a	28-37	180	ORF3A-R30C	FALSE	CD8
orf1a-L3490F	L3490F	FLNRFTTTL	orf1a	3482-3490	179	ORF1A-L3490F	FALSE	CD8
orf3a-A59V	A59V	SASKIITLK	orf3a	58-66	179	ORF3A-A59V	FALSE	CD8
orf1b-D6421N	D6421N	YLDAYNMMI	orf1b	2018-2026	178	ORF1B-D6421N	FALSE	CD8
orf7a-I110T	I110T	VFITLCFTLK	orf7a	108-117	178	ORF7A-I110T	FALSE	CD8
orf7b-C12Y	C12Y	MIELSLIDFYLCFLAFLLFLVLIML	orf7b	Jan-25	178	ORF7B-C12Y	FALSE	CD8
S-I794L	I794L	KQIYKTPPIKDF	S	786-797	177	S-I794L	FALSE	CD8
S-R765L	R765L	NLLLQYGSFCTQLNR	S	751-765	177	S-R765L	TRUE	CD4
N-D399H	D399H	LPAADLDDF	N	395-403	176	N-D399H	FALSE	CD8
N-Q70R	Q70R	FPRGQGVPI	N	66-74	176	N-Q70R	FALSE	CD8
orf1a-L1680F	L1680F	YLATALLTL	orf1a	1675-1683	176	ORF1A-L1680F	FALSE	CD8
N-A398S	A398S	LPAADLDDF	N	395-403	175	N-A398S	FALSE	CD8
N-I84V	I84V	NTNSSPDDQIGYY	N	75-87	175	N-I84V	FALSE	CD8
orf1b-A6206S	A6206S	AIMTRCLAV	orf1b	1798-1806	175	ORF1B-A6206S	FALSE	CD8
S-M153V	M153V	KSWMESEFRVY	S	150-160	175	S-M153V	FALSE	CD8
orf1a-D1554A	D1554A	GEVITFDNL	orf1a	1548-1556	174	ORF1A-D1554A	FALSE	CD8
S-L452M	L452M	NYNYLYRLFRK	S	448-458	174	S-L452M	FALSE	CD8
S-Q1201K	Q1201K	LIDLQELGKYEQYI	S	1197-1210	174	S-Q1201K	FALSE	CD8
M-K162N	K162N	LRIAGHHLGRCDIKD	M	149-163	173	M-K162N	FALSE	CD4
N-D399N	D399N	LPAADLDDF	N	395-403	173	N-D399N	FALSE	CD8
S-Q779K	Q779K	QEVFAQVKQIYK	S	779-790	173	S-Q779K	FALSE	CD8
M-S212N	S212N	IGNYKLNTDHSSSSDNIA	M	201-218	172	M-S212N	FALSE	Unknown
S-T588S	T588S	EILDITPCSF	S	583-592	172	S-T588S	FALSE	CD8
orf1a-M3661L	M3661L	MPASWVMRI	orf1a	3655-3663	171	ORF1A-M3661L	FALSE	CD8
orf1b-Y4913C	Y4913C	RLYYDSMSY	orf1b	504-512	171	ORF1B-Y4913C	FALSE	CD8
orf7a-A66S	A66S	FAFACPDGVKHVYQL	orf7a	63-77	171	ORF7A-A66S	FALSE	CD8
orf10-F11S	F11S	MGYINVFAFPFTIYSL	orf10	Jan-16	170	ORF10-F11S	FALSE	CD8
orf1a-Y1859H	Y1859H	SEYKGPITDVFYKENSY	orf1a	1857-1873	170	ORF1A-Y1859H	FALSE	CD8
S-N450K	N450K	GGNYNYLYRLFRKSN	S	446-460	170	S-N450K	FALSE	CD4
S-S155R	S155R	KSWMESEFRVY	S	150-160	169	S-S155R	FALSE	CD8
S-S373L	S373L	YSVLYNSASFSTFK	S	365-378	169	S-S373L	FALSE	CD8
orf3a-M5I	M5I	FMRIFTIGTVTLKQG	orf3a	Apr-18	168	ORF3A-M5I	FALSE	CD4
orf8-S54P	S54P	SKWYIRVGARKSAPL	orf8	43-57	168	ORF8-S54P	FALSE	CD4
orf8-V114F	V114F	YEDFLEYHDVRVVL	orf8	105-118	168	ORF8-V114F	FALSE	CD8
S-Y145H	Y145H	FCNDPFLGVYY	S	135-145	168	S-Y145H	FALSE	CD8
N-E367D	E367D	KTFPPTEPKK	N	361-370	167	N-E367D	FALSE	CD8
orf1a-L1182F	L1182F	AVFDKNLYDK	orf1a	1176-1185	167	ORF1A-L1182F	FALSE	CD8
orf1a-S1872I	S1872I	SEYKGPITDVFYKENSY	orf1a	1857-1873	167	ORF1A-S1872I	FALSE	CD8
orf8-Y31H	Y31H	YVVDDPCPIHFY	orf8	31-42	167	ORF8-Y31H	FALSE	CD8
S-A1026S	A1026S	AEIRASANLAATK	S	1016-1028	167	S-A1026S	FALSE	CD8
S-Q321E	Q321E	VQPTESIVRFPNITNLCPF	S	320-338	167	S-Q321E	FALSE	CD8
orf3a-L219V	L219V	YYQLYSTQL	orf3a	211-219	166	ORF3A-L219V	FALSE	CD8
orf3a-S60T	S60T	SASKIITLK	orf3a	58-66	166	ORF3A-S60T	FALSE	CD8
orf7a-A13T	A13T	LITLATCELYHYQECV	orf7a	Sep-24	166	ORF7A-A13T	FALSE	CD8
S-L179F	L179F	CTFEYVSQPFLMDLE	S	166-180	166	S-L179F	FALSE	CD8
S-Q690R	Q690R	RSVASQSIIAYTMSL	S	685-699	165	S-Q690R	FALSE	CD8
N-P80L	P80L	NTNSSPDDQIGYY	N	75-87	164	N-P80L	FALSE	CD8
S-A352S	A352S	YAWNRKRISNCVADY	S	351-365	164	S-A352S	FALSE	CD4
S-V687I	V687I	SYQTQTNSPRRARSVA	S	673-688	164	S-V687I	FALSE	CD8
orf1a-E472D	E472D	EEIAIILASF	orf1a	471-480	162	ORF1A-E472D	FALSE	CD8
orf1b-D5271G	D5271G	QEYADVFHLY	orf1b	866-875	162	ORF1B-D5271G	FALSE	CD8
orf1a-A2192V	A2192V	ASMPTTIAK	orf1a	2192-2200	161	ORF1A-A2192V	FALSE	CD8
orf3a-S220I	S220I	STDTGVEHVTFFIYNK	orf3a	220-235	161	ORF3A-S220I	FALSE	CD8
orf6-V5I	V5I	HLVDFQVTI	orf6	03-Nov	161	ORF6-V5I	FALSE	CD8
orf1a-T1322I	T1322I	PTDNYITTY	orf1a	1321-1329	160	ORF1A-T1322I	FALSE	CD8
orf7a-V71I	V71I	FAFACPDGVKHVYQL	orf7a	63-77	160	ORF7A-V71I	FALSE	CD8
orf1b-V5272I	V5272I	QEYADVFHLY	orf1b	866-875	159	ORF1B-V5272I	FALSE	CD8
orf3a-G224R	G224R	STDTGVEHVTFFIYNK	orf3a	220-235	158	ORF3A-G224R	FALSE	CD8
S-E96G	E96G	TEKSNIIRGW	S	95-104	158	S-E96G	FALSE	CD8
orf1a-Y1183C	Y1183C	AVFDKNLYDK	orf1a	1176-1185	157	ORF1A-Y1183C	FALSE	CD8
orf1b-A5458G	A5458G	KLFAAETLK	orf1b	1054-1062	157	ORF1B-A5458G	FALSE	CD8
orf7a-A66T	A66T	FAFACPDGVKHVYQL	orf7a	63-77	157	ORF7A-A66T	FALSE	CD8
S-L249S	L249S	ITRFQTLLALHRSYL	S	235-249	157	S-L249S	FALSE	CD4
E-R69G	R69G	FYVYSRVKNLNSSRV	E	56-70	156	E-R69G	FALSE	CD4
M-L138I	L138I	SELVIGAVIL	M	136-145	156	M-L138I	FALSE	CD8
N-D128N	D128N	KDGIIWVATEGALNT	N	127-141	156	N-D128N	FALSE	CD4
orf1b-I5475V	I5475V	KLSYGIATV	orf1b	1069-1077	156	ORF1B-I5475V	FALSE	CD8
orf3a-E239G	E239G	GVEHVTFFIYNKIVDEPEEH	orf3a	224-243	156	ORF3A-E239G	FALSE	CD8
S-S71P	S71P	NVTWFHAIHVSGTNG	S	61-75	156	S-S71P	FALSE	CD4
N-V72L	V72L	KFPRGQGVPI	N	65-74	155	N-V72L	FALSE	CD8
orf1b-Y5601C	Y5601C	YQKVGMQKY	orf1b	1192-1200	155	ORF1B-Y5601C	FALSE	CD8
orf3a-A103V	A103V	GLEAPFLYLYALVYFLQSINFVRIIMR	orf3a	100-126	155	ORF3A-A103V	FALSE	CD8
N-Q229R	Q229R	LLLLDRLNQL	N	221 - 230	154	N-Q229R	FALSE	CD8
orf8-T80I	T80I	GNYTVSCLPFTI	orf8	77-88	154	ORF8-T80I	FALSE	CD8
orf7a-F63L	F63L	FAFACPDGVKHVYQL	orf7a	63-77	153	ORF7A-F63L	FALSE	CD8
S-G1099D	G1099D	REGVFVSNGTHW	S	1091-1102	153	S-G1099D	FALSE	CD8
S-I1227M	I1227M	FIAGLIAIV	S	1220-1228	153	S-I1227M	FALSE	CD8
S-L922F	L922F	NQKLIANQF	S	919-927	153	S-L922F	FALSE	CD8
N-A173S	A173S	VLQLPQGTTLPKGFYA	N	158-173	152	N-A173S	FALSE	CD8
N-D297Y	D297Y	LIRQGTDYKHWPQIA	N	291-305	152	N-D297Y	FALSE	CD4
N-G215C	G215C	GDAALALLLLDRLNQL	N	215-230	152	N-G215C	FALSE	CD8
orf1b-L6909F	L6909F	TLIGDCATV	orf1b	2507-2515	152	ORF1B-L6909F	FALSE	CD8
S-I210T	I210T	KIYSKHTPI	S	202-210	152	S-I210T	FALSE	CD8
M-C33F	C33F	FLFLTWICL	M	26-34	151	M-C33F	FALSE	CD8
orf3a-I123T	I123T	GLEAPFLYLYALVYFLQSINFVRIIMR	orf3a	100-126	151	ORF3A-I123T	FALSE	CD8
orf3a-S209A	S209A	VLHSYFTSDYYQLY	orf3a	202-215	151	ORF3A-S209A	FALSE	CD8
E-V58I	V58I	SLVKPSFYV	E	50-58	150	E-V58I	FALSE	CD8
M-I168L	I168L	PKEITVATSRTLSYYKL	M	165-181	150	M-I168L	FALSE	CD4
orf1a-T4090A	T4090A	NTCDGTTFTY	orf1a	4082-4091	150	ORF1A-T4090A	FALSE	CD8
N-Q242R	Q242R	QQQQGQTVTK	N	239-248	149	N-Q242R	FALSE	CD8
orf1a-V111M	V111M	VPHVGEIPVAYRKVLL	orf1a	108-123	149	ORF1A-V111M	FALSE	CD8
orf1a-V2776F	V2776F	KQLIKVTLVF	orf1a	2771-2780	149	ORF1A-V2776F	FALSE	CD8
orf6-T10I	T10I	HLVDFQVTI	orf6	03-Nov	149	ORF6-T10I	FALSE	CD8
orf7a-G70V	G70V	DGVKHVYQLRARSVSPKL	orf7a	69-86	149	ORF7A-G70V	FALSE	CD4
N-Q83R	Q83R	NTNSSPDDQIGYY	N	75-87	148	N-Q83R	FALSE	CD8
orf1a-P380S	P380S	SEVGPEHSLAEY	orf1a	376-387	148	ORF1A-P380S	FALSE	CD8
orf1a-V3892C	V3892C	KLWAQCVQL	orf1a	3886-3894	148	ORF1A-V3892C	FALSE	CD8
S-N856S	N856S	FNGLTVLPPLLTDEM	S	855 - 869	148	S-N856S	FALSE	CD4
S-V320G	V320G	VQPTESIVRFPNITNLCPF	S	320-338	148	S-V320G	FALSE	CD8
N-T135A	T135A	ATEGALNTPK	N	134-143	147	N-T135A	FALSE	CD8
orf1a-I473T	I473T	EEIAIILASF	orf1a	471-480	147	ORF1A-I473T	FALSE	CD8
orf1a-P748S	P748S	GETLPTEVL	orf1a	744-752	147	ORF1A-P748S	FALSE	CD8
orf8-W45R	W45R	SKWYIRVGARKSAPL	orf8	43-57	147	ORF8-W45R	FALSE	CD4
N-S180T	S180T	SQASSRSSSR	N	180-189	146	N-S180T	FALSE	CD8
N-T165I	T165I	VLQLPQGTTLPKGFYA	N	158-173	146	N-T165I	FALSE	CD8
orf1a-E910G	E910G	YLFDESGEFKL	orf1a	906-916	146	ORF1A-E910G	FALSE	CD8
orf1b-V5129I	V5129I	NRDVDTDFVNEFYAY	orf1b	725-739	146	ORF1B-V5129I	FALSE	CD8
orf3a-D210G	D210G	FTSDYYQLY	orf3a	207-215	146	ORF3A-D210G	FALSE	CD8
orf3a-R68S	R68S	ITLKKRWQLAL	orf3a	63-73	146	ORF3A-R68S	FALSE	CD8
orf7a-R25I	R25I	LITLATCELYHYQECVR	orf7a	Sep-25	146	ORF7A-R25I	FALSE	CD8
orf8-A55S	A55S	RVGARKSAPL	orf8	48-57	146	ORF8-A55S	FALSE	CD8
M-H148Y	H148Y	HLRIAGHHLGR	M	148-158	145	M-H148Y	FALSE	CD8
orf10-F7L	F7L	INVFAFPFTIYSLLL	orf10	Apr-18	145	ORF10-F7L	FALSE	CD4
orf1a-G112S	G112S	VPHVGEIPVAYRKVLL	orf1a	108-123	145	ORF1A-G112S	FALSE	CD8
orf1b-A6150V	A6150V	TYACWHHSI	orf1b	1747-1755	145	ORF1B-A6150V	FALSE	CD8
orf1b-V4979L	V4979L	ATVVIGTSK	orf1b	576-584	145	ORF1B-V4979L	FALSE	CD8
orf3a-E241D	E241D	GVEHVTFFIYNKIVDEPEEH	orf3a	224-243	145	ORF3A-E241D	FALSE	CD8
orf7b-M1V	M1V	MIELSLIDFYLCFLAFLLFLVLIML	orf7b	Jan-25	145	ORF7B-M1V	FALSE	CD8
S-140del	140del	FCNDPFLGVYY	S	135-145	145	S-140DEL	FALSE	CD8
S-S50L	S50L	STQDLFLPFF	S	50-59	144	S-S50L	FALSE	CD8
N-M101I	M101I	MKDLSPRWYFYYL	N	101-113	143	N-M101I	FALSE	CD4
N-P344L	P344L	TWLTYTGAIKLDDKDPNF	N	329-346	143	N-P344L	FALSE	CD4
orf3a-A59S	A59S	SASKIITLK	orf3a	58-66	143	ORF3A-A59S	FALSE	CD8
orf3a-K61R	K61R	SASKIITLK	orf3a	58-66	143	ORF3A-K61R	FALSE	CD8
S-K1205N	K1205N	LIDLQELGKYEQYI	S	1197-1210	143	S-K1205N	FALSE	CD8
S-Q1201H	Q1201H	LIDLQELGKYEQYI	S	1197-1210	143	S-Q1201H	FALSE	CD8
E-F20L	F20L	FLAFVVFL	E	20-27	142	E-F20L	FALSE	CD8
N-P13R	P13R	QRNAPRITF	N	Sep-17	142	N-P13R	FALSE	CD8
orf1a-A2621V	A2621V	AELAKNVSLDNVL	orf1a	2618-2630	142	ORF1A-A2621V	FALSE	CD8
orf1b-A4977V	A4977V	ATVVIGTSK	orf1b	576-584	142	ORF1B-A4977V	FALSE	CD8
S-R408K	R408K	RQIAPGQTGKIADYNYKL	S	408-425	142	S-R408K	FALSE	CD8
S-V1065L	V1065L	VVFLHVTYV	S	1060-1068	142	S-V1065L	FALSE	CD8
M-A63S	A63S	FLWLLWPVTLACFVLAAV	M	53-70	141	M-A63S	FALSE	CD8
N-L167F	L167F	AIVLQLPQGTTLPKG	N	156-170	141	N-L167F	FALSE	CD4
orf1b-S4912C	S4912C	RLYYDSMSY	orf1b	504-512	141	ORF1B-S4912C	FALSE	CD8
S-Q779R	Q779R	QEVFAQVKQIYK	S	779-790	141	S-Q779R	FALSE	CD8
M-K15R	K15R	EELKKLLEQWNLVIGFLF	M	Nov-28	140	M-K15R	FALSE	CD8
N-P368L	P368L	KTFPPTEPK	N	361-369	140	N-P368L	FALSE	CD8
orf7a-R78L	R78L	QLRARSVSPK	orf7a	76-85	140	ORF7A-R78L	FALSE	CD8
orf8-D34G	D34G	YVVDDPCPIHFY	orf8	31-42	140	ORF8-D34G	FALSE	CD8
orf8-D75G	D75G	IQYIDIGNY	orf8	71-79	140	ORF8-D75G	FALSE	CD8
orf8-P56S	P56S	RVGARKSAPL	orf8	48-57	140	ORF8-P56S	FALSE	CD8
S-H1058Y	H1058Y	APHGVVFL	S	1056-1063	140	S-H1058Y	FALSE	CD8
orf3a-Q70L	Q70L	ITLKKRWQLAL	orf3a	63-73	139	ORF3A-Q70L	FALSE	CD8
orf8-G77C	G77C	IQYIDIGNY	orf8	71-79	139	ORF8-G77C	FALSE	CD8
S-T73I	T73I	NVTWFHAIHVSGTNG	S	61-75	139	S-T73I	FALSE	CD4
orf1a-P2950S	P2950S	RPDTRYVLM	orf1a	2949-2957	138	ORF1A-P2950S	FALSE	CD8
S-A694V	A694V	RSVASQSIIAYTMSL	S	685-699	138	S-A694V	FALSE	CD8
S-E654K	E654K	IGAEHVNNSY	S	651-660	138	S-E654K	FALSE	CD8
N-L219V	L219V	GDAALALLLLDRLNQL	N	215-230	137	N-L219V	FALSE	CD8
orf1a-K2771N	K2771N	KQLIKVTLVF	orf1a	2771-2780	137	ORF1A-K2771N	FALSE	CD8
orf1a-L2077F	L2077F	TEVVGDIIL	orf1a	2069-2077	137	ORF1A-L2077F	FALSE	CD8
orf3a-R68T	R68T	ITLKKRWQLAL	orf3a	63-73	137	ORF3A-R68T	FALSE	CD8
S-E154K	E154K	KSWMESEFRVY	S	150-160	137	S-E154K	FALSE	CD8
S-S813N	S813N	ILPDPSKPSK	S	805-814	137	S-S813N	FALSE	CD8
N-E136Q	E136Q	KDGIIWVATEGALNT	N	127-141	136	N-E136Q	FALSE	CD4
N-P162S	P162S	AIVLQLPQGTTLPKG	N	156-170	136	N-P162S	FALSE	CD4
N-T362K	T362K	KTFPPTEPK	N	361-369	136	N-T362K	FALSE	CD8
orf1a-E1363A	E1363A	SNEKQEILGTVSWNL	orf1a	1361-1375	136	ORF1A-E1363A	FALSE	CD8
orf1a-L2778I	L2778I	KQLIKVTLVF	orf1a	2771-2780	136	ORF1A-L2778I	FALSE	CD8
orf1b-A5922T	A5922T	IPRRNVATL	orf1b	1515-1523	136	ORF1B-A5922T	FALSE	CD8
orf7b-L11F	L11F	MIELSLIDFYLCFLAFLLFLVLIML	orf7b	Jan-25	136	ORF7B-L11F	FALSE	CD8
S-D88H	D88H	VLPFNDGVYFASTEK	S	83-97	136	S-D88H	FALSE	CD8
S-F490L	F490L	YFPLQSYGF	S	489-497	136	S-F490L	FALSE	CD8
S-R78M	R78M	RFDNPVLPF	S	78-86	136	S-R78M	FALSE	CD8
N-Q239L	Q239L	QQQQGQTVTK	N	239-248	135	N-Q239L	FALSE	CD8
orf1a-L1556I	L1556I	GEVITFDNL	orf1a	1548-1556	135	ORF1A-L1556I	FALSE	CD8
orf1a-L384F	L384F	SEVGPEHSLAEY	orf1a	376-387	135	ORF1A-L384F	FALSE	CD8
orf3a-K61N	K61N	SASKIITLK	orf3a	58-66	135	ORF3A-K61N	FALSE	CD8
orf3a-L73F	L73F	ITLKKRWQLAL	orf3a	63-73	135	ORF3A-L73F	FALSE	CD8
orf6-I17L	I17L	ILLIIMRTFKVSIWNLDYII	orf6	14-33	135	ORF6-I17L	FALSE	CD8
orf6-M19I	M19I	ILLIIMRTFKVSIWNLDYII	orf6	14-33	135	ORF6-M19I	FALSE	CD8
orf8-L57S	L57S	SKWYIRVGARKSAPL	orf8	43-57	135	ORF8-L57S	FALSE	CD4
S-N641S	N641S	VYSTGSNVFQTR	S	635-646	135	S-N641S	FALSE	CD8
S-P174S	P174S	CTFEYVSQPFLM	S	166-177	135	S-P174S	FALSE	CD8
orf1a-G1861V	G1861V	SEYKGPITDVFYKENSY	orf1a	1857-1873	134	ORF1A-G1861V	FALSE	CD8
orf1a-V3660L	V3660L	MPASWVMRI	orf1a	3655-3663	134	ORF1A-V3660L	FALSE	CD8
S-N481K	N481K	NGVEGFNCY	S	481-489	134	S-N481K	FALSE	CD8
S-V213M	V213M	NLVRDLPQGFSALEP	S	211-225	134	S-V213M	FALSE	CD4
N-L331F	L331F	MEVTPSGTWL	N	322-331	133	N-L331F	FALSE	CD8
orf3a-S74P	S74P	ALSKGVHFV	orf3a	72-80	133	ORF3A-S74P	FALSE	CD8
orf8-F41V	F41V	YVVDDPCPIHFY	orf8	31-42	133	ORF8-F41V	FALSE	CD8
orf8-G77S	G77S	IQYIDIGNY	orf8	71-79	133	ORF8-G77S	FALSE	CD8
S-L229F	L229F	DLPIGINITRFQTL	S	228-241	133	S-L229F	FALSE	CD8
S-M177T	M177T	CTFEYVSQPFLM	S	166-177	133	S-M177T	FALSE	CD8
S-T1066N	T1066N	HVTYVPAQEKNF	S	1064-1075	133	S-T1066N	FALSE	CD8
orf10-I4L	I4L	INVFAFPFTIYSLLL	orf10	Apr-18	132	ORF10-I4L	FALSE	CD4
orf1a-T4164A	T4164A	CTDDNALAYY	orf1a	4163-4172	132	ORF1A-T4164A	FALSE	CD8
orf1b-L5367F	L5367F	LVLSVNPYV	orf1b	964-972	132	ORF1B-L5367F	FALSE	CD8
S-I805V	I805V	NFSQILPDPSKPSKR	S	801-815	132	S-I805V	FALSE	CD4
orf1a-G1644C	G1644C	HTTDPSFLGRY	orf1a	1636-1646	131	ORF1A-G1644C	FALSE	CD8
S-E180K	E180K	CTFEYVSQPFLMDLE	S	166-180	131	S-E180K	FALSE	CD8
orf1a-V2604I	V2604I	SSTFNVPMEKLK	orf1a	2599-2610	130	ORF1A-V2604I	FALSE	CD8
orf1b-L6751V	L6751V	LLLDDFVEII	orf1b	2348-2357	130	ORF1B-L6751V	FALSE	CD8
orf7a-A50S	A50S	FHPLADNKFALTCFSTQF	orf7a	46-63	130	ORF7A-A50S	FALSE	CD8
orf7a-R89W	R89W	RARSVSPKLFIR	orf7a	78-89	130	ORF7A-R89W	FALSE	CD8
orf7a-V71L	V71L	DGVKHVYQLRARSVSPKL	orf7a	69-86	130	ORF7A-V71L	FALSE	CD4
orf8-V32I	V32I	YVVDDPCPIHFY	orf8	31-42	130	ORF8-V32I	FALSE	CD8
S-G142D	G142D	FCNDPFLGVYY	S	135-145	130	S-G142D	FALSE	CD8
N-D103N	D103N	MKDLSPRWYFYYL	N	101-113	129	N-D103N	FALSE	CD4
N-M317I	M317I	ASAFFGMSR	N	311-319	129	N-M317I	FALSE	CD8
N-P80S	P80S	NTNSSPDDQIGYY	N	75-87	129	N-P80S	FALSE	CD8
orf1b-K5595N	K5595N	SSNVANYQK	orf1b	1186-1194	129	ORF1B-K5595N	FALSE	CD8
orf1b-V5721M	V5721M	VYIGDPAQL	orf1b	1320-1328	129	ORF1B-V5721M	FALSE	CD8
orf8-H112R	H112R	YEDFLEYHDVRVVL	orf8	105-118	129	ORF8-H112R	FALSE	CD8
S-E1188D	E1188D	RLNEVAKNL	S	1185-1193	129	S-E1188D	FALSE	CD8
S-S810L	S810L	NFSQILPDPSKPSKR	S	801-815	129	S-S810L	FALSE	CD4
M-R146H	R146H	LLESELVIGAVILRGHLR	M	133-150	128	M-R146H	FALSE	CD4
orf1a-T812I	T812I	VTNNTFTLK	orf1a	808-816	128	ORF1A-T812I	FALSE	CD8
orf1b-A5591V	A5591V	SSNVANYQK	orf1b	1186-1194	128	ORF1B-A5591V	FALSE	CD8
orf1b-V6916L	V6916L	TLIGDCATV	orf1b	2507-2515	128	ORF1B-V6916L	FALSE	CD8
orf1b-W6011C	W6011C	EEAIRHVRAW	orf1b	1601-1610	128	ORF1B-W6011C	FALSE	CD8
orf8-Y111F	Y111F	LEYHDVRVVL	orf8	109-118	128	ORF8-Y111F	FALSE	CD8
S-T376I	T376I	YSVLYNSASFSTFK	S	365-378	128	S-T376I	FALSE	CD8
orf1b-A6206V	A6206V	AIMTRCLAV	orf1b	1798-1806	127	ORF1B-A6206V	FALSE	CD8
orf3a-A31T	A31T	FVRATATIPI	orf3a	28-37	127	ORF3A-A31T	FALSE	CD8
S-I101T	I101T	TEKSNIIRGW	S	95-104	127	S-I101T	FALSE	CD8
S-N354K	N354K	YAWNRKRISNCVADY	S	351-365	127	S-N354K	FALSE	CD4
S-V83I	V83I	VLPFNDGVYFASTEK	S	83-97	127	S-V83I	FALSE	CD8
N-A155S	A155S	RNPANNAAIVL	N	149-159	126	N-A155S	FALSE	CD8
orf1a-A3889V	A3889V	RVESSSKLWAQCVQL	orf1a	3880-3894	126	ORF1A-A3889V	FALSE	CD4
orf1a-K1041R	K1041R	YLKLTDNVYIK	orf1a	1031-1041	126	ORF1A-K1041R	FALSE	CD8
orf1a-R119C	R119C	VPHVGEIPVAYRKVLL	orf1a	108-123	126	ORF1A-R119C	FALSE	CD8
orf1a-T1504I	T1504I	TISLAGSYK	orf1a	1504-1512	125	ORF1A-T1504I	FALSE	CD8
S-R765H	R765H	NLLLQYGSFCTQLNR	S	751-765	125	S-R765H	FALSE	CD4
S-S172A	S172A	EYVSQPFLM	S	169-177	125	S-S172A	FALSE	CD8
E-L51F	L51F	SLVKPSFYV	E	50-58	124	E-L51F	FALSE	CD8
N-T76I	T76I	NTNSSPDDQIGYY	N	75-87	124	N-T76I	FALSE	CD8
orf1b-T4983I	T4983I	ATVVIGTSK	orf1b	576-584	124	ORF1B-T4983I	FALSE	CD8
orf3a-S60P	S60P	SASKIITLK	orf3a	58-66	124	ORF3A-S60P	FALSE	CD8
orf8-I76T	I76T	IQYIDIGNY	orf8	71-79	124	ORF8-I76T	FALSE	CD8
S-N658K	N658K	IGAEHVNNSY	S	651-660	124	S-N658K	FALSE	CD8
S-S659L	S659L	IGAEHVNNSY	S	651-660	124	S-S659L	FALSE	CD8
S-S689R	S689R	RSVASQSIIAYTMSL	S	685-699	124	S-S689R	FALSE	CD8
N-S183P	S183P	SQASSRSSSR	N	180-189	123	N-S183P	FALSE	CD8
orf1a-D2074N	D2074N	TEVVGDIIL	orf1a	2069-2077	123	ORF1A-D2074N	FALSE	CD8
orf3a-A31S	A31S	FVRATATIPI	orf3a	28-37	123	ORF3A-A31S	FALSE	CD8
orf3a-L101I	L101I	GLEAPFLYLYALVYFLQSINFVRIIMR	orf3a	100-126	123	ORF3A-L101I	FALSE	CD8
orf3a-Q213L	Q213L	FTSDYYQLY	orf3a	207-215	123	ORF3A-Q213L	FALSE	CD8
orf7b-W29S	W29S	IMLIIFWFSL	orf7b	23-32	123	ORF7B-W29S	FALSE	CD8
N-P67R	P67R	FPRGQGVPI	N	66-74	122	N-P67R	FALSE	CD8
orf7a-P68S	P68S	FAFACPDGVKHVYQL	orf7a	63-77	122	ORF7A-P68S	FALSE	CD8
S-V62I	V62I	NVTWFHAIHVSGTNG	S	61-75	122	S-V62I	FALSE	CD4
N-Q240K	Q240K	QQQQGQTVTK	N	239-248	121	N-Q240K	FALSE	CD8
orf1a-I3663V	I3663V	MPASWVMRI	orf1a	3655-3663	121	ORF1A-I3663V	FALSE	CD8
orf1a-M2606V	M2606V	STFNVPMEK	orf1a	2600-2608	121	ORF1A-M2606V	FALSE	CD8
S-A879T	A879T	TDEMIAQYTSALLAG	S	866-880	121	S-A879T	FALSE	CD4
S-D1139N	D1139N	TVYDPLQPELDSFK	S	1136-1149	121	S-D1139N	FALSE	CD8
S-D1146Y	D1146Y	DSFKEELDKY	S	1146-1155	121	S-D1146Y	FALSE	CD8
S-K97N	K97N	TEKSNIIRGW	S	95-104	121	S-K97N	FALSE	CD8
N-D128H	D128H	KDGIIWVATEGALNT	N	127-141	120	N-D128H	FALSE	CD4
N-G164R	G164R	AIVLQLPQGTTLPKG	N	156-170	120	N-G164R	FALSE	CD4
N-R68L	R68L	KFPRGQGVPI	N	65-74	120	N-R68L	FALSE	CD8
orf3a-R30H	R30H	FVRATATIPI	orf3a	28-37	120	ORF3A-R30H	FALSE	CD8
orf6-L35P	L35P	IWNLDYIINLIIKNL	orf6	26-40	120	ORF6-L35P	FALSE	CD4
orf7a-Y75H	Y75H	FAFACPDGVKHVYQL	orf7a	63-77	120	ORF7A-Y75H	FALSE	CD8
S-V826L	V826L	LLFNKVTLA	S	821-829	120	S-V826L	FALSE	CD8
orf1a-T3113I	T3113I	TFYLTNDVSFL	orf1a	3113-3123	119	ORF1A-T3113I	FALSE	CD8
orf1b-I6910V	I6910V	TLIGDCATV	orf1b	2507-2515	119	ORF1B-I6910V	FALSE	CD8
orf1b-R4677H	R4677H	KLFDRYFKY	orf1b	272-280	118	ORF1B-R4677H	FALSE	CD8
orf3a-K61T	K61T	SASKIITLK	orf3a	58-66	118	ORF3A-K61T	FALSE	CD8
orf7b-14del	14del	MIELSLIDFYLCFLAFLLFLVLIML	orf7b	Jan-25	118	ORF7B-14DEL	FALSE	CD8
M-A69V	A69V	FLWLLWPVTLACFVLAAV	M	53-70	117	M-A69V	FALSE	CD8
orf1a-G1705A	G1705A	YYRARAGEAANF	orf1a	1699-1710	117	ORF1A-G1705A	FALSE	CD8
orf1a-G934C	G934C	GDCEEEEFEPSTQYEY	orf1a	934-949	117	ORF1A-G934C	FALSE	CD8
S-E156D	E156D	KSWMESEFRVY	S	150-160	117	S-E156D	FALSE	CD8
S-L1200F	L1200F	LIDLQELGKYEQYI	S	1197-1210	117	S-L1200F	FALSE	CD8
S-L242F	L242F	ITRFQTLLALHRSYL	S	235-249	117	S-L242F	FALSE	CD4
orf1a-T1543K	T1543K	YYTSNPTTF	orf1a	1536-1544	116	ORF1A-T1543K	FALSE	CD8
orf1a-V1550F	V1550F	GEVITFDNL	orf1a	1548-1556	116	ORF1A-V1550F	FALSE	CD8
orf3a-I37V	I37V	FVRATATIPI	orf3a	28-37	116	ORF3A-I37V	FALSE	CD8
orf7b-M24K	M24K	MIELSLIDFYLCFLAFLLFLVLIML	orf7b	Jan-25	116	ORF7B-M24K	FALSE	CD8
orf8-Y111C	Y111C	LEYHDVRVVL	orf8	109-118	116	ORF8-Y111C	FALSE	CD8
S-C1236S	C1236S	CMTSCCSCLK	S	1236-1245	116	S-C1236S	FALSE	CD8
S-T385N	T385N	GVSPTKLNDLCFTNV	S	381-395	116	S-T385N	FALSE	CD4
orf10-M1I	M1I	MGYINVFAFPFTIYSL	orf10	Jan-16	115	ORF10-M1I	FALSE	CD8
orf1a-D1554G	D1554G	GEVITFDNL	orf1a	1548-1556	115	ORF1A-D1554G	FALSE	CD8
orf1a-D4218N	D4218N	VTDTPKGPK	orf1a	4216-4224	115	ORF1A-D4218N	FALSE	CD8
S-D1139H	D1139H	TVYDPLQPELDSFK	S	1136-1149	115	S-D1139H	FALSE	CD8
S-E516Q	E516Q	VVLSFELLHAPATVC	S	511-525	115	S-E516Q	FALSE	CD4
S-K1045N	K1045N	RVDFCGKGY	S	1039-1047	115	S-K1045N	FALSE	CD8
S-S155I	S155I	KSWMESEFRVY	S	150-160	115	S-S155I	FALSE	CD8
orf1a-R119H	R119H	VPHVGEIPVAYRKVLL	orf1a	108-123	114	ORF1A-R119H	FALSE	CD8
orf1a-T3117I	T3117I	TFYLTNDVSFL	orf1a	3113-3123	114	ORF1A-T3117I	FALSE	CD8
orf1b-A6206T	A6206T	AIMTRCLAV	orf1b	1798-1806	114	ORF1B-A6206T	FALSE	CD8
orf3a-T221A	T221A	STDTGVEHVTFFIYNK	orf3a	220-235	114	ORF3A-T221A	FALSE	CD8
orf6-D6Y	D6Y	HLVDFQVTI	orf6	03-Nov	114	ORF6-D6Y	FALSE	CD8
orf8-R115H	R115H	LEYHDVRVVL	orf8	109-118	114	ORF8-R115H	FALSE	CD8
N-D103G	D103G	MKDLSPRWYFYYLGTGPEAG	N	101-120	113	N-D103G	FALSE	CD4
orf1a-L2564F	L2564F	QLMCQPILLL	orf1a	2563-2572	113	ORF1A-L2564F	FALSE	CD8
orf1a-P2568S	P2568S	QLMCQPILLL	orf1a	2563-2572	113	ORF1A-P2568S	FALSE	CD8
orf3a-11del	11del	FMRIFTIGTVTLKQG	orf3a	Apr-18	113	ORF3A-11DEL	FALSE	CD4
orf3a-12del	12del	RIFTIGTVTLK	orf3a	Jun-16	113	ORF3A-12DEL	FALSE	CD8
orf3a-13del	13del	RIFTIGTVTLK	orf3a	Jun-16	113	ORF3A-13DEL	FALSE	CD8
orf3a-A31V	A31V	FVRATATIPI	orf3a	28-37	113	ORF3A-A31V	FALSE	CD8
orf3a-S92P	S92P	FVCNLLLLFVTVYSHLLLV	orf3a	79-97	113	ORF3A-S92P	FALSE	CD8
orf8-V114I	V114I	YEDFLEYHDVRVVL	orf8	105-118	113	ORF8-V114I	FALSE	CD8
S-P1263T	P1263T	SEPVLKGVKL	S	1261-1270	113	S-P1263T	FALSE	CD8
S-S1242I	S1242I	CMTSCCSCLK	S	1236-1245	113	S-S1242I	FALSE	CD8
N-A119V	A119V	YLGTGPEAGL	N	112-121	112	N-A119V	FALSE	CD8
S-P807L	P807L	ILPDPSKPSK	S	805-814	112	S-P807L	FALSE	CD8
M-A38S	A38S	WICLLQFAY	M	31-39	111	M-A38S	FALSE	CD8
N-A218T	A218T	GDAALALLLLDRLNQL	N	215-230	111	N-A218T	FALSE	CD8
N-W330L	W330L	MEVTPSGTWL	N	322-331	111	N-W330L	FALSE	CD8
orf1a-A3645V	A3645V	FLLPSLATV	orf1a	3639-3647	111	ORF1A-A3645V	FALSE	CD8
orf1a-F2387V	F2387V	YIFFASFYY	orf1a	2384-2392	111	ORF1A-F2387V	FALSE	CD8
orf7a-A50V	A50V	FHPLADNKFALTCFSTQF	orf7a	46-63	111	ORF7A-A50V	FALSE	CD8
N-Q163K	Q163K	VLQLPQGTTLPKGFYA	N	158-173	110	N-Q163K	FALSE	CD8
orf1b-E6756G	E6756G	LDDFVEIIKSQDLSV	orf1b	2350-2364	110	ORF1B-E6756G	FALSE	CD4
orf1b-L6812F	L6812F	GVAMPNLYK	orf1b	2405-2413	110	ORF1B-L6812F	FALSE	CD8
S-A522P	A522P	VVLSFELLHAPATVC	S	511-525	110	S-A522P	FALSE	CD4
N-E367Q	E367Q	LLNKHIDAYKTFPPTEPK	N	351 -369	109	N-E367Q	FALSE	CD8
orf1a-S1361F	S1361F	SNEKQEILGTVSWNL	orf1a	1361-1375	109	ORF1A-S1361F	FALSE	CD8
orf1a-S3946L	S3946L	SEFSSLPSY	orf1a	3946-3954	109	ORF1A-S3946L	FALSE	CD8
orf1b-I6200T	I6200T	AIMTRCLAV	orf1b	1798-1806	109	ORF1B-I6200T	FALSE	CD8
orf1b-R5919K	R5919K	IPRRNVATL	orf1b	1515-1523	109	ORF1B-R5919K	FALSE	CD8
orf3a-K16E	K16E	FMRIFTIGTVTLKQG	orf3a	Apr-18	109	ORF3A-K16E	FALSE	CD4
orf3a-S180F	S180F	TTSPISEHDY	orf3a	175-184	109	ORF3A-S180F	FALSE	CD8
S-R1091L	R1091L	REGVFVSNGTHW	S	1091-1102	109	S-R1091L	FALSE	CD8
orf1b-N5544S	N5544S	KLNVGDYFV	orf1b	1141-1149	108	ORF1B-N5544S	FALSE	CD8
orf3a-C153Y	C153Y	YFLCWHTNCYDYCIPY	orf3a	145-160	108	ORF3A-C153Y	FALSE	CD8
S-V62L	V62L	PFFSNVTWFHAIHVS	S	57-71	108	S-V62L	FALSE	CD4
N-D340N	D340N	KLDDKDPNF	N	338-346	107	N-D340N	FALSE	CD8
orf1a-A1316S	A1316S	ALRKVPTDNYITTY	orf1a	1316-1329	107	ORF1A-A1316S	FALSE	CD8
orf1a-D1036G	D1036G	YLKLTDNVYIK	orf1a	1031-1041	107	ORF1A-D1036G	FALSE	CD8
orf1b-M5598V	M5598V	YQKVGMQKY	orf1b	1192-1200	107	ORF1B-M5598V	FALSE	CD8
orf3a-V90L	V90L	FVCNLLLLFVTVYSHLLLV	orf3a	79-97	107	ORF3A-V90L	FALSE	CD8
M-K15N	K15N	KLLEQWNLV	M	15-23	106	M-K15N	FALSE	CD8
orf1a-L1317F	L1317F	ALRKVPTDNYITTY	orf1a	1316-1329	106	ORF1A-L1317F	FALSE	CD8
orf1a-S2214L	S2214L	ASFNYLKSPNFSK	orf1a	2213-2225	106	ORF1A-S2214L	FALSE	CD8
S-E96Q	E96Q	GVYFASTEK	S	89-97	106	S-E96Q	FALSE	CD8
S-L754F	L754F	NLLLQYGSFCTQLNR	S	751-765	106	S-L754F	FALSE	CD4
S-S359N	S359N	RISNCVADY	S	357-365	106	S-S359N	FALSE	CD8
N-K369R	K369R	AYKTFPPTEPK	N	359-369	105	N-K369R	FALSE	CD8
N-P365R	P365R	KTFPPTEPKK	N	361-370	105	N-P365R	FALSE	CD8
orf1a-M2565I	M2565I	QLMCQPILLL	orf1a	2563-2572	105	ORF1A-M2565I	FALSE	CD8
orf1a-V4101F	V4101F	ALWEIQQVV	orf1a	4094-4102	105	ORF1A-V4101F	FALSE	CD8
orf1b-I6223T	I6223T	IEYPIIGDEL	orf1b	1818-1827	105	ORF1B-I6223T	FALSE	CD8
orf3a-D238G	D238G	GVEHVTFFIYNKIVDEPEEH	orf3a	224-243	105	ORF3A-D238G	FALSE	CD8
S-R403K	R403K	KLNDLCFTNVYADSFVIR	S	386-403	105	S-R403K	FALSE	CD8
S-T638I	T638I	VYSTGSNVFQTR	S	635-646	105	S-T638I	FALSE	CD8
M-S214I	S214I	IGNYKLNTDHSSSSDNIA	M	201-218	104	M-S214I	FALSE	Unknown
N-L221F	L221F	GDAALALLLLDRLNQL	N	215-230	104	N-L221F	FALSE	CD8
orf3a-K61E	K61E	SASKIITLK	orf3a	58-66	104	ORF3A-K61E	FALSE	CD8
orf7a-K53N	K53N	FHPLADNKFALTCFSTQF	orf7a	46-63	104	ORF7A-K53N	FALSE	CD8
orf8-R52K	R52K	SKWYIRVGARKSAPL	orf8	43-57	104	ORF8-R52K	FALSE	CD4
S-E1092K	E1092K	REGVFVSNGTHW	S	1091-1102	104	S-E1092K	FALSE	CD8
S-E156Q	E156Q	KSWMESEFRVY	S	150-160	104	S-E156Q	FALSE	CD8
S-F59Y	F59Y	STQDLFLPFF	S	50-59	104	S-F59Y	FALSE	CD8
S-I410V	I410V	RQIAPGQTGKIADYNYKL	S	408-425	104	S-I410V	FALSE	CD8
S-K356R	K356R	YAWNRKRISNCVADY	S	351-365	104	S-K356R	FALSE	CD4
S-R408I	R408I	RQIAPGQTGKIADYNYKL	S	408-425	104	S-R408I	FALSE	CD8
S-T827I	T827I	LLFNKVTLA	S	821-829	104	S-T827I	FALSE	CD8
S-V534F	V534F	KSTNLVKNK	S	529-537	104	S-V534F	FALSE	CD8
orf1a-G1644V	G1644V	TTDPSFLGRY	orf1a	1637-1646	103	ORF1A-G1644V	FALSE	CD8
orf1a-S3949N	S3949N	SEFSSLPSY	orf1a	3946-3954	103	ORF1A-S3949N	FALSE	CD8
orf1a-V111L	V111L	VPHVGEIPVAYRKVLL	orf1a	108-123	103	ORF1A-V111L	FALSE	CD8
orf3a-I236V	I236V	GVEHVTFFIYNKIVDEPEEH	orf3a	224-243	103	ORF3A-I236V	FALSE	CD8
orf3a-V97F	V97F	FVCNLLLLFVTVYSHLLLV	orf3a	79-97	103	ORF3A-V97F	FALSE	CD8
S-D80N	D80N	RFDNPVLPF	S	78-86	103	S-D80N	FALSE	CD8
S-N370S	N370S	YSVLYNSASFSTFK	S	365-378	103	S-N370S	FALSE	CD8
S-P792T	P792T	KQIYKTPPIKDF	S	786-797	103	S-P792T	FALSE	CD8
S-R1091H	R1091H	REGVFVSNGTHW	S	1091-1102	103	S-R1091H	FALSE	CD8
orf1a-G112C	G112C	VPHVGEIPVAYRKVLL	orf1a	108-123	102	ORF1A-G112C	FALSE	CD8
orf1b-A5686T	A5686T	YVFCTVNAL	orf1b	1278-1286	102	ORF1B-A5686T	FALSE	CD8
orf1b-Q5267H	Q5267H	QEYADVFHLY	orf1b	866-875	102	ORF1B-Q5267H	FALSE	CD8
orf3a-H204R	H204R	VLHSYFTSDYYQLY	orf3a	202-215	102	ORF3A-H204R	FALSE	CD8
orf3a-Q17H	Q17H	FMRIFTIGTVTLKQG	orf3a	Apr-18	102	ORF3A-Q17H	FALSE	CD4
orf3a-S74A	S74A	ALSKGVHFV	orf3a	72-80	102	ORF3A-S74A	FALSE	CD8
orf3a-T34A	T34A	FVRATATIPI	orf3a	28-37	102	ORF3A-T34A	FALSE	CD8
orf7a-V82A	V82A	QLRARSVSPK	orf7a	76-85	102	ORF7A-V82A	FALSE	CD8
S-F338L	F338L	VQPTESIVRFPNITNLCPF	S	320-338	102	S-F338L	FALSE	CD8
S-G219S	G219S	PINLVRDLPQGFSAL	S	209-223	102	S-G219S	FALSE	CD4
S-Q1071H	Q1071H	HVTYVPAQEKNF	S	1064-1075	102	S-Q1071H	FALSE	CD8
S-Y674F	Y674F	SYQTQTNSPRRARSVA	S	673-688	102	S-Y674F	FALSE	CD8
M-A188S	A188S	LGASQRVAGDSGFAA	M	181-195	101	M-A188S	FALSE	CD4
N-R68P	R68P	KFPRGQGVPI	N	65-74	101	N-R68P	FALSE	CD8
orf1a-A117V	A117V	VPHVGEIPVAYRKVLL	orf1a	108-123	101	ORF1A-A117V	FALSE	CD8
orf1a-Y1536C	Y1536C	YYTSNPTTF	orf1a	1536-1544	101	ORF1A-Y1536C	FALSE	CD8
orf1a-Y3115H	Y3115H	TFYLTNDVSFL	orf1a	3113-3123	101	ORF1A-Y3115H	FALSE	CD8
orf1b-H5274Y	H5274Y	QEYADVFHLY	orf1b	866-875	101	ORF1B-H5274Y	FALSE	CD8
S-C1236F	C1236F	CMTSCCSCLK	S	1236-1245	101	S-C1236F	FALSE	CD8
orf1a-A2388V	A2388V	YIFFASFYY	orf1a	2384-2392	100	ORF1A-A2388V	FALSE	CD8
orf1b-S4460F	S4460F	NLIDSYFVV	orf1b	55-63	100	ORF1B-S4460F	FALSE	CD8
orf7a-S60N	S60N	FHPLADNKFALTCFSTQF	orf7a	46-63	100	ORF7A-S60N	FALSE	CD8
S-D178H	D178H	CTFEYVSQPFLMDLE	S	166-180	100	S-D178H	FALSE	CD8
S-S112L	S112L	TLDSKTQSL	S	109-117	100	S-S112L	FALSE	CD8
S-T95N	T95N	VLPFNDGVYFASTEK	S	83-97	100	S-T95N	FALSE	CD8
S-V267L	V267L	YYVGYLQPRTFLL	S	265-277	100	S-V267L	FALSE	CD8
S-V483A	V483A	NGVEGFNCY	S	481-489	100	S-V483A	FALSE	CD8
M-S94I	S94I	SYFIASFRLFA	M	94-104	99	M-S94I	FALSE	CD8
N-P326R	P326R	GMEVTPSGTWLTY	N	321-333	99	N-P326R	FALSE	CD8
orf8-V117F	V117F	YEDFLEYHDVRVVL	orf8	105-118	99	ORF8-V117F	FALSE	CD8
S-M1237V	M1237V	CMTSCCSCLK	S	1236-1245	99	S-M1237V	FALSE	CD8
S-T883I	T883I	GTITSGWTF	S	880-888	99	S-T883I	FALSE	CD8
N-A313S	A313S	ASAFFGMSRIGMEVT	N	311-325	98	N-A313S	FALSE	CD4
orf1a-E2619G	E2619G	AELAKNVSLDNVL	orf1a	2618-2630	98	ORF1A-E2619G	FALSE	CD8
orf1a-E948D	E948D	GDCEEEEFEPSTQYEY	orf1a	934-949	98	ORF1A-E948D	FALSE	CD8
orf1a-V1866I	V1866I	SEYKGPITDVFYKENSY	orf1a	1857-1873	98	ORF1A-V1866I	FALSE	CD8
orf3a-E239K	E239K	GVEHVTFFIYNKIVDEPEEH	orf3a	224-243	98	ORF3A-E239K	FALSE	CD8
orf7b-I27T	I27T	IMLIIFWFSL	orf7b	23-32	98	ORF7B-I27T	FALSE	CD8
S-A783S	A783S	QEVFAQVKQIYK	S	779-790	98	S-A783S	FALSE	CD8
N-M234V	M234V	LLLLDRLNQLESKMS	N	221-235	97	N-M234V	FALSE	CD4
orf10-A8S	A8S	MGYINVFAFPFTIYSL	orf10	Jan-16	97	ORF10-A8S	FALSE	CD8
orf10-S15G	S15G	MGYINVFAFPFTIYSL	orf10	Jan-16	97	ORF10-S15G	FALSE	CD8
orf1a-D2074Y	D2074Y	TEVVGDIIL	orf1a	2069-2077	97	ORF1A-D2074Y	FALSE	CD8
orf1a-I284T	I284T	KTIQPRVEK	orf1a	282-290	97	ORF1A-I284T	FALSE	CD8
orf1a-V1177A	V1177A	AVFDKNLYDK	orf1a	1176-1185	97	ORF1A-V1177A	FALSE	CD8
orf7a-D51Y	D51Y	FHPLADNKFALTCFSTQF	orf7a	46-63	97	ORF7A-D51Y	FALSE	CD8
orf8-V81F	V81F	GNYTVSCLPFTI	orf8	77-88	97	ORF8-V81F	FALSE	CD8
S-K1266R	K1266R	SEPVLKGVKL	S	1261-1270	97	S-K1266R	FALSE	CD8
orf1a-D1554Y	D1554Y	GEVITFDNL	orf1a	1548-1556	96	ORF1A-D1554Y	FALSE	CD8
orf1a-L747F	L747F	APKEIIFLEGETL	orf1a	735-747	96	ORF1A-L747F	FALSE	CD8
orf6-V9F	V9F	HLVDFQVTI	orf6	03-Nov	96	ORF6-V9F	FALSE	CD8
N-D402G	D402G	LPAADLDDF	N	395-403	95	N-D402G	FALSE	CD8
orf1a-M3661I	M3661I	MPASWVMRI	orf1a	3655-3663	95	ORF1A-M3661I	FALSE	CD8
orf1a-P286S	P286S	KTIQPRVEK	orf1a	282-290	95	ORF1A-P286S	FALSE	CD8
orf1b-M6809I	M6809I	GVAMPNLYK	orf1b	2405-2413	95	ORF1B-M6809I	FALSE	CD8
orf1b-V6807I	V6807I	GVAMPNLYK	orf1b	2405-2413	95	ORF1B-V6807I	FALSE	CD8
orf3a-A143V	A143V	LLYDANYFL	orf3a	139-147	95	ORF3A-A143V	FALSE	CD8
orf3a-I118T	I118T	GLEAPFLYLYALVYFLQSINFVRIIMR	orf3a	100-126	95	ORF3A-I118T	FALSE	CD8
orf3a-L106P	L106P	GLEAPFLYLYALVYFLQSINFVRIIMR	orf3a	100-126	95	ORF3A-L106P	FALSE	CD8
orf7a-P48L	P48L	FHPLADNKFALTCFSTQF	orf7a	46-63	95	ORF7A-P48L	FALSE	CD8
orf7a-T11A	T11A	LITLATCELYHYQECV	orf7a	Sep-24	95	ORF7A-T11A	FALSE	CD8
orf8-I74T	I74T	IQYIDIGNY	orf8	71-79	95	ORF8-I74T	FALSE	CD8
S-D979Y	D979Y	VLNDILSRL	S	976-984	95	S-D979Y	FALSE	CD8
S-E180G	E180G	CTFEYVSQPFLMDLE	S	166-180	95	S-E180G	FALSE	CD8
S-F306L	F306L	SETKCTLKSFTVEK	S	297-310	95	S-F306L	FALSE	CD8
M-A68S	A68S	FLWLLWPVTLACFVLAAV	M	53-70	94	M-A68S	FALSE	CD8
M-C64F	C64F	FLWLLWPVTLACFVLAAV	M	53-70	94	M-C64F	FALSE	CD8
orf1a-G1548S	G1548S	GEVITFDNL	orf1a	1548-1556	94	ORF1A-G1548S	FALSE	CD8
orf1a-P2376L	P2376L	LVQMAPISAM	orf1a	2371-2380	94	ORF1A-P2376L	FALSE	CD8
orf1a-R3662C	R3662C	MPASWVMRI	orf1a	3655-3663	94	ORF1A-R3662C	FALSE	CD8
orf1b-V6008I	V6008I	EEAIRHVRAW	orf1b	1601-1610	94	ORF1B-V6008I	FALSE	CD8
orf7a-Q94K	Q94K	VQELYSPIFLIV	orf7a	93-104	94	ORF7A-Q94K	FALSE	CD8
S-V1268I	V1268I	SEPVLKGVKL	S	1261-1270	94	S-V1268I	FALSE	CD8
S-V367L	V367L	YSVLYNSASFSTFK	S	365-378	94	S-V367L	FALSE	CD8
N-K370N	K370N	KTFPPTEPKK	N	361-370	93	N-K370N	FALSE	CD8
N-P142L	P142L	ATEGALNTPK	N	134-143	93	N-P142L	FALSE	CD8
orf6-I26V	I26V	RTFKVSIWNLDY	orf6	20-31	93	ORF6-I26V	FALSE	CD8
S-A163V	A163V	VYSSANNCTFEY	S	159-170	93	S-A163V	FALSE	CD8
S-H207Q	H207Q	KHTPINLVRDLPQGF	S	206-220	93	S-H207Q	FALSE	CD4
S-S514F	S514F	VVLSFELLHAPATVC	S	511-525	93	S-S514F	FALSE	CD4
E-V52L	V52L	SLVKPSFYV	E	50-58	92	E-V52L	FALSE	CD8
M-D209H	D209H	IGNYKLNTDHSSSSDNIA	M	201-218	92	M-D209H	FALSE	Unknown
M-R158L	R158L	HLRIAGHHLGR	M	148-158	92	M-R158L	FALSE	CD8
orf1a-E942G	E942G	GDCEEEEFEPSTQYEY	orf1a	934-949	92	ORF1A-E942G	FALSE	CD8
orf1a-M2374T	M2374T	LVQMAPISAM	orf1a	2371-2380	92	ORF1A-M2374T	FALSE	CD8
orf3a-V29I	V29I	FVRATATIPI	orf3a	28-37	92	ORF3A-V29I	FALSE	CD8
orf7a-97del	97del	QEEVQELYSPIFLIV	orf7a	90-104	92	ORF7A-97DEL	FALSE	CD4
orf7a-V74I	V74I	FAFACPDGVKHVYQL	orf7a	63-77	92	ORF7A-V74I	FALSE	CD8
orf7b-F19L	F19L	MIELSLIDFYLCFLAFLLFLVLIML	orf7b	Jan-25	92	ORF7B-F19L	FALSE	CD8
S-A222S	A222S	NLVRDLPQGFSALEP	S	211-225	92	S-A222S	FALSE	CD4
S-D215V	D215V	SKHTPINLVRDLPQG	S	205-219	92	S-D215V	FALSE	CD4
N-A134S	A134S	ATEGALNTPK	N	134-143	91	N-A134S	FALSE	CD8
N-S188P	S188P	SQASSRSSSR	N	180-189	91	N-S188P	FALSE	CD8
orf1a-G1548D	G1548D	GEVITFDNL	orf1a	1548-1556	91	ORF1A-G1548D	FALSE	CD8
M-A98T	A98T	SYFIASFRLFA	M	94-104	90	M-A98T	FALSE	CD8
N-A90V	A90V	DDQIGYYRRATRRIR	N	81-95	90	N-A90V	FALSE	CD4
N-P279L	P279L	KAYNVTQAFGRRGPE	N	266-280	90	N-P279L	FALSE	CD4
orf1a-S911A	S911A	YLFDESGEFKL	orf1a	906-916	90	ORF1A-S911A	FALSE	CD8
orf1a-V3881L	V3881L	RVESSSKLWAQCVQL	orf1a	3880-3894	90	ORF1A-V3881L	FALSE	CD4
orf3a-K67R	K67R	ITLKKRWQLAL	orf3a	63-73	90	ORF3A-K67R	FALSE	CD8
orf3a-N137Y	N137Y	NPLLYDANYFLCW	orf3a	137-149	90	ORF3A-N137Y	FALSE	CD8
S-A411S	A411S	RQIAPGQTGKIADYNYKL	S	408-425	90	S-A411S	FALSE	CD8
S-D796G	D796G	KQIYKTPPIKDF	S	786-797	90	S-D796G	FALSE	CD8
S-E156A	E156A	KSWMESEFRVY	S	150-160	90	S-E156A	FALSE	CD8
S-G1171S	G1171S	GINASVVNIQKEIDR	S	1171-1185	90	S-G1171S	FALSE	Unknown
S-H69Q	H69Q	PFFSNVTWFHAIHVS	S	57-71	90	S-H69Q	FALSE	CD4
S-L1265F	L1265F	SEPVLKGVKL	S	1261-1270	90	S-L1265F	FALSE	CD8
S-P728L	P728L	SVTTEILPVSMTKTS	S	721-735	90	S-P728L	FALSE	CD8
M-W31C	W31C	FLFLTWICL	M	26-34	89	M-W31C	FALSE	CD8
orf10-L17F	L17F	INVFAFPFTIYSLLL	orf10	Apr-18	89	ORF10-L17F	FALSE	CD4
orf1a-T1322A	T1322A	ALRKVPTDNYITTY	orf1a	1316-1329	89	ORF1A-T1322A	FALSE	CD8
orf1a-V2624M	V2624M	AELAKNVSLDNVL	orf1a	2618-2630	89	ORF1A-V2624M	FALSE	CD8
orf7a-A79V	A79V	QLRARSVSPK	orf7a	76-85	89	ORF7A-A79V	FALSE	CD8
orf7a-Y97H	Y97H	VQELYSPIFLIV	orf7a	93-104	89	ORF7A-Y97H	FALSE	CD8
S-V1104I	V1104I	GTHWFVTQR	S	1099-1107	89	S-V1104I	FALSE	CD8
N-D343Y	D343Y	KLDDKDPNF	N	338-346	88	N-D343Y	FALSE	CD8
N-S186F	S186F	SQASSRSSSR	N	180-189	88	N-S186F	FALSE	CD8
orf1a-I1551V	I1551V	GEVITFDNL	orf1a	1548-1556	88	ORF1A-I1551V	FALSE	CD8
orf1b-V6807F	V6807F	GVAMPNLYK	orf1b	2405-2413	88	ORF1B-V6807F	FALSE	CD8
orf1b-Y5593C	Y5593C	SSNVANYQK	orf1b	1186-1194	88	ORF1B-Y5593C	FALSE	CD8
orf3a-G11R	G11R	RIFTIGTVTLK	orf3a	Jun-16	88	ORF3A-G11R	FALSE	CD8
orf3a-N119H	N119H	VYFLQSINF	orf3a	112-120	88	ORF3A-N119H	FALSE	CD8
orf3a-Y145H	Y145H	LLYDANYFL	orf3a	139-147	88	ORF3A-Y145H	FALSE	CD8
E-V24L	V24L	FLAFVVFL	E	20-27	87	E-V24L	FALSE	CD8
orf1a-L2572I	L2572I	QLMCQPILLL	orf1a	2563-2572	87	ORF1A-L2572I	FALSE	CD8
orf1b-A4703T	A4703T	ILHCANFNV	orf1b	298-306	87	ORF1B-A4703T	FALSE	CD8
orf3a-G18S	G18S	FMRIFTIGTVTLKQG	orf3a	Apr-18	87	ORF3A-G18S	FALSE	CD4
orf6-I18V	I18V	ILLIIMRTFKVSIWNLDYII	orf6	14-33	87	ORF6-I18V	FALSE	CD8
S-D198Y	D198Y	EFVFKNIDGYFKIYS	S	191-205	87	S-D198Y	FALSE	CD8
S-E154A	E154A	KSWMESEFRVY	S	150-160	87	S-E154A	FALSE	CD8
N-A305V	A305V	AQFAPSASAF	N	305-314	86	N-A305V	FALSE	CD8
N-K405R	K405R	FSKQLQQSM	N	403-411	86	N-K405R	FALSE	CD8
N-R185L	R185L	SQASSRSSSR	N	180-189	86	N-R185L	FALSE	CD8
orf1a-A2330S	A2330S	AYILFTRFFYV	orf1a	2330-2340	86	ORF1A-A2330S	FALSE	CD8
orf1a-E910D	E910D	YLFDESGEFKL	orf1a	906-916	86	ORF1A-E910D	FALSE	CD8
orf1a-G1705C	G1705C	GEAANFCAL	orf1a	1705-1713	86	ORF1A-G1705C	FALSE	CD8
orf1a-S1641G	S1641G	TTDPSFLGRY	orf1a	1637-1646	86	ORF1A-S1641G	FALSE	CD8
orf1a-V2071I	V2071I	TEVVGDIIL	orf1a	2069-2077	86	ORF1A-V2071I	FALSE	CD8
orf1b-N5126D	N5126D	NRDVDTDFVNEFYAY	orf1b	725-739	86	ORF1B-N5126D	FALSE	CD8
orf1b-N5920S	N5920S	IPRRNVATL	orf1b	1515-1523	86	ORF1B-N5920S	FALSE	CD8
orf6-H3L	H3L	HLVDFQVTI	orf6	03-Nov	86	ORF6-H3L	FALSE	CD8
S-G1267R	G1267R	SEPVLKGVKL	S	1261-1270	86	S-G1267R	FALSE	CD8
S-S297L	S297L	SETKCTLKSFTVEK	S	297-310	86	S-S297L	FALSE	CD8
S-V36F	V36F	VYYPDKVFRSSVLH	S	36-49	86	S-V36F	FALSE	CD8
S-Y248H	Y248H	ITRFQTLLALHRSYL	S	235-249	86	S-Y248H	FALSE	CD4
N-N150S	N150S	RNPANNAAIVL	N	149-159	85	N-N150S	FALSE	CD8
orf1a-I831V	I831V	FGDDTVIEV	orf1a	825-833	85	ORF1A-I831V	FALSE	CD8
orf1a-V4216I	V4216I	VTDTPKGPK	orf1a	4216-4224	85	ORF1A-V4216I	FALSE	CD8
orf7a-R80K	R80K	QLRARSVSPK	orf7a	76-85	85	ORF7A-R80K	FALSE	CD8
orf8-C37S	C37S	YVVDDPCPIHFY	orf8	31-42	85	ORF8-C37S	FALSE	CD8
S-I1216T	I1216T	YEQYIKWPWYIWLGF	S	1206-1220	85	S-I1216T	FALSE	CD8
N-Q409R	Q409R	AADLDDFSKQLQQSM	N	397-411	84	N-Q409R	FALSE	CD4
orf1a-N1555S	N1555S	GEVITFDNL	orf1a	1548-1556	84	ORF1A-N1555S	FALSE	CD8
orf1a-T1322P	T1322P	PTDNYITTY	orf1a	1321-1329	84	ORF1A-T1322P	FALSE	CD8
orf1a-V3892A	V3892A	RVESSSKLWAQCVQL	orf1a	3880-3894	84	ORF1A-V3892A	FALSE	CD4
orf1a-Y118C	Y118C	VPHVGEIPVAYRKVLL	orf1a	108-123	84	ORF1A-Y118C	FALSE	CD8
orf3a-D183N	D183N	TTSPISEHDY	orf3a	175-184	84	ORF3A-D183N	FALSE	CD8
orf3a-H227R	H227R	GVEHVTFFIYNKIVDEPEEH	orf3a	224-243	84	ORF3A-H227R	FALSE	CD8
orf7a-E95K	E95K	QEEVQELYSPIFLIV	orf7a	90-104	84	ORF7A-E95K	FALSE	CD4
S-K529R	K529R	GPKKSTNLVKNKCVN	S	526-540	84	S-K529R	FALSE	CD8
S-L335F	L335F	VQPTESIVRFPNITNLCPF	S	320-338	84	S-L335F	FALSE	CD8
S-T761I	T761I	NLLLQYGSFCTQLNR	S	751-765	84	S-T761I	FALSE	CD4
S-V327I	V327I	VQPTESIVRFPNITNLCPF	S	320-338	84	S-V327I	FALSE	CD8
N-R10Q	R10Q	QRNAPRITF	N	Sep-17	83	N-R10Q	FALSE	CD8
N-S232I	S232I	LLLLDRLNQLESKMS	N	221-235	83	N-S232I	FALSE	CD4
orf1a-G934S	G934S	GDCEEEEFEPSTQYEY	orf1a	934-949	83	ORF1A-G934S	FALSE	CD8
orf1a-N1324Y	N1324Y	ALRKVPTDNYITTY	orf1a	1316-1329	83	ORF1A-N1324Y	FALSE	CD8
orf1b-A5270V	A5270V	QEYADVFHLY	orf1b	866-875	83	ORF1B-A5270V	FALSE	CD8
orf3a-S216T	S216T	YYQLYSTQL	orf3a	211-219	83	ORF3A-S216T	FALSE	CD8
orf3a-T9I	T9I	RIFTIGTVTLK	orf3a	Jun-16	83	ORF3A-T9I	FALSE	CD8
S-I68T	I68T	FLPFFSNVTWFHAI	S	55-68	83	S-I68T	FALSE	CD8
S-R214H	R214H	SKHTPINLVRDLPQG	S	205-219	83	S-R214H	FALSE	CD4
M-R44K	R44K	LQFAYANRNRFLY	M	35-47	82	M-R44K	FALSE	CD8
N-Q260H	Q260H	KPRQKRTATKAYNVT	N	257-271	82	N-Q260H	FALSE	CD4
orf1a-M3626T	M3626T	SAFAMMFVK	orf1a	3622-3630	82	ORF1A-M3626T	FALSE	CD8
orf1a-R2949H	R2949H	RPDTRYVL	orf1a	2949-2956	82	ORF1A-R2949H	FALSE	CD8
orf3a-A33T	A33T	FVRATATIPI	orf3a	28-37	82	ORF3A-A33T	FALSE	CD8
orf7a-E91D	E91D	KLFIRQEEV	orf7a	85-93	82	ORF7A-E91D	FALSE	CD8
orf8-D113Y	D113Y	YEDFLEYHDVRVVL	orf8	105-118	82	ORF8-D113Y	FALSE	CD8
S-D427N	D427N	KLPDDFTGCV	S	424-433	82	S-D427N	FALSE	CD8
S-L752F	L752F	STECSNLLLQYGSFC	S	746-760	82	S-L752F	FALSE	CD4
S-S162I	S162I	VYSSANNCTFEY	S	159-170	82	S-S162I	FALSE	CD8
S-T274I	T274I	YYVGYLQPRTFLL	S	265-277	82	S-T274I	FALSE	CD8
orf1a-A117S	A117S	VPHVGEIPVAYRKVLL	orf1a	108-123	81	ORF1A-A117S	FALSE	CD8
orf1a-M3661V	M3661V	MPASWVMRI	orf1a	3655-3663	81	ORF1A-M3661V	FALSE	CD8
orf1b-L6433F	L6433F	AGFSLWVYK	orf1b	2028-2036	81	ORF1B-L6433F	FALSE	CD8
orf1b-S6764Y	S6764Y	LDDFVEIIKSQDLSV	orf1b	2350-2364	81	ORF1B-S6764Y	FALSE	CD4
orf1b-V4730I	V4730I	FVDGVPFVV	orf1b	325-333	81	ORF1B-V4730I	FALSE	CD8
orf3a-Y154H	Y154H	YFLCWHTNCYDYCIPY	orf3a	145-160	81	ORF3A-Y154H	FALSE	CD8
orf7a-A64V	A64V	FAFACPDGVKHVYQL	orf7a	63-77	81	ORF7A-A64V	FALSE	CD8
orf7a-Y75C	Y75C	FAFACPDGVKHVYQL	orf7a	63-77	81	ORF7A-Y75C	FALSE	CD8
S-E224Q	E224Q	NLVRDLPQGFSALEP	S	211-225	81	S-E224Q	FALSE	CD4
orf1a-D1036N	D1036N	YLKLTDNVYIK	orf1a	1031-1041	80	ORF1A-D1036N	FALSE	CD8
orf1a-D4344G	D4344G	DLKGKYVQI	orf1a	4344-4352	80	ORF1A-D4344G	FALSE	CD8
orf1a-L1368I	L1368I	SNEKQEILGTVSWNL	orf1a	1361-1375	80	ORF1A-L1368I	FALSE	CD8
orf1a-V3751I	V3751I	NYSGVVTTVMF	orf1a	3743-3753	80	ORF1A-V3751I	FALSE	CD8
orf1b-Y5722C	Y5722C	VYIGDPAQL	orf1b	1320-1328	80	ORF1B-Y5722C	FALSE	CD8
orf3a-Q218R	Q218R	YYQLYSTQL	orf3a	211-219	80	ORF3A-Q218R	FALSE	CD8
orf3a-T32A	T32A	FVRATATIPI	orf3a	28-37	80	ORF3A-T32A	FALSE	CD8
orf6-N34K	N34K	IWNLDYIINLIIKNL	orf6	26-40	80	ORF6-N34K	FALSE	CD4
orf7a-Y97C	Y97C	VQELYSPIFLIV	orf7a	93-104	80	ORF7A-Y97C	FALSE	CD8
orf7b-2del	2del	MIELSLIDFYLCFLAFLLFLVLIML	orf7b	Jan-25	80	ORF7B-2DEL	FALSE	CD8
orf8-V116F	V116F	YEDFLEYHDVRVVL	orf8	105-118	80	ORF8-V116F	FALSE	CD8
S-N710D	N710D	AYSNNSIAIPTNFTISV	S	706-722	80	S-N710D	FALSE	CD8
M-S173K	S173K	TSRTLSYYKLGASQRVA	M	172-188	79	M-S173K	FALSE	CD4
N-T334K	T334K	GMEVTPSGTWLTYTGAIKLD	N	321-340	79	N-T334K	FALSE	CD4
orf1a-V2776I	V2776I	KQLIKVTLVF	orf1a	2771-2780	79	ORF1A-V2776I	FALSE	CD8
orf1b-A5458S	A5458S	KLFAAETLK	orf1b	1054-1062	79	ORF1B-A5458S	FALSE	CD8
orf3a-I236L	I236L	GVEHVTFFIYNKIVDEPEEH	orf3a	224-243	79	ORF3A-I236L	FALSE	CD8
orf6-D6N	D6N	HLVDFQVTI	orf6	03-Nov	79	ORF6-D6N	FALSE	CD8
orf8-F41S	F41S	YVVDDPCPIHFY	orf8	31-42	79	ORF8-F41S	FALSE	CD8
S-A93S	A93S	GVYFASTEK	S	89-97	79	S-A93S	FALSE	CD8
S-E1150D	E1150D	DSFKEELDKY	S	1146-1155	79	S-E1150D	FALSE	CD8
S-F220L	F220L	NLVRDLPQGFSALEP	S	211-225	79	S-F220L	FALSE	CD4
S-T208A	T208A	KIYSKHTPI	S	202-210	79	S-T208A	FALSE	CD8
N-F307L	F307L	DYKHWPQIAQF	N	297-307	78	N-F307L	FALSE	CD8
N-T366R	T366R	KTFPPTEPK	N	361-369	78	N-T366R	FALSE	CD8
orf1a-D827G	D827G	FGDDTVIEV	orf1a	825-833	78	ORF1A-D827G	FALSE	CD8
orf1a-E4097V	E4097V	ALWEIQQVV	orf1a	4094-4102	78	ORF1A-E4097V	FALSE	CD8
orf1a-V830M	V830M	FGDDTVIEV	orf1a	825-833	78	ORF1A-V830M	FALSE	CD8
orf3a-D222N	D222N	STDTGVEHVTFFIYNK	orf3a	220-235	78	ORF3A-D222N	FALSE	CD8
orf3a-E102V	E102V	GLEAPFLYLYALVYFLQSINFVRIIMR	orf3a	100-126	78	ORF3A-E102V	FALSE	CD8
orf3a-Y91H	Y91H	FVCNLLLLFVTVYSHLLLV	orf3a	79-97	78	ORF3A-Y91H	FALSE	CD8
orf7a-Q62L	Q62L	FHPLADNKFALTCFSTQF	orf7a	46-63	78	ORF7A-Q62L	FALSE	CD8
orf7b-L20F	L20F	MIELSLIDFYLCFLAFLLFLVLIML	orf7b	Jan-25	78	ORF7B-L20F	FALSE	CD8
orf8-V32A	V32A	YVVDDPCPIHFY	orf8	31-42	78	ORF8-V32A	FALSE	CD8
S-K795N	K795N	KQIYKTPPIKDF	S	786-797	78	S-K795N	FALSE	CD8
S-L1244F	L1244F	CMTSCCSCLK	S	1236-1245	78	S-L1244F	FALSE	CD8
S-N1074D	N1074D	HVTYVPAQEKNF	S	1064-1075	78	S-N1074D	FALSE	CD8
S-Q690H	Q690H	RSVASQSIIAYTMSL	S	685-699	78	S-Q690H	FALSE	CD8
E-K63N	K63N	FYVYSRVKNL	E	56-65	77	E-K63N	FALSE	CD8
N-A359T	A359T	LLNKHIDAYKTFPPTEPK	N	351 -369	77	N-A359T	FALSE	CD8
orf1a-A4094V	A4094V	ALWEIQQVV	orf1a	4094-4102	77	ORF1A-A4094V	FALSE	CD8
orf1a-G112D	G112D	VPHVGEIPVAYRKVLL	orf1a	108-123	77	ORF1A-G112D	FALSE	CD8
orf1a-S3913L	S3913L	EAFEKMVSL	orf1a	3906-3914	77	ORF1A-S3913L	FALSE	CD8
orf1b-H6113Y	H6113Y	VLWAHGFEL	orf1b	1708-1716	77	ORF1B-H6113Y	FALSE	CD8
orf1b-V5478L	V5478L	KLSYGIATV	orf1b	1069-1077	77	ORF1B-V5478L	FALSE	CD8
orf3a-D2Y	D2Y	MDLFMRIFTI	orf3a	01-Oct	77	ORF3A-D2Y	FALSE	CD8
orf3a-P178L	P178L	TTSPISEHDY	orf3a	175-184	77	ORF3A-P178L	FALSE	CD8
S-E583A	E583A	EILDITPCSF	S	583-592	77	S-E583A	FALSE	CD8
S-S1261F	S1261F	SEPVLKGVKL	S	1261-1270	77	S-S1261F	FALSE	CD8
S-V70A	V70A	NVTWFHAIHVSGTNG	S	61-75	77	S-V70A	FALSE	CD4
N-G60R	G60R	SWFTALTQHGKEDLK	N	51-65	76	N-G60R	FALSE	CD4
orf1a-E1363D	E1363D	SNEKQEILGTVSWNL	orf1a	1361-1375	76	ORF1A-E1363D	FALSE	CD8
orf1a-I473V	I473V	EEIAIILASF	orf1a	471-480	76	ORF1A-I473V	FALSE	CD8
orf1a-M2194I	M2194I	ASMPTTIAK	orf1a	2192-2200	76	ORF1A-M2194I	FALSE	CD8
orf1b-A6429V	A6429V	AGFSLWVYK	orf1b	2028-2036	76	ORF1B-A6429V	FALSE	CD8
orf1b-S5587F	S5587F	SSNVANYQK	orf1b	1186-1194	76	ORF1B-S5587F	FALSE	CD8
orf3a-Q213H	Q213H	FTSDYYQLY	orf3a	207-215	76	ORF3A-Q213H	FALSE	CD8
orf3a-R68K	R68K	ITLKKRWQLAL	orf3a	63-73	76	ORF3A-R68K	FALSE	CD8
orf7a-I10V	I10V	LITLATCELYHYQECVR	orf7a	Sep-25	76	ORF7A-I10V	FALSE	CD8
orf7a-L9M	L9M	LITLATCELYHYQECV	orf7a	Sep-24	76	ORF7A-L9M	FALSE	CD8
orf7a-Q62R	Q62R	FHPLADNKFALTCFSTQF	orf7a	46-63	76	ORF7A-Q62R	FALSE	CD8
S-A706S	A706S	AYSNNSIAIPTNFTISV	S	706-722	76	S-A706S	FALSE	CD8
S-R1107S	R1107S	GTHWFVTQR	S	1099-1107	76	S-R1107S	FALSE	CD8
M-I151V	I151V	HLRIAGHHLGR	M	148-158	75	M-I151V	FALSE	CD8
N-A267S	A267S	KPRQKRTATKAYNVT	N	257-271	75	N-A267S	FALSE	CD4
N-S78G	S78G	NTNSSPDDQIGYY	N	75-87	75	N-S78G	FALSE	CD8
orf1a-G379R	G379R	SEVGPEHSLAEY	orf1a	376-387	75	ORF1A-G379R	FALSE	CD8
orf1b-A4977S	A4977S	ATVVIGTSK	orf1b	576-584	75	ORF1B-A4977S	FALSE	CD8
orf1b-T4978I	T4978I	ATVVIGTSK	orf1b	576-584	75	ORF1B-T4978I	FALSE	CD8
orf3a-D183E	D183E	TTSPISEHDY	orf3a	175-184	75	ORF3A-D183E	FALSE	CD8
orf3a-T9K	T9K	MDLFMRIFTI	orf3a	01-Oct	75	ORF3A-T9K	FALSE	CD8
S-D228Y	D228Y	DLPIGINITRFQTL	S	228-241	75	S-D228Y	FALSE	CD8
S-L517F	L517F	VVLSFELLHAPATVC	S	511-525	75	S-L517F	FALSE	CD4
S-Q787K	Q787K	KQIYKTPPIKDF	S	786-797	75	S-Q787K	FALSE	CD8
S-V362F	V362F	RISNCVADY	S	357-365	75	S-V362F	FALSE	CD8
N-N11I	N11I	QRNAPRITF	N	Sep-17	74	N-N11I	FALSE	CD8
orf1a-T1678N	T1678N	YLATALLTL	orf1a	1675-1683	74	ORF1A-T1678N	FALSE	CD8
orf1a-V1177F	V1177F	AVFDKNLYDK	orf1a	1176-1185	74	ORF1A-V1177F	FALSE	CD8
orf1a-V3475I	V3475I	VLAWLYAAV	orf1a	3467-3475	74	ORF1A-V3475I	FALSE	CD8
orf3a-C81F	C81F	FVCNLLLLFVTVYSHLLLV	orf3a	79-97	74	ORF3A-C81F	FALSE	CD8
orf3a-E181K	E181K	TTSPISEHDY	orf3a	175-184	74	ORF3A-E181K	FALSE	CD8
orf3a-L94I	L94I	FVCNLLLLFVTVYSHLLLV	orf3a	79-97	74	ORF3A-L94I	FALSE	CD8
orf3a-V88A	V88A	FVCNLLLLFVTVYSHLLLV	orf3a	79-97	74	ORF3A-V88A	FALSE	CD8
orf7a-100del	100del	VQELYSPIFLIV	orf7a	93-104	74	ORF7A-100DEL	FALSE	CD8
orf7a-101del	101del	VQELYSPIFLIV	orf7a	93-104	74	ORF7A-101DEL	FALSE	CD8
orf7a-102del	102del	VQELYSPIFLIV	orf7a	93-104	74	ORF7A-102DEL	FALSE	CD8
orf7a-103del	103del	VQELYSPIFLIV	orf7a	93-104	74	ORF7A-103DEL	FALSE	CD8
orf7a-104del	104del	QEEVQELYSPIFLIV	orf7a	90-104	74	ORF7A-104DEL	FALSE	CD4
orf7a-108del	108del	VFITLCFTLK	orf7a	108-117	74	ORF7A-108DEL	FALSE	CD8
orf7a-109del	109del	VFITLCFTLK	orf7a	108-117	74	ORF7A-109DEL	FALSE	CD8
orf7a-110del	110del	VFITLCFTLK	orf7a	108-117	74	ORF7A-110DEL	FALSE	CD8
orf7a-111del	111del	VFITLCFTLK	orf7a	108-117	74	ORF7A-111DEL	FALSE	CD8
orf7a-112del	112del	VFITLCFTLK	orf7a	108-117	74	ORF7A-112DEL	FALSE	CD8
orf7a-113del	113del	VFITLCFTLK	orf7a	108-117	74	ORF7A-113DEL	FALSE	CD8
orf7a-114del	114del	VFITLCFTLK	orf7a	108-117	74	ORF7A-114DEL	FALSE	CD8
orf7a-115del	115del	VFITLCFTLK	orf7a	108-117	74	ORF7A-115DEL	FALSE	CD8
orf7a-116del	116del	VFITLCFTLK	orf7a	108-117	74	ORF7A-116DEL	FALSE	CD8
orf7a-117del	117del	VFITLCFTLK	orf7a	108-117	74	ORF7A-117DEL	FALSE	CD8
orf7a-94del	94del	QEEVQELYSPIFLIV	orf7a	90-104	74	ORF7A-94DEL	FALSE	CD4
orf7a-95del	95del	QEEVQELYSPIFLIV	orf7a	90-104	74	ORF7A-95DEL	FALSE	CD4
orf7a-96del	96del	QEEVQELYSPIFLIV	orf7a	90-104	74	ORF7A-96DEL	FALSE	CD4
orf7a-98del	98del	QEEVQELYSPIFLIV	orf7a	90-104	74	ORF7A-98DEL	FALSE	CD4
orf7a-99del	99del	QEEVQELYSPIFLIV	orf7a	90-104	74	ORF7A-99DEL	FALSE	CD4
orf7a-I88T	I88T	RARSVSPKLFIR	orf7a	78-89	74	ORF7A-I88T	FALSE	CD8
E-S68P	S68P	FYVYSRVKNLNSSRV	E	56-70	73	E-S68P	FALSE	CD4
orf10-F11L	F11L	INVFAFPFTIYSLLL	orf10	Apr-18	73	ORF10-F11L	FALSE	CD4
orf10-I13L	I13L	MGYINVFAFPFTIYSL	orf10	Jan-16	73	ORF10-I13L	FALSE	CD8
orf1a-M2374K	M2374K	LVQMAPISAM	orf1a	2371-2380	73	ORF1A-M2374K	FALSE	CD8
orf1a-M2957I	M2957I	RPDTRYVLM	orf1a	2949-2957	73	ORF1A-M2957I	FALSE	CD8
orf1a-S2378P	S2378P	LVQMAPISAM	orf1a	2371-2380	73	ORF1A-S2378P	FALSE	CD8
orf1a-S3953T	S3953T	SEFSSLPSY	orf1a	3946-3954	73	ORF1A-S3953T	FALSE	CD8
orf1a-V3647L	V3647L	FLCLFLLPSLATV	orf1a	3635-3647	73	ORF1A-V3647L	FALSE	CD8
orf1b-A5713V	A5713V	VVNARLRAK	orf1b	1309-1317	73	ORF1B-A5713V	FALSE	CD8
orf1b-I6223V	I6223V	IEYPIIGDEL	orf1b	1818-1827	73	ORF1B-I6223V	FALSE	CD8
orf3a-D222G	D222G	STDTGVEHVTFFIYNK	orf3a	220-235	73	ORF3A-D222G	FALSE	CD8
orf3a-P36L	P36L	FVRATATIPI	orf3a	28-37	73	ORF3A-P36L	FALSE	CD8
orf6-I32T	I32T	IWNLDYIINLIIKNL	orf6	26-40	73	ORF6-I32T	FALSE	CD4
orf6-L4F	L4F	HLVDFQVTI	orf6	03-Nov	73	ORF6-L4F	FALSE	CD8
orf7a-E92G	E92G	QEEVQELYSPIFLIV	orf7a	90-104	73	ORF7A-E92G	FALSE	CD4
orf7a-V74F	V74F	FAFACPDGVKHVYQL	orf7a	63-77	73	ORF7A-V74F	FALSE	CD8
orf8-P56L	P56L	SKWYIRVGARKSAPL	orf8	43-57	73	ORF8-P56L	FALSE	CD4
S-145del	145del	FCNDPFLGVYY	S	135-145	73	S-145DEL	FALSE	CD8
S-A924S	A924S	NQKLIANQF	S	919-927	73	S-A924S	FALSE	CD8
S-D1199Y	D1199Y	LIDLQELGKYEQYI	S	1197-1210	73	S-D1199Y	FALSE	CD8
S-G496S	G496S	YFPLQSYGF	S	489-497	73	S-G496S	FALSE	CD8
S-G75D	G75D	NVTWFHAIHVSGTNG	S	61-75	73	S-G75D	FALSE	CD4
S-L858F	L858F	GLTVLPPLL	S	857-865	73	S-L858F	FALSE	CD8
N-G120R	G120R	RWYFYYLGTGPEAGL	N	107-121	72	N-G120R	FALSE	CD4
orf1a-L3808F	L3808F	TLGVYDYLVST	orf1a	3807-3817	72	ORF1A-L3808F	FALSE	CD8
orf1a-L384H	L384H	SEVGPEHSLAEY	orf1a	376-387	72	ORF1A-L384H	FALSE	CD8
orf1a-N1374S	N1374S	SNEKQEILGTVSWNL	orf1a	1361-1375	72	ORF1A-N1374S	FALSE	CD8
orf1a-S479F	S479F	EEIAIILASF	orf1a	471-480	72	ORF1A-S479F	FALSE	CD8
orf1b-N6853S	N6853S	YLNTLTLAV	orf1b	2450-2458	72	ORF1B-N6853S	FALSE	CD8
orf3a-Q218L	Q218L	YYQLYSTQL	orf3a	211-219	72	ORF3A-Q218L	FALSE	CD8
orf6-I14V	I14V	ILLIIMRTFKVSIWNLDYII	orf6	14-33	72	ORF6-I14V	FALSE	CD8
orf7a-54del	54del	FHPLADNKFALTCFSTQF	orf7a	46-63	72	ORF7A-54DEL	FALSE	CD8
orf7a-55del	55del	FHPLADNKFALTCFSTQF	orf7a	46-63	72	ORF7A-55DEL	FALSE	CD8
orf7a-56del	56del	FHPLADNKFALTCFSTQF	orf7a	46-63	72	ORF7A-56DEL	FALSE	CD8
orf7a-57del	57del	FHPLADNKFALTCFSTQF	orf7a	46-63	72	ORF7A-57DEL	FALSE	CD8
orf7a-58del	58del	FHPLADNKFALTCFSTQF	orf7a	46-63	72	ORF7A-58DEL	FALSE	CD8
orf7a-63del	63del	FAFACPDGVKHVYQL	orf7a	63-77	72	ORF7A-63DEL	FALSE	CD8
orf7a-64del	64del	FAFACPDGVKHVYQL	orf7a	63-77	72	ORF7A-64DEL	FALSE	CD8
orf7a-65del	65del	FAFACPDGVKHVYQL	orf7a	63-77	72	ORF7A-65DEL	FALSE	CD8
orf7a-66del	66del	FAFACPDGVKHVYQL	orf7a	63-77	72	ORF7A-66DEL	FALSE	CD8
orf7a-67del	67del	FAFACPDGVKHVYQL	orf7a	63-77	72	ORF7A-67DEL	FALSE	CD8
orf7a-68del	68del	FAFACPDGVKHVYQL	orf7a	63-77	72	ORF7A-68DEL	FALSE	CD8
orf7a-69del	69del	FAFACPDGVKHVYQL	orf7a	63-77	72	ORF7A-69DEL	FALSE	CD8
orf7a-70del	70del	DGVKHVYQLRARSVSPKL	orf7a	69-86	72	ORF7A-70DEL	FALSE	CD4
orf7a-71del	71del	DGVKHVYQLRARSVSPKL	orf7a	69-86	72	ORF7A-71DEL	FALSE	CD4
orf7a-72del	72del	DGVKHVYQLRARSVSPKL	orf7a	69-86	72	ORF7A-72DEL	FALSE	CD4
orf7a-73del	73del	FAFACPDGVKHVYQL	orf7a	63-77	72	ORF7A-73DEL	FALSE	CD8
orf7a-74del	74del	FAFACPDGVKHVYQL	orf7a	63-77	72	ORF7A-74DEL	FALSE	CD8
orf7a-75del	75del	DGVKHVYQLRARSVSPKL	orf7a	69-86	72	ORF7A-75DEL	FALSE	CD4
orf7a-76del	76del	DGVKHVYQLRARSVSPKL	orf7a	69-86	72	ORF7A-76DEL	FALSE	CD4
orf7a-R80T	R80T	RARSVSPKL	orf7a	78-86	72	ORF7A-R80T	FALSE	CD8
orf7b-M24V	M24V	IMLIIFWFSL	orf7b	23-32	72	ORF7B-M24V	FALSE	CD8
orf8-K44N	K44N	SKWYIRVGARKSAPL	orf8	43-57	72	ORF8-K44N	FALSE	CD4
S-D138G	D138G	FCNDPFLGVYY	S	135-145	72	S-D138G	FALSE	CD8
S-L179I	L179I	CTFEYVSQPFLMDLE	S	166-180	72	S-L179I	FALSE	CD8
S-N658D	N658D	IGAEHVNNSY	S	651-660	72	S-N658D	FALSE	CD8
S-T167S	T167S	CTFEYVSQPFLM	S	166-177	72	S-T167S	FALSE	CD8
E-F26L	F26L	FLAFVVFL	E	20-27	71	E-F26L	FALSE	CD8
N-E367G	E367G	AYKTFPPTEPK	N	359-369	71	N-E367G	FALSE	CD8
N-K127R	K127R	KDGIIWVATEGALNT	N	127-141	71	N-K127R	FALSE	CD4
N-Q260L	Q260L	KPRQKRTAT	N	257-265	71	N-Q260L	FALSE	CD8
orf1a-K282N	K282N	KTIQPRVEK	orf1a	282-290	71	ORF1A-K282N	FALSE	CD8
orf1b-A5686S	A5686S	YVFCTVNAL	orf1b	1278-1286	71	ORF1B-A5686S	FALSE	CD8
orf1b-A5727V	A5727V	VYIGDPAQL	orf1b	1320-1328	71	ORF1B-A5727V	FALSE	CD8
orf1b-T5461M	T5461M	KLFAAETLK	orf1b	1054-1062	71	ORF1B-T5461M	FALSE	CD8
orf3a-G100S	G100S	GLEAPFLYLYALVYFLQSINFVRIIMR	orf3a	100-126	71	ORF3A-G100S	FALSE	CD8
orf3a-H227Y	H227Y	STDTGVEHVTFFIYNK	orf3a	220-235	71	ORF3A-H227Y	FALSE	CD8
orf6-L29F	L29F	ILLIIMRTFKVSIWNLDYII	orf6	14-33	71	ORF6-L29F	FALSE	CD8
orf7a-F46L	F46L	FHPLADNKFALTCFSTQF	orf7a	46-63	71	ORF7A-F46L	FALSE	CD8
orf8-N78D	N78D	GNYTVSCLPFTI	orf8	77-88	71	ORF8-N78D	FALSE	CD8
S-M900I	M900I	LQIPFAMQMAY	S	894-904	71	S-M900I	FALSE	CD8
S-N717S	N717S	AYSNNSIAIPTNFTISV	S	706-722	71	S-N717S	FALSE	CD8
S-V722I	V722I	FTISVTTEIL	S	718-727	71	S-V722I	FALSE	CD8
M-S136N	S136N	LLESELVIGAVILRGHLR	M	133-150	70	M-S136N	FALSE	CD4
N-G137R	G137R	ATEGALNTPK	N	134-143	70	N-G137R	FALSE	CD8
orf10-I13V	I13V	MGYINVFAFPFTIYSL	orf10	Jan-16	70	ORF10-I13V	FALSE	CD8
orf1a-A1316V	A1316V	ALRKVPTDNYITTY	orf1a	1316-1329	70	ORF1A-A1316V	FALSE	CD8
orf1a-A474V	A474V	EEIAIILASF	orf1a	471-480	70	ORF1A-A474V	FALSE	CD8
orf1a-E937G	E937G	GDCEEEEFEPSTQYEY	orf1a	934-949	70	ORF1A-E937G	FALSE	CD8
orf3a-I236T	I236T	GVEHVTFFIYNKIVDEPEEH	orf3a	224-243	70	ORF3A-I236T	FALSE	CD8
orf3a-S220N	S220N	STDTGVEHVTFFIYNK	orf3a	220-235	70	ORF3A-S220N	FALSE	CD8
orf3a-T175R	T175R	TTSPISEHDY	orf3a	175-184	70	ORF3A-T175R	FALSE	CD8
orf6-F7Y	F7Y	HLVDFQVTI	orf6	03-Nov	70	ORF6-F7Y	FALSE	CD8
orf8-Y105D	Y105D	YEDFLEYHDVRVVL	orf8	105-118	70	ORF8-Y105D	FALSE	CD8
S-A1016T	A1016T	AEIRASANLAATK	S	1016-1028	70	S-A1016T	FALSE	CD8
S-I805M	I805M	NFSQILPDPSKPSKR	S	801-815	70	S-I805M	FALSE	CD4
S-N540S	N540S	GPKKSTNLVKNKCVN	S	526-540	70	S-N540S	FALSE	CD8
S-V1228A	V1228A	FIAGLIAIV	S	1220-1228	70	S-V1228A	FALSE	CD8
S-V642G	V642G	VYSTGSNVFQTR	S	635-646	70	S-V642G	FALSE	CD8
M-R158C	R158C	LRGHLRIAGHHLGRC	M	145-159	69	M-R158C	FALSE	CD4
N-F363L	F363L	KTFPPTEPKK	N	361-370	69	N-F363L	FALSE	CD8
N-P162L	P162L	AIVLQLPQGTTLPKG	N	156-170	69	N-P162L	FALSE	CD4
N-Q294K	Q294K	QELIRQGTDYKHW	N	289-301	69	N-Q294K	FALSE	CD8
orf1a-A4094T	A4094T	ALWEIQQVV	orf1a	4094-4102	69	ORF1A-A4094T	FALSE	CD8
orf1a-E4097K	E4097K	ALWEIQQVV	orf1a	4094-4102	69	ORF1A-E4097K	FALSE	CD8
orf1a-T1678I	T1678I	YLATALLTL	orf1a	1675-1683	69	ORF1A-T1678I	FALSE	CD8
orf1b-L5687F	L5687F	YVFCTVNAL	orf1b	1278-1286	69	ORF1B-L5687F	FALSE	CD8
orf7a-C15S	C15S	LITLATCELYHYQECV	orf7a	Sep-24	69	ORF7A-C15S	FALSE	CD8
S-A684T	A684T	SYQTQTNSPRRARSVA	S	673-688	69	S-A684T	FALSE	CD8
S-A783V	A783V	QEVFAQVKQIYK	S	779-790	69	S-A783V	FALSE	CD8
S-N1187S	N1187S	RLNEVAKNL	S	1185-1193	69	S-N1187S	FALSE	CD8
S-P521S	P521S	VVLSFELLHAPATVC	S	511-525	69	S-P521S	FALSE	CD4
S-S373P	S373P	YSVLYNSASFSTFK	S	365-378	69	S-S373P	FALSE	CD8
S-V171F	V171F	CTFEYVSQPFLM	S	166-177	69	S-V171F	FALSE	CD8
S-V47I	V47I	VYYPDKVFRSSVLH	S	36-49	69	S-V47I	FALSE	CD8
M-A40S	A40S	LQFAYANRNRFLY	M	35-47	68	M-A40S	FALSE	CD8
M-D215N	D215N	IGNYKLNTDHSSSSDNIA	M	201-218	68	M-D215N	FALSE	Unknown
N-D82Y	D82Y	NTNSSPDDQIGYY	N	75-87	68	N-D82Y	FALSE	CD8
N-Q83K	Q83K	NTNSSPDDQIGYY	N	75-87	68	N-Q83K	FALSE	CD8
N-T366A	T366A	KTFPPTEPK	N	361-369	68	N-T366A	FALSE	CD8
orf1a-K3632R	K3632R	FVKHKHAFL	orf1a	3628-3636	68	ORF1A-K3632R	FALSE	CD8
orf1a-L2626V	L2626V	AELAKNVSLDNVL	orf1a	2618-2630	68	ORF1A-L2626V	FALSE	CD8
orf1a-L815F	L815F	MVTNNTFTLK	orf1a	807-816	68	ORF1A-L815F	FALSE	CD8
orf1a-S3949G	S3949G	SEFSSLPSY	orf1a	3946-3954	68	ORF1A-S3949G	FALSE	CD8
orf3a-D155A	D155A	YFLCWHTNCYDYCIPY	orf3a	145-160	68	ORF3A-D155A	FALSE	CD8
orf3a-G18D	G18D	FMRIFTIGTVTLKQG	orf3a	Apr-18	68	ORF3A-G18D	FALSE	CD4
orf7a-I10T	I10T	LITLATCELYHYQECVR	orf7a	Sep-25	68	ORF7A-I10T	FALSE	CD8
orf7a-N52D	N52D	FHPLADNKFALTCFSTQF	orf7a	46-63	68	ORF7A-N52D	FALSE	CD8
orf7a-R25T	R25T	LITLATCELYHYQECVR	orf7a	Sep-25	68	ORF7A-R25T	FALSE	CD8
orf8-I71F	I71F	IQYIDIGNY	orf8	71-79	68	ORF8-I71F	FALSE	CD8
S-G72V	G72V	NVTWFHAIHVSGTNG	S	61-75	68	S-G72V	FALSE	CD4
S-M697T	M697T	RSVASQSIIAYTMSL	S	685-699	68	S-M697T	FALSE	CD8
S-S691A	S691A	RSVASQSIIAYTMSL	S	685-699	68	S-S691A	FALSE	CD8
S-T208S	T208S	KHTPINLVRDLPQGF	S	206-220	68	S-T208S	FALSE	CD4
S-V367I	V367I	YSVLYNSASFSTFK	S	365-378	68	S-V367I	FALSE	CD8
orf1b-G5063C	G5063C	MVMCGGSLYV	orf1b	657-666	67	ORF1B-G5063C	FALSE	CD8
orf1b-K5600N	K5600N	YQKVGMQKY	orf1b	1192-1200	67	ORF1B-K5600N	FALSE	CD8
orf3a-D222A	D222A	STDTGVEHVTFFIYNK	orf3a	220-235	67	ORF3A-D222A	FALSE	CD8
orf3a-G224S	G224S	STDTGVEHVTFFIYNK	orf3a	220-235	67	ORF3A-G224S	FALSE	CD8
orf3a-I124T	I124T	GLEAPFLYLYALVYFLQSINFVRIIMR	orf3a	100-126	67	ORF3A-I124T	FALSE	CD8
orf3a-L73P	L73P	ITLKKRWQLAL	orf3a	63-73	67	ORF3A-L73P	FALSE	CD8
orf3a-S117I	S117I	VYFLQSINF	orf3a	112-120	67	ORF3A-S117I	FALSE	CD8
orf7a-F65L	F65L	FAFACPDGVKHVYQL	orf7a	63-77	67	ORF7A-F65L	FALSE	CD8
orf7a-R25K	R25K	LITLATCELYHYQECVR	orf7a	Sep-25	67	ORF7A-R25K	FALSE	CD8
orf7b-F28L	F28L	IMLIIFWFSL	orf7b	23-32	67	ORF7B-F28L	FALSE	CD8
orf8-I71T	I71T	IQYIDIGNY	orf8	71-79	67	ORF8-I71T	FALSE	CD8
S-G1171V	G1171V	GINASVVNIQKEIDR	S	1171-1185	67	S-G1171V	FALSE	Unknown
S-Q779E	Q779E	QEVFAQVKQIYK	S	779-790	67	S-Q779E	FALSE	CD8
S-R1185C	R1185C	GINASVVNIQKEIDR	S	1171-1185	67	S-R1185C	FALSE	Unknown
M-C33S	C33S	WICLLQFAY	M	31-39	66	M-C33S	FALSE	CD8
N-G243D	G243D	QQQQGQTVTK	N	239-248	66	N-G243D	FALSE	CD8
N-V246I	V246I	QQQQGQTVTK	N	239-248	66	N-V246I	FALSE	CD8
orf1a-E381A	E381A	SEVGPEHSLAEY	orf1a	376-387	66	ORF1A-E381A	FALSE	CD8
orf1a-L3636F	L3636F	FVKHKHAFL	orf1a	3628-3636	66	ORF1A-L3636F	FALSE	CD8
orf1b-A6112S	A6112S	VLWAHGFEL	orf1b	1708-1716	66	ORF1B-A6112S	FALSE	CD8
orf1b-V4865I	V4865I	RQLLFVVEV	orf1b	458-466	66	ORF1B-V4865I	FALSE	CD8
orf3a-G76S	G76S	ALSKGVHFV	orf3a	72-80	66	ORF3A-G76S	FALSE	CD8
orf3a-I232F	I232F	GVEHVTFFIYNKIVDEPEEH	orf3a	224-243	66	ORF3A-I232F	FALSE	CD8
orf7a-C15F	C15F	LITLATCELYHYQECV	orf7a	Sep-24	66	ORF7A-C15F	FALSE	CD8
orf7a-F54L	F54L	FHPLADNKFALTCFSTQF	orf7a	46-63	66	ORF7A-F54L	FALSE	CD8
orf7b-L18V	L18V	MIELSLIDFYLCFLAFLLFLVLIML	orf7b	Jan-25	66	ORF7B-L18V	FALSE	CD8
S-E748Q	E748Q	STECSNLLLQYGSFC	S	746-760	66	S-E748Q	FALSE	CD4
S-P322S	P322S	VQPTESIVRFPNITNLCPF	S	320-338	66	S-P322S	FALSE	CD8
E-R61L	R61L	FYVYSRVKNL	E	56-65	65	E-R61L	FALSE	CD8
orf10-Y14C	Y14C	INVFAFPFTIYSLLL	orf10	Apr-18	65	ORF10-Y14C	FALSE	CD4
orf1a-D2627N	D2627N	AELAKNVSLDNVL	orf1a	2618-2630	65	ORF1A-D2627N	FALSE	CD8
orf1a-I1505T	I1505T	TISLAGSYK	orf1a	1504-1512	65	ORF1A-I1505T	FALSE	CD8
orf1a-I2569M	I2569M	QLMCQPILLL	orf1a	2563-2572	65	ORF1A-I2569M	FALSE	CD8
orf1a-L1643M	L1643M	TTDPSFLGRY	orf1a	1637-1646	65	ORF1A-L1643M	FALSE	CD8
orf1a-S3643P	S3643P	FLLPSLATV	orf1a	3639-3647	65	ORF1A-S3643P	FALSE	CD8
orf1a-T3487I	T3487I	FLNRFTTTL	orf1a	3482-3490	65	ORF1A-T3487I	FALSE	CD8
orf1a-V121F	V121F	VPHVGEIPVAYRKVLL	orf1a	108-123	65	ORF1A-V121F	FALSE	CD8
orf1b-M6426T	M6426T	YLDAYNMMI	orf1b	2018-2026	65	ORF1B-M6426T	FALSE	CD8
orf1b-S6760F	S6760F	LDDFVEIIKSQDLSV	orf1b	2350-2364	65	ORF1B-S6760F	FALSE	CD4
orf7a-I100T	I100T	VQELYSPIFLIV	orf7a	93-104	65	ORF7A-I100T	FALSE	CD8
orf8-V81I	V81I	GNYTVSCLPFTI	orf8	77-88	65	ORF8-V81I	FALSE	CD8
S-F79L	F79L	RFDNPVLPF	S	78-86	65	S-F79L	FALSE	CD8
S-L242I	L242I	ITRFQTLLALHRSYL	S	235-249	65	S-L242I	FALSE	CD4
S-T723P	T723P	SVTTEILPVSMTKTS	S	721-735	65	S-T723P	FALSE	CD8
S-T95A	T95A	VLPFNDGVYFASTEK	S	83-97	65	S-T95A	FALSE	CD8
E-S67F	S67F	FYVYSRVKNLNSSRV	E	56-70	64	E-S67F	FALSE	CD4
N-K169R	K169R	VLQLPQGTTLPKGFYA	N	158-173	64	N-K169R	FALSE	CD8
N-R10P	R10P	QRNAPRITF	N	Sep-17	64	N-R10P	FALSE	CD8
N-T332I	T332I	GMEVTPSGTWLTY	N	321-333	64	N-T332I	FALSE	CD8
N-V270I	V270I	KAYNVTQAF	N	266-274	64	N-V270I	FALSE	CD8
orf10-I13M	I13M	INVFAFPFTIYSLLL	orf10	Apr-18	64	ORF10-I13M	FALSE	CD4
orf1a-I2075V	I2075V	TEVVGDIIL	orf1a	2069-2077	64	ORF1A-I2075V	FALSE	CD8
orf1a-L2609I	L2609I	SSTFNVPMEKLK	orf1a	2599-2610	64	ORF1A-L2609I	FALSE	CD8
orf1a-N1324S	N1324S	PTDNYITTY	orf1a	1321-1329	64	ORF1A-N1324S	FALSE	CD8
orf1b-D6226G	D6226G	IEYPIIGDEL	orf1b	1818-1827	64	ORF1B-D6226G	FALSE	CD8
orf7a-V93I	V93I	KLFIRQEEV	orf7a	85-93	64	ORF7A-V93I	FALSE	CD8
orf8-C83F	C83F	GNYTVSCLPFTI	orf8	77-88	64	ORF8-C83F	FALSE	CD8
orf8-Y46H	Y46H	SKWYIRVGARKSAPL	orf8	43-57	64	ORF8-Y46H	FALSE	CD4
S-I712V	I712V	AYSNNSIAIPTNFTISV	S	706-722	64	S-I712V	FALSE	CD8
S-K795R	K795R	KQIYKTPPIKDF	S	786-797	64	S-K795R	FALSE	CD8
S-P174L	P174L	CTFEYVSQPFLM	S	166-177	64	S-P174L	FALSE	CD8
S-P681S	P681S	SPRRARSVA	S	680-688	64	S-P681S	FALSE	CD8
S-Q787R	Q787R	KQIYKTPPIKDF	S	786-797	64	S-Q787R	FALSE	CD8
S-S1021F	S1021F	QLIRAAEIRASANLAATK	S	1011 - 1028	64	S-S1021F	FALSE	CD4
S-S459Y	S459Y	RLFRKSNLK	S	454-462	64	S-S459Y	FALSE	CD8
S-W64L	W64L	NVTWFHAIHVSGTNG	S	61-75	64	S-W64L	FALSE	CD4
N-235del	235del	LLLLDRLNQLESKMS	N	221-235	63	N-235DEL	FALSE	CD4
orf1a-E743K	E743K	APKEIIFLEGETL	orf1a	735-747	63	ORF1A-E743K	FALSE	CD8
orf1a-P1541L	P1541L	YYTSNPTTF	orf1a	1536-1544	63	ORF1A-P1541L	FALSE	CD8
orf1a-V108I	V108I	VPHVGEIPVAYRKVLL	orf1a	108-123	63	ORF1A-V108I	FALSE	CD8
orf1b-S5588I	S5588I	SSNVANYQK	orf1b	1186-1194	63	ORF1B-S5588I	FALSE	CD8
orf3a-E241K	E241K	GVEHVTFFIYNKIVDEPEEH	orf3a	224-243	63	ORF3A-E241K	FALSE	CD8
orf7b-A15V	A15V	MIELSLIDFYLCFLAFLLFLVLIML	orf7b	Jan-25	63	ORF7B-A15V	FALSE	CD8
S-A372V	A372V	YSVLYNSASFSTFK	S	365-378	63	S-A372V	FALSE	CD8
S-A520V	A520V	VVLSFELLHAPATVC	S	511-525	63	S-A520V	FALSE	CD4
S-D808N	D808N	NFSQILPDPSKPSKR	S	801-815	63	S-D808N	FALSE	CD4
S-E154Q	E154Q	KSWMESEFRVY	S	150-160	63	S-E154Q	FALSE	CD8
S-H66R	H66R	NVTWFHAIHVSGTNG	S	61-75	63	S-H66R	FALSE	CD4
N-A218S	A218S	GDAALALLLLDRLNQL	N	215-230	62	N-A218S	FALSE	CD8
N-A50V	A50V	ASWFTALTQHGKEDL	N	50-64	62	N-A50V	FALSE	CD4
N-G164V	G164V	AIVLQLPQGTTLPKG	N	156-170	62	N-G164V	FALSE	CD4
N-L395F	L395F	LPAADLDDF	N	395-403	62	N-L395F	FALSE	CD8
N-S235L	S235L	LLLLDRLNQLESKMS	N	221-235	62	N-S235L	FALSE	CD4
orf1a-A117T	A117T	VPHVGEIPVAYRKVLL	orf1a	108-123	62	ORF1A-A117T	FALSE	CD8
orf1a-N2167D	N2167D	NYMPYFFTL	orf1a	2167-2175	62	ORF1A-N2167D	FALSE	CD8
orf1b-D6752Y	D6752Y	LLLDDFVEII	orf1b	2348-2357	62	ORF1B-D6752Y	FALSE	CD8
orf1b-V6916I	V6916I	TLIGDCATV	orf1b	2507-2515	62	ORF1B-V6916I	FALSE	CD8
orf3a-I62V	I62V	SASKIITLK	orf3a	58-66	62	ORF3A-I62V	FALSE	CD8
orf3a-L108I	L108I	YLYALVYFL	orf3a	107-115	62	ORF3A-L108I	FALSE	CD8
orf3a-R126K	R126K	GLEAPFLYLYALVYFLQSINFVRIIMR	orf3a	100-126	62	ORF3A-R126K	FALSE	CD8
orf3a-S220G	S220G	STDTGVEHVTFFIYNK	orf3a	220-235	62	ORF3A-S220G	FALSE	CD8
orf7a-D69N	D69N	FAFACPDGVKHVYQL	orf7a	63-77	62	ORF7A-D69N	FALSE	CD8
S-H207Y	H207Y	KIYSKHTPI	S	202-210	62	S-H207Y	FALSE	CD8
S-I1018V	I1018V	QLIRAAEIRASANLAATK	S	1011 - 1028	62	S-I1018V	FALSE	CD4
S-L141V	L141V	FCNDPFLGVYY	S	135-145	62	S-L141V	FALSE	CD8
S-R237K	R237K	ITRFQTLLALHRSYL	S	235-249	62	S-R237K	FALSE	CD4
S-S721R	S721R	SVTTEILPVSMTKTS	S	721-735	62	S-S721R	FALSE	CD8
S-V320I	V320I	VQPTESIVRFPNITNLCPF	S	320-338	62	S-V320I	FALSE	CD8
M-A63V	A63V	FLWLLWPVTLACFVLAAV	M	53-70	61	M-A63V	FALSE	CD8
N-K248N	K248N	QQQQGQTVTK	N	239-248	61	N-K248N	FALSE	CD8
N-P396S	P396S	LPAADLDDF	N	395-403	61	N-P396S	FALSE	CD8
N-Y298H	Y298H	QELIRQGTDYKHW	N	289-301	61	N-Y298H	FALSE	CD8
orf10-Y3C	Y3C	MGYINVFAFPFTIYSL	orf10	Jan-16	61	ORF10-Y3C	FALSE	CD8
orf1a-M2606T	M2606T	SSTFNVPMEKLK	orf1a	2599-2610	61	ORF1A-M2606T	FALSE	CD8
orf1a-V3660A	V3660A	MPASWVMRI	orf1a	3655-3663	61	ORF1A-V3660A	FALSE	CD8
orf1b-I6758T	I6758T	LDDFVEIIKSQDLSV	orf1b	2350-2364	61	ORF1B-I6758T	FALSE	CD4
orf1b-S5587P	S5587P	SSNVANYQK	orf1b	1186-1194	61	ORF1B-S5587P	FALSE	CD8
orf1b-Y4681H	Y4681H	KLFDRYFKY	orf1b	272-280	61	ORF1B-Y4681H	FALSE	CD8
orf3a-P36S	P36S	FVRATATIPI	orf3a	28-37	61	ORF3A-P36S	FALSE	CD8
orf7a-C113Y	C113Y	VFITLCFTLK	orf7a	108-117	61	ORF7A-C113Y	FALSE	CD8
orf7b-D8Y	D8Y	MIELSLIDFYLCFLAFLLFLVLIML	orf7b	Jan-25	61	ORF7B-D8Y	FALSE	CD8
orf8-I76V	I76V	IQYIDIGNY	orf8	71-79	61	ORF8-I76V	FALSE	CD8
S-A684S	A684S	SPRRARSVA	S	680-688	61	S-A684S	FALSE	CD8
S-I1216V	I1216V	YEQYIKWPWYIWLGF	S	1206-1220	61	S-I1216V	FALSE	CD8
S-N1023S	N1023S	QLIRAAEIRASANLAATK	S	1011 - 1028	61	S-N1023S	FALSE	CD4
S-S494L	S494L	YFPLQSYGF	S	489-497	61	S-S494L	FALSE	CD8
S-S884A	S884A	GTITSGWTF	S	880-888	61	S-S884A	FALSE	CD8
N-D81H	D81H	DDQIGYYRRATRRIR	N	81-95	60	N-D81H	FALSE	CD4
N-L352F	L352F	LLNKHIDAYKTFPPTEPK	N	351 -369	60	N-L352F	FALSE	CD8
orf1a-P2195T	P2195T	ASMPTTIAK	orf1a	2192-2200	60	ORF1A-P2195T	FALSE	CD8
orf1b-I6219T	I6219T	IEYPIIGDEL	orf1b	1818-1827	60	ORF1B-I6219T	FALSE	CD8
orf3a-E102Q	E102Q	GLEAPFLYLYALVYFLQSINFVRIIMR	orf3a	100-126	60	ORF3A-E102Q	FALSE	CD8
orf3a-K67E	K67E	ITLKKRWQLAL	orf3a	63-73	60	ORF3A-K67E	FALSE	CD8
orf3a-T175A	T175A	TTSPISEHDY	orf3a	175-184	60	ORF3A-T175A	FALSE	CD8
orf6-I26M	I26M	RTFKVSIWNLDY	orf6	20-31	60	ORF6-I26M	FALSE	CD8
orf7b-I2T	I2T	MIELSLIDFYLCFLAFLLFLVLIML	orf7b	Jan-25	60	ORF7B-I2T	FALSE	CD8
orf8-Y31C	Y31C	YVVDDPCPIHFY	orf8	31-42	60	ORF8-Y31C	FALSE	CD8
S-K1181R	K1181R	GINASVVNIQKEIDR	S	1171-1185	60	S-K1181R	FALSE	Unknown
S-Q52L	Q52L	STQDLFLPFF	S	50-59	60	S-Q52L	FALSE	CD8
S-R273S	R273S	YYVGYLQPRTFLL	S	265-277	60	S-R273S	FALSE	CD8
N-E62K	E62K	ASWFTALTQHGKEDL	N	50-64	59	N-E62K	FALSE	CD4
orf1a-D1323E	D1323E	ALRKVPTDNYITTY	orf1a	1316-1329	59	ORF1A-D1323E	FALSE	CD8
orf1a-E2607A	E2607A	STFNVPMEK	orf1a	2600-2608	59	ORF1A-E2607A	FALSE	CD8
orf1a-M3655V	M3655V	MPASWVMRI	orf1a	3655-3663	59	ORF1A-M3655V	FALSE	CD8
orf1a-V3467A	V3467A	VLAWLYAAV	orf1a	3467-3475	59	ORF1A-V3467A	FALSE	CD8
orf6-I37T	I37T	IWNLDYIINLIIKNL	orf6	26-40	59	ORF6-I37T	FALSE	CD4
orf7a-H47R	H47R	FHPLADNKFALTCFSTQF	orf7a	46-63	59	ORF7A-H47R	FALSE	CD8
orf8-E106D	E106D	YEDFLEYHDVRVVL	orf8	105-118	59	ORF8-E106D	FALSE	CD8
orf8-L118I	L118I	LEYHDVRVVL	orf8	109-118	59	ORF8-L118I	FALSE	CD8
S-G446S	G446S	GGNYNYLYRLFRKSN	S	446-460	59	S-G446S	FALSE	CD4
S-H1101Q	H1101Q	REGVFVSNGTHW	S	1091-1102	59	S-H1101Q	FALSE	CD8
S-I100V	I100V	TEKSNIIRGW	S	95-104	59	S-I100V	FALSE	CD8
S-K1245N	K1245N	CMTSCCSCLK	S	1236-1245	59	S-K1245N	FALSE	CD8
S-R102G	R102G	TEKSNIIRGW	S	95-104	59	S-R102G	FALSE	CD8
S-S673G	S673G	SYQTQTNSPRRARSVA	S	673-688	59	S-S673G	FALSE	CD8
orf10-I4T	I4T	MGYINVFAFPFTIYSL	orf10	Jan-16	58	ORF10-I4T	FALSE	CD8
orf1a-D4166N	D4166N	CTDDNALAYY	orf1a	4163-4172	58	ORF1A-D4166N	FALSE	CD8
orf1a-F3624L	F3624L	SAFAMMFVK	orf1a	3622-3630	58	ORF1A-F3624L	FALSE	CD8
orf1a-G1548C	G1548C	GEVITFDNL	orf1a	1548-1556	58	ORF1A-G1548C	FALSE	CD8
orf1a-K816R	K816R	VTNNTFTLK	orf1a	808-816	58	ORF1A-K816R	FALSE	CD8
orf1a-T1682A	T1682A	YLATALLTL	orf1a	1675-1683	58	ORF1A-T1682A	FALSE	CD8
orf1b-V6435F	V6435F	AGFSLWVYK	orf1b	2028-2036	58	ORF1B-V6435F	FALSE	CD8
orf3a-L101P	L101P	GLEAPFLYLYALVYFLQSINFVRIIMR	orf3a	100-126	58	ORF3A-L101P	FALSE	CD8
orf3a-V112I	V112I	VYFLQSINF	orf3a	112-120	58	ORF3A-V112I	FALSE	CD8
orf7a-P68L	P68L	FAFACPDGVKHVYQL	orf7a	63-77	58	ORF7A-P68L	FALSE	CD8
S-C136G	C136G	FCNDPFLGVYY	S	135-145	58	S-C136G	FALSE	CD8
S-G485V	G485V	NGVEGFNCY	S	481-489	58	S-G485V	FALSE	CD8
S-H245R	H245R	LLALHRSYL	S	241-249	58	S-H245R	FALSE	CD8
S-P1143L	P1143L	TVYDPLQPELDSFK	S	1136-1149	58	S-P1143L	FALSE	CD8
S-Q779L	Q779L	QEVFAQVKQIYK	S	779-790	58	S-Q779L	FALSE	CD8
S-V1228I	V1228I	FIAGLIAIV	S	1220-1228	58	S-V1228I	FALSE	CD8
E-R69K	R69K	FYVYSRVKNLNSSRV	E	56-70	57	E-R69K	FALSE	CD4
M-E167Q	E167Q	PKEITVATSRTLSYYKL	M	165-181	57	M-E167Q	FALSE	CD4
N-A138S	A138S	ATEGALNTPK	N	134-143	57	N-A138S	FALSE	CD8
N-A336S	A336S	TWLTYTGAIKLDDKDPNF	N	329-346	57	N-A336S	FALSE	CD4
N-A398T	A398T	LPAADLDDF	N	395-403	57	N-A398T	FALSE	CD8
N-D401A	D401A	AADLDDFSKQLQQSM	N	397-411	57	N-D401A	FALSE	CD4
N-R185H	R185H	SQASSRSSSR	N	180-189	57	N-R185H	FALSE	CD8
orf1a-F2337V	F2337V	ILFTRFFYV	orf1a	2332-2340	57	ORF1A-F2337V	FALSE	CD8
orf1a-P3371Q	P3371Q	QPGQTFSVL	orf1a	3370-3378	57	ORF1A-P3371Q	FALSE	CD8
orf1a-R287K	R287K	KTIQPRVEK	orf1a	282-290	57	ORF1A-R287K	FALSE	CD8
orf1b-V4864L	V4864L	RQLLFVVEV	orf1b	458-466	57	ORF1B-V4864L	FALSE	CD8
orf3a-S177N	S177N	TTSPISEHDY	orf3a	175-184	57	ORF3A-S177N	FALSE	CD8
orf6-I32V	I32V	IWNLDYIINLIIKNL	orf6	26-40	57	ORF6-I32V	FALSE	CD4
orf7a-A13S	A13S	LITLATCELYHYQECVR	orf7a	Sep-25	57	ORF7A-A13S	FALSE	CD8
orf7a-L12F	L12F	LITLATCELYHYQECV	orf7a	Sep-24	57	ORF7A-L12F	FALSE	CD8
orf7b-L18Q	L18Q	MIELSLIDFYLCFLAFLLFLVLIML	orf7b	Jan-25	57	ORF7B-L18Q	FALSE	CD8
orf8-D34N	D34N	YVVDDPCPIHFY	orf8	31-42	57	ORF8-D34N	FALSE	CD8
orf8-E110D	E110D	LEYHDVRVVL	orf8	109-118	57	ORF8-E110D	FALSE	CD8
S-A419S	A419S	RQIAPGQTGKIADYNYKL	S	408-425	57	S-A419S	FALSE	CD8
S-F140L	F140L	FCNDPFLGVYY	S	135-145	57	S-F140L	FALSE	CD8
S-H207R	H207R	KIYSKHTPI	S	202-210	57	S-H207R	FALSE	CD8
S-N679S	N679S	SYQTQTNSPRRARSVA	S	673-688	57	S-N679S	FALSE	CD8
S-T747N	T747N	STECSNLLLQYGSFC	S	746-760	57	S-T747N	FALSE	CD4
S-V83F	V83F	RFDNPVLPF	S	78-86	57	S-V83F	FALSE	CD8
M-I97T	I97T	SYFIASFRLFA	M	94-104	56	M-I97T	FALSE	CD8
orf1a-A4170V	A4170V	CTDDNALAYY	orf1a	4163-4172	56	ORF1A-A4170V	FALSE	CD8
orf1a-A735T	A735T	APKEIIFLEGETL	orf1a	735-747	56	ORF1A-A735T	FALSE	CD8
orf1a-E3947D	E3947D	SEFSSLPSY	orf1a	3946-3954	56	ORF1A-E3947D	FALSE	CD8
orf1a-E913G	E913G	YLFDESGEFKL	orf1a	906-916	56	ORF1A-E913G	FALSE	CD8
orf1a-Q3893H	Q3893H	RVESSSKLWAQCVQL	orf1a	3880-3894	56	ORF1A-Q3893H	FALSE	CD4
orf1a-R2949C	R2949C	RPDTRYVL	orf1a	2949-2956	56	ORF1A-R2949C	FALSE	CD8
orf1a-V2629A	V2629A	AELAKNVSLDNVL	orf1a	2618-2630	56	ORF1A-V2629A	FALSE	CD8
orf1a-Y118H	Y118H	VPHVGEIPVAYRKVLL	orf1a	108-123	56	ORF1A-Y118H	FALSE	CD8
orf1a-Y949C	Y949C	GDCEEEEFEPSTQYEY	orf1a	934-949	56	ORF1A-Y949C	FALSE	CD8
orf3a-Y113H	Y113H	VYFLQSINF	orf3a	112-120	56	ORF3A-Y113H	FALSE	CD8
orf3a-Y141C	Y141C	LLYDANYFL	orf3a	139-147	56	ORF3A-Y141C	FALSE	CD8
orf7a-V24I	V24I	LITLATCELYHYQECV	orf7a	Sep-24	56	ORF7A-V24I	FALSE	CD8
orf7b-Y10C	Y10C	MIELSLIDFYLCFLAFLLFLVLIML	orf7b	Jan-25	56	ORF7B-Y10C	FALSE	CD8
orf8-V33F	V33F	YVVDDPCPIHFY	orf8	31-42	56	ORF8-V33F	FALSE	CD8
orf1b-D6762N	D6762N	LDDFVEIIKSQDLSV	orf1b	2350-2364	55	ORF1B-D6762N	FALSE	CD4
orf3a-Y211C	Y211C	FTSDYYQLY	orf3a	207-215	55	ORF3A-Y211C	FALSE	CD8
orf8-H40D	H40D	YVVDDPCPIHFY	orf8	31-42	55	ORF8-H40D	FALSE	CD8
S-E309K	E309K	SETKCTLKSFTVEK	S	297-310	55	S-E309K	FALSE	CD8
S-G75S	G75S	NVTWFHAIHVSGTNG	S	61-75	55	S-G75S	FALSE	CD4
S-I68L	I68L	FLPFFSNVTWFHAI	S	55-68	55	S-I68L	FALSE	CD8
S-R246K	R246K	ITRFQTLLALHRSYL	S	235-249	55	S-R246K	FALSE	CD4
N-A359V	A359V	LLNKHIDAYKTFPPTEPK	N	351 -369	54	N-A359V	FALSE	CD8
N-P168L	P168L	VLQLPQGTTLPKGFYA	N	158-173	54	N-P168L	FALSE	CD8
N-T329M	T329M	GMSRIGMEVTPSGTW	N	316-330	54	N-T329M	FALSE	CD8
orf1a-F480L	F480L	EEIAIILASF	orf1a	471-480	54	ORF1A-F480L	FALSE	CD8
orf1a-P2195S	P2195S	ASMPTTIAK	orf1a	2192-2200	54	ORF1A-P2195S	FALSE	CD8
orf1a-R1645S	R1645S	HTTDPSFLGRY	orf1a	1636-1646	54	ORF1A-R1645S	FALSE	CD8
orf1a-S3946T	S3946T	SEFSSLPSY	orf1a	3946-3954	54	ORF1A-S3946T	FALSE	CD8
orf1b-A5459S	A5459S	KLFAAETLK	orf1b	1054-1062	54	ORF1B-A5459S	FALSE	CD8
orf1b-V5565L	V5565L	TLVPQEHYV	orf1b	1162-1170	54	ORF1B-V5565L	FALSE	CD8
orf6-Q8P	Q8P	HLVDFQVTI	orf6	03-Nov	54	ORF6-Q8P	FALSE	CD8
orf7a-L96P	L96P	QEEVQELYSPIFLIV	orf7a	90-104	54	ORF7A-L96P	FALSE	CD4
orf7a-V108L	V108L	VFITLCFTLK	orf7a	108-117	54	ORF7A-V108L	FALSE	CD8
orf8-Y73R	Y73R	IQYIDIGNY	orf8	71-79	54	ORF8-Y73R	FALSE	CD8
S-A1022S	A1022S	AEIRASANLAATK	S	1016-1028	54	S-A1022S	FALSE	CD8
S-A958S	A958S	AQALNTLVKQL	S	956-966	54	S-A958S	FALSE	CD8
S-D1199N	D1199N	LIDLQELGKYEQYI	S	1197-1210	54	S-D1199N	FALSE	CD8
S-D808G	D808G	NFSQILPDPSKPSKR	S	801-815	54	S-D808G	FALSE	CD4
S-H245N	H245N	LLALHRSYL	S	241-249	54	S-H245N	FALSE	CD8
S-S155N	S155N	KSWMESEFRVY	S	150-160	54	S-S155N	FALSE	CD8
S-V213A	V213A	NLVRDLPQGFSALEP	S	211-225	54	S-V213A	FALSE	CD4
S-V47F	V47F	VYYPDKVFRSSVLH	S	36-49	54	S-V47F	FALSE	CD8
M-C64S	C64S	FLWLLWPVTLACFVLAAV	M	53-70	53	M-C64S	FALSE	CD8
N-239del	239del	QQQQGQTVTK	N	239-248	53	N-239DEL	FALSE	CD8
N-240del	240del	QQQQGQTVTK	N	239-248	53	N-240DEL	FALSE	CD8
N-D98N	D98N	RRIRGGDGKM	N	92-101	53	N-D98N	FALSE	CD8
N-I304V	I304V	LIRQGTDYKHWPQIA	N	291-305	53	N-I304V	FALSE	CD4
N-S79N	S79N	NTNSSPDDQIGYY	N	75-87	53	N-S79N	FALSE	CD8
orf1a-D1184N	D1184N	AVFDKNLYDK	orf1a	1176-1185	53	ORF1A-D1184N	FALSE	CD8
orf1a-I4098L	I4098L	ALWEIQQVV	orf1a	4094-4102	53	ORF1A-I4098L	FALSE	CD8
orf1a-N811T	N811T	MVTNNTFTLK	orf1a	807-816	53	ORF1A-N811T	FALSE	CD8
orf1a-V111E	V111E	VPHVGEIPVAYRKVLL	orf1a	108-123	53	ORF1A-V111E	FALSE	CD8
orf1b-G5546D	G5546D	KLNVGDYFV	orf1b	1141-1149	53	ORF1B-G5546D	FALSE	CD8
orf1b-M6426V	M6426V	YLDAYNMMI	orf1b	2018-2026	53	ORF1B-M6426V	FALSE	CD8
orf1b-P6810S	P6810S	GVAMPNLYK	orf1b	2405-2413	53	ORF1B-P6810S	FALSE	CD8
orf1b-V5590F	V5590F	SSNVANYQK	orf1b	1186-1194	53	ORF1B-V5590F	FALSE	CD8
orf3a-A33V	A33V	FVRATATIPI	orf3a	28-37	53	ORF3A-A33V	FALSE	CD8
orf3a-S209L	S209L	FTSDYYQLY	orf3a	207-215	53	ORF3A-S209L	FALSE	CD8
orf3a-T223S	T223S	STDTGVEHVTFFIYNK	orf3a	220-235	53	ORF3A-T223S	FALSE	CD8
orf7b-F16C	F16C	MIELSLIDFYLCFLAFLLFLVLIML	orf7b	Jan-25	53	ORF7B-F16C	FALSE	CD8
orf7b-F30L	F30L	IMLIIFWFSL	orf7b	23-32	53	ORF7B-F30L	FALSE	CD8
orf8-E110K	E110K	YEDFLEYHDVRVVL	orf8	105-118	53	ORF8-E110K	FALSE	CD8
orf8-I71V	I71V	IQYIDIGNY	orf8	71-79	53	ORF8-I71V	FALSE	CD8
S-D88Y	D88Y	VLPFNDGVYFASTEK	S	83-97	53	S-D88Y	FALSE	CD8
S-I584V	I584V	EILDITPCSF	S	583-592	53	S-I584V	FALSE	CD8
S-K458N	K458N	YNYLYRLFRKSNLKP	S	449-463	53	S-K458N	FALSE	CD4
S-L303F	L303F	SETKCTLKSFTVEK	S	297-310	53	S-L303F	FALSE	CD8
S-M869I	M869I	FNGLTVLPPLLTDEM	S	855 - 869	53	S-M869I	FALSE	CD4
S-T208M	T208M	KIYSKHTPI	S	202-210	53	S-T208M	FALSE	CD8
N-G129S	G129S	KDGIIWVATEGALNT	N	127-141	52	N-G129S	FALSE	CD4
N-I337F	I337F	TWLTYTGAIKLDDKDPNF	N	329-346	52	N-I337F	FALSE	CD4
N-P368R	P368R	AYKTFPPTEPK	N	359-369	52	N-P368R	FALSE	CD8
N-Q306L	Q306L	DYKHWPQIAQF	N	297-307	52	N-Q306L	FALSE	CD8
orf10-F9S	F9S	MGYINVFAFPFTIYSL	orf10	Jan-16	52	ORF10-F9S	FALSE	CD8
orf1a-D1184E	D1184E	AVFDKNLYDK	orf1a	1176-1185	52	ORF1A-D1184E	FALSE	CD8
orf1a-E1549G	E1549G	GEVITFDNL	orf1a	1548-1556	52	ORF1A-E1549G	FALSE	CD8
orf1a-F3486L	F3486L	FLNRFTTTL	orf1a	3482-3490	52	ORF1A-F3486L	FALSE	CD8
orf1a-Q946R	Q946R	GDCEEEEFEPSTQYEY	orf1a	934-949	52	ORF1A-Q946R	FALSE	CD8
orf1a-S2600L	S2600L	SSTFNVPMEKLK	orf1a	2599-2610	52	ORF1A-S2600L	FALSE	CD8
orf1a-V3647I	V3647I	FLLPSLATV	orf1a	3639-3647	52	ORF1A-V3647I	FALSE	CD8
orf1b-D6762Y	D6762Y	LDDFVEIIKSQDLSV	orf1b	2350-2364	52	ORF1B-D6762Y	FALSE	CD4
orf1b-F4863L	F4863L	RQLLFVVEV	orf1b	458-466	52	ORF1B-F4863L	FALSE	CD8
orf3a-F8L	F8L	RIFTIGTVTLK	orf3a	Jun-16	52	ORF3A-F8L	FALSE	CD8
orf3a-K75E	K75E	ALSKGVHFV	orf3a	72-80	52	ORF3A-K75E	FALSE	CD8
orf3a-S58G	S58G	SASKIITLK	orf3a	58-66	52	ORF3A-S58G	FALSE	CD8
orf3a-T32S	T32S	FVRATATIPI	orf3a	28-37	52	ORF3A-T32S	FALSE	CD8
orf7b-F19S	F19S	MIELSLIDFYLCFLAFLLFLVLIML	orf7b	Jan-25	52	ORF7B-F19S	FALSE	CD8
orf8-V33I	V33I	YVVDDPCPIHFY	orf8	31-42	52	ORF8-V33I	FALSE	CD8
S-A1056V	A1056V	APHGVVFLHVTYV	S	1056-1068	52	S-A1056V	FALSE	CD8
S-I1210V	I1210V	LIDLQELGKYEQYI	S	1197-1210	52	S-I1210V	FALSE	CD8
S-P463S	P463S	YNYLYRLFRKSNLKP	S	449-463	52	S-P463S	FALSE	CD4
S-S247G	S247G	LLALHRSYL	S	241-249	52	S-S247G	FALSE	CD8
E-L51I	L51I	SLVKPSFYV	E	50-58	51	E-L51I	FALSE	CD8
M-T30I	T30I	FLFLTWICL	M	26-34	51	M-T30I	FALSE	CD8
N-R89I	R89I	DQIGYYRRATRRIR	N	82-95	51	N-R89I	FALSE	CD8
orf1a-E377D	E377D	SEVGPEHSLAEY	orf1a	376-387	51	ORF1A-E377D	FALSE	CD8
orf1a-E942D	E942D	GDCEEEEFEPSTQYEY	orf1a	934-949	51	ORF1A-E942D	FALSE	CD8
orf1a-S383C	S383C	SEVGPEHSLAEY	orf1a	376-387	51	ORF1A-S383C	FALSE	CD8
orf1a-V3660M	V3660M	MPASWVMRI	orf1a	3655-3663	51	ORF1A-V3660M	FALSE	CD8
orf3a-I232V	I232V	STDTGVEHVTFFIYNK	orf3a	220-235	51	ORF3A-I232V	FALSE	CD8
orf6-M19V	M19V	ILLIIMRTFKVSIWNLDYII	orf6	14-33	51	ORF6-M19V	FALSE	CD8
orf7a-S83P	S83P	RARSVSPKL	orf7a	78-86	51	ORF7A-S83P	FALSE	CD8
orf7b-V21F	V21F	MIELSLIDFYLCFLAFLLFLVLIML	orf7b	Jan-25	51	ORF7B-V21F	FALSE	CD8
S-D1139Y	D1139Y	TVYDPLQPELDSFK	S	1136-1149	51	S-D1139Y	FALSE	CD8
S-F643L	F643L	VYSTGSNVFQTR	S	635-646	51	S-F643L	FALSE	CD8
S-Q779H	Q779H	QEVFAQVKQIYK	S	779-790	51	S-Q779H	FALSE	CD8
S-S708F	S708F	AYSNNSIAIPTNFTISV	S	706-722	51	S-S708F	FALSE	CD8
S-V1177L	V1177L	GINASVVNIQKEIDR	S	1171-1185	51	S-V1177L	FALSE	Unknown
E-V70I	V70I	FYVYSRVKNLNSSRV	E	56-70	50	E-V70I	FALSE	CD4
M-A188T	A188T	SYYKLGASQRVAGDS	M	177-191	50	M-A188T	FALSE	CD4
N-T329A	T329A	MEVTPSGTWL	N	322-331	50	N-T329A	FALSE	CD8
orf1a-F2387L	F2387L	YIFFASFYY	orf1a	2384-2392	50	ORF1A-F2387L	FALSE	CD8
orf1a-K1860E	K1860E	SEYKGPITDVFYKENSY	orf1a	1857-1873	50	ORF1A-K1860E	FALSE	CD8
orf1a-M3911I	M3911I	EAFEKMVSL	orf1a	3906-3914	50	ORF1A-M3911I	FALSE	CD8
orf3a-A72V	A72V	ITLKKRWQLAL	orf3a	63-73	50	ORF3A-A72V	FALSE	CD8
orf3a-D238Y	D238Y	GVEHVTFFIYNKIVDEPEEH	orf3a	224-243	50	ORF3A-D238Y	FALSE	CD8
orf3a-I179T	I179T	TTSPISEHDY	orf3a	175-184	50	ORF3A-I179T	FALSE	CD8
orf3a-V77A	V77A	ALSKGVHFV	orf3a	72-80	50	ORF3A-V77A	FALSE	CD8
orf7a-R78H	R78H	DGVKHVYQLRARSVSPKL	orf7a	69-86	50	ORF7A-R78H	FALSE	CD4
orf7a-V104L	V104L	VQELYSPIFLIV	orf7a	93-104	50	ORF7A-V104L	FALSE	CD8
orf7a-Y20H	Y20H	LITLATCELYHYQECV	orf7a	Sep-24	50	ORF7A-Y20H	FALSE	CD8
orf8-I47V	I47V	SKWYIRVGARKSAPL	orf8	43-57	50	ORF8-I47V	FALSE	CD4
S-E1182Q	E1182Q	GINASVVNIQKEIDR	S	1171-1185	50	S-E1182Q	FALSE	Unknown
S-E154G	E154G	KSWMESEFRVY	S	150-160	50	S-E154G	FALSE	CD8
S-E156V	E156V	KSWMESEFRVY	S	150-160	50	S-E156V	FALSE	CD8
S-G232V	G232V	DLPIGINITRFQTL	S	228-241	50	S-G232V	FALSE	CD8
S-K150R	K150R	KSWMESEFRVY	S	150-160	50	S-K150R	FALSE	CD8
S-P1263S	P1263S	SEPVLKGVKL	S	1261-1270	50	S-P1263S	FALSE	CD8
S-S373A	S373A	YSVLYNSASFSTFK	S	365-378	50	S-S373A	FALSE	CD8
S-V1068I	V1068I	VVFLHVTYV	S	1060-1068	50	S-V1068I	FALSE	CD8
S-V642F	V642F	VYSTGSNVFQTR	S	635-646	50	S-V642F	FALSE	CD8
S-Y508C	Y508C	GYQPYRVVVLSF	S	504-515	50	S-Y508C	FALSE	CD8
E-V52I	V52I	SLVKPSFYV	E	50-58	49	E-V52I	FALSE	CD8
E-V70F	V70F	FYVYSRVKNLNSSRV	E	56-70	49	E-V70F	FALSE	CD4
N-I130V	I130V	KDGIIWVATEGALNT	N	127-141	49	N-I130V	FALSE	CD4
N-P80Q	P80Q	NTNSSPDDQIGYY	N	75-87	49	N-P80Q	FALSE	CD8
N-Q241R	Q241R	QQQQGQTVTK	N	239-248	49	N-Q241R	FALSE	CD8
N-T334R	T334R	GTWLTYTGAIKLDDK	N	328-342	49	N-T334R	FALSE	CD4
N-V324I	V324I	AFFGMSRIGMEVTPSGTW	N	313-330	49	N-V324I	FALSE	CD4
orf1a-A3889T	A3889T	RVESSSKLWAQCVQL	orf1a	3880-3894	49	ORF1A-A3889T	FALSE	CD4
orf1a-E939G	E939G	GDCEEEEFEPSTQYEY	orf1a	934-949	49	ORF1A-E939G	FALSE	CD8
orf1a-R1318K	R1318K	ALRKVPTDNYITTY	orf1a	1316-1329	49	ORF1A-R1318K	FALSE	CD8
orf1b-A6112V	A6112V	VLWAHGFEL	orf1b	1708-1716	49	ORF1B-A6112V	FALSE	CD8
orf1b-R5716L	R5716L	VVNARLRAK	orf1b	1309-1317	49	ORF1B-R5716L	FALSE	CD8
orf3a-D210A	D210A	FTSDYYQLY	orf3a	207-215	49	ORF3A-D210A	FALSE	CD8
orf3a-L115F	L115F	YLYALVYFL	orf3a	107-115	49	ORF3A-L115F	FALSE	CD8
orf3a-R6I	R6I	MDLFMRIFTI	orf3a	01-Oct	49	ORF3A-R6I	FALSE	CD8
orf3a-S220C	S220C	STDTGVEHVTFFIYNK	orf3a	220-235	49	ORF3A-S220C	FALSE	CD8
orf3a-T229N	T229N	STDTGVEHVTFFIYNK	orf3a	220-235	49	ORF3A-T229N	FALSE	CD8
orf3a-W149R	W149R	YFLCWHTNCYDYCIPY	orf3a	145-160	49	ORF3A-W149R	FALSE	CD8
orf6-F22L	F22L	ILLIIMRTFKVSIWNLDYII	orf6	14-33	49	ORF6-F22L	FALSE	CD8
orf8-Y42H	Y42H	YVVDDPCPIHFY	orf8	31-42	49	ORF8-Y42H	FALSE	CD8
S-A924V	A924V	NQKLIANQF	S	919-927	49	S-A924V	FALSE	CD8
S-D867G	D867G	FNGLTVLPPLLTDEM	S	855 - 869	49	S-D867G	FALSE	CD4
S-E1092G	E1092G	REGVFVSNGTHW	S	1091-1102	49	S-E1092G	FALSE	CD8
S-R683W	R683W	SYQTQTNSPRRARSVA	S	673-688	49	S-R683W	FALSE	CD8
E-F23L	F23L	FLAFVVFL	E	20-27	48	E-F23L	FALSE	CD8
N-D402A	D402A	AADLDDFSKQLQQSM	N	397-411	48	N-D402A	FALSE	CD4
N-Q244K	Q244K	QQQQGQTVTK	N	239-248	48	N-Q244K	FALSE	CD8
orf1a-E738K	E738K	APKEIIFLEGETL	orf1a	735-747	48	ORF1A-E738K	FALSE	CD8
orf1a-E940G	E940G	GDCEEEEFEPSTQYEY	orf1a	934-949	48	ORF1A-E940G	FALSE	CD8
orf1a-F3122S	F3122S	TFYLTNDVSFL	orf1a	3113-3123	48	ORF1A-F3122S	FALSE	CD8
orf1a-I2332V	I2332V	AYILFTRFFYV	orf1a	2330-2340	48	ORF1A-I2332V	FALSE	CD8
orf1a-I2377V	I2377V	LVQMAPISAM	orf1a	2371-2380	48	ORF1A-I2377V	FALSE	CD8
orf1a-I476T	I476T	EEIAIILASF	orf1a	471-480	48	ORF1A-I476T	FALSE	CD8
orf1a-S1539I	S1539I	YYTSNPTTF	orf1a	1536-1544	48	ORF1A-S1539I	FALSE	CD8
orf1b-L6444I	L6444I	KQFDTYNLW	orf1b	2036-2044	48	ORF1B-L6444I	FALSE	CD8
orf1b-N5370S	N5370S	LVLSVNPYV	orf1b	964-972	48	ORF1B-N5370S	FALSE	CD8
orf1b-T5923N	T5923N	IPRRNVATL	orf1b	1515-1523	48	ORF1B-T5923N	FALSE	CD8
orf1b-V6435A	V6435A	AGFSLWVYK	orf1b	2028-2036	48	ORF1B-V6435A	FALSE	CD8
orf1b-V6435I	V6435I	AGFSLWVYK	orf1b	2028-2036	48	ORF1B-V6435I	FALSE	CD8
orf1b-Y6419H	Y6419H	YLDAYNMMI	orf1b	2018-2026	48	ORF1B-Y6419H	FALSE	CD8
orf6-Q8R	Q8R	HLVDFQVTI	orf6	03-Nov	48	ORF6-Q8R	FALSE	CD8
orf7a-L12P	L12P	LITLATCELYHYQECVR	orf7a	Sep-25	48	ORF7A-L12P	FALSE	CD8
S-I402V	I402V	KLNDLCFTNVYADSFVIR	S	386-403	48	S-I402V	FALSE	CD8
S-L1244I	L1244I	CMTSCCSCLK	S	1236-1245	48	S-L1244I	FALSE	CD8
S-N394Y	N394Y	GVSPTKLNDLCFTNV	S	381-395	48	S-N394Y	FALSE	CD4
S-Q218E	Q218E	NLVRDLPQGFSALEP	S	211-225	48	S-Q218E	FALSE	CD4
S-T73A	T73A	NVTWFHAIHVSGTNG	S	61-75	48	S-T73A	FALSE	CD4
S-V1094I	V1094I	REGVFVSNGTHW	S	1091-1102	48	S-V1094I	FALSE	CD8
E-V58L	V58L	FYVYSRVKNLNSSRV	E	56-70	47	E-V58L	FALSE	CD4
M-A63T	A63T	FLWLLWPVTLACFVLAAV	M	53-70	47	M-A63T	FALSE	CD8
M-E11D	E11D	EELKKLLEQWNLVIGFLF	M	Nov-28	47	M-E11D	FALSE	CD8
N-D297G	D297G	QELIRQGTDYKHW	N	289-301	47	N-D297G	FALSE	CD8
N-E62V	E62V	ASWFTALTQHGKEDL	N	50-64	47	N-E62V	FALSE	CD4
N-H300R	H300R	DYKHWPQIAQF	N	297-307	47	N-H300R	FALSE	CD8
N-L339F	L339F	TWLTYTGAIKLDDKDPNF	N	329-346	47	N-L339F	FALSE	CD4
[truncated: 10,504 more rows]
