# Supplementary material for: The impact of viral mutations on recognition by SARS-CoV-2 specific T cells
Source: iScience. 2021 Oct 28;24(11):103353. doi: 10.1016/j.isci.2021.103353 (PMC8552693; doi:10.1016/j.isci.2021.103353)
Supplement: Table S3. Amino acid variants identified within the 53 experimentally proven CD8+ T cell epitopes described in >1 cohort, along with all 53 experimentally proven CD4+ T cell epitopes [file mmc4.csv]

finalname_orf	name	epitope	orf	position	number	name_orf	functional	cd4_cd8
S-P681H	P681H	SPRRARSVA	S	680-688	265749	S-P681H	FALSE	CD8
N-S235F	S235F	LLLLDRLNQLESKMS	N	221-235	250393	N-S235F	FALSE	CD4
S-S982A	S982A	VLNDILSRL	S	976-984	249095	S-S982A	FALSE	CD8
S-A222V	A222V	PINLVRDLPQGFSAL	S	209-223	138646	S-A222V	FALSE	CD4
N-P67S	P67S	FPRGQGVPI	N	66-74	62089	N-P67S	FALSE	CD8
N-M234I	M234I	LLLLDRLNQLESKMS	N	221-235	56025	N-M234I	FALSE	CD4
orf1a-M2606I	M2606I	STFNVPMEK	orf1a	2600-2608	27775	ORF1A-M2606I	FALSE	CD8
orf1b-K5542R	K5542R	VVYRGTTTYK	orf1b	1132-1141	22412	ORF1B-K5542R	FALSE	CD8
S-L452R	L452R	YNYLYRLFRKSNLKP	S	449-463	22334	S-L452R	FALSE	CD4
orf3a-L15F	L15F	FMRIFTIGTVTLKQG	orf3a	Apr-18	16313	ORF3A-L15F	FALSE	CD4
orf1b-A5922S	A5922S	IPRRNVATL	orf1b	1515-1523	16165	ORF1B-A5922S	FALSE	CD8
S-W1214G	W1214G	YEQYIKWPWYIWLGF	S	1206-1220	14459	S-W1214G	FALSE	CD8
orf1a-A3623S	A3623S	SAFAMMFVK	orf1a	3622-3630	7055	ORF1A-A3623S	FALSE	CD8
orf1a-S3884L	S3884L	RVESSSKLWAQCVQL	orf1a	3880-3894	6837	ORF1A-S3884L	FALSE	CD4
S-D80A	D80A	RFDNPVLPF	S	78-86	6618	S-D80A	FALSE	CD8
S-D215G	D215G	PINLVRDLPQGFSAL	S	209-223	6248	S-D215G	FALSE	CD4
N-P13L	P13L	QRNAPRITF	N	Sep-17	5849	N-P13L	TRUE	CD8
orf1b-M6426I	M6426I	YLDAYNMMI	orf1b	2018-2026	5153	ORF1B-M6426I	FALSE	CD8
N-Q9H	Q9H	QRNAPRITF	N	Sep-17	4311	N-Q9H	TRUE	CD8
orf3a-V77F	V77F	ALSKGVHFV	orf3a	72-80	3919	ORF3A-V77F	FALSE	CD8
orf3a-K75N	K75N	ALSKGVHFV	orf3a	72-80	3619	ORF3A-K75N	FALSE	CD8
N-L139F	L139F	ATEGALNTPK	N	134-143	3585	N-L139F	FALSE	CD8
orf3a-V13L	V13L	FMRIFTIGTVTLKQG	orf3a	Apr-18	3576	ORF3A-V13L	FALSE	CD4
N-T135I	T135I	KDGIIWVATEGALNT	N	127-141	3459	N-T135I	FALSE	CD4
orf3a-H78Y	H78Y	ALSKGVHFV	orf3a	72-80	3449	ORF3A-H78Y	FALSE	CD8
S-D80Y	D80Y	RFDNPVLPF	S	78-86	3365	S-D80Y	FALSE	CD8
N-D401Y	D401Y	AADLDDFSKQLQQSM	N	397-411	3235	N-D401Y	FALSE	CD4
S-K1191N	K1191N	RLNEVAKNL	S	1185-1193	3056	S-K1191N	FALSE	CD8
orf1a-T1637I	T1637I	TTDPSFLGRY	orf1a	1637-1646	2687	ORF1A-T1637I	FALSE	CD8
orf1a-V2604A	V2604A	STFNVPMEK	orf1a	2600-2608	2680	ORF1A-V2604A	FALSE	CD8
S-L176F	L176F	CTFEYVSQPFLMDLE	S	166-180	2668	S-L176F	TRUE	CD4/CD8
orf6-I33T	I33T	IWNLDYIINLIIKNL	orf6	26-40	2667	ORF6-I33T	FALSE	CD4
S-A520S	A520S	VVLSFELLHAPATVC	S	511-525	2409	S-A520S	FALSE	CD4
orf1a-T814I	T814I	VTNNTFTLK	orf1a	808-816	2372	ORF1A-T814I	FALSE	CD8
S-V1228L	V1228L	FIAGLIAIV	S	1220-1228	2243	S-V1228L	FALSE	CD8
orf1a-P1640S	P1640S	HTTDPSFLGRY	orf1a	1636-1646	2003	ORF1A-P1640S	FALSE	CD8
S-P681R	P681R	SPRRARSVA	S	680-688	1920	S-P681R	FALSE	CD8
N-P13S	P13S	QRNAPRITF	N	Sep-17	1844	N-P13S	TRUE	CD8
N-P13T	P13T	QRNAPRITF	N	Sep-17	1785	N-P13T	TRUE	CD8
S-G1219C	G1219C	YEQYIKWPWYIWLGF	S	1206-1220	1749	S-G1219C	FALSE	CD8
orf1a-P1640L	P1640L	HTTDPSFLGRY	orf1a	1636-1646	1642	ORF1A-P1640L	FALSE	CD8
orf3a-S74F	S74F	ALSKGVHFV	orf3a	72-80	1628	ORF3A-S74F	FALSE	CD8
S-A522S	A522S	VVLSFELLHAPATVC	S	511-525	1615	S-A522S	FALSE	CD4
N-T334I	T334I	GTWLTYTGAIKLDDK	N	328-342	1608	N-T334I	FALSE	CD4
N-T366I	T366I	KTFPPTEPK	N	361-369	1607	N-T366I	TRUE	CD8
orf7a-P84S	P84S	DGVKHVYQLRARSVSPKL	orf7a	69-86	1598	ORF7A-P84S	FALSE	CD4
orf10-I4V	I4V	INVFAFPFTIYSLLL	orf10	Apr-18	1566	ORF10-I4V	FALSE	CD4
S-T859N	T859N	FNGLTVLPPLLTDEM	S	855 - 869	1518	S-T859N	FALSE	CD4
orf3a-A110V	A110V	YLYALVYFL	orf3a	107-115	1501	ORF3A-A110V	FALSE	CD8
S-T859I	T859I	FNGLTVLPPLLTDEM	S	855 - 869	1501	S-T859I	FALSE	CD4
N-H300Y	H300Y	YKHWPQIAQFAPSAS	N	298-312	1473	N-H300Y	FALSE	CD4
orf1b-D5130Y	D5130Y	DTDFVNEFY	orf1b	729-737	1473	ORF1B-D5130Y	FALSE	CD8
N-D128Y	D128Y	KDGIIWVATEGALNT	N	127-141	1472	N-D128Y	FALSE	CD4
orf3a-V112F	V112F	YLYALVYFL	orf3a	107-115	1438	ORF3A-V112F	FALSE	CD8
N-A12G	A12G	QRNAPRITF	N	Sep-17	1410	N-A12G	FALSE	CD8
N-R14C	R14C	QRNAPRITF	N	Sep-17	1380	N-R14C	FALSE	CD8
orf1b-T5923I	T5923I	IPRRNVATL	orf1b	1515-1523	1352	ORF1B-T5923I	FALSE	CD8
E-S68F	S68F	FYVYSRVKNLNSSRV	E	56-70	1332	E-S68F	FALSE	CD4
S-P812L	P812L	NFSQILPDPSKPSKR	S	801-815	1306	S-P812L	FALSE	CD4
S-G75R	G75R	NVTWFHAIHVSGTNG	S	61-75	1297	S-G75R	FALSE	CD4
orf8-A51S	A51S	SKWYIRVGARKSAPL	orf8	43-57	1267	ORF8-A51S	FALSE	CD4
S-A879S	A879S	TDEMIAQYTSALLAG	S	866-880	1252	S-A879S	FALSE	CD4
N-P364L	P364L	KTFPPTEPK	N	361-369	1222	N-P364L	FALSE	CD8
N-P279Q	P279Q	KAYNVTQAFGRRGPE	N	266-280	1188	N-P279Q	FALSE	CD4
orf1a-P1321S	P1321S	PTDNYITTY	orf1a	1321-1329	1106	ORF1A-P1321S	FALSE	CD8
M-H155Y	H155Y	GAVILRGHLRIAGHHLGR	M	141-158	1083	M-H155Y	FALSE	CD4
S-D80G	D80G	RFDNPVLPF	S	78-86	1050	S-D80G	FALSE	CD8
N-D402Y	D402Y	AADLDDFSKQLQQSM	N	397-411	1047	N-D402Y	FALSE	CD4
orf7a-V93F	V93F	QEEVQELYSPIFLIV	orf7a	90-104	1043	ORF7A-V93F	FALSE	CD4
orf10-10del	10del	INVFAFPFTIYSLLL	orf10	Apr-18	1026	ORF10-10DEL	FALSE	CD4
S-G75V	G75V	NVTWFHAIHVSGTNG	S	61-75	1013	S-G75V	FALSE	CD4
S-P809S	P809S	NFSQILPDPSKPSKR	S	801-815	1009	S-P809S	FALSE	CD4
S-H245Y	H245Y	ITRFQTLLALHRSYL	S	235-249	981	S-H245Y	FALSE	CD4
S-Y453F	Y453F	NYNYLYRLF	S	448-456	981	S-Y453F	FALSE	CD8
orf6-W27L	W27L	IWNLDYIINLIIKNL	orf6	26-40	962	ORF6-W27L	FALSE	CD4
orf7a-L96F	L96F	QEEVQELYSPIFLIV	orf7a	90-104	961	ORF7A-L96F	FALSE	CD4
S-69del	69del	NVTWFHAIHVSGTNG	S	61-75	956	S-69DEL	FALSE	CD4
S-70del	70del	NVTWFHAIHVSGTNG	S	61-75	956	S-del69/70	FALSE	CD4
orf1a-S2193F	S2193F	ASMPTTIAK	orf1a	2192-2200	954	ORF1A-S2193F	FALSE	CD8
S-V1104L	V1104L	GTHWFVTQR	S	1099-1107	938	S-V1104L	FALSE	CD8
orf1a-K2200N	K2200N	ASMPTTIAK	orf1a	2192-2200	936	ORF1A-K2200N	FALSE	CD8
S-G1219V	G1219V	YEQYIKWPWYIWLGF	S	1206-1220	902	S-G1219V	FALSE	CD8
S-E180V	E180V	CTFEYVSQPFLMDLE	S	166-180	885	S-E180V	FALSE	CD4/CD8
orf7a-V104F	V104F	QEEVQELYSPIFLIV	orf7a	90-104	880	ORF7A-V104F	FALSE	CD4
orf8-W45L	W45L	SKWYIRVGARKSAPL	orf8	43-57	837	ORF8-W45L	FALSE	CD4
orf1a-T4164I	T4164I	CTDDNALAYY	orf1a	4163-4172	815	ORF1A-T4164I	FALSE	CD8
orf1a-P1640H	P1640H	HTTDPSFLGRY	orf1a	1636-1646	807	ORF1A-P1640H	FALSE	CD8
N-T141I	T141I	ATEGALNTPK	N	134-143	805	N-T141I	FALSE	CD8
orf1b-A5922V	A5922V	IPRRNVATL	orf1b	1515-1523	803	ORF1B-A5922V	FALSE	CD8
orf1b-E5136D	E5136D	DTDFVNEFY	orf1b	729-737	790	ORF1B-E5136D	FALSE	CD8
N-P142S	P142S	ATEGALNTPK	N	134-143	786	N-P142S	FALSE	CD8
orf1a-S3885F	S3885F	RVESSSKLWAQCVQL	orf1a	3880-3894	779	ORF1A-S3885F	FALSE	CD4
S-L1063F	L1063F	APHGVVFL	S	1056-1063	750	S-L1063F	FALSE	CD8
S-L822F	L822F	LLFNKVTLA	S	821-829	747	S-L822F	FALSE	CD8
N-V270L	V270L	KPRQKRTATKAYNVT	N	257-271	727	N-V270L	FALSE	CD4
S-L1224F	L1224F	FIAGLIAIV	S	1220-1228	719	S-L1224F	FALSE	CD8
S-M177I	M177I	CTFEYVSQPFLMDLE	S	166-180	713	S-M177I	TRUE	CD4/CD8
S-G72R	G72R	NVTWFHAIHVSGTNG	S	61-75	704	S-G72R	FALSE	CD4
M-K180R	K180R	LSYYKLGASQRVAGD	M	176-190	689	M-K180R	FALSE	CD4
N-L230F	L230F	LLLLDRLNQLESKMS	N	221-235	682	N-L230F	FALSE	CD4
orf1b-P5726S	P5726S	VYIGDPAQL	orf1b	1320-1328	674	ORF1B-P5726S	FALSE	CD8
S-E96D	E96D	GVYFASTEK	S	89-97	671	S-E96D	FALSE	CD8
orf1a-T2196P	T2196P	ASMPTTIAK	orf1a	2192-2200	670	ORF1A-T2196P	FALSE	CD8
orf7a-S81L	S81L	RARSVSPKL	orf7a	78-86	665	ORF7A-S81L	FALSE	CD8
orf7a-P99L	P99L	QEEVQELYSPIFLIV	orf7a	90-104	659	ORF7A-P99L	FALSE	CD4
N-T16M	T16M	QRNAPRITF	N	Sep-17	641	N-T16M	FALSE	CD8
orf1b-T5538I	T5538I	VVYRGTTTYK	orf1b	1132-1141	632	ORF1B-T5538I	FALSE	CD8
N-Q229H	Q229H	LLLLDRLNQLESKMS	N	221-235	621	N-Q229H	FALSE	CD4
N-A55S	A55S	ASWFTALTQHGKEDL	N	50-64	615	N-A55S	FALSE	CD4
orf1a-V3892I	V3892I	RVESSSKLWAQCVQL	orf1a	3880-3894	610	ORF1A-V3892I	FALSE	CD4
orf3a-Q213K	Q213K	FTSDYYQLY	orf3a	207-215	586	ORF3A-Q213K	TRUE	CD8
S-S71F	S71F	NVTWFHAIHVSGTNG	S	61-75	578	S-S71F	FALSE	CD4
N-A12S	A12S	QRNAPRITF	N	Sep-17	572	N-A12S	FALSE	CD8
orf1a-T1638I	T1638I	HTTDPSFLGRY	orf1a	1636-1646	570	ORF1A-T1638I	FALSE	CD8
S-H1101Y	H1101Y	GTHWFVTQR	S	1099-1107	569	S-H1101Y	FALSE	CD8
orf1b-I5723V	I5723V	VYIGDPAQL	orf1b	1320-1328	566	ORF1B-I5723V	FALSE	CD8
orf3a-G18V	G18V	FMRIFTIGTVTLKQG	orf3a	Apr-18	566	ORF3A-G18V	FALSE	CD4
S-A1020V	A1020V	QLIRAAEIRASANLAATK	S	1011 - 1028	552	S-A1020V	FALSE	CD4
S-S813I	S813I	NFSQILPDPSKPSKR	S	801-815	550	S-S813I	FALSE	CD4
S-H69Y	H69Y	PFFSNVTWFHAIHVS	S	57-71	548	S-H69Y	FALSE	CD4
S-A684V	A684V	SPRRARSVA	S	680-688	547	S-A684V	FALSE	CD8
N-T166I	T166I	AIVLQLPQGTTLPKG	N	156-170	532	N-T166I	FALSE	CD4
S-V213L	V213L	SKHTPINLVRDLPQG	S	205-219	528	S-V213L	FALSE	CD4
orf7a-P84L	P84L	DGVKHVYQLRARSVSPKL	orf7a	69-86	519	ORF7A-P84L	FALSE	CD4
S-R214L	R214L	PINLVRDLPQGFSAL	S	209-223	516	S-R214L	FALSE	CD4
orf1a-Q4100H	Q4100H	ALWEIQQVV	orf1a	4094-4102	515	ORF1A-Q4100H	FALSE	CD8
orf8-W45C	W45C	SKWYIRVGARKSAPL	orf8	43-57	494	ORF8-W45C	FALSE	CD4
S-V382L	V382L	GVSPTKLNDLCFTNV	S	381-395	493	S-V382L	FALSE	CD4
S-A522V	A522V	VVLSFELLHAPATVC	S	511-525	488	S-A522V	FALSE	CD4
N-A273S	A273S	KAYNVTQAFGRRGPE	N	266-280	483	N-A273S	FALSE	CD4
S-V90F	V90F	GVYFASTEK	S	89-97	479	S-V90F	FALSE	CD8
S-R357K	R357K	YAWNRKRISNCVADY	S	351-365	472	S-R357K	FALSE	CD4
orf1b-D6421Y	D6421Y	YLDAYNMMI	orf1b	2018-2026	448	ORF1B-D6421Y	FALSE	CD8
orf3a-L73I	L73I	ALSKGVHFV	orf3a	72-80	437	ORF3A-L73I	FALSE	CD8
S-A879V	A879V	TDEMIAQYTSALLAG	S	866-880	436	S-A879V	FALSE	CD4
orf3a-I10L	I10L	FMRIFTIGTVTLKQG	orf3a	Apr-18	433	ORF3A-I10L	FALSE	CD4
orf8-A55V	A55V	SKWYIRVGARKSAPL	orf8	43-57	428	ORF8-A55V	FALSE	CD4
N-A134V	A134V	KDGIIWVATEGALNT	N	127-141	417	N-A134V	FALSE	CD4
orf3a-A143S	A143S	LLYDANYFL	orf3a	139-147	414	ORF3A-A143S	FALSE	CD8
orf3a-L111S	L111S	YLYALVYFL	orf3a	107-115	406	ORF3A-L111S	FALSE	CD8
orf1a-D4165G	D4165G	CTDDNALAYY	orf1a	4163-4172	402	ORF1A-D4165G	FALSE	CD8
orf1a-P286L	P286L	KTIQPRVEK	orf1a	282-290	400	ORF1A-P286L	FALSE	CD8
orf7a-S81P	S81P	RARSVSPKL	orf7a	78-86	400	ORF7A-S81P	FALSE	CD8
S-Q1208H	Q1208H	YEQYIKWPWYIWLGF	S	1206-1220	398	S-Q1208H	FALSE	CD8
N-V350F	V350F	PNFKDQVILLNKHIDAYK	N	344-361	396	N-V350F	FALSE	CD4
orf3a-G18C	G18C	FMRIFTIGTVTLKQG	orf3a	Apr-18	395	ORF3A-G18C	FALSE	CD4
N-A267V	A267V	KPRQKRTATKAYNVT	N	257-271	391	N-A267V	FALSE	CD4
N-D348H	D348H	PNFKDQVILLNKHIDAYK	N	344-361	368	N-D348H	FALSE	CD4
N-T265I	T265I	KPRQKRTATKAYNVT	N	257-271	365	N-T265I	FALSE	CD4
orf3a-D142H	D142H	LLYDANYFL	orf3a	139-147	363	ORF3A-D142H	FALSE	CD8
orf1b-S6764F	S6764F	LDDFVEIIKSQDLSV	orf1b	2350-2364	358	ORF1B-S6764F	FALSE	CD4
orf10-T12M	T12M	INVFAFPFTIYSLLL	orf10	Apr-18	350	ORF10-T12M	FALSE	CD4
S-V70I	V70I	PFFSNVTWFHAIHVS	S	57-71	350	S-V70I	FALSE	CD4
orf10-P10L	P10L	INVFAFPFTIYSLLL	orf10	Apr-18	331	ORF10-P10L	FALSE	CD4
orf8-W45S	W45S	SKWYIRVGARKSAPL	orf8	43-57	329	ORF8-W45S	FALSE	CD4
S-D178N	D178N	CTFEYVSQPFLMDLE	S	166-180	329	S-D178N	FALSE	CD4/CD8
N-R14L	R14L	QRNAPRITF	N	Sep-17	324	N-R14L	FALSE	CD8
S-Q218H	Q218H	PINLVRDLPQGFSAL	S	209-223	324	S-Q218H	FALSE	CD4
orf3a-F207L	F207L	FTSDYYQLY	orf3a	207-215	316	ORF3A-F207L	FALSE	CD8
N-P279S	P279S	KAYNVTQAFGRRGPE	N	266-280	313	N-P279S	FALSE	CD4
N-T296I	T296I	LIRQGTDYKHWPQIA	N	291-305	313	N-T296I	FALSE	CD4
orf7a-S98F	S98F	QEEVQELYSPIFLIV	orf7a	90-104	312	ORF7A-S98F	FALSE	CD4
S-D178G	D178G	CTFEYVSQPFLMDLE	S	166-180	312	S-D178G	FALSE	CD4/CD8
M-A142V	A142V	GAVILRGHLRIAGHHLGR	M	141-158	308	M-A142V	FALSE	CD4
N-A12V	A12V	QRNAPRITF	N	Sep-17	308	N-A12V	FALSE	CD8
N-R319H	R319H	ASAFFGMSRIGMEVT	N	311-325	296	N-R319H	FALSE	CD4
orf1a-M3627I	M3627I	SAFAMMFVK	orf1a	3622-3630	294	ORF1A-M3627I	FALSE	CD8
S-T385I	T385I	GVSPTKLNDLCFTNV	S	381-395	291	S-T385I	FALSE	CD4
orf1a-D1323G	D1323G	PTDNYITTY	orf1a	1321-1329	286	ORF1A-D1323G	FALSE	CD8
orf3a-A143T	A143T	LLYDANYFL	orf3a	139-147	285	ORF3A-A143T	FALSE	CD8
N-A336V	A336V	TWLTYTGAIKLDDKDPNF	N	329-346	283	N-A336V	FALSE	CD4
S-L452Q	L452Q	NYNYLYRLF	S	448-456	268	S-L452Q	FALSE	CD8
orf7a-Q94H	Q94H	QEEVQELYSPIFLIV	orf7a	90-104	262	ORF7A-Q94H	FALSE	CD4
orf6-Y31H	Y31H	IWNLDYIINLIIKNL	orf6	26-40	261	ORF6-Y31H	FALSE	CD4
orf8-I47T	I47T	SKWYIRVGARKSAPL	orf8	43-57	254	ORF8-I47T	FALSE	CD4
E-R69I	R69I	FYVYSRVKNLNSSRV	E	56-70	248	E-R69I	FALSE	CD4
orf1a-I4098V	I4098V	ALWEIQQVV	orf1a	4094-4102	246	ORF1A-I4098V	FALSE	CD8
S-I1225F	I1225F	FIAGLIAIV	S	1220-1228	245	S-I1225F	FALSE	CD8
S-V70F	V70F	NVTWFHAIHVSGTNG	S	61-75	244	S-V70F	FALSE	CD4
orf1a-T2197I	T2197I	ASMPTTIAK	orf1a	2192-2200	243	ORF1A-T2197I	FALSE	CD8
N-D348Y	D348Y	PNFKDQVILLNKHIDAYK	N	344-361	241	N-D348Y	FALSE	CD4
orf1a-D1639N	D1639N	TTDPSFLGRY	orf1a	1637-1646	241	ORF1A-D1639N	FALSE	CD8
orf1a-D1323Y	D1323Y	PTDNYITTY	orf1a	1321-1329	240	ORF1A-D1323Y	FALSE	CD8
S-243del	243del	ITRFQTLLALHRSYL	S	235-249	240	S-243DEL	FALSE	CD4
S-R765C	R765C	NLLLQYGSFCTQLNR	S	751-765	238	S-R765C	FALSE	CD4
N-D402H	D402H	AADLDDFSKQLQQSM	N	397-411	233	N-D402H	FALSE	CD4
S-P809L	P809L	NFSQILPDPSKPSKR	S	801-815	231	S-P809L	FALSE	CD4
N-E136D	E136D	KDGIIWVATEGALNT	N	127-141	229	N-E136D	FALSE	CD4
N-P368S	P368S	KTFPPTEPK	N	361-369	226	N-P368S	FALSE	CD8
S-W64C	W64C	NVTWFHAIHVSGTNG	S	61-75	226	S-W64C	FALSE	CD4
N-D81Y	D81Y	DDQIGYYRRATRRIR	N	81-95	224	N-D81Y	FALSE	CD4
orf10-L17P	L17P	INVFAFPFTIYSLLL	orf10	Apr-18	223	ORF10-L17P	FALSE	CD4
S-I870V	I870V	LTDEMIAQY	S	865-873	222	S-I870V	FALSE	CD8
S-L455F	L455F	RLFRKSNLK	S	454-462	222	S-L455F	FALSE	CD8
N-A12T	A12T	QRNAPRITF	N	Sep-17	220	N-A12T	FALSE	CD8
orf1a-A2199V	A2199V	ASMPTTIAK	orf1a	2192-2200	218	ORF1A-A2199V	FALSE	CD8
N-D63N	D63N	ASWFTALTQHGKEDL	N	50-64	214	N-D63N	FALSE	CD4
S-N1187Y	N1187Y	RLNEVAKNL	S	1185-1193	213	S-N1187Y	FALSE	CD8
orf1a-R287S	R287S	KTIQPRVEK	orf1a	282-290	212	ORF1A-R287S	FALSE	CD8
S-R78S	R78S	RFDNPVLPF	S	78-86	212	S-R78S	FALSE	CD8
orf1a-M3627V	M3627V	SAFAMMFVK	orf1a	3622-3630	211	ORF1A-M3627V	FALSE	CD8
orf3a-V77I	V77I	ALSKGVHFV	orf3a	72-80	210	ORF3A-V77I	FALSE	CD8
orf1a-K290N	K290N	KTIQPRVEK	orf1a	282-290	206	ORF1A-K290N	FALSE	CD8
S-G72E	G72E	NVTWFHAIHVSGTNG	S	61-75	206	S-G72E	FALSE	CD4
S-A688T	A688T	SPRRARSVA	S	680-688	202	S-A688T	FALSE	CD8
M-H148Q	H148Q	LRGHLRIAGHHLGRC	M	145-159	201	M-H148Q	FALSE	CD4
S-A829T	A829T	LLFNKVTLA	S	821-829	201	S-A829T	FALSE	CD8
orf7a-L102F	L102F	QEEVQELYSPIFLIV	orf7a	90-104	199	ORF7A-L102F	FALSE	CD4
orf1a-A3625V	A3625V	SAFAMMFVK	orf1a	3622-3630	195	ORF1A-A3625V	FALSE	CD8
S-G1223S	G1223S	FIAGLIAIV	S	1220-1228	195	S-G1223S	FALSE	CD8
S-A243V	A243V	ITRFQTLLALHRSYL	S	235-249	193	S-A243V	FALSE	CD4
S-N448Y	N448Y	NYNYLYRLF	S	448-456	191	S-N448Y	FALSE	CD8
N-P67H	P67H	FPRGQGVPI	N	66-74	190	N-P67H	FALSE	CD8
S-A871S	A871S	LTDEMIAQY	S	865-873	188	S-A871S	FALSE	CD8
orf1b-A5727S	A5727S	VYIGDPAQL	orf1b	1320-1328	187	ORF1B-A5727S	FALSE	CD8
orf3a-A72T	A72T	ALSKGVHFV	orf3a	72-80	187	ORF3A-A72T	FALSE	CD8
N-N11S	N11S	QRNAPRITF	N	Sep-17	186	N-N11S	FALSE	CD8
N-R14H	R14H	QRNAPRITF	N	Sep-17	184	N-R14H	FALSE	CD8
orf1a-K2608R	K2608R	STFNVPMEK	orf1a	2600-2608	183	ORF1A-K2608R	FALSE	CD8
S-N354D	N354D	YAWNRKRISNCVADY	S	351-365	183	S-N354D	FALSE	CD4
N-D63Y	D63Y	SWFTALTQHGKEDLK	N	51-65	182	N-D63Y	FALSE	CD4
orf1a-T283I	T283I	KTIQPRVEK	orf1a	282-290	182	ORF1A-T283I	FALSE	CD8
orf1b-D6421N	D6421N	YLDAYNMMI	orf1b	2018-2026	178	ORF1B-D6421N	FALSE	CD8
S-R765L	R765L	NLLLQYGSFCTQLNR	S	751-765	177	S-R765L	TRUE	CD4
N-Q70R	Q70R	FPRGQGVPI	N	66-74	176	N-Q70R	FALSE	CD8
M-K162N	K162N	LRIAGHHLGRCDIKD	M	149-163	173	M-K162N	FALSE	CD4
orf3a-M5I	M5I	FMRIFTIGTVTLKQG	orf3a	Apr-18	168	ORF3A-M5I	FALSE	CD4
orf8-S54P	S54P	SKWYIRVGARKSAPL	orf8	43-57	168	ORF8-S54P	FALSE	CD4
S-L179F	L179F	CTFEYVSQPFLMDLE	S	166-180	166	S-L179F	FALSE	CD4/CD8
S-A352S	A352S	YAWNRKRISNCVADY	S	351-365	164	S-A352S	FALSE	CD4
orf1a-A2192V	A2192V	ASMPTTIAK	orf1a	2192-2200	161	ORF1A-A2192V	FALSE	CD8
orf1a-T1322I	T1322I	PTDNYITTY	orf1a	1321-1329	160	ORF1A-T1322I	FALSE	CD8
S-L249S	L249S	ITRFQTLLALHRSYL	S	235-249	157	S-L249S	FALSE	CD4
E-R69G	R69G	FYVYSRVKNLNSSRV	E	56-70	156	E-R69G	FALSE	CD4
M-L138I	L138I	SELVIGAVIL	M	136-145	156	M-L138I	FALSE	CD8
N-D128N	D128N	KDGIIWVATEGALNT	N	127-141	156	N-D128N	FALSE	CD4
S-S71P	S71P	NVTWFHAIHVSGTNG	S	61-75	156	S-S71P	FALSE	CD4
S-I1227M	I1227M	FIAGLIAIV	S	1220-1228	153	S-I1227M	FALSE	CD8
N-D297Y	D297Y	LIRQGTDYKHWPQIA	N	291-305	152	N-D297Y	FALSE	CD4
orf7a-G70V	G70V	DGVKHVYQLRARSVSPKL	orf7a	69-86	149	ORF7A-G70V	FALSE	CD4
orf1a-V3892C	V3892C	KLWAQCVQL	orf1a	3886-3894	148	ORF1A-V3892C	FALSE	CD8
S-N856S	N856S	FNGLTVLPPLLTDEM	S	855 - 869	148	S-N856S	FALSE	CD4
N-T135A	T135A	ATEGALNTPK	N	134-143	147	N-T135A	FALSE	CD8
orf8-W45R	W45R	SKWYIRVGARKSAPL	orf8	43-57	147	ORF8-W45R	FALSE	CD4
orf3a-D210G	D210G	FTSDYYQLY	orf3a	207-215	146	ORF3A-D210G	FALSE	CD8
orf10-F7L	F7L	INVFAFPFTIYSLLL	orf10	Apr-18	145	ORF10-F7L	FALSE	CD4
N-P344L	P344L	TWLTYTGAIKLDDKDPNF	N	329-346	143	N-P344L	FALSE	CD4
N-P13R	P13R	QRNAPRITF	N	Sep-17	142	N-P13R	FALSE	CD8
S-V1065L	V1065L	VVFLHVTYV	S	1060-1068	142	S-V1065L	FALSE	CD8
N-L167F	L167F	AIVLQLPQGTTLPKG	N	156-170	141	N-L167F	FALSE	CD4
N-P368L	P368L	KTFPPTEPK	N	361-369	140	N-P368L	FALSE	CD8
S-H1058Y	H1058Y	APHGVVFL	S	1056-1063	140	S-H1058Y	FALSE	CD8
S-T73I	T73I	NVTWFHAIHVSGTNG	S	61-75	139	S-T73I	FALSE	CD4
N-E136Q	E136Q	KDGIIWVATEGALNT	N	127-141	136	N-E136Q	FALSE	CD4
N-P162S	P162S	AIVLQLPQGTTLPKG	N	156-170	136	N-P162S	FALSE	CD4
N-T362K	T362K	KTFPPTEPK	N	361-369	136	N-T362K	FALSE	CD8
orf1b-A5922T	A5922T	IPRRNVATL	orf1b	1515-1523	136	ORF1B-A5922T	FALSE	CD8
S-R78M	R78M	RFDNPVLPF	S	78-86	136	S-R78M	FALSE	CD8
orf8-L57S	L57S	SKWYIRVGARKSAPL	orf8	43-57	135	ORF8-L57S	FALSE	CD4
N-L331F	L331F	MEVTPSGTWL	N	322-331	133	N-L331F	FALSE	CD8
orf3a-S74P	S74P	ALSKGVHFV	orf3a	72-80	133	ORF3A-S74P	FALSE	CD8
orf10-I4L	I4L	INVFAFPFTIYSLLL	orf10	Apr-18	132	ORF10-I4L	FALSE	CD4
orf1a-T4164A	T4164A	CTDDNALAYY	orf1a	4163-4172	132	ORF1A-T4164A	FALSE	CD8
S-I805V	I805V	NFSQILPDPSKPSKR	S	801-815	132	S-I805V	FALSE	CD4
orf1a-G1644C	G1644C	HTTDPSFLGRY	orf1a	1636-1646	131	ORF1A-G1644C	FALSE	CD8
S-E180K	E180K	CTFEYVSQPFLMDLE	S	166-180	131	S-E180K	FALSE	CD4/CD8
orf7a-V71L	V71L	DGVKHVYQLRARSVSPKL	orf7a	69-86	130	ORF7A-V71L	FALSE	CD4
orf1b-V5721M	V5721M	VYIGDPAQL	orf1b	1320-1328	129	ORF1B-V5721M	FALSE	CD8
S-E1188D	E1188D	RLNEVAKNL	S	1185-1193	129	S-E1188D	FALSE	CD8
S-S810L	S810L	NFSQILPDPSKPSKR	S	801-815	129	S-S810L	FALSE	CD4
orf1a-T812I	T812I	VTNNTFTLK	orf1a	808-816	128	ORF1A-T812I	FALSE	CD8
S-N354K	N354K	YAWNRKRISNCVADY	S	351-365	127	S-N354K	FALSE	CD4
orf1a-A3889V	A3889V	RVESSSKLWAQCVQL	orf1a	3880-3894	126	ORF1A-A3889V	FALSE	CD4
S-R765H	R765H	NLLLQYGSFCTQLNR	S	751-765	125	S-R765H	FALSE	CD4
orf3a-Q213L	Q213L	FTSDYYQLY	orf3a	207-215	123	ORF3A-Q213L	FALSE	CD8
N-P67R	P67R	FPRGQGVPI	N	66-74	122	N-P67R	FALSE	CD8
S-V62I	V62I	NVTWFHAIHVSGTNG	S	61-75	122	S-V62I	FALSE	CD4
orf1a-M2606V	M2606V	STFNVPMEK	orf1a	2600-2608	121	ORF1A-M2606V	FALSE	CD8
S-A879T	A879T	TDEMIAQYTSALLAG	S	866-880	121	S-A879T	FALSE	CD4
N-D128H	D128H	KDGIIWVATEGALNT	N	127-141	120	N-D128H	FALSE	CD4
N-G164R	G164R	AIVLQLPQGTTLPKG	N	156-170	120	N-G164R	FALSE	CD4
orf6-L35P	L35P	IWNLDYIINLIIKNL	orf6	26-40	120	ORF6-L35P	FALSE	CD4
S-V826L	V826L	LLFNKVTLA	S	821-829	120	S-V826L	FALSE	CD8
S-L242F	L242F	ITRFQTLLALHRSYL	S	235-249	117	S-L242F	FALSE	CD4
S-T385N	T385N	GVSPTKLNDLCFTNV	S	381-395	116	S-T385N	FALSE	CD4
S-E516Q	E516Q	VVLSFELLHAPATVC	S	511-525	115	S-E516Q	FALSE	CD4
N-D103G	D103G	MKDLSPRWYFYYLGTGPEAG	N	101-120	113	N-D103G	FALSE	CD4
orf3a-11del	11del	FMRIFTIGTVTLKQG	orf3a	Apr-18	113	ORF3A-11DEL	FALSE	CD4
N-W330L	W330L	MEVTPSGTWL	N	322-331	111	N-W330L	FALSE	CD8
orf1a-A3645V	A3645V	FLLPSLATV	orf1a	3639-3647	111	ORF1A-A3645V	FALSE	CD8
orf1b-E6756G	E6756G	LDDFVEIIKSQDLSV	orf1b	2350-2364	110	ORF1B-E6756G	FALSE	CD4
S-A522P	A522P	VVLSFELLHAPATVC	S	511-525	110	S-A522P	FALSE	CD4
orf1b-R5919K	R5919K	IPRRNVATL	orf1b	1515-1523	109	ORF1B-R5919K	FALSE	CD8
orf3a-K16E	K16E	FMRIFTIGTVTLKQG	orf3a	Apr-18	109	ORF3A-K16E	FALSE	CD4
S-V62L	V62L	PFFSNVTWFHAIHVS	S	57-71	108	S-V62L	FALSE	CD4
S-E96Q	E96Q	GVYFASTEK	S	89-97	106	S-E96Q	FALSE	CD8
S-L754F	L754F	NLLLQYGSFCTQLNR	S	751-765	106	S-L754F	FALSE	CD4
orf1a-V4101F	V4101F	ALWEIQQVV	orf1a	4094-4102	105	ORF1A-V4101F	FALSE	CD8
orf8-R52K	R52K	SKWYIRVGARKSAPL	orf8	43-57	104	ORF8-R52K	FALSE	CD4
S-K356R	K356R	YAWNRKRISNCVADY	S	351-365	104	S-K356R	FALSE	CD4
S-T827I	T827I	LLFNKVTLA	S	821-829	104	S-T827I	FALSE	CD8
orf1a-G1644V	G1644V	TTDPSFLGRY	orf1a	1637-1646	103	ORF1A-G1644V	FALSE	CD8
S-D80N	D80N	RFDNPVLPF	S	78-86	103	S-D80N	FALSE	CD8
orf3a-Q17H	Q17H	FMRIFTIGTVTLKQG	orf3a	Apr-18	102	ORF3A-Q17H	FALSE	CD4
orf3a-S74A	S74A	ALSKGVHFV	orf3a	72-80	102	ORF3A-S74A	FALSE	CD8
S-G219S	G219S	PINLVRDLPQGFSAL	S	209-223	102	S-G219S	FALSE	CD4
M-A188S	A188S	LGASQRVAGDSGFAA	M	181-195	101	M-A188S	FALSE	CD4
S-D178H	D178H	CTFEYVSQPFLMDLE	S	166-180	100	S-D178H	FALSE	CD4/CD8
N-A313S	A313S	ASAFFGMSRIGMEVT	N	311-325	98	N-A313S	FALSE	CD4
N-M234V	M234V	LLLLDRLNQLESKMS	N	221-235	97	N-M234V	FALSE	CD4
orf1a-I284T	I284T	KTIQPRVEK	orf1a	282-290	97	ORF1A-I284T	FALSE	CD8
orf1a-P286S	P286S	KTIQPRVEK	orf1a	282-290	95	ORF1A-P286S	FALSE	CD8
orf3a-A143V	A143V	LLYDANYFL	orf3a	139-147	95	ORF3A-A143V	FALSE	CD8
S-D979Y	D979Y	VLNDILSRL	S	976-984	95	S-D979Y	FALSE	CD8
S-E180G	E180G	CTFEYVSQPFLMDLE	S	166-180	95	S-E180G	FALSE	CD4/CD8
N-P142L	P142L	ATEGALNTPK	N	134-143	93	N-P142L	FALSE	CD8
S-S514F	S514F	VVLSFELLHAPATVC	S	511-525	93	S-S514F	FALSE	CD4
orf7a-97del	97del	QEEVQELYSPIFLIV	orf7a	90-104	92	ORF7A-97DEL	FALSE	CD4
S-D215V	D215V	SKHTPINLVRDLPQG	S	205-219	92	S-D215V	FALSE	CD4
N-A134S	A134S	ATEGALNTPK	N	134-143	91	N-A134S	FALSE	CD8
N-A90V	A90V	DDQIGYYRRATRRIR	N	81-95	90	N-A90V	FALSE	CD4
N-P279L	P279L	KAYNVTQAFGRRGPE	N	266-280	90	N-P279L	FALSE	CD4
orf1a-V3881L	V3881L	RVESSSKLWAQCVQL	orf1a	3880-3894	90	ORF1A-V3881L	FALSE	CD4
S-H69Q	H69Q	PFFSNVTWFHAIHVS	S	57-71	90	S-H69Q	FALSE	CD4
orf10-L17F	L17F	INVFAFPFTIYSLLL	orf10	Apr-18	89	ORF10-L17F	FALSE	CD4
S-V1104I	V1104I	GTHWFVTQR	S	1099-1107	89	S-V1104I	FALSE	CD8
orf3a-N119H	N119H	VYFLQSINF	orf3a	112-120	88	ORF3A-N119H	FALSE	CD8
orf3a-Y145H	Y145H	LLYDANYFL	orf3a	139-147	88	ORF3A-Y145H	FALSE	CD8
orf3a-G18S	G18S	FMRIFTIGTVTLKQG	orf3a	Apr-18	87	ORF3A-G18S	FALSE	CD4
orf1a-S1641G	S1641G	TTDPSFLGRY	orf1a	1637-1646	86	ORF1A-S1641G	FALSE	CD8
orf1b-N5920S	N5920S	IPRRNVATL	orf1b	1515-1523	86	ORF1B-N5920S	FALSE	CD8
S-Y248H	Y248H	ITRFQTLLALHRSYL	S	235-249	86	S-Y248H	FALSE	CD4
S-I1216T	I1216T	YEQYIKWPWYIWLGF	S	1206-1220	85	S-I1216T	FALSE	CD8
N-Q409R	Q409R	AADLDDFSKQLQQSM	N	397-411	84	N-Q409R	FALSE	CD4
orf1a-T1322P	T1322P	PTDNYITTY	orf1a	1321-1329	84	ORF1A-T1322P	FALSE	CD8
orf1a-V3892A	V3892A	RVESSSKLWAQCVQL	orf1a	3880-3894	84	ORF1A-V3892A	FALSE	CD4
orf7a-E95K	E95K	QEEVQELYSPIFLIV	orf7a	90-104	84	ORF7A-E95K	FALSE	CD4
S-T761I	T761I	NLLLQYGSFCTQLNR	S	751-765	84	S-T761I	FALSE	CD4
N-R10Q	R10Q	QRNAPRITF	N	Sep-17	83	N-R10Q	FALSE	CD8
N-S232I	S232I	LLLLDRLNQLESKMS	N	221-235	83	N-S232I	FALSE	CD4
S-R214H	R214H	SKHTPINLVRDLPQG	S	205-219	83	S-R214H	FALSE	CD4
N-Q260H	Q260H	KPRQKRTATKAYNVT	N	257-271	82	N-Q260H	FALSE	CD4
orf1a-M3626T	M3626T	SAFAMMFVK	orf1a	3622-3630	82	ORF1A-M3626T	FALSE	CD8
S-D427N	D427N	KLPDDFTGCV	S	424-433	82	S-D427N	FALSE	CD8
orf1b-S6764Y	S6764Y	LDDFVEIIKSQDLSV	orf1b	2350-2364	81	ORF1B-S6764Y	FALSE	CD4
orf1b-Y5722C	Y5722C	VYIGDPAQL	orf1b	1320-1328	80	ORF1B-Y5722C	FALSE	CD8
orf6-N34K	N34K	IWNLDYIINLIIKNL	orf6	26-40	80	ORF6-N34K	FALSE	CD4
M-S173K	S173K	TSRTLSYYKLGASQRVA	M	172-188	79	M-S173K	FALSE	CD4
N-T334K	T334K	GMEVTPSGTWLTYTGAIKLD	N	321-340	79	N-T334K	FALSE	CD4/CD8
S-A93S	A93S	GVYFASTEK	S	89-97	79	S-A93S	FALSE	CD8
N-T366R	T366R	KTFPPTEPK	N	361-369	78	N-T366R	FALSE	CD8
orf1a-E4097V	E4097V	ALWEIQQVV	orf1a	4094-4102	78	ORF1A-E4097V	FALSE	CD8
orf1a-A4094V	A4094V	ALWEIQQVV	orf1a	4094-4102	77	ORF1A-A4094V	FALSE	CD8
S-V70A	V70A	NVTWFHAIHVSGTNG	S	61-75	77	S-V70A	FALSE	CD4
N-G60R	G60R	SWFTALTQHGKEDLK	N	51-65	76	N-G60R	FALSE	CD4
orf1a-M2194I	M2194I	ASMPTTIAK	orf1a	2192-2200	76	ORF1A-M2194I	FALSE	CD8
orf3a-Q213H	Q213H	FTSDYYQLY	orf3a	207-215	76	ORF3A-Q213H	FALSE	CD8
S-R1107S	R1107S	GTHWFVTQR	S	1099-1107	76	S-R1107S	FALSE	CD8
N-A267S	A267S	KPRQKRTATKAYNVT	N	257-271	75	N-A267S	FALSE	CD4
S-L517F	L517F	VVLSFELLHAPATVC	S	511-525	75	S-L517F	FALSE	CD4
N-N11I	N11I	QRNAPRITF	N	Sep-17	74	N-N11I	FALSE	CD8
orf7a-104del	104del	QEEVQELYSPIFLIV	orf7a	90-104	74	ORF7A-104DEL	FALSE	CD4
orf7a-94del	94del	QEEVQELYSPIFLIV	orf7a	90-104	74	ORF7A-94DEL	FALSE	CD4
orf7a-95del	95del	QEEVQELYSPIFLIV	orf7a	90-104	74	ORF7A-95DEL	FALSE	CD4
orf7a-96del	96del	QEEVQELYSPIFLIV	orf7a	90-104	74	ORF7A-96DEL	FALSE	CD4
orf7a-98del	98del	QEEVQELYSPIFLIV	orf7a	90-104	74	ORF7A-98DEL	FALSE	CD4
orf7a-99del	99del	QEEVQELYSPIFLIV	orf7a	90-104	74	ORF7A-99DEL	FALSE	CD4
E-S68P	S68P	FYVYSRVKNLNSSRV	E	56-70	73	E-S68P	FALSE	CD4
orf10-F11L	F11L	INVFAFPFTIYSLLL	orf10	Apr-18	73	ORF10-F11L	FALSE	CD4
orf6-I32T	I32T	IWNLDYIINLIIKNL	orf6	26-40	73	ORF6-I32T	FALSE	CD4
orf7a-E92G	E92G	QEEVQELYSPIFLIV	orf7a	90-104	73	ORF7A-E92G	FALSE	CD4
orf8-P56L	P56L	SKWYIRVGARKSAPL	orf8	43-57	73	ORF8-P56L	FALSE	CD4
S-G75D	G75D	NVTWFHAIHVSGTNG	S	61-75	73	S-G75D	FALSE	CD4
N-G120R	G120R	RWYFYYLGTGPEAGL	N	107-121	72	N-G120R	FALSE	CD4
orf7a-70del	70del	DGVKHVYQLRARSVSPKL	orf7a	69-86	72	ORF7A-70DEL	FALSE	CD4
orf7a-71del	71del	DGVKHVYQLRARSVSPKL	orf7a	69-86	72	ORF7A-71DEL	FALSE	CD4
orf7a-72del	72del	DGVKHVYQLRARSVSPKL	orf7a	69-86	72	ORF7A-72DEL	FALSE	CD4
orf7a-75del	75del	DGVKHVYQLRARSVSPKL	orf7a	69-86	72	ORF7A-75DEL	FALSE	CD4
orf7a-76del	76del	DGVKHVYQLRARSVSPKL	orf7a	69-86	72	ORF7A-76DEL	FALSE	CD4
orf7a-R80T	R80T	RARSVSPKL	orf7a	78-86	72	ORF7A-R80T	FALSE	CD8
orf8-K44N	K44N	SKWYIRVGARKSAPL	orf8	43-57	72	ORF8-K44N	FALSE	CD4
S-L179I	L179I	CTFEYVSQPFLMDLE	S	166-180	72	S-L179I	FALSE	CD4/CD8
N-K127R	K127R	KDGIIWVATEGALNT	N	127-141	71	N-K127R	FALSE	CD4
N-Q260L	Q260L	KPRQKRTAT	N	257-265	71	N-Q260L	FALSE	CD8
orf1a-K282N	K282N	KTIQPRVEK	orf1a	282-290	71	ORF1A-K282N	FALSE	CD8
orf1b-A5727V	A5727V	VYIGDPAQL	orf1b	1320-1328	71	ORF1B-A5727V	FALSE	CD8
N-G137R	G137R	ATEGALNTPK	N	134-143	70	N-G137R	FALSE	CD8
S-I805M	I805M	NFSQILPDPSKPSKR	S	801-815	70	S-I805M	FALSE	CD4
S-V1228A	V1228A	FIAGLIAIV	S	1220-1228	70	S-V1228A	FALSE	CD8
M-R158C	R158C	LRGHLRIAGHHLGRC	M	145-159	69	M-R158C	FALSE	CD4
N-P162L	P162L	AIVLQLPQGTTLPKG	N	156-170	69	N-P162L	FALSE	CD4
orf1a-A4094T	A4094T	ALWEIQQVV	orf1a	4094-4102	69	ORF1A-A4094T	FALSE	CD8
orf1a-E4097K	E4097K	ALWEIQQVV	orf1a	4094-4102	69	ORF1A-E4097K	FALSE	CD8
S-N1187S	N1187S	RLNEVAKNL	S	1185-1193	69	S-N1187S	FALSE	CD8
S-P521S	P521S	VVLSFELLHAPATVC	S	511-525	69	S-P521S	FALSE	CD4
N-T366A	T366A	KTFPPTEPK	N	361-369	68	N-T366A	FALSE	CD8
orf3a-G18D	G18D	FMRIFTIGTVTLKQG	orf3a	Apr-18	68	ORF3A-G18D	FALSE	CD4
S-G72V	G72V	NVTWFHAIHVSGTNG	S	61-75	68	S-G72V	FALSE	CD4
orf3a-S117I	S117I	VYFLQSINF	orf3a	112-120	67	ORF3A-S117I	FALSE	CD8
orf3a-G76S	G76S	ALSKGVHFV	orf3a	72-80	66	ORF3A-G76S	FALSE	CD8
orf10-Y14C	Y14C	INVFAFPFTIYSLLL	orf10	Apr-18	65	ORF10-Y14C	FALSE	CD4
orf1a-L1643M	L1643M	TTDPSFLGRY	orf1a	1637-1646	65	ORF1A-L1643M	FALSE	CD8
orf1a-S3643P	S3643P	FLLPSLATV	orf1a	3639-3647	65	ORF1A-S3643P	FALSE	CD8
orf1b-M6426T	M6426T	YLDAYNMMI	orf1b	2018-2026	65	ORF1B-M6426T	FALSE	CD8
orf1b-S6760F	S6760F	LDDFVEIIKSQDLSV	orf1b	2350-2364	65	ORF1B-S6760F	FALSE	CD4
S-F79L	F79L	RFDNPVLPF	S	78-86	65	S-F79L	FALSE	CD8
S-L242I	L242I	ITRFQTLLALHRSYL	S	235-249	65	S-L242I	FALSE	CD4
E-S67F	S67F	FYVYSRVKNLNSSRV	E	56-70	64	E-S67F	FALSE	CD4
N-R10P	R10P	QRNAPRITF	N	Sep-17	64	N-R10P	FALSE	CD8
orf10-I13M	I13M	INVFAFPFTIYSLLL	orf10	Apr-18	64	ORF10-I13M	FALSE	CD4
orf1a-N1324S	N1324S	PTDNYITTY	orf1a	1321-1329	64	ORF1A-N1324S	FALSE	CD8
orf8-Y46H	Y46H	SKWYIRVGARKSAPL	orf8	43-57	64	ORF8-Y46H	FALSE	CD4
S-P681S	P681S	SPRRARSVA	S	680-688	64	S-P681S	FALSE	CD8
S-S1021F	S1021F	QLIRAAEIRASANLAATK	S	1011 - 1028	64	S-S1021F	FALSE	CD4
S-S459Y	S459Y	RLFRKSNLK	S	454-462	64	S-S459Y	FALSE	CD8
S-W64L	W64L	NVTWFHAIHVSGTNG	S	61-75	64	S-W64L	FALSE	CD4
N-235del	235del	LLLLDRLNQLESKMS	N	221-235	63	N-235DEL	FALSE	CD4
S-A520V	A520V	VVLSFELLHAPATVC	S	511-525	63	S-A520V	FALSE	CD4
S-D808N	D808N	NFSQILPDPSKPSKR	S	801-815	63	S-D808N	FALSE	CD4
S-H66R	H66R	NVTWFHAIHVSGTNG	S	61-75	63	S-H66R	FALSE	CD4
N-A50V	A50V	ASWFTALTQHGKEDL	N	50-64	62	N-A50V	FALSE	CD4
N-G164V	G164V	AIVLQLPQGTTLPKG	N	156-170	62	N-G164V	FALSE	CD4
N-S235L	S235L	LLLLDRLNQLESKMS	N	221-235	62	N-S235L	FALSE	CD4
orf3a-L108I	L108I	YLYALVYFL	orf3a	107-115	62	ORF3A-L108I	FALSE	CD8
S-I1018V	I1018V	QLIRAAEIRASANLAATK	S	1011 - 1028	62	S-I1018V	FALSE	CD4
S-R237K	R237K	ITRFQTLLALHRSYL	S	235-249	62	S-R237K	FALSE	CD4
orf1b-I6758T	I6758T	LDDFVEIIKSQDLSV	orf1b	2350-2364	61	ORF1B-I6758T	FALSE	CD4
S-A684S	A684S	SPRRARSVA	S	680-688	61	S-A684S	FALSE	CD8
S-I1216V	I1216V	YEQYIKWPWYIWLGF	S	1206-1220	61	S-I1216V	FALSE	CD8
S-N1023S	N1023S	QLIRAAEIRASANLAATK	S	1011 - 1028	61	S-N1023S	FALSE	CD4
N-D81H	D81H	DDQIGYYRRATRRIR	N	81-95	60	N-D81H	FALSE	CD4
orf1a-P2195T	P2195T	ASMPTTIAK	orf1a	2192-2200	60	ORF1A-P2195T	FALSE	CD8
N-E62K	E62K	ASWFTALTQHGKEDL	N	50-64	59	N-E62K	FALSE	CD4
orf1a-E2607A	E2607A	STFNVPMEK	orf1a	2600-2608	59	ORF1A-E2607A	FALSE	CD8
orf6-I37T	I37T	IWNLDYIINLIIKNL	orf6	26-40	59	ORF6-I37T	FALSE	CD4
orf1a-D4166N	D4166N	CTDDNALAYY	orf1a	4163-4172	58	ORF1A-D4166N	FALSE	CD8
orf1a-F3624L	F3624L	SAFAMMFVK	orf1a	3622-3630	58	ORF1A-F3624L	FALSE	CD8
orf1a-K816R	K816R	VTNNTFTLK	orf1a	808-816	58	ORF1A-K816R	FALSE	CD8
orf3a-V112I	V112I	VYFLQSINF	orf3a	112-120	58	ORF3A-V112I	FALSE	CD8
S-V1228I	V1228I	FIAGLIAIV	S	1220-1228	58	S-V1228I	FALSE	CD8
E-R69K	R69K	FYVYSRVKNLNSSRV	E	56-70	57	E-R69K	FALSE	CD4
N-A138S	A138S	ATEGALNTPK	N	134-143	57	N-A138S	FALSE	CD8
N-A336S	A336S	TWLTYTGAIKLDDKDPNF	N	329-346	57	N-A336S	FALSE	CD4
N-D401A	D401A	AADLDDFSKQLQQSM	N	397-411	57	N-D401A	FALSE	CD4
orf1a-R287K	R287K	KTIQPRVEK	orf1a	282-290	57	ORF1A-R287K	FALSE	CD8
orf6-I32V	I32V	IWNLDYIINLIIKNL	orf6	26-40	57	ORF6-I32V	FALSE	CD4
S-V83F	V83F	RFDNPVLPF	S	78-86	57	S-V83F	FALSE	CD8
orf1a-A4170V	A4170V	CTDDNALAYY	orf1a	4163-4172	56	ORF1A-A4170V	FALSE	CD8
orf1a-Q3893H	Q3893H	RVESSSKLWAQCVQL	orf1a	3880-3894	56	ORF1A-Q3893H	FALSE	CD4
orf3a-Y113H	Y113H	VYFLQSINF	orf3a	112-120	56	ORF3A-Y113H	FALSE	CD8
orf3a-Y141C	Y141C	LLYDANYFL	orf3a	139-147	56	ORF3A-Y141C	FALSE	CD8
orf1b-D6762N	D6762N	LDDFVEIIKSQDLSV	orf1b	2350-2364	55	ORF1B-D6762N	FALSE	CD4
orf3a-Y211C	Y211C	FTSDYYQLY	orf3a	207-215	55	ORF3A-Y211C	FALSE	CD8
S-G75S	G75S	NVTWFHAIHVSGTNG	S	61-75	55	S-G75S	FALSE	CD4
S-R246K	R246K	ITRFQTLLALHRSYL	S	235-249	55	S-R246K	FALSE	CD4
orf1a-P2195S	P2195S	ASMPTTIAK	orf1a	2192-2200	54	ORF1A-P2195S	FALSE	CD8
orf1a-R1645S	R1645S	HTTDPSFLGRY	orf1a	1636-1646	54	ORF1A-R1645S	FALSE	CD8
orf7a-L96P	L96P	QEEVQELYSPIFLIV	orf7a	90-104	54	ORF7A-L96P	FALSE	CD4
S-D808G	D808G	NFSQILPDPSKPSKR	S	801-815	54	S-D808G	FALSE	CD4
N-I304V	I304V	LIRQGTDYKHWPQIA	N	291-305	53	N-I304V	FALSE	CD4
orf1a-I4098L	I4098L	ALWEIQQVV	orf1a	4094-4102	53	ORF1A-I4098L	FALSE	CD8
orf1b-M6426V	M6426V	YLDAYNMMI	orf1b	2018-2026	53	ORF1B-M6426V	FALSE	CD8
orf3a-S209L	S209L	FTSDYYQLY	orf3a	207-215	53	ORF3A-S209L	FALSE	CD8
S-K458N	K458N	YNYLYRLFRKSNLKP	S	449-463	53	S-K458N	FALSE	CD4
S-M869I	M869I	FNGLTVLPPLLTDEM	S	855 - 869	53	S-M869I	FALSE	CD4
N-G129S	G129S	KDGIIWVATEGALNT	N	127-141	52	N-G129S	FALSE	CD4
N-I337F	I337F	TWLTYTGAIKLDDKDPNF	N	329-346	52	N-I337F	FALSE	CD4
orf1a-V3647I	V3647I	FLLPSLATV	orf1a	3639-3647	52	ORF1A-V3647I	FALSE	CD8
orf1b-D6762Y	D6762Y	LDDFVEIIKSQDLSV	orf1b	2350-2364	52	ORF1B-D6762Y	FALSE	CD4
orf3a-K75E	K75E	ALSKGVHFV	orf3a	72-80	52	ORF3A-K75E	FALSE	CD8
S-P463S	P463S	YNYLYRLFRKSNLKP	S	449-463	52	S-P463S	FALSE	CD4
orf7a-S83P	S83P	RARSVSPKL	orf7a	78-86	51	ORF7A-S83P	FALSE	CD8
E-V70I	V70I	FYVYSRVKNLNSSRV	E	56-70	50	E-V70I	FALSE	CD4
M-A188T	A188T	SYYKLGASQRVAGDS	M	177-191	50	M-A188T	FALSE	CD4
N-T329A	T329A	MEVTPSGTWL	N	322-331	50	N-T329A	FALSE	CD8
orf3a-V77A	V77A	ALSKGVHFV	orf3a	72-80	50	ORF3A-V77A	FALSE	CD8
orf7a-R78H	R78H	DGVKHVYQLRARSVSPKL	orf7a	69-86	50	ORF7A-R78H	FALSE	CD4
orf8-I47V	I47V	SKWYIRVGARKSAPL	orf8	43-57	50	ORF8-I47V	FALSE	CD4
S-V1068I	V1068I	VVFLHVTYV	S	1060-1068	50	S-V1068I	FALSE	CD8
E-V70F	V70F	FYVYSRVKNLNSSRV	E	56-70	49	E-V70F	FALSE	CD4
N-I130V	I130V	KDGIIWVATEGALNT	N	127-141	49	N-I130V	FALSE	CD4
N-T334R	T334R	GTWLTYTGAIKLDDK	N	328-342	49	N-T334R	FALSE	CD4
orf1a-A3889T	A3889T	RVESSSKLWAQCVQL	orf1a	3880-3894	49	ORF1A-A3889T	FALSE	CD4
orf3a-D210A	D210A	FTSDYYQLY	orf3a	207-215	49	ORF3A-D210A	FALSE	CD8
orf3a-L115F	L115F	YLYALVYFL	orf3a	107-115	49	ORF3A-L115F	FALSE	CD8
S-D867G	D867G	FNGLTVLPPLLTDEM	S	855 - 869	49	S-D867G	FALSE	CD4
N-D402A	D402A	AADLDDFSKQLQQSM	N	397-411	48	N-D402A	FALSE	CD4
orf1b-T5923N	T5923N	IPRRNVATL	orf1b	1515-1523	48	ORF1B-T5923N	FALSE	CD8
orf1b-Y6419H	Y6419H	YLDAYNMMI	orf1b	2018-2026	48	ORF1B-Y6419H	FALSE	CD8
S-N394Y	N394Y	GVSPTKLNDLCFTNV	S	381-395	48	S-N394Y	FALSE	CD4
S-T73A	T73A	NVTWFHAIHVSGTNG	S	61-75	48	S-T73A	FALSE	CD4
E-V58L	V58L	FYVYSRVKNLNSSRV	E	56-70	47	E-V58L	FALSE	CD4
N-E62V	E62V	ASWFTALTQHGKEDL	N	50-64	47	N-E62V	FALSE	CD4
N-L339F	L339F	TWLTYTGAIKLDDKDPNF	N	329-346	47	N-L339F	FALSE	CD4
M-I144V	I144V	SELVIGAVIL	M	136-145	46	M-I144V	FALSE	CD8
N-G137V	G137V	KDGIIWVATEGALNT	N	127-141	46	N-G137V	FALSE	CD4
orf1b-D6762E	D6762E	LDDFVEIIKSQDLSV	orf1b	2350-2364	46	ORF1B-D6762E	FALSE	CD4
orf3a-N119D	N119D	VYFLQSINF	orf3a	112-120	46	ORF3A-N119D	FALSE	CD8
S-N1187T	N1187T	RLNEVAKNL	S	1185-1193	46	S-N1187T	FALSE	CD8
N-I337V	I337V	GTWLTYTGAIKLDDK	N	328-342	45	N-I337V	FALSE	CD4
orf1a-D1323N	D1323N	PTDNYITTY	orf1a	1321-1329	45	ORF1A-D1323N	FALSE	CD8
orf1b-I6427V	I6427V	YLDAYNMMI	orf1b	2018-2026	45	ORF1B-I6427V	FALSE	CD8
orf8-R48I	R48I	SKWYIRVGARKSAPL	orf8	43-57	45	ORF8-R48I	FALSE	CD4
N-P67F	P67F	FPRGQGVPI	N	66-74	44	N-P67F	FALSE	CD8
orf1a-N3443K	N3443K	GTDLEGNFY	orf1a	3437-3445	44	ORF1A-N3443K	FALSE	CD8
orf7a-I103V	I103V	QEEVQELYSPIFLIV	orf7a	90-104	44	ORF7A-I103V	FALSE	CD4
S-R78G	R78G	RFDNPVLPF	S	78-86	44	S-R78G	FALSE	CD8
N-D63H	D63H	ASWFTALTQHGKEDL	N	50-64	43	N-D63H	FALSE	CD4
orf1a-T1638N	T1638N	HTTDPSFLGRY	orf1a	1636-1646	43	ORF1A-T1638N	FALSE	CD8
orf1a-V4101I	V4101I	ALWEIQQVV	orf1a	4094-4102	43	ORF1A-V4101I	FALSE	CD8
orf3a-K75R	K75R	ALSKGVHFV	orf3a	72-80	43	ORF3A-K75R	FALSE	CD8
orf6-W27R	W27R	IWNLDYIINLIIKNL	orf6	26-40	43	ORF6-W27R	FALSE	CD4
S-G75A	G75A	NVTWFHAIHVSGTNG	S	61-75	43	S-G75A	FALSE	CD4
S-P807S	P807S	NFSQILPDPSKPSKR	S	801-815	43	S-P807S	FALSE	CD4
N-I292V	I292V	LIRQGTDYKHWPQIA	N	291-305	42	N-I292V	FALSE	CD4
N-M234L	M234L	LLLLDRLNQLESKMS	N	221-235	42	N-M234L	FALSE	CD4
N-M322V	M322V	GMEVTPSGTWLTYTGAIKLD	N	321-340	42	N-M322V	FALSE	CD4/CD8
N-Q306R	Q306R	WPQIAQFAPSASAFF	N	301-315	42	N-Q306R	FALSE	CD4
N-S232G	S232G	LLLLDRLNQLESKMS	N	221-235	42	N-S232G	FALSE	CD4
orf1a-V3629I	V3629I	SAFAMMFVK	orf1a	3622-3630	42	ORF1A-V3629I	FALSE	CD8
orf3a-V13I	V13I	FMRIFTIGTVTLKQG	orf3a	Apr-18	42	ORF3A-V13I	FALSE	CD4
orf7a-V104I	V104I	QEEVQELYSPIFLIV	orf7a	90-104	42	ORF7A-V104I	FALSE	CD4
orf8-V49L	V49L	SKWYIRVGARKSAPL	orf8	43-57	42	ORF8-V49L	FALSE	CD4
S-I1225V	I1225V	FIAGLIAIV	S	1220-1228	42	S-I1225V	FALSE	CD8
S-L249F	L249F	ITRFQTLLALHRSYL	S	235-249	42	S-L249F	FALSE	CD4
S-P209L	P209L	SKHTPINLVRDLPQG	S	205-219	42	S-P209L	FALSE	CD4
N-I357V	I357V	PNFKDQVILLNKHIDAYK	N	344-361	41	N-I357V	FALSE	CD4
orf1b-M6425V	M6425V	YLDAYNMMI	orf1b	2018-2026	41	ORF1B-M6425V	FALSE	CD8
orf1b-V5533F	V5533F	VVYRGTTTYK	orf1b	1132-1141	41	ORF1B-V5533F	FALSE	CD8
orf1b-V5534F	V5534F	VVYRGTTTYK	orf1b	1132-1141	41	ORF1B-V5534F	FALSE	CD8
S-L1224S	L1224S	FIAGLIAIV	S	1220-1228	41	S-L1224S	FALSE	CD8
S-S247N	S247N	ITRFQTLLALHRSYL	S	235-249	41	S-S247N	FALSE	CD4
E-S68C	S68C	FYVYSRVKNLNSSRV	E	56-70	40	E-S68C	FALSE	CD4
N-A264S	A264S	KPRQKRTAT	N	257-265	40	N-A264S	FALSE	CD8
N-A311T	A311T	WPQIAQFAPSASAFF	N	301-315	40	N-A311T	FALSE	CD4
N-K65R	K65R	SWFTALTQHGKEDLK	N	51-65	40	N-K65R	FALSE	CD4
N-Q160R	Q160R	AIVLQLPQGTTLPKG	N	156-170	40	N-Q160R	FALSE	CD4
N-T271A	T271A	KAYNVTQAFGRRGPE	N	266-280	40	N-T271A	FALSE	CD4
orf1a-K2200R	K2200R	ASMPTTIAK	orf1a	2192-2200	40	ORF1A-K2200R	FALSE	CD8
orf1b-D6421G	D6421G	YLDAYNMMI	orf1b	2018-2026	40	ORF1B-D6421G	FALSE	CD8
orf3a-D142N	D142N	LLYDANYFL	orf3a	139-147	40	ORF3A-D142N	FALSE	CD8
orf3a-G11V	G11V	FMRIFTIGTVTLKQG	orf3a	Apr-18	40	ORF3A-G11V	FALSE	CD4
orf3a-Y109H	Y109H	YLYALVYFL	orf3a	107-115	40	ORF3A-Y109H	FALSE	CD8
orf7a-P84R	P84R	RARSVSPKL	orf7a	78-86	40	ORF7A-P84R	FALSE	CD8
S-A352V	A352V	YAWNRKRISNCVADY	S	351-365	40	S-A352V	FALSE	CD4
S-P82L	P82L	RFDNPVLPF	S	78-86	40	S-P82L	FALSE	CD8
N-K342R	K342R	TWLTYTGAIKLDDKDPNF	N	329-346	39	N-K342R	FALSE	CD4
N-P258L	P258L	KPRQKRTATKAYNVT	N	257-271	39	N-P258L	FALSE	CD4
N-P67T	P67T	FPRGQGVPI	N	66-74	39	N-P67T	FALSE	CD8
orf1a-I4098T	I4098T	ALWEIQQVV	orf1a	4094-4102	39	ORF1A-I4098T	FALSE	CD8
orf7a-V104A	V104A	QEEVQELYSPIFLIV	orf7a	90-104	39	ORF7A-V104A	FALSE	CD4
N-I157V	I157V	AIVLQLPQGTTLPKG	N	156-170	38	N-I157V	FALSE	CD4
N-I15F	I15F	QRNAPRITF	N	Sep-17	38	N-I15F	FALSE	CD8
N-I351V	I351V	PNFKDQVILLNKHIDAYK	N	344-361	38	N-I351V	FALSE	CD4
orf10-I13T	I13T	INVFAFPFTIYSLLL	orf10	Apr-18	38	ORF10-I13T	FALSE	CD4
orf1a-K816T	K816T	VTNNTFTLK	orf1a	808-816	38	ORF1A-K816T	FALSE	CD8
S-K97R	K97R	GVYFASTEK	S	89-97	38	S-K97R	FALSE	CD8
S-P521R	P521R	VVLSFELLHAPATVC	S	511-525	38	S-P521R	FALSE	CD4
S-T430I	T430I	KLPDDFTGCV	S	424-433	38	S-T430I	FALSE	CD8
S-Y170H	Y170H	CTFEYVSQPFLMDLE	S	166-180	38	S-Y170H	FALSE	CD4/CD8
N-G96V	G96V	IGYYRRATRRIRGGD	N	84-98	37	N-G96V	FALSE	CD4
N-K61N	K61N	SWFTALTQHGKEDLK	N	51-65	37	N-K61N	FALSE	CD4
N-R276K	R276K	KAYNVTQAFGRRGPE	N	266-280	37	N-R276K	FALSE	CD4
orf1a-H1636Y	H1636Y	HTTDPSFLGRY	orf1a	1636-1646	37	ORF1A-H1636Y	FALSE	CD8
orf1a-L4095V	L4095V	ALWEIQQVV	orf1a	4094-4102	37	ORF1A-L4095V	FALSE	CD8
orf1a-V4102I	V4102I	ALWEIQQVV	orf1a	4094-4102	37	ORF1A-V4102I	FALSE	CD8
orf1b-D6762G	D6762G	LDDFVEIIKSQDLSV	orf1b	2350-2364	37	ORF1B-D6762G	FALSE	CD4
orf3a-H78D	H78D	ALSKGVHFV	orf3a	72-80	37	ORF3A-H78D	FALSE	CD8
S-L821V	L821V	LLFNKVTLA	S	821-829	37	S-L821V	FALSE	CD8
S-P272H	P272H	YLQPRTFLL	S	269-278	37	S-P272H	FALSE	CD8
S-V1189I	V1189I	RLNEVAKNL	S	1185-1193	37	S-V1189I	FALSE	CD8
M-L145F	L145F	GAVILRGHLRIAGHHLGR	M	141-158	36	M-L145F	FALSE	CD4
M-L176P	L176P	TVATSRTLSY	M	169-178	36	M-L176P	FALSE	CD8
N-D341Y	D341Y	GTWLTYTGAIKLDDK	N	328-342	36	N-D341Y	FALSE	CD4
N-D81G	D81G	DDQIGYYRRATRRIR	N	81-95	36	N-D81G	FALSE	CD4
N-G97S	G97S	IGYYRRATRRIRGGD	N	84-98	36	N-G97S	FALSE	CD4
S-D178Y	D178Y	CTFEYVSQPFLMDLE	S	166-180	36	S-D178Y	FALSE	CD4/CD8
S-D427Y	D427Y	KLPDDFTGCV	S	424-433	36	S-D427Y	FALSE	CD8
S-R246T	R246T	ITRFQTLLALHRSYL	S	235-249	36	S-R246T	FALSE	CD4
N-N345S	N345S	PNFKDQVILLNKHIDAYK	N	344-361	35	N-N345S	FALSE	CD4
N-Q349L	Q349L	PNFKDQVILLNKHIDAYK	N	344-361	35	N-Q349L	FALSE	CD4
N-Q9K	Q9K	QRNAPRITF	N	Sep-17	35	N-Q9K	FALSE	CD8
orf3a-N144Y	N144Y	LLYDANYFL	orf3a	139-147	35	ORF3A-N144Y	FALSE	CD8
S-G1219S	G1219S	YEQYIKWPWYIWLGF	S	1206-1220	35	S-G1219S	FALSE	CD8
S-L513F	L513F	VVLSFELLHAPATVC	S	511-525	35	S-L513F	FALSE	CD4
S-N354S	N354S	YAWNRKRISNCVADY	S	351-365	35	S-N354S	FALSE	CD4
S-R815K	R815K	NFSQILPDPSKPSKR	S	801-815	35	S-R815K	FALSE	CD4
S-S875A	S875A	TDEMIAQYTSALLAG	S	866-880	35	S-S875A	FALSE	CD4
N-D401H	D401H	AADLDDFSKQLQQSM	N	397-411	34	N-D401H	FALSE	CD4
N-G120E	G120E	MKDLSPRWYFYYLGTGPEAG	N	101-120	34	N-G120E	FALSE	CD4
N-L113I	L113I	RWYFYYLGTGPEAGL	N	107-121	34	N-L113I	FALSE	CD4
orf1a-A3625S	A3625S	SAFAMMFVK	orf1a	3622-3630	34	ORF1A-A3625S	FALSE	CD8
orf1a-H1636N	H1636N	HTTDPSFLGRY	orf1a	1636-1646	34	ORF1A-H1636N	FALSE	CD8
orf1a-I2198M	I2198M	ASMPTTIAK	orf1a	2192-2200	34	ORF1A-I2198M	FALSE	CD8
orf1a-K282T	K282T	KTIQPRVEK	orf1a	282-290	34	ORF1A-K282T	FALSE	CD8
orf1b-D6752N	D6752N	LDDFVEIIKSQDLSV	orf1b	2350-2364	34	ORF1B-D6752N	FALSE	CD4
orf1b-Y6423H	Y6423H	YLDAYNMMI	orf1b	2018-2026	34	ORF1B-Y6423H	FALSE	CD8
orf3a-14del	14del	FMRIFTIGTVTLKQG	orf3a	Apr-18	34	ORF3A-14DEL	FALSE	CD4
orf8-Y46C	Y46C	SKWYIRVGARKSAPL	orf8	43-57	34	ORF8-Y46C	FALSE	CD4
S-A1226V	A1226V	FIAGLIAIV	S	1220-1228	34	S-A1226V	FALSE	CD8
S-L244S	L244S	ITRFQTLLALHRSYL	S	235-249	34	S-L244S	FALSE	CD4
S-N751Y	N751Y	NLLLQYGSFCTQLNR	S	751-765	34	S-N751Y	FALSE	CD4
S-P384R	P384R	GVSPTKLNDLCFTNV	S	381-395	34	S-P384R	FALSE	CD4
S-R1014K	R1014K	QLIRAAEIRASANLAATK	S	1011 - 1028	34	S-R1014K	FALSE	CD4
N-N11D	N11D	QRNAPRITF	N	Sep-17	33	N-N11D	FALSE	CD8
N-S232R	S232R	LLLLDRLNQLESKMS	N	221-235	33	N-S232R	FALSE	CD4
N-S410F	S410F	AADLDDFSKQLQQSM	N	397-411	33	N-S410F	FALSE	CD4
orf3a-F120L	F120L	VYFLQSINF	orf3a	112-120	33	ORF3A-F120L	FALSE	CD8
orf7a-E92D	E92D	QEEVQELYSPIFLIV	orf7a	90-104	33	ORF7A-E92D	FALSE	CD4
S-N1192T	N1192T	RLNEVAKNL	S	1185-1193	33	S-N1192T	FALSE	CD8
E-S68A	S68A	FYVYSRVKNLNSSRV	E	56-70	32	E-S68A	FALSE	CD4
N-R10L	R10L	QRNAPRITF	N	Sep-17	32	N-R10L	FALSE	CD8
orf1a-E4097G	E4097G	ALWEIQQVV	orf1a	4094-4102	32	ORF1A-E4097G	FALSE	CD8
orf1b-M6425T	M6425T	YLDAYNMMI	orf1b	2018-2026	32	ORF1B-M6425T	FALSE	CD8
orf3a-G18R	G18R	FMRIFTIGTVTLKQG	orf3a	Apr-18	32	ORF3A-G18R	FALSE	CD4
orf3a-I7F	I7F	FMRIFTIGTVTLKQG	orf3a	Apr-18	32	ORF3A-I7F	FALSE	CD4
orf3a-Y145C	Y145C	LLYDANYFL	orf3a	139-147	32	ORF3A-Y145C	FALSE	CD8
orf7a-G70D	G70D	DGVKHVYQLRARSVSPKL	orf7a	69-86	32	ORF7A-G70D	FALSE	CD4
orf8-S43P	S43P	SKWYIRVGARKSAPL	orf8	43-57	32	ORF8-S43P	FALSE	CD4
S-D808E	D808E	NFSQILPDPSKPSKR	S	801-815	32	S-D808E	FALSE	CD4
S-W1102L	W1102L	GTHWFVTQR	S	1099-1107	32	S-W1102L	FALSE	CD8
N-G60S	G60S	SWFTALTQHGKEDLK	N	51-65	31	N-G60S	FALSE	CD4
N-S310I	S310I	WPQIAQFAPSASAFF	N	301-315	31	N-S310I	FALSE	CD4
orf10-F9L	F9L	INVFAFPFTIYSLLL	orf10	Apr-18	31	ORF10-F9L	FALSE	CD4
orf1a-E289G	E289G	KTIQPRVEK	orf1a	282-290	31	ORF1A-E289G	FALSE	CD8
orf3a-L15S	L15S	FMRIFTIGTVTLKQG	orf3a	Apr-18	31	ORF3A-L15S	FALSE	CD4
orf8-R48S	R48S	SKWYIRVGARKSAPL	orf8	43-57	31	ORF8-R48S	FALSE	CD4
S-N978S	N978S	VLNDILSRL	S	976-984	31	S-N978S	FALSE	CD8
S-Q1005H	Q1005H	RLQSLQTYV	S	1000-1008	31	S-Q1005H	FALSE	CD8
N-E231D	E231D	LLLLDRLNQLESKMS	N	221-235	30	N-E231D	FALSE	CD4
N-E280V	E280V	KAYNVTQAFGRRGPE	N	266-280	30	N-E280V	FALSE	CD4
N-F53Y	F53Y	SWFTALTQHGKEDLK	N	51-65	30	N-F53Y	FALSE	CD4
N-I157T	I157T	AIVLQLPQGTTLPKG	N	156-170	30	N-I157T	FALSE	CD4
orf10-N5D	N5D	INVFAFPFTIYSLLL	orf10	Apr-18	30	ORF10-N5D	FALSE	CD4
orf1a-M3189V	M3189V	FLLNKEMYL	orf1a	3183-3191	30	ORF1A-M3189V	FALSE	CD8
orf1a-M3627L	M3627L	SAFAMMFVK	orf1a	3622-3630	30	ORF1A-M3627L	FALSE	CD8
orf1a-N4167K	N4167K	CTDDNALAYY	orf1a	4163-4172	30	ORF1A-N4167K	FALSE	CD8
orf3a-I10V	I10V	FMRIFTIGTVTLKQG	orf3a	Apr-18	30	ORF3A-I10V	FALSE	CD4
orf3a-Y107C	Y107C	YLYALVYFL	orf3a	107-115	30	ORF3A-Y107C	FALSE	CD8
orf7a-V82D	V82D	DGVKHVYQLRARSVSPKL	orf7a	69-86	30	ORF7A-V82D	FALSE	CD4
orf8-S43A	S43A	SKWYIRVGARKSAPL	orf8	43-57	30	ORF8-S43A	FALSE	CD4
S-D80H	D80H	RFDNPVLPF	S	78-86	30	S-D80H	FALSE	CD8
S-F175S	F175S	CTFEYVSQPFLMDLE	S	166-180	30	S-F175S	FALSE	CD4/CD8
S-F855S	F855S	FNGLTVLPPLLTDEM	S	855 - 869	30	S-F855S	FALSE	CD4
S-T63I	T63I	NVTWFHAIHVSGTNG	S	61-75	30	S-T63I	FALSE	CD4
N-G137E	G137E	ATEGALNTPK	N	134-143	29	N-G137E	FALSE	CD8
orf10-Y14H	Y14H	INVFAFPFTIYSLLL	orf10	Apr-18	29	ORF10-Y14H	FALSE	CD4
orf1a-T2197N	T2197N	ASMPTTIAK	orf1a	2192-2200	29	ORF1A-T2197N	FALSE	CD8
orf1b-P5726L	P5726L	VYIGDPAQL	orf1b	1320-1328	29	ORF1B-P5726L	FALSE	CD8
S-A829S	A829S	LLFNKVTLA	S	821-829	29	S-A829S	FALSE	CD8
S-I1216S	I1216S	YEQYIKWPWYIWLGF	S	1206-1220	29	S-I1216S	FALSE	CD8
S-I210V	I210V	PINLVRDLPQGFSAL	S	209-223	29	S-I210V	FALSE	CD4
S-I235T	I235T	ITRFQTLLALHRSYL	S	235-249	29	S-I235T	FALSE	CD4
S-R273K	R273K	YLQPRTFLL	S	269-278	29	S-R273K	FALSE	CD8
S-V70L	V70L	NVTWFHAIHVSGTNG	S	61-75	29	S-V70L	FALSE	CD4
E-S67P	S67P	FYVYSRVKNLNSSRV	E	56-70	28	E-S67P	FALSE	CD4
M-A152G	A152G	LRIAGHHLGRCDIKD	M	149-163	28	M-A152G	FALSE	CD4
M-R186C	R186C	SYYKLGASQRVAGDS	M	177-191	28	M-R186C	FALSE	CD4
N-Q349H	Q349H	PNFKDQVILLNKHIDAYK	N	344-361	28	N-Q349H	FALSE	CD4
N-T362R	T362R	KTFPPTEPK	N	361-369	28	N-T362R	FALSE	CD8
orf1a-D4165N	D4165N	CTDDNALAYY	orf1a	4163-4172	28	ORF1A-D4165N	FALSE	CD8
orf1a-R287G	R287G	KTIQPRVEK	orf1a	282-290	28	ORF1A-R287G	FALSE	CD8
orf1a-T3646N	T3646N	FLLPSLATV	orf1a	3639-3647	28	ORF1A-T3646N	FALSE	CD8
orf1a-T812A	T812A	VTNNTFTLK	orf1a	808-816	28	ORF1A-T812A	FALSE	CD8
orf1b-N5135S	N5135S	DTDFVNEFY	orf1b	729-737	28	ORF1B-N5135S	FALSE	CD8
orf1b-T5538A	T5538A	VVYRGTTTYK	orf1b	1132-1141	28	ORF1B-T5538A	FALSE	CD8
orf6-N39K	N39K	IWNLDYIINLIIKNL	orf6	26-40	28	ORF6-N39K	FALSE	CD4
orf7a-77del	77del	DGVKHVYQLRARSVSPKL	orf7a	69-86	28	ORF7A-77DEL	FALSE	CD4
orf7a-81del	81del	DGVKHVYQLRARSVSPKL	orf7a	69-86	28	ORF7A-81DEL	FALSE	CD4
orf7a-84del	84del	RARSVSPKL	orf7a	78-86	28	ORF7A-84DEL	FALSE	CD8
orf7a-L96H	L96H	QEEVQELYSPIFLIV	orf7a	90-104	28	ORF7A-L96H	FALSE	CD4
orf7a-V93L	V93L	QEEVQELYSPIFLIV	orf7a	90-104	28	ORF7A-V93L	FALSE	CD4
S-P272S	P272S	YLQPRTFLL	S	269-278	28	S-P272S	FALSE	CD8
S-S205F	S205F	SKHTPINLVRDLPQG	S	205-219	28	S-S205F	FALSE	CD4
N-E62Q	E62Q	SWFTALTQHGKEDLK	N	51-65	27	N-E62Q	FALSE	CD4
N-I130T	I130T	KDGIIWVATEGALNT	N	127-141	27	N-I130T	FALSE	CD4
N-P13H	P13H	QRNAPRITF	N	Sep-17	27	N-P13H	FALSE	CD8
N-R259Q	R259Q	KPRQKRTAT	N	257-265	27	N-R259Q	FALSE	CD8
orf1a-K290R	K290R	KTIQPRVEK	orf1a	282-290	27	ORF1A-K290R	FALSE	CD8
orf1a-T1637A	T1637A	HTTDPSFLGRY	orf1a	1636-1646	27	ORF1A-T1637A	FALSE	CD8
orf3a-G11L	G11L	FMRIFTIGTVTLKQG	orf3a	Apr-18	27	ORF3A-G11L	FALSE	CD4
orf3a-H78R	H78R	ALSKGVHFV	orf3a	72-80	27	ORF3A-H78R	FALSE	CD8
orf6-I33L	I33L	IWNLDYIINLIIKNL	orf6	26-40	27	ORF6-I33L	FALSE	CD4
orf8-L57F	L57F	SKWYIRVGARKSAPL	orf8	43-57	27	ORF8-L57F	FALSE	CD4
orf8-R48G	R48G	SKWYIRVGARKSAPL	orf8	43-57	27	ORF8-R48G	FALSE	CD4
S-A1190S	A1190S	RLNEVAKNL	S	1185-1193	27	S-A1190S	FALSE	CD8
S-A1222V	A1222V	FIAGLIAIV	S	1220-1228	27	S-A1222V	FALSE	CD8
S-D427G	D427G	KLPDDFTGCV	S	424-433	27	S-D427G	FALSE	CD8
S-I805L	I805L	NFSQILPDPSKPSKR	S	801-815	27	S-I805L	FALSE	CD4
S-N1187D	N1187D	RLNEVAKNL	S	1185-1193	27	S-N1187D	FALSE	CD8
S-N354H	N354H	YAWNRKRISNCVADY	S	351-365	27	S-N354H	FALSE	CD4
S-P82H	P82H	RFDNPVLPF	S	78-86	27	S-P82H	FALSE	CD8
S-R78K	R78K	RFDNPVLPF	S	78-86	27	S-R78K	FALSE	CD8
S-T167I	T167I	CTFEYVSQPFLMDLE	S	166-180	27	S-T167I	FALSE	CD4/CD8
N-D63G	D63G	ASWFTALTQHGKEDL	N	50-64	26	N-D63G	FALSE	CD4
N-I131L	I131L	KDGIIWVATEGALNT	N	127-141	26	N-I131L	FALSE	CD4
N-P258S	P258S	KPRQKRTATKAYNVT	N	257-271	26	N-P258S	FALSE	CD4
N-P309L	P309L	WPQIAQFAPSASAFF	N	301-315	26	N-P309L	FALSE	CD4
N-Q9R	Q9R	QRNAPRITF	N	Sep-17	26	N-Q9R	FALSE	CD8
N-T263I	T263I	KPRQKRTATKAYNVT	N	257-271	26	N-T263I	FALSE	CD4
orf1a-R287M	R287M	KTIQPRVEK	orf1a	282-290	26	ORF1A-R287M	FALSE	CD8
orf1a-T283A	T283A	KTIQPRVEK	orf1a	282-290	26	ORF1A-T283A	FALSE	CD8
orf1b-T5540I	T5540I	VVYRGTTTYK	orf1b	1132-1141	26	ORF1B-T5540I	FALSE	CD8
S-G219V	G219V	SKHTPINLVRDLPQG	S	205-219	26	S-G219V	FALSE	CD4
S-N1192Y	N1192Y	RLNEVAKNL	S	1185-1193	26	S-N1192Y	FALSE	CD8
S-R273M	R273M	YLQPRTFLL	S	269-278	26	S-R273M	FALSE	CD8
S-V1060I	V1060I	VVFLHVTYV	S	1060-1068	26	S-V1060I	FALSE	CD8
S-V433F	V433F	KLPDDFTGCV	S	424-433	26	S-V433F	FALSE	CD8
S-V83L	V83L	RFDNPVLPF	S	78-86	26	S-V83L	FALSE	CD8
S-Y1067F	Y1067F	VVFLHVTYV	S	1060-1068	26	S-Y1067F	FALSE	CD8
M-R158H	R158H	LRIAGHHLGRCDIKD	M	149-163	25	M-R158H	FALSE	CD4
N-K355N	K355N	PNFKDQVILLNKHIDAYK	N	344-361	25	N-K355N	FALSE	CD4
orf1a-E3441D	E3441D	GTDLEGNFY	orf1a	3437-3445	25	ORF1A-E3441D	FALSE	CD8
orf1a-S2193Y	S2193Y	ASMPTTIAK	orf1a	2192-2200	25	ORF1A-S2193Y	FALSE	CD8
orf1a-S2600A	S2600A	STFNVPMEK	orf1a	2600-2608	25	ORF1A-S2600A	FALSE	CD8
orf1b-I5916V	I5916V	IPRRNVATL	orf1b	1515-1523	25	ORF1B-I5916V	FALSE	CD8
orf3a-107del	107del	YLYALVYFL	orf3a	107-115	25	ORF3A-107DEL	FALSE	CD8
orf3a-108del	108del	YLYALVYFL	orf3a	107-115	25	ORF3A-108DEL	FALSE	CD8
orf6-L35F	L35F	IWNLDYIINLIIKNL	orf6	26-40	25	ORF6-L35F	FALSE	CD4
S-G75C	G75C	NVTWFHAIHVSGTNG	S	61-75	25	S-G75C	FALSE	CD4
S-L1024F	L1024F	QLIRAAEIRASANLAATK	S	1011 - 1028	25	S-L1024F	FALSE	CD4
S-P521L	P521L	VVLSFELLHAPATVC	S	511-525	25	S-P521L	FALSE	CD4
S-V171A	V171A	CTFEYVSQPFLMDLE	S	166-180	25	S-V171A	FALSE	CD4/CD8
S-V826M	V826M	LLFNKVTLA	S	821-829	25	S-V826M	FALSE	CD8
N-N140T	N140T	ATEGALNTPK	N	134-143	24	N-N140T	FALSE	CD8
orf1a-L1643Q	L1643Q	HTTDPSFLGRY	orf1a	1636-1646	24	ORF1A-L1643Q	FALSE	CD8
orf1a-V288I	V288I	KTIQPRVEK	orf1a	282-290	24	ORF1A-V288I	FALSE	CD8
orf1b-R5919S	R5919S	IPRRNVATL	orf1b	1515-1523	24	ORF1B-R5919S	FALSE	CD8
orf3a-R6T	R6T	FMRIFTIGTVTLKQG	orf3a	Apr-18	24	ORF3A-R6T	FALSE	CD4
orf3a-V112L	V112L	VYFLQSINF	orf3a	112-120	24	ORF3A-V112L	FALSE	CD8
orf7a-Q90R	Q90R	QEEVQELYSPIFLIV	orf7a	90-104	24	ORF7A-Q90R	FALSE	CD4
orf8-G50V	G50V	SKWYIRVGARKSAPL	orf8	43-57	24	ORF8-G50V	FALSE	CD4
S-I870T	I870T	LTDEMIAQY	S	865-873	24	S-I870T	FALSE	CD8
S-Q218R	Q218R	PINLVRDLPQGFSAL	S	209-223	24	S-Q218R	FALSE	CD4
S-T1100I	T1100I	GTHWFVTQR	S	1099-1107	24	S-T1100I	FALSE	CD8
S-V213G	V213G	PINLVRDLPQGFSAL	S	209-223	24	S-V213G	FALSE	CD4
M-H148R	H148R	GAVILRGHLRIAGHHLGR	M	141-158	23	M-H148R	FALSE	CD4
N-D348G	D348G	PNFKDQVILLNKHIDAYK	N	344-361	23	N-D348G	FALSE	CD4
N-I131V	I131V	KDGIIWVATEGALNT	N	127-141	23	N-I131V	FALSE	CD4
N-R293K	R293K	LIRQGTDYKHWPQIA	N	291-305	23	N-R293K	FALSE	CD4
N-T16A	T16A	QRNAPRITF	N	Sep-17	23	N-T16A	FALSE	CD8
orf1a-K282R	K282R	KTIQPRVEK	orf1a	282-290	23	ORF1A-K282R	FALSE	CD8
orf1a-L4169F	L4169F	CTDDNALAYY	orf1a	4163-4172	23	ORF1A-L4169F	FALSE	CD8
orf3a-F120S	F120S	VYFLQSINF	orf3a	112-120	23	ORF3A-F120S	FALSE	CD8
orf3a-Q17L	Q17L	FMRIFTIGTVTLKQG	orf3a	Apr-18	23	ORF3A-Q17L	FALSE	CD4
orf8-K53R	K53R	SKWYIRVGARKSAPL	orf8	43-57	23	ORF8-K53R	FALSE	CD4
S-H519Y	H519Y	VVLSFELLHAPATVC	S	511-525	23	S-H519Y	FALSE	CD4
S-H66Y	H66Y	NVTWFHAIHVSGTNG	S	61-75	23	S-H66Y	FALSE	CD4
S-L981I	L981I	VLNDILSRL	S	976-984	23	S-L981I	FALSE	CD8
S-N74Y	N74Y	NVTWFHAIHVSGTNG	S	61-75	23	S-N74Y	FALSE	CD4
N-R276I	R276I	KAYNVTQAFGRRGPE	N	266-280	22	N-R276I	FALSE	CD4
orf1a-L3440V	L3440V	GTDLEGNFY	orf1a	3437-3445	22	ORF1A-L3440V	FALSE	CD8
orf1a-Q4099L	Q4099L	ALWEIQQVV	orf1a	4094-4102	22	ORF1A-Q4099L	FALSE	CD8
orf3a-F79L	F79L	ALSKGVHFV	orf3a	72-80	22	ORF3A-F79L	FALSE	CD8
orf3a-G11E	G11E	FMRIFTIGTVTLKQG	orf3a	Apr-18	22	ORF3A-G11E	FALSE	CD4
orf3a-N144D	N144D	LLYDANYFL	orf3a	139-147	22	ORF3A-N144D	FALSE	CD8
orf3a-S117C	S117C	VYFLQSINF	orf3a	112-120	22	ORF3A-S117C	FALSE	CD8
orf3a-S74Y	S74Y	ALSKGVHFV	orf3a	72-80	22	ORF3A-S74Y	FALSE	CD8
orf7a-E92K	E92K	QEEVQELYSPIFLIV	orf7a	90-104	22	ORF7A-E92K	FALSE	CD4
S-H519P	H519P	VVLSFELLHAPATVC	S	511-525	22	S-H519P	FALSE	CD4
S-L179R	L179R	CTFEYVSQPFLMDLE	S	166-180	22	S-L179R	FALSE	CD4/CD8
S-P809T	P809T	NFSQILPDPSKPSKR	S	801-815	22	S-P809T	FALSE	CD4
S-S1021Y	S1021Y	QLIRAAEIRASANLAATK	S	1011 - 1028	22	S-S1021Y	FALSE	CD4
S-V90I	V90I	GVYFASTEK	S	89-97	22	S-V90I	FALSE	CD8
N-D128E	D128E	KDGIIWVATEGALNT	N	127-141	21	N-D128E	FALSE	CD4
N-D402V	D402V	AADLDDFSKQLQQSM	N	397-411	21	N-D402V	FALSE	CD4
N-E136G	E136G	KDGIIWVATEGALNT	N	127-141	21	N-E136G	FALSE	CD4
N-G60C	G60C	ASWFTALTQHGKEDL	N	50-64	21	N-G60C	FALSE	CD4
N-M317V	M317V	ASAFFGMSRIGMEVT	N	311-325	21	N-M317V	FALSE	CD4
N-N345K	N345K	PNFKDQVILLNKHIDAYK	N	344-361	21	N-N345K	FALSE	CD4
N-Q409K	Q409K	AADLDDFSKQLQQSM	N	397-411	21	N-Q409K	FALSE	CD4
orf1a-A3889D	A3889D	RVESSSKLWAQCVQL	orf1a	3880-3894	21	ORF1A-A3889D	FALSE	CD4
orf1a-F3444L	F3444L	GTDLEGNFY	orf1a	3437-3445	21	ORF1A-F3444L	FALSE	CD8
orf1a-N1324D	N1324D	PTDNYITTY	orf1a	1321-1329	21	ORF1A-N1324D	FALSE	CD8
orf1b-N5135Y	N5135Y	DTDFVNEFY	orf1b	729-737	21	ORF1B-N5135Y	FALSE	CD8
orf3a-S209P	S209P	FTSDYYQLY	orf3a	207-215	21	ORF3A-S209P	FALSE	CD8
orf6-I36V	I36V	IWNLDYIINLIIKNL	orf6	26-40	21	ORF6-I36V	FALSE	CD4
orf7a-P99T	P99T	QEEVQELYSPIFLIV	orf7a	90-104	21	ORF7A-P99T	FALSE	CD4
orf8-A51T	A51T	SKWYIRVGARKSAPL	orf8	43-57	21	ORF8-A51T	FALSE	CD4
S-A1056S	A1056S	APHGVVFL	S	1056-1063	21	S-A1056S	FALSE	CD8
S-I1221T	I1221T	FIAGLIAIV	S	1220-1228	21	S-I1221T	FALSE	CD8
S-K814R	K814R	NFSQILPDPSKPSKR	S	801-815	21	S-K814R	FALSE	CD4
S-V976F	V976F	VLNDILSRL	S	976-984	21	S-V976F	FALSE	CD8
M-H155P	H155P	GAVILRGHLRIAGHHLGR	M	141-158	20	M-H155P	FALSE	CD4
N-I292N	I292N	LIRQGTDYKHWPQIA	N	291-305	20	N-I292N	FALSE	CD4
N-S232T	S232T	LLLLDRLNQLESKMS	N	221-235	20	N-S232T	FALSE	CD4
orf1a-A4094S	A4094S	ALWEIQQVV	orf1a	4094-4102	20	ORF1A-A4094S	FALSE	CD8
orf1a-D4166G	D4166G	CTDDNALAYY	orf1a	4163-4172	20	ORF1A-D4166G	FALSE	CD8
orf1a-E4097A	E4097A	ALWEIQQVV	orf1a	4094-4102	20	ORF1A-E4097A	FALSE	CD8
orf1a-S3643F	S3643F	FLLPSLATV	orf1a	3639-3647	20	ORF1A-S3643F	FALSE	CD8
orf1a-T2197A	T2197A	ASMPTTIAK	orf1a	2192-2200	20	ORF1A-T2197A	FALSE	CD8
orf1a-T814A	T814A	VTNNTFTLK	orf1a	808-816	20	ORF1A-T814A	FALSE	CD8
orf1b-D6421E	D6421E	YLDAYNMMI	orf1b	2018-2026	20	ORF1B-D6421E	FALSE	CD8
orf1b-T5539I	T5539I	VVYRGTTTYK	orf1b	1132-1141	20	ORF1B-T5539I	FALSE	CD8
orf1b-V5134M	V5134M	DTDFVNEFY	orf1b	729-737	20	ORF1B-V5134M	FALSE	CD8
orf1b-V6755F	V6755F	LDDFVEIIKSQDLSV	orf1b	2350-2364	20	ORF1B-V6755F	FALSE	CD4
orf6-N34D	N34D	IWNLDYIINLIIKNL	orf6	26-40	20	ORF6-N34D	FALSE	CD4
S-E180D	E180D	CTFEYVSQPFLMDLE	S	166-180	20	S-E180D	FALSE	CD4/CD8
S-E868G	E868G	LTDEMIAQY	S	865-873	20	S-E868G	FALSE	CD8
S-T63A	T63A	NVTWFHAIHVSGTNG	S	61-75	20	S-T63A	FALSE	CD4
S-Y451H	Y451H	YNYLYRLFRKSNLKP	S	449-463	20	S-Y451H	FALSE	CD4
N-A119T	A119T	RWYFYYLGTGPEAGL	N	107-121	19	N-A119T	FALSE	CD4
N-D348N	D348N	PNFKDQVILLNKHIDAYK	N	344-361	19	N-D348N	FALSE	CD4
N-E367A	E367A	KTFPPTEPK	N	361-369	19	N-E367A	FALSE	CD8
N-K347R	K347R	PNFKDQVILLNKHIDAYK	N	344-361	19	N-K347R	FALSE	CD4
N-M411L	M411L	AADLDDFSKQLQQSM	N	397-411	19	N-M411L	FALSE	CD4
N-Q9L	Q9L	QRNAPRITF	N	Sep-17	19	N-Q9L	FALSE	CD8
N-T135N	T135N	ATEGALNTPK	N	134-143	19	N-T135N	FALSE	CD8
orf10-L17I	L17I	INVFAFPFTIYSLLL	orf10	Apr-18	19	ORF10-L17I	FALSE	CD4
orf1a-A2199T	A2199T	ASMPTTIAK	orf1a	2192-2200	19	ORF1A-A2199T	FALSE	CD8
orf1a-K2200Q	K2200Q	ASMPTTIAK	orf1a	2192-2200	19	ORF1A-K2200Q	FALSE	CD8
orf1a-K282E	K282E	KTIQPRVEK	orf1a	282-290	19	ORF1A-K282E	FALSE	CD8
orf1a-Q3890R	Q3890R	RVESSSKLWAQCVQL	orf1a	3880-3894	19	ORF1A-Q3890R	FALSE	CD4
orf1a-S3884A	S3884A	RVESSSKLWAQCVQL	orf1a	3880-3894	19	ORF1A-S3884A	FALSE	CD4
orf1b-D5132Y	D5132Y	DTDFVNEFY	orf1b	729-737	19	ORF1B-D5132Y	FALSE	CD8
orf1b-I6427L	I6427L	YLDAYNMMI	orf1b	2018-2026	19	ORF1B-I6427L	FALSE	CD8
orf1b-M6425I	M6425I	YLDAYNMMI	orf1b	2018-2026	19	ORF1B-M6425I	FALSE	CD8
orf1b-N5920H	N5920H	IPRRNVATL	orf1b	1515-1523	19	ORF1B-N5920H	FALSE	CD8
orf3a-F79S	F79S	ALSKGVHFV	orf3a	72-80	19	ORF3A-F79S	FALSE	CD8
orf3a-T208N	T208N	FTSDYYQLY	orf3a	207-215	19	ORF3A-T208N	FALSE	CD8
orf6-I36T	I36T	IWNLDYIINLIIKNL	orf6	26-40	19	ORF6-I36T	FALSE	CD4
orf6-N28K	N28K	IWNLDYIINLIIKNL	orf6	26-40	19	ORF6-N28K	FALSE	CD4
S-F1062L	F1062L	VVFLHVTYV	S	1060-1068	19	S-F1062L	FALSE	CD8
S-F1103L	F1103L	GTHWFVTQR	S	1099-1107	19	S-F1103L	FALSE	CD8
S-L179P	L179P	CTFEYVSQPFLMDLE	S	166-180	19	S-L179P	FALSE	CD4/CD8
S-L244F	L244F	ITRFQTLLALHRSYL	S	235-249	19	S-L244F	FALSE	CD4
S-N1192S	N1192S	RLNEVAKNL	S	1185-1193	19	S-N1192S	FALSE	CD8
S-P209S	P209S	SKHTPINLVRDLPQG	S	205-219	19	S-P209S	FALSE	CD4
S-T523I	T523I	VVLSFELLHAPATVC	S	511-525	19	S-T523I	FALSE	CD4
S-T523N	T523N	VVLSFELLHAPATVC	S	511-525	19	S-T523N	FALSE	CD4
N-E367K	E367K	KTFPPTEPK	N	361-369	18	N-E367K	FALSE	CD8
N-H59Y	H59Y	ASWFTALTQHGKEDL	N	50-64	18	N-H59Y	FALSE	CD4
N-L56F	L56F	SWFTALTQHGKEDLK	N	51-65	18	N-L56F	FALSE	CD4
N-N140S	N140S	KDGIIWVATEGALNT	N	127-141	18	N-N140S	FALSE	CD4
N-Q163P	Q163P	AIVLQLPQGTTLPKG	N	156-170	18	N-Q163P	FALSE	CD4
N-S105G	S105G	MKDLSPRWYFYYLGTGPEAG	N	101-120	18	N-S105G	FALSE	CD4
N-S410A	S410A	AADLDDFSKQLQQSM	N	397-411	18	N-S410A	FALSE	CD4
N-T141A	T141A	KDGIIWVATEGALNT	N	127-141	18	N-T141A	FALSE	CD4
orf1a-E3188G	E3188G	FLLNKEMYL	orf1a	3183-3191	18	ORF1A-E3188G	FALSE	CD8
orf1a-E3188V	E3188V	FLLNKEMYL	orf1a	3183-3191	18	ORF1A-E3188V	FALSE	CD8
orf1a-E4097D	E4097D	ALWEIQQVV	orf1a	4094-4102	18	ORF1A-E4097D	FALSE	CD8
orf1a-F3183V	F3183V	FLLNKEMYL	orf1a	3183-3191	18	ORF1A-F3183V	FALSE	CD8
orf1a-I284V	I284V	KTIQPRVEK	orf1a	282-290	18	ORF1A-I284V	FALSE	CD8
orf1a-L3644R	L3644R	FLLPSLATV	orf1a	3639-3647	18	ORF1A-L3644R	FALSE	CD8
orf1a-M3189A	M3189A	FLLNKEMYL	orf1a	3183-3191	18	ORF1A-M3189A	FALSE	CD8
orf1a-Q3890H	Q3890H	RVESSSKLWAQCVQL	orf1a	3880-3894	18	ORF1A-Q3890H	FALSE	CD4
orf1a-T2196I	T2196I	ASMPTTIAK	orf1a	2192-2200	18	ORF1A-T2196I	FALSE	CD8
orf1b-F5133L	F5133L	DTDFVNEFY	orf1b	729-737	18	ORF1B-F5133L	FALSE	CD8
orf1b-K6759Q	K6759Q	LDDFVEIIKSQDLSV	orf1b	2350-2364	18	ORF1B-K6759Q	FALSE	CD4
orf3a-Q17R	Q17R	FMRIFTIGTVTLKQG	orf3a	Apr-18	18	ORF3A-Q17R	FALSE	CD4
orf3a-S117N	S117N	VYFLQSINF	orf3a	112-120	18	ORF3A-S117N	FALSE	CD8
orf8-V49A	V49A	SKWYIRVGARKSAPL	orf8	43-57	18	ORF8-V49A	FALSE	CD4
S-D178E	D178E	CTFEYVSQPFLMDLE	S	166-180	18	S-D178E	FALSE	CD4/CD8
S-G1219A	G1219A	YEQYIKWPWYIWLGF	S	1206-1220	18	S-G1219A	FALSE	CD8
S-P809R	P809R	NFSQILPDPSKPSKR	S	801-815	18	S-P809R	FALSE	CD4
S-R1014T	R1014T	QLIRAAEIRASANLAATK	S	1011 - 1028	18	S-R1014T	FALSE	CD4
S-S71T	S71T	PFFSNVTWFHAIHVS	S	57-71	18	S-S71T	FALSE	CD4
N-A55P	A55P	SWFTALTQHGKEDLK	N	51-65	17	N-A55P	FALSE	CD4
N-D340Y	D340Y	GMEVTPSGTWLTYTGAIKLD	N	321-340	17	N-D340Y	FALSE	CD4/CD8
N-K299R	K299R	YKHWPQIAQFAPSAS	N	298-312	17	N-K299R	FALSE	CD4
N-L167S	L167S	AIVLQLPQGTTLPKG	N	156-170	17	N-L167S	FALSE	CD4
N-M322T	M322T	ASAFFGMSRIGMEVT	N	311-325	17	N-M322T	FALSE	CD4
N-N269S	N269S	KAYNVTQAFGRRGPE	N	266-280	17	N-N269S	FALSE	CD4
N-S232N	S232N	LLLLDRLNQLESKMS	N	221-235	17	N-S232N	FALSE	CD4
N-V133A	V133A	KDGIIWVATEGALNT	N	127-141	17	N-V133A	FALSE	CD4
orf1a-A3645T	A3645T	FLLPSLATV	orf1a	3639-3647	17	ORF1A-A3645T	FALSE	CD8
orf1a-D3439Y	D3439Y	GTDLEGNFY	orf1a	3437-3445	17	ORF1A-D3439Y	FALSE	CD8
orf1a-D4166Y	D4166Y	CTDDNALAYY	orf1a	4163-4172	17	ORF1A-D4166Y	FALSE	CD8
orf1a-N4167S	N4167S	CTDDNALAYY	orf1a	4163-4172	17	ORF1A-N4167S	FALSE	CD8
orf1b-A5727D	A5727D	VYIGDPAQL	orf1b	1320-1328	17	ORF1B-A5727D	FALSE	CD8
orf1b-D5130N	D5130N	DTDFVNEFY	orf1b	729-737	17	ORF1B-D5130N	FALSE	CD8
orf1b-T5540A	T5540A	VVYRGTTTYK	orf1b	1132-1141	17	ORF1B-T5540A	FALSE	CD8
orf3a-A143D	A143D	LLYDANYFL	orf3a	139-147	17	ORF3A-A143D	FALSE	CD8
orf3a-D210E	D210E	FTSDYYQLY	orf3a	207-215	17	ORF3A-D210E	FALSE	CD8
orf3a-F120C	F120C	VYFLQSINF	orf3a	112-120	17	ORF3A-F120C	FALSE	CD8
orf3a-L108P	L108P	YLYALVYFL	orf3a	107-115	17	ORF3A-L108P	FALSE	CD8
orf6-I36L	I36L	IWNLDYIINLIIKNL	orf6	26-40	17	ORF6-I36L	FALSE	CD4
orf6-L40S	L40S	IWNLDYIINLIIKNL	orf6	26-40	17	ORF6-L40S	FALSE	CD4
orf6-Y31C	Y31C	IWNLDYIINLIIKNL	orf6	26-40	17	ORF6-Y31C	FALSE	CD4
S-A829V	A829V	LLFNKVTLA	S	821-829	17	S-A829V	FALSE	CD8
S-D427H	D427H	KLPDDFTGCV	S	424-433	17	S-D427H	FALSE	CD8
S-D427V	D427V	KLPDDFTGCV	S	424-433	17	S-D427V	FALSE	CD8
S-D80F	D80F	RFDNPVLPF	S	78-86	17	S-D80F	FALSE	CD8
S-F65L	F65L	PFFSNVTWFHAIHVS	S	57-71	17	S-F65L	FALSE	CD4
S-I1221V	I1221V	FIAGLIAIV	S	1220-1228	17	S-I1221V	FALSE	CD8
S-K278R	K278R	YLQPRTFLL	S	269-278	17	S-K278R	FALSE	CD8
S-K97E	K97E	GVYFASTEK	S	89-97	17	S-K97E	FALSE	CD8
S-L828F	L828F	LLFNKVTLA	S	821-829	17	S-L828F	FALSE	CD8
S-N74D	N74D	NVTWFHAIHVSGTNG	S	61-75	17	S-N74D	FALSE	CD4
S-Q1208E	Q1208E	QYIKWPWYI	S	1208-1216	17	S-Q1208E	FALSE	CD8
S-S71Y	S71Y	PFFSNVTWFHAIHVS	S	57-71	17	S-S71Y	FALSE	CD4
S-W1217L	W1217L	YEQYIKWPWYIWLGF	S	1206-1220	17	S-W1217L	FALSE	CD8
S-Y269H	Y269H	YLQPRTFLL	S	269-278	17	S-Y269H	FALSE	CD8
E-R61C	R61C	FYVYSRVKNLNSSRV	E	56-70	16	E-R61C	FALSE	CD4
N-D128G	D128G	KDGIIWVATEGALNT	N	127-141	16	N-D128G	FALSE	CD4
N-I15T	I15T	QRNAPRITF	N	Sep-17	16	N-I15T	FALSE	CD8
N-K369I	K369I	KTFPPTEPK	N	361-369	16	N-K369I	FALSE	CD8
N-K369T	K369T	KTFPPTEPK	N	361-369	16	N-K369T	FALSE	CD8
N-Q229K	Q229K	LLLDRLNQL	N	222-230	16	N-Q229K	FALSE	CD8
N-R14G	R14G	QRNAPRITF	N	Sep-17	16	N-R14G	FALSE	CD8
orf1a-C4163S	C4163S	CTDDNALAYY	orf1a	4163-4172	16	ORF1A-C4163S	FALSE	CD8
orf1a-M2194V	M2194V	ASMPTTIAK	orf1a	2192-2200	16	ORF1A-M2194V	FALSE	CD8
orf1a-N810H	N810H	VTNNTFTLK	orf1a	808-816	16	ORF1A-N810H	FALSE	CD8
orf1a-Y3190C	Y3190C	FLLNKEMYL	orf1a	3183-3191	16	ORF1A-Y3190C	FALSE	CD8
orf1b-N5920T	N5920T	IPRRNVATL	orf1b	1515-1523	16	ORF1B-N5920T	FALSE	CD8
orf1b-R5918L	R5918L	IPRRNVATL	orf1b	1515-1523	16	ORF1B-R5918L	FALSE	CD8
orf1b-Y5541N	Y5541N	VVYRGTTTYK	orf1b	1132-1141	16	ORF1B-Y5541N	FALSE	CD8
orf1b-Y5722H	Y5722H	VYIGDPAQL	orf1b	1320-1328	16	ORF1B-Y5722H	FALSE	CD8
orf3a-H78Q	H78Q	ALSKGVHFV	orf3a	72-80	16	ORF3A-H78Q	FALSE	CD8
orf7a-K85R	K85R	RARSVSPKL	orf7a	78-86	16	ORF7A-K85R	FALSE	CD8
S-D867Y	D867Y	TDEMIAQYTSALLAG	S	866-880	16	S-D867Y	FALSE	CD4
S-H519Q	H519Q	VVLSFELLHAPATVC	S	511-525	16	S-H519Q	FALSE	CD4
S-K462N	K462N	YNYLYRLFRKSNLKP	S	449-463	16	S-K462N	FALSE	CD4
S-Q804P	Q804P	NFSQILPDPSKPSKR	S	801-815	16	S-Q804P	FALSE	CD4
S-R214C	R214C	SKHTPINLVRDLPQG	S	205-219	16	S-R214C	FALSE	CD4
E-N64T	N64T	FYVYSRVKNLNSSRV	E	56-70	15	E-N64T	FALSE	CD4
M-A194V	A194V	LGASQRVAGDSGFAA	M	181-195	15	M-A194V	FALSE	CD4
N-G275C	G275C	KAYNVTQAFGRRGPE	N	266-280	15	N-G275C	FALSE	CD4
N-Q306H	Q306H	YKHWPQIAQFAPSAS	N	298-312	15	N-Q306H	FALSE	CD4
N-R262H	R262H	KPRQKRTAT	N	257-265	15	N-R262H	FALSE	CD8
orf10-P10Q	P10Q	INVFAFPFTIYSLLL	orf10	Apr-18	15	ORF10-P10Q	FALSE	CD4
orf10-T12A	T12A	INVFAFPFTIYSLLL	orf10	Apr-18	15	ORF10-T12A	FALSE	CD4
orf1a-F3628L	F3628L	SAFAMMFVK	orf1a	3622-3630	15	ORF1A-F3628L	FALSE	CD8
orf1a-R1645W	R1645W	TTDPSFLGRY	orf1a	1637-1646	15	ORF1A-R1645W	FALSE	CD8
orf1a-V2604L	V2604L	STFNVPMEK	orf1a	2600-2608	15	ORF1A-V2604L	FALSE	CD8
orf1a-V288F	V288F	KTIQPRVEK	orf1a	282-290	15	ORF1A-V288F	FALSE	CD8
orf1b-D6421A	D6421A	YLDAYNMMI	orf1b	2018-2026	15	ORF1B-D6421A	FALSE	CD8
orf1b-R5919M	R5919M	IPRRNVATL	orf1b	1515-1523	15	ORF1B-R5919M	FALSE	CD8
orf1b-T5131A	T5131A	DTDFVNEFY	orf1b	729-737	15	ORF1B-T5131A	FALSE	CD8
orf6-I33V	I33V	IWNLDYIINLIIKNL	orf6	26-40	15	ORF6-I33V	FALSE	CD4
orf7a-R78P	R78P	DGVKHVYQLRARSVSPKL	orf7a	69-86	15	ORF7A-R78P	FALSE	CD4
orf8-I47F	I47F	SKWYIRVGARKSAPL	orf8	43-57	15	ORF8-I47F	FALSE	CD4
S-242del	242del	ITRFQTLLALHRSYL	S	235-249	15	S-242DEL	FALSE	CD4
S-F855L	F855L	FNGLTVLPPLLTDEM	S	855 - 869	15	S-F855L	FALSE	CD4
S-G72W	G72W	NVTWFHAIHVSGTNG	S	61-75	15	S-G72W	FALSE	CD4
S-I1221M	I1221M	FIAGLIAIV	S	1220-1228	15	S-I1221M	FALSE	CD8
S-K814N	K814N	NFSQILPDPSKPSKR	S	801-815	15	S-K814N	FALSE	CD4
S-K825R	K825R	LLFNKVTLA	S	821-829	15	S-K825R	FALSE	CD8
S-L518I	L518I	VVLSFELLHAPATVC	S	511-525	15	S-L518I	FALSE	CD4
S-P85L	P85L	RFDNPVLPF	S	78-86	15	S-P85L	FALSE	CD8
S-P863S	P863S	FNGLTVLPPLLTDEM	S	855 - 869	15	S-P863S	FALSE	CD4
S-Q804K	Q804K	NFSQILPDPSKPSKR	S	801-815	15	S-Q804K	FALSE	CD4
S-V1061I	V1061I	VVFLHVTYV	S	1060-1068	15	S-V1061I	FALSE	CD8
S-V83A	V83A	RFDNPVLPF	S	78-86	15	S-V83A	FALSE	CD8
E-V70A	V70A	FYVYSRVKNLNSSRV	E	56-70	14	E-V70A	FALSE	CD4
M-A142S	A142S	SELVIGAVIL	M	136-145	14	M-A142S	FALSE	CD8
N-A134T	A134T	KDGIIWVATEGALNT	N	127-141	14	N-A134T	FALSE	CD4
N-K257R	K257R	KPRQKRTAT	N	257-265	14	N-K257R	FALSE	CD8
N-L167V	L167V	AIVLQLPQGTTLPKG	N	156-170	14	N-L167V	FALSE	CD4
N-Q294H	Q294H	LIRQGTDYKHWPQIA	N	291-305	14	N-Q294H	FALSE	CD4
N-R68Q	R68Q	FPRGQGVPI	N	66-74	14	N-R68Q	FALSE	CD8
N-S235Y	S235Y	LLLLDRLNQLESKMS	N	221-235	14	N-S235Y	FALSE	CD4
N-T332A	T332A	GMEVTPSGTWLTYTGAIKLD	N	321-340	14	N-T332A	FALSE	CD4/CD8
N-V350L	V350L	PNFKDQVILLNKHIDAYK	N	344-361	14	N-V350L	FALSE	CD4
orf1a-D4165A	D4165A	CTDDNALAYY	orf1a	4163-4172	14	ORF1A-D4165A	FALSE	CD8
orf1a-E3188K	E3188K	FLLNKEMYL	orf1a	3183-3191	14	ORF1A-E3188K	FALSE	CD8
orf1a-K282Q	K282Q	KTIQPRVEK	orf1a	282-290	14	ORF1A-K282Q	FALSE	CD8
orf1a-P2195L	P2195L	ASMPTTIAK	orf1a	2192-2200	14	ORF1A-P2195L	FALSE	CD8
orf1a-V808I	V808I	VTNNTFTLK	orf1a	808-816	14	ORF1A-V808I	FALSE	CD8
orf1a-Y1325F	Y1325F	PTDNYITTY	orf1a	1321-1329	14	ORF1A-Y1325F	FALSE	CD8
orf1b-L6420I	L6420I	YLDAYNMMI	orf1b	2018-2026	14	ORF1B-L6420I	FALSE	CD8
orf1b-P5726F	P5726F	VYIGDPAQL	orf1b	1320-1328	14	ORF1B-P5726F	FALSE	CD8
orf1b-Y6423C	Y6423C	YLDAYNMMI	orf1b	2018-2026	14	ORF1B-Y6423C	FALSE	CD8
orf3a-S74C	S74C	ALSKGVHFV	orf3a	72-80	14	ORF3A-S74C	FALSE	CD8
orf3a-V77L	V77L	ALSKGVHFV	orf3a	72-80	14	ORF3A-V77L	FALSE	CD8
orf7a-V93A	V93A	QEEVQELYSPIFLIV	orf7a	90-104	14	ORF7A-V93A	FALSE	CD4
S-A522E	A522E	VVLSFELLHAPATVC	S	511-525	14	S-A522E	FALSE	CD4
S-E180Q	E180Q	CTFEYVSQPFLMDLE	S	166-180	14	S-E180Q	FALSE	CD4/CD8
S-H69R	H69R	NVTWFHAIHVSGTNG	S	61-75	14	S-H69R	FALSE	CD4
S-L1224M	L1224M	FIAGLIAIV	S	1220-1228	14	S-L1224M	FALSE	CD8
S-L822P	L822P	LLFNKVTLA	S	821-829	14	S-L822P	FALSE	CD8
S-N74K	N74K	NVTWFHAIHVSGTNG	S	61-75	14	S-N74K	FALSE	CD4
S-P217H	P217H	PINLVRDLPQGFSAL	S	209-223	14	S-P217H	FALSE	CD4
S-P57L	P57L	PFFSNVTWFHAIHVS	S	57-71	14	S-P57L	FALSE	CD4
S-R246S	R246S	ITRFQTLLALHRSYL	S	235-249	14	S-R246S	FALSE	CD4
S-R815S	R815S	NFSQILPDPSKPSKR	S	801-815	14	S-R815S	FALSE	CD4
S-T827S	T827S	LLFNKVTLA	S	821-829	14	S-T827S	FALSE	CD8
M-D163N	D163N	LRIAGHHLGRCDIKD	M	149-163	13	M-D163N	FALSE	CD4
M-G189C	G189C	SYYKLGASQRVAGDS	M	177-191	13	M-G189C	FALSE	CD4
M-R186H	R186H	TSRTLSYYKLGASQRVA	M	172-188	13	M-R186H	FALSE	CD4
N-A305S	A305S	LIRQGTDYKHWPQIA	N	291-305	13	N-A305S	FALSE	CD4
N-G328V	G328V	GTWLTYTGAIKLDDK	N	328-342	13	N-G328V	FALSE	CD4
N-N140H	N140H	KDGIIWVATEGALNT	N	127-141	13	N-N140H	FALSE	CD4
N-Q229L	Q229L	LLLLDRLNQLESKMS	N	221-235	13	N-Q229L	FALSE	CD4
N-S235P	S235P	LLLLDRLNQLESKMS	N	221-235	13	N-S235P	FALSE	CD4
N-T165A	T165A	AIVLQLPQGTTLPKG	N	156-170	13	N-T165A	FALSE	CD4
N-T166A	T166A	AIVLQLPQGTTLPKG	N	156-170	13	N-T166A	FALSE	CD4
N-T54S	T54S	ASWFTALTQHGKEDL	N	50-64	13	N-T54S	FALSE	CD4
orf10-V6A	V6A	INVFAFPFTIYSLLL	orf10	Apr-18	13	ORF10-V6A	FALSE	CD4
orf1a-A4168T	A4168T	CTDDNALAYY	orf1a	4163-4172	13	ORF1A-A4168T	FALSE	CD8
orf1a-E3441G	E3441G	GTDLEGNFY	orf1a	3437-3445	13	ORF1A-E3441G	FALSE	CD8
orf1a-E4097Q	E4097Q	ALWEIQQVV	orf1a	4094-4102	13	ORF1A-E4097Q	FALSE	CD8
orf1a-P1321Q	P1321Q	PTDNYITTY	orf1a	1321-1329	13	ORF1A-P1321Q	FALSE	CD8
orf1a-P286T	P286T	KTIQPRVEK	orf1a	282-290	13	ORF1A-P286T	FALSE	CD8
orf1a-Q3890L	Q3890L	RVESSSKLWAQCVQL	orf1a	3880-3894	13	ORF1A-Q3890L	FALSE	CD4
orf1a-Q3893R	Q3893R	RVESSSKLWAQCVQL	orf1a	3880-3894	13	ORF1A-Q3893R	FALSE	CD4
orf1a-R3880G	R3880G	RVESSSKLWAQCVQL	orf1a	3880-3894	13	ORF1A-R3880G	FALSE	CD4
orf1a-T1638A	T1638A	TTDPSFLGRY	orf1a	1637-1646	13	ORF1A-T1638A	FALSE	CD8
orf1a-T4164N	T4164N	CTDDNALAYY	orf1a	4163-4172	13	ORF1A-T4164N	FALSE	CD8
orf1a-V4101A	V4101A	ALWEIQQVV	orf1a	4094-4102	13	ORF1A-V4101A	FALSE	CD8
orf1b-F6754L	F6754L	LDDFVEIIKSQDLSV	orf1b	2350-2364	13	ORF1B-F6754L	FALSE	CD4
orf1b-L6763I	L6763I	LDDFVEIIKSQDLSV	orf1b	2350-2364	13	ORF1B-L6763I	FALSE	CD4
orf1b-V5921M	V5921M	IPRRNVATL	orf1b	1515-1523	13	ORF1B-V5921M	FALSE	CD8
orf3a-L115S	L115S	YLYALVYFL	orf3a	107-115	13	ORF3A-L115S	FALSE	CD8
orf3a-L139V	L139V	LLYDANYFL	orf3a	139-147	13	ORF3A-L139V	FALSE	CD8
orf6-D30N	D30N	IWNLDYIINLIIKNL	orf6	26-40	13	ORF6-D30N	FALSE	CD4
orf6-L35I	L35I	IWNLDYIINLIIKNL	orf6	26-40	13	ORF6-L35I	FALSE	CD4
orf6-N39I	N39I	IWNLDYIINLIIKNL	orf6	26-40	13	ORF6-N39I	FALSE	CD4
orf6-N39T	N39T	IWNLDYIINLIIKNL	orf6	26-40	13	ORF6-N39T	FALSE	CD4
orf7a-D69H	D69H	DGVKHVYQLRARSVSPKL	orf7a	69-86	13	ORF7A-D69H	FALSE	CD4
orf8-P56H	P56H	SKWYIRVGARKSAPL	orf8	43-57	13	ORF8-P56H	FALSE	CD4
orf8-V49I	V49I	SKWYIRVGARKSAPL	orf8	43-57	13	ORF8-V49I	FALSE	CD4
S-R1107M	R1107M	GTHWFVTQR	S	1099-1107	13	S-R1107M	FALSE	CD8
S-R682Q	R682Q	SPRRARSVA	S	680-688	13	S-R682Q	FALSE	CD8
S-T827A	T827A	LLFNKVTLA	S	821-829	13	S-T827A	FALSE	CD8
S-W353C	W353C	YAWNRKRISNCVADY	S	351-365	13	S-W353C	FALSE	CD4
E-N66S	N66S	FYVYSRVKNLNSSRV	E	56-70	12	E-N66S	FALSE	CD4
E-R69T	R69T	FYVYSRVKNLNSSRV	E	56-70	12	E-R69T	FALSE	CD4
M-I140V	I140V	SELVIGAVIL	M	136-145	12	M-I140V	FALSE	CD8
M-R158S	R158S	GAVILRGHLRIAGHHLGR	M	141-158	12	M-R158S	FALSE	CD4
N-D341E	D341E	TWLTYTGAIKLDDKDPNF	N	329-346	12	N-D341E	FALSE	CD4
N-D341H	D341H	TWLTYTGAIKLDDKDPNF	N	329-346	12	N-D341H	FALSE	CD4
N-I131T	I131T	KDGIIWVATEGALNT	N	127-141	12	N-I131T	FALSE	CD4
N-K169N	K169N	AIVLQLPQGTTLPKG	N	156-170	12	N-K169N	FALSE	CD4
N-K347N	K347N	PNFKDQVILLNKHIDAYK	N	344-361	12	N-K347N	FALSE	CD4
N-P258H	P258H	KPRQKRTAT	N	257-265	12	N-P258H	FALSE	CD8
N-Q409H	Q409H	AADLDDFSKQLQQSM	N	397-411	12	N-Q409H	FALSE	CD4
N-R89T	R89T	IGYYRRATRRIRGGD	N	84-98	12	N-R89T	FALSE	CD4
N-S312L	S312L	ASAFFGMSRIGMEVT	N	311-325	12	N-S312L	FALSE	CD4
N-T135P	T135P	ATEGALNTPK	N	134-143	12	N-T135P	FALSE	CD8
N-Y109F	Y109F	MKDLSPRWYFYYLGTGPEAG	N	101-120	12	N-Y109F	FALSE	CD4
orf1a-A2192T	A2192T	ASMPTTIAK	orf1a	2192-2200	12	ORF1A-A2192T	FALSE	CD8
orf1a-F3183L	F3183L	FLLNKEMYL	orf1a	3183-3191	12	ORF1A-F3183L	FALSE	CD8
orf1a-K290E	K290E	KTIQPRVEK	orf1a	282-290	12	ORF1A-K290E	FALSE	CD8
orf1a-M3626I	M3626I	SAFAMMFVK	orf1a	3622-3630	12	ORF1A-M3626I	FALSE	CD8
orf1a-S2193A	S2193A	ASMPTTIAK	orf1a	2192-2200	12	ORF1A-S2193A	FALSE	CD8
orf1a-V288A	V288A	KTIQPRVEK	orf1a	282-290	12	ORF1A-V288A	FALSE	CD8
orf1a-V3892F	V3892F	RVESSSKLWAQCVQL	orf1a	3880-3894	12	ORF1A-V3892F	FALSE	CD4
orf1a-Y1646H	Y1646H	HTTDPSFLGRY	orf1a	1636-1646	12	ORF1A-Y1646H	FALSE	CD8
orf1b-I6427T	I6427T	YLDAYNMMI	orf1b	2018-2026	12	ORF1B-I6427T	FALSE	CD8
orf1b-M6425R	M6425R	YLDAYNMMI	orf1b	2018-2026	12	ORF1B-M6425R	FALSE	CD8
orf1b-V5721A	V5721A	VYIGDPAQL	orf1b	1320-1328	12	ORF1B-V5721A	FALSE	CD8
orf1b-V5921L	V5921L	IPRRNVATL	orf1b	1515-1523	12	ORF1B-V5921L	FALSE	CD8
orf3a-Q17K	Q17K	FMRIFTIGTVTLKQG	orf3a	Apr-18	12	ORF3A-Q17K	FALSE	CD4
orf6-I37V	I37V	IWNLDYIINLIIKNL	orf6	26-40	12	ORF6-I37V	FALSE	CD4
orf6-K38N	K38N	IWNLDYIINLIIKNL	orf6	26-40	12	ORF6-K38N	FALSE	CD4
orf6-N39S	N39S	IWNLDYIINLIIKNL	orf6	26-40	12	ORF6-N39S	FALSE	CD4
S-C361T	C361T	YAWNRKRISNCVADY	S	351-365	12	S-C361T	FALSE	CD4
S-D979V	D979V	VLNDILSRL	S	976-984	12	S-D979V	FALSE	CD8
S-F275L	F275L	YLQPRTFLL	S	269-278	12	S-F275L	FALSE	CD8
S-G1223C	G1223C	FIAGLIAIV	S	1220-1228	12	S-G1223C	FALSE	CD8
S-H1101N	H1101N	GTHWFVTQR	S	1099-1107	12	S-H1101N	FALSE	CD8
S-H69D	H69D	NVTWFHAIHVSGTNG	S	61-75	12	S-H69D	FALSE	CD4
S-L1024R	L1024R	QLIRAAEIRASANLAATK	S	1011 - 1028	12	S-L1024R	FALSE	CD4
S-L752I	L752I	NLLLQYGSFCTQLNR	S	751-765	12	S-L752I	FALSE	CD4
S-L763F	L763F	NLLLQYGSFCTQLNR	S	751-765	12	S-L763F	FALSE	CD4
S-L806V	L806V	NFSQILPDPSKPSKR	S	801-815	12	S-L806V	FALSE	CD4
S-T1100A	T1100A	GTHWFVTQR	S	1099-1107	12	S-T1100A	FALSE	CD8
S-V1189F	V1189F	RLNEVAKNL	S	1185-1193	12	S-V1189F	FALSE	CD8
S-V171L	V171L	CTFEYVSQPFLMDLE	S	166-180	12	S-V171L	FALSE	CD4/CD8
E-N66T	N66T	FYVYSRVKNLNSSRV	E	56-70	11	E-N66T	FALSE	CD4
E-S68Y	S68Y	FYVYSRVKNLNSSRV	E	56-70	11	E-S68Y	FALSE	CD4
M-I161M	I161M	LRIAGHHLGRCDIKD	M	149-163	11	M-I161M	FALSE	CD4
M-R146L	R146L	GAVILRGHLRIAGHHLGR	M	141-158	11	M-R146L	FALSE	CD4
N-D103A	D103A	MKDLSPRWYFYYLGTGPEAG	N	101-120	11	N-D103A	FALSE	CD4
N-G129D	G129D	KDGIIWVATEGALNT	N	127-141	11	N-G129D	FALSE	CD4
N-I351F	I351F	PNFKDQVILLNKHIDAYK	N	344-361	11	N-I351F	FALSE	CD4
N-I74V	I74V	FPRGQGVPI	N	66-74	11	N-I74V	FALSE	CD8
N-K299N	K299N	LIRQGTDYKHWPQIA	N	291-305	11	N-K299N	FALSE	CD4
N-P117L	P117L	RWYFYYLGTGPEAGL	N	107-121	11	N-P117L	FALSE	CD4
N-P302R	P302R	WPQIAQFAPSASAFF	N	301-315	11	N-P302R	FALSE	CD4
N-Q163E	Q163E	AIVLQLPQGTTLPKG	N	156-170	11	N-Q163E	FALSE	CD4
N-Q163H	Q163H	AIVLQLPQGTTLPKG	N	156-170	11	N-Q163H	FALSE	CD4
N-Q406K	Q406K	AADLDDFSKQLQQSM	N	397-411	11	N-Q406K	FALSE	CD4
N-T263N	T263N	KPRQKRTAT	N	257-265	11	N-T263N	FALSE	CD8
N-T366K	T366K	KTFPPTEPK	N	361-369	11	N-T366K	FALSE	CD8
N-Y360H	Y360H	PNFKDQVILLNKHIDAYK	N	344-361	11	N-Y360H	FALSE	CD4
orf10-F9I	F9I	INVFAFPFTIYSLLL	orf10	Apr-18	11	ORF10-F9I	FALSE	CD4
orf1a-D4166A	D4166A	CTDDNALAYY	orf1a	4163-4172	11	ORF1A-D4166A	FALSE	CD8
orf1a-E289D	E289D	KTIQPRVEK	orf1a	282-290	11	ORF1A-E289D	FALSE	CD8
orf1a-F813V	F813V	VTNNTFTLK	orf1a	808-816	11	ORF1A-F813V	FALSE	CD8
orf1a-K2608Q	K2608Q	STFNVPMEK	orf1a	2600-2608	11	ORF1A-K2608Q	FALSE	CD8
orf1a-L3644I	L3644I	FLLPSLATV	orf1a	3639-3647	11	ORF1A-L3644I	FALSE	CD8
orf1a-M3189T	M3189T	FLLNKEMYL	orf1a	3183-3191	11	ORF1A-M3189T	FALSE	CD8
orf1a-P2605L	P2605L	STFNVPMEK	orf1a	2600-2608	11	ORF1A-P2605L	FALSE	CD8
orf1a-S3622F	S3622F	SAFAMMFVK	orf1a	3622-3630	11	ORF1A-S3622F	FALSE	CD8
orf1a-T2196N	T2196N	ASMPTTIAK	orf1a	2192-2200	11	ORF1A-T2196N	FALSE	CD8
orf1a-V3881I	V3881I	RVESSSKLWAQCVQL	orf1a	3880-3894	11	ORF1A-V3881I	FALSE	CD4
orf1b-K6759R	K6759R	LDDFVEIIKSQDLSV	orf1b	2350-2364	11	ORF1B-K6759R	FALSE	CD4
orf1b-N5135I	N5135I	DTDFVNEFY	orf1b	729-737	11	ORF1B-N5135I	FALSE	CD8
orf1b-S6760A	S6760A	LDDFVEIIKSQDLSV	orf1b	2350-2364	11	ORF1B-S6760A	FALSE	CD4
orf1b-V6765L	V6765L	LDDFVEIIKSQDLSV	orf1b	2350-2364	11	ORF1B-V6765L	FALSE	CD4
orf3a-G18F	G18F	FMRIFTIGTVTLKQG	orf3a	Apr-18	11	ORF3A-G18F	FALSE	CD4
orf3a-H78N	H78N	ALSKGVHFV	orf3a	72-80	11	ORF3A-H78N	FALSE	CD8
orf6-N39D	N39D	IWNLDYIINLIIKNL	orf6	26-40	11	ORF6-N39D	FALSE	CD4
orf7a-A79P	A79P	DGVKHVYQLRARSVSPKL	orf7a	69-86	11	ORF7A-A79P	FALSE	CD4
S-A520T	A520T	VVLSFELLHAPATVC	S	511-525	11	S-A520T	FALSE	CD4
S-E1188A	E1188A	RLNEVAKNL	S	1185-1193	11	S-E1188A	FALSE	CD8
S-F1220L	F1220L	YEQYIKWPWYIWLGF	S	1206-1220	11	S-F1220L	FALSE	CD8
S-I1227V	I1227V	FIAGLIAIV	S	1220-1228	11	S-I1227V	FALSE	CD8
S-K356N	K356N	YAWNRKRISNCVADY	S	351-365	11	S-K356N	FALSE	CD4
S-K97Q	K97Q	GVYFASTEK	S	89-97	11	S-K97Q	FALSE	CD8
S-L270I	L270I	YLQPRTFLL	S	269-278	11	S-L270I	FALSE	CD8
S-L517I	L517I	VVLSFELLHAPATVC	S	511-525	11	S-L517I	FALSE	CD4
S-N1192D	N1192D	RLNEVAKNL	S	1185-1193	11	S-N1192D	FALSE	CD8
S-N1192I	N1192I	RLNEVAKNL	S	1185-1193	11	S-N1192I	FALSE	CD8
S-P82R	P82R	RFDNPVLPF	S	78-86	11	S-P82R	FALSE	CD8
S-R1107G	R1107G	GTHWFVTQR	S	1099-1107	11	S-R1107G	FALSE	CD8
S-S71A	S71A	NVTWFHAIHVSGTNG	S	61-75	11	S-S71A	FALSE	CD4
S-S758I	S758I	NLLLQYGSFCTQLNR	S	751-765	11	S-S758I	FALSE	CD4
S-S875F	S875F	TDEMIAQYTSALLAG	S	866-880	11	S-S875F	FALSE	CD4
S-T523A	T523A	VVLSFELLHAPATVC	S	511-525	11	S-T523A	FALSE	CD4
S-V433I	V433I	KLPDDFTGCV	S	424-433	11	S-V433I	FALSE	CD8
S-V62F	V62F	NVTWFHAIHVSGTNG	S	61-75	11	S-V62F	FALSE	CD4
M-G192V	G192V	LGASQRVAGDSGFAA	M	181-195	10	M-G192V	FALSE	CD4
M-I144T	I144T	SELVIGAVIL	M	136-145	10	M-I144T	FALSE	CD8
N-A336T	A336T	TWLTYTGAIKLDDKDPNF	N	329-346	10	N-A336T	FALSE	CD4
N-D128A	D128A	KDGIIWVATEGALNT	N	127-141	10	N-D128A	FALSE	CD4
N-D297A	D297A	LIRQGTDYKHWPQIA	N	291-305	10	N-D297A	FALSE	CD4
N-H300L	H300L	LIRQGTDYKHWPQIA	N	291-305	10	N-H300L	FALSE	CD4
N-K65E	K65E	SWFTALTQHGKEDLK	N	51-65	10	N-K65E	FALSE	CD4
N-P344T	P344T	PNFKDQVILLNKHIDAYK	N	344-361	10	N-P344T	FALSE	CD4
N-R14S	R14S	QRNAPRITF	N	Sep-17	10	N-R14S	FALSE	CD8
N-S310C	S310C	WPQIAQFAPSASAFF	N	301-315	10	N-S310C	FALSE	CD4
N-T16K	T16K	QRNAPRITF	N	Sep-17	10	N-T16K	FALSE	CD8
orf10-A8D	A8D	INVFAFPFTIYSLLL	orf10	Apr-18	10	ORF10-A8D	FALSE	CD4
orf1a-A4168V	A4168V	CTDDNALAYY	orf1a	4163-4172	10	ORF1A-A4168V	FALSE	CD8
orf1a-K290T	K290T	KTIQPRVEK	orf1a	282-290	10	ORF1A-K290T	FALSE	CD8
orf1a-K3630N	K3630N	SAFAMMFVK	orf1a	3622-3630	10	ORF1A-K3630N	FALSE	CD8
orf1a-L3887S	L3887S	KLWAQCVQL	orf1a	3886-3894	10	ORF1A-L3887S	FALSE	CD8
orf1a-M3189I	M3189I	FLLNKEMYL	orf1a	3183-3191	10	ORF1A-M3189I	FALSE	CD8
orf1a-R1645M	R1645M	HTTDPSFLGRY	orf1a	1636-1646	10	ORF1A-R1645M	FALSE	CD8
orf1a-Y4172H	Y4172H	CTDDNALAYY	orf1a	4163-4172	10	ORF1A-Y4172H	FALSE	CD8
orf1b-A6422S	A6422S	YLDAYNMMI	orf1b	2018-2026	10	ORF1B-A6422S	FALSE	CD8
orf1b-E5136V	E5136V	DTDFVNEFY	orf1b	729-737	10	ORF1B-E5136V	FALSE	CD8
orf1b-I6757V	I6757V	LDDFVEIIKSQDLSV	orf1b	2350-2364	10	ORF1B-I6757V	FALSE	CD4
orf1b-R5919G	R5919G	IPRRNVATL	orf1b	1515-1523	10	ORF1B-R5919G	FALSE	CD8
orf1b-V5533I	V5533I	VVYRGTTTYK	orf1b	1132-1141	10	ORF1B-V5533I	FALSE	CD8
orf3a-A110D	A110D	YLYALVYFL	orf3a	107-115	10	ORF3A-A110D	FALSE	CD8
orf3a-K16Q	K16Q	FMRIFTIGTVTLKQG	orf3a	Apr-18	10	ORF3A-K16Q	FALSE	CD4
orf3a-N144K	N144K	LLYDANYFL	orf3a	139-147	10	ORF3A-N144K	FALSE	CD8
orf3a-Y211F	Y211F	FTSDYYQLY	orf3a	207-215	10	ORF3A-Y211F	FALSE	CD8
orf6-I33M	I33M	IWNLDYIINLIIKNL	orf6	26-40	10	ORF6-I33M	FALSE	CD4
orf7a-R78G	R78G	RARSVSPKL	orf7a	78-86	10	ORF7A-R78G	FALSE	CD8
orf8-G50E	G50E	SKWYIRVGARKSAPL	orf8	43-57	10	ORF8-G50E	FALSE	CD4
orf8-K44R	K44R	SKWYIRVGARKSAPL	orf8	43-57	10	ORF8-K44R	FALSE	CD4
S-A352D	A352D	YAWNRKRISNCVADY	S	351-365	10	S-A352D	FALSE	CD4
S-D428G	D428G	KLPDDFTGCV	S	424-433	10	S-D428G	FALSE	CD8
S-D80S	D80S	RFDNPVLPF	S	78-86	10	S-D80S	FALSE	CD8
S-I1225T	I1225T	FIAGLIAIV	S	1220-1228	10	S-I1225T	FALSE	CD8
S-I358V	I358V	YAWNRKRISNCVADY	S	351-365	10	S-I358V	FALSE	CD4
S-L276P	L276P	YLQPRTFLL	S	269-278	10	S-L276P	FALSE	CD8
S-L461I	L461I	YNYLYRLFRKSNLKP	S	449-463	10	S-L461I	FALSE	CD4
S-L461P	L461P	YNYLYRLFRKSNLKP	S	449-463	10	S-L461P	FALSE	CD4
S-L517P	L517P	VVLSFELLHAPATVC	S	511-525	10	S-L517P	FALSE	CD4
S-L821I	L821I	LLFNKVTLA	S	821-829	10	S-L821I	FALSE	CD8
S-L981F	L981F	VLNDILSRL	S	976-984	10	S-L981F	FALSE	CD8
S-P521T	P521T	VVLSFELLHAPATVC	S	511-525	10	S-P521T	FALSE	CD4
S-P82S	P82S	RFDNPVLPF	S	78-86	10	S-P82S	FALSE	CD8
S-Q1011L	Q1011L	QLIRAAEIRASANLAATK	S	1011 - 1028	10	S-Q1011L	FALSE	CD4
S-Q173R	Q173R	CTFEYVSQPFLMDLE	S	166-180	10	S-Q173R	FALSE	CD4/CD8
S-Q218P	Q218P	PINLVRDLPQGFSAL	S	209-223	10	S-Q218P	FALSE	CD4
S-Q239H	Q239H	ITRFQTLLALHRSYL	S	235-249	10	S-Q239H	FALSE	CD4
S-R815M	R815M	NFSQILPDPSKPSKR	S	801-815	10	S-R815M	FALSE	CD4
S-R983C	R983C	VLNDILSRL	S	976-984	10	S-R983C	FALSE	CD8
S-S221A	S221A	PINLVRDLPQGFSAL	S	209-223	10	S-S221A	FALSE	CD4
E-L65M	L65M	FYVYSRVKNLNSSRV	E	56-70	9	E-L65M	FALSE	CD4
E-N66Y	N66Y	FYVYSRVKNLNSSRV	E	56-70	9	E-N66Y	FALSE	CD4
M-D190E	D190E	LGASQRVAGDSGFAA	M	181-195	9	M-D190E	FALSE	CD4
M-H155L	H155L	LRIAGHHLGRCDIKD	M	149-163	9	M-H155L	FALSE	CD4
M-L181F	L181F	LGASQRVAGDSGFAA	M	181-195	9	M-L181F	FALSE	CD4
M-S136C	S136C	SELVIGAVIL	M	136-145	9	M-S136C	FALSE	CD8
N-A12P	A12P	QRNAPRITF	N	Sep-17	9	N-A12P	FALSE	CD8
N-D348E	D348E	PNFKDQVILLNKHIDAYK	N	344-361	9	N-D348E	FALSE	CD4
N-F346L	F346L	PNFKDQVILLNKHIDAYK	N	344-361	9	N-F346L	FALSE	CD4
N-G120A	G120A	MKDLSPRWYFYYLGTGPEAG	N	101-120	9	N-G120A	FALSE	CD4
N-G170S	G170S	AIVLQLPQGTTLPKG	N	156-170	9	N-G170S	FALSE	CD4
N-I131M	I131M	KDGIIWVATEGALNT	N	127-141	9	N-I131M	FALSE	CD4
N-I337T	I337T	GTWLTYTGAIKLDDK	N	328-342	9	N-I337T	FALSE	CD4
N-K266R	K266R	KPRQKRTATKAYNVT	N	257-271	9	N-K266R	FALSE	CD4
N-K338R	K338R	GTWLTYTGAIKLDDK	N	328-342	9	N-K338R	FALSE	CD4
N-P368T	P368T	KTFPPTEPK	N	361-369	9	N-P368T	FALSE	CD8
N-Q349R	Q349R	PNFKDQVILLNKHIDAYK	N	344-361	9	N-Q349R	FALSE	CD4
N-T332S	T332S	TWLTYTGAIKLDDKDPNF	N	329-346	9	N-T332S	FALSE	CD4
N-W132L	W132L	KDGIIWVATEGALNT	N	127-141	9	N-W132L	FALSE	CD4
orf10-Y14F	Y14F	INVFAFPFTIYSLLL	orf10	Apr-18	9	ORF10-Y14F	FALSE	CD4
orf1a-A4170S	A4170S	CTDDNALAYY	orf1a	4163-4172	9	ORF1A-A4170S	FALSE	CD8
orf1a-D1639E	D1639E	HTTDPSFLGRY	orf1a	1636-1646	9	ORF1A-D1639E	FALSE	CD8
orf1a-N3443D	N3443D	GTDLEGNFY	orf1a	3437-3445	9	ORF1A-N3443D	FALSE	CD8
orf1a-P286Q	P286Q	KTIQPRVEK	orf1a	282-290	9	ORF1A-P286Q	FALSE	CD8
orf1a-Q285K	Q285K	KTIQPRVEK	orf1a	282-290	9	ORF1A-Q285K	FALSE	CD8
orf1a-Q3893L	Q3893L	KLWAQCVQL	orf1a	3886-3894	9	ORF1A-Q3893L	FALSE	CD8
orf1a-S1641C	S1641C	HTTDPSFLGRY	orf1a	1636-1646	9	ORF1A-S1641C	FALSE	CD8
orf1a-S3883A	S3883A	RVESSSKLWAQCVQL	orf1a	3880-3894	9	ORF1A-S3883A	FALSE	CD4
orf1a-T1322K	T1322K	PTDNYITTY	orf1a	1321-1329	9	ORF1A-T1322K	FALSE	CD8
orf1a-V3881A	V3881A	RVESSSKLWAQCVQL	orf1a	3880-3894	9	ORF1A-V3881A	FALSE	CD4
orf1b-A6422V	A6422V	YLDAYNMMI	orf1b	2018-2026	9	ORF1B-A6422V	FALSE	CD8
orf1b-D5132A	D5132A	DTDFVNEFY	orf1b	729-737	9	ORF1B-D5132A	FALSE	CD8
orf1b-D5132G	D5132G	DTDFVNEFY	orf1b	729-737	9	ORF1B-D5132G	FALSE	CD8
orf1b-E6756D	E6756D	LDDFVEIIKSQDLSV	orf1b	2350-2364	9	ORF1B-E6756D	FALSE	CD4
orf1b-I6757M	I6757M	LDDFVEIIKSQDLSV	orf1b	2350-2364	9	ORF1B-I6757M	FALSE	CD4
orf1b-I6757T	I6757T	LDDFVEIIKSQDLSV	orf1b	2350-2364	9	ORF1B-I6757T	FALSE	CD4
orf1b-V5721L	V5721L	VYIGDPAQL	orf1b	1320-1328	9	ORF1B-V5721L	FALSE	CD8
orf1b-V5921A	V5921A	IPRRNVATL	orf1b	1515-1523	9	ORF1B-V5921A	FALSE	CD8
orf1b-V6755I	V6755I	LDDFVEIIKSQDLSV	orf1b	2350-2364	9	ORF1B-V6755I	FALSE	CD4
orf1b-V6765I	V6765I	LDDFVEIIKSQDLSV	orf1b	2350-2364	9	ORF1B-V6765I	FALSE	CD4
orf3a-A110G	A110G	YLYALVYFL	orf3a	107-115	9	ORF3A-A110G	FALSE	CD8
orf3a-K75M	K75M	ALSKGVHFV	orf3a	72-80	9	ORF3A-K75M	FALSE	CD8
orf3a-N119I	N119I	VYFLQSINF	orf3a	112-120	9	ORF3A-N119I	FALSE	CD8
orf3a-Q17P	Q17P	FMRIFTIGTVTLKQG	orf3a	Apr-18	9	ORF3A-Q17P	FALSE	CD4
orf3a-T12S	T12S	FMRIFTIGTVTLKQG	orf3a	Apr-18	9	ORF3A-T12S	FALSE	CD4
orf3a-Y107F	Y107F	YLYALVYFL	orf3a	107-115	9	ORF3A-Y107F	FALSE	CD8
orf6-N39H	N39H	IWNLDYIINLIIKNL	orf6	26-40	9	ORF6-N39H	FALSE	CD4
orf7a-E92A	E92A	QEEVQELYSPIFLIV	orf7a	90-104	9	ORF7A-E92A	FALSE	CD4
orf7a-L102P	L102P	QEEVQELYSPIFLIV	orf7a	90-104	9	ORF7A-L102P	FALSE	CD4
orf7a-Q90L	Q90L	QEEVQELYSPIFLIV	orf7a	90-104	9	ORF7A-Q90L	FALSE	CD4
S-A879P	A879P	TDEMIAQYTSALLAG	S	866-880	9	S-A879P	FALSE	CD4
S-D867A	D867A	LTDEMIAQY	S	865-873	9	S-D867A	FALSE	CD8
S-E868K	E868K	FNGLTVLPPLLTDEM	S	855 - 869	9	S-E868K	FALSE	CD4
S-F1103S	F1103S	GTHWFVTQR	S	1099-1107	9	S-F1103S	FALSE	CD8
S-G857C	G857C	FNGLTVLPPLLTDEM	S	855 - 869	9	S-G857C	FALSE	CD4
S-I68K	I68K	NVTWFHAIHVSGTNG	S	61-75	9	S-I68K	FALSE	CD4
S-K97T	K97T	GVYFASTEK	S	89-97	9	S-K97T	FALSE	CD8
S-L216P	L216P	PINLVRDLPQGFSAL	S	209-223	9	S-L216P	FALSE	CD4
S-L518P	L518P	VVLSFELLHAPATVC	S	511-525	9	S-L518P	FALSE	CD4
S-L861F	L861F	FNGLTVLPPLLTDEM	S	855 - 869	9	S-L861F	FALSE	CD4
S-N448D	N448D	NYNYLYRLF	S	448-456	9	S-N448D	FALSE	CD8
S-R1014I	R1014I	QLIRAAEIRASANLAATK	S	1011 - 1028	9	S-R1014I	FALSE	CD4
S-R1107K	R1107K	GTHWFVTQR	S	1099-1107	9	S-R1107K	FALSE	CD8
S-R273T	R273T	YLQPRTFLL	S	269-278	9	S-R273T	FALSE	CD8
S-S359G	S359G	YAWNRKRISNCVADY	S	351-365	9	S-S359G	FALSE	CD4
S-S359T	S359T	YAWNRKRISNCVADY	S	351-365	9	S-S359T	FALSE	CD4
S-S680Y	S680Y	SPRRARSVA	S	680-688	9	S-S680Y	FALSE	CD8
S-S803L	S803L	NFSQILPDPSKPSKR	S	801-815	9	S-S803L	FALSE	CD4
S-S813R	S813R	NFSQILPDPSKPSKR	S	801-815	9	S-S813R	FALSE	CD4
S-S982L	S982L	VLNDILSRL	S	976-984	9	S-S982L	FALSE	CD8
S-Y1215H	Y1215H	QYIKWPWYI	S	1208-1216	9	S-Y1215H	FALSE	CD8
E-N66K	N66K	FYVYSRVKNLNSSRV	E	56-70	8	E-N66K	FALSE	CD4
M-A195V	A195V	LGASQRVAGDSGFAA	M	181-195	8	M-A195V	FALSE	CD4
M-D160E	D160E	LRIAGHHLGRCDIKD	M	149-163	8	M-D160E	FALSE	CD4
M-H155N	H155N	GAVILRGHLRIAGHHLGR	M	141-158	8	M-H155N	FALSE	CD4
M-S191L	S191L	LGASQRVAGDSGFAA	M	181-195	8	M-S191L	FALSE	CD4
M-V139L	V139L	SELVIGAVIL	M	136-145	8	M-V139L	FALSE	CD8
N-A119P	A119P	RWYFYYLGTGPEAGL	N	107-121	8	N-A119P	FALSE	CD4
N-A12E	A12E	QRNAPRITF	N	Sep-17	8	N-A12E	FALSE	CD8
N-D402N	D402N	AADLDDFSKQLQQSM	N	397-411	8	N-D402N	FALSE	CD4
N-D81N	D81N	DDQIGYYRRATRRIR	N	81-95	8	N-D81N	FALSE	CD4
N-E280Q	E280Q	KAYNVTQAFGRRGPE	N	266-280	8	N-E280Q	FALSE	CD4
N-F315L	F315L	WPQIAQFAPSASAFF	N	301-315	8	N-F315L	FALSE	CD4
N-K61R	K61R	SWFTALTQHGKEDLK	N	51-65	8	N-K61R	FALSE	CD4
N-L161I	L161I	AIVLQLPQGTTLPKG	N	156-170	8	N-L161I	FALSE	CD4
N-N11K	N11K	QRNAPRITF	N	Sep-17	8	N-N11K	FALSE	CD8
N-P117S	P117S	RWYFYYLGTGPEAGL	N	107-121	8	N-P117S	FALSE	CD4
N-P344Q	P344Q	TWLTYTGAIKLDDKDPNF	N	329-346	8	N-P344Q	FALSE	CD4
N-Q303L	Q303L	LIRQGTDYKHWPQIA	N	291-305	8	N-Q303L	FALSE	CD4
N-R226I	R226I	LLLLDRLNQLESKMS	N	221-235	8	N-R226I	FALSE	CD4
N-S404A	S404A	AADLDDFSKQLQQSM	N	397-411	8	N-S404A	FALSE	CD4
N-Y268H	Y268H	KAYNVTQAFGRRGPE	N	266-280	8	N-Y268H	FALSE	CD4
orf10-N5S	N5S	INVFAFPFTIYSLLL	orf10	Apr-18	8	ORF10-N5S	FALSE	CD4
orf10-N5Y	N5Y	INVFAFPFTIYSLLL	orf10	Apr-18	8	ORF10-N5Y	FALSE	CD4
orf1a-A2192S	A2192S	ASMPTTIAK	orf1a	2192-2200	8	ORF1A-A2192S	FALSE	CD8
orf1a-L3894S	L3894S	RVESSSKLWAQCVQL	orf1a	3880-3894	8	ORF1A-L3894S	FALSE	CD4
orf1a-Q285R	Q285R	KTIQPRVEK	orf1a	282-290	8	ORF1A-Q285R	FALSE	CD8
orf1a-S3883L	S3883L	RVESSSKLWAQCVQL	orf1a	3880-3894	8	ORF1A-S3883L	FALSE	CD4
orf1a-T3438I	T3438I	GTDLEGNFY	orf1a	3437-3445	8	ORF1A-T3438I	FALSE	CD8
orf1a-Y1329H	Y1329H	PTDNYITTY	orf1a	1321-1329	8	ORF1A-Y1329H	FALSE	CD8
orf1b-D6421H	D6421H	YLDAYNMMI	orf1b	2018-2026	8	ORF1B-D6421H	FALSE	CD8
orf1b-E6756K	E6756K	LDDFVEIIKSQDLSV	orf1b	2350-2364	8	ORF1B-E6756K	FALSE	CD4
orf1b-M6425K	M6425K	YLDAYNMMI	orf1b	2018-2026	8	ORF1B-M6425K	FALSE	CD8
orf1b-R5918C	R5918C	IPRRNVATL	orf1b	1515-1523	8	ORF1B-R5918C	FALSE	CD8
orf1b-S6760Y	S6760Y	LDDFVEIIKSQDLSV	orf1b	2350-2364	8	ORF1B-S6760Y	FALSE	CD4
orf1b-V6755A	V6755A	LDDFVEIIKSQDLSV	orf1b	2350-2364	8	ORF1B-V6755A	FALSE	CD4
orf3a-G76V	G76V	ALSKGVHFV	orf3a	72-80	8	ORF3A-G76V	FALSE	CD8
orf3a-K16T	K16T	FMRIFTIGTVTLKQG	orf3a	Apr-18	8	ORF3A-K16T	FALSE	CD4
orf3a-L15M	L15M	FMRIFTIGTVTLKQG	orf3a	Apr-18	8	ORF3A-L15M	FALSE	CD4
orf3a-T208A	T208A	FTSDYYQLY	orf3a	207-215	8	ORF3A-T208A	FALSE	CD8
orf6-L35R	L35R	IWNLDYIINLIIKNL	orf6	26-40	8	ORF6-L35R	FALSE	CD4
orf6-N34S	N34S	IWNLDYIINLIIKNL	orf6	26-40	8	ORF6-N34S	FALSE	CD4
orf7a-D69A	D69A	DGVKHVYQLRARSVSPKL	orf7a	69-86	8	ORF7A-D69A	FALSE	CD4
orf7a-H73R	H73R	DGVKHVYQLRARSVSPKL	orf7a	69-86	8	ORF7A-H73R	FALSE	CD4
orf7a-V74D	V74D	DGVKHVYQLRARSVSPKL	orf7a	69-86	8	ORF7A-V74D	FALSE	CD4
orf8-S43F	S43F	SKWYIRVGARKSAPL	orf8	43-57	8	ORF8-S43F	FALSE	CD4
S-A93V	A93V	GVYFASTEK	S	89-97	8	S-A93V	FALSE	CD8
S-D867E	D867E	LTDEMIAQY	S	865-873	8	S-D867E	FALSE	CD8
S-K1191R	K1191R	RLNEVAKNL	S	1185-1193	8	S-K1191R	FALSE	CD8
S-L249V	L249V	ITRFQTLLALHRSYL	S	235-249	8	S-L249V	FALSE	CD4
S-L806Q	L806Q	NFSQILPDPSKPSKR	S	801-815	8	S-L806Q	FALSE	CD4
S-L828I	L828I	LLFNKVTLA	S	821-829	8	S-L828I	FALSE	CD8
S-N1187H	N1187H	RLNEVAKNL	S	1185-1193	8	S-N1187H	FALSE	CD8
S-P426S	P426S	KLPDDFTGCV	S	424-433	8	S-P426S	FALSE	CD8
S-S221W	S221W	PINLVRDLPQGFSAL	S	209-223	8	S-S221W	FALSE	CD4
S-T240A	T240A	ITRFQTLLALHRSYL	S	235-249	8	S-T240A	FALSE	CD4
S-T874N	T874N	TDEMIAQYTSALLAG	S	866-880	8	S-T874N	FALSE	CD4
S-V395L	V395L	GVSPTKLNDLCFTNV	S	381-395	8	S-V395L	FALSE	CD4
S-Y449S	Y449S	NYNYLYRLF	S	448-456	8	S-Y449S	FALSE	CD8
M-C159F	C159F	LRIAGHHLGRCDIKD	M	149-163	7	M-C159F	FALSE	CD4
M-G189V	G189V	LSYYKLGASQRVAGD	M	176-190	7	M-G189V	FALSE	CD4
M-H155Q	H155Q	GAVILRGHLRIAGHHLGR	M	141-158	7	M-H155Q	FALSE	CD4
M-V139A	V139A	SELVIGAVIL	M	136-145	7	M-V139A	FALSE	CD8
M-V170I	V170I	TVATSRTLSY	M	169-178	7	M-V170I	FALSE	CD8
N-D225G	D225G	LLLLDRLNQLESKMS	N	221-235	7	N-D225G	FALSE	CD4
N-D343V	D343V	TWLTYTGAIKLDDKDPNF	N	329-346	7	N-D343V	FALSE	CD4
N-G129C	G129C	KDGIIWVATEGALNT	N	127-141	7	N-G129C	FALSE	CD4
N-G335V	G335V	TWLTYTGAIKLDDKDPNF	N	329-346	7	N-G335V	FALSE	CD4
N-G71C	G71C	FPRGQGVPI	N	66-74	7	N-G71C	FALSE	CD8
N-I15V	I15V	QRNAPRITF	N	Sep-17	7	N-I15V	FALSE	CD8
N-I337L	I337L	GMEVTPSGTWLTYTGAIKLD	N	321-340	7	N-I337L	FALSE	CD4/CD8
N-L121I	L121I	RWYFYYLGTGPEAGL	N	107-121	7	N-L121I	FALSE	CD4
N-N354D	N354D	PNFKDQVILLNKHIDAYK	N	344-361	7	N-N354D	FALSE	CD4
N-P142R	P142R	ATEGALNTPK	N	134-143	7	N-P142R	FALSE	CD8
N-P279T	P279T	KAYNVTQAFGRRGPE	N	266-280	7	N-P279T	FALSE	CD4
N-Q406R	Q406R	AADLDDFSKQLQQSM	N	397-411	7	N-Q406R	FALSE	CD4
N-R14P	R14P	QRNAPRITF	N	Sep-17	7	N-R14P	FALSE	CD8
N-R88Q	R88Q	IGYYRRATRRIRGGD	N	84-98	7	N-R88Q	FALSE	CD4
N-T16S	T16S	QRNAPRITF	N	Sep-17	7	N-T16S	FALSE	CD8
N-T334S	T334S	GTWLTYTGAIKLDDK	N	328-342	7	N-T334S	FALSE	CD4
N-V350I	V350I	PNFKDQVILLNKHIDAYK	N	344-361	7	N-V350I	FALSE	CD4
N-V72F	V72F	FPRGQGVPI	N	66-74	7	N-V72F	FALSE	CD8
N-W301C	W301C	YKHWPQIAQFAPSAS	N	298-312	7	N-W301C	FALSE	CD4
orf10-A8G	A8G	INVFAFPFTIYSLLL	orf10	Apr-18	7	ORF10-A8G	FALSE	CD4
orf1a-A3623T	A3623T	SAFAMMFVK	orf1a	3622-3630	7	ORF1A-A3623T	FALSE	CD8
orf1a-A3623V	A3623V	SAFAMMFVK	orf1a	3622-3630	7	ORF1A-A3623V	FALSE	CD8
orf1a-K3886N	K3886N	RVESSSKLWAQCVQL	orf1a	3880-3894	7	ORF1A-K3886N	FALSE	CD4
orf1a-L3184F	L3184F	FLLNKEMYL	orf1a	3183-3191	7	ORF1A-L3184F	FALSE	CD8
orf1b-E6756Q	E6756Q	LDDFVEIIKSQDLSV	orf1b	2350-2364	7	ORF1B-E6756Q	FALSE	CD4
orf1b-G5537S	G5537S	VVYRGTTTYK	orf1b	1132-1141	7	ORF1B-G5537S	FALSE	CD8
orf1b-L6420F	L6420F	YLDAYNMMI	orf1b	2018-2026	7	ORF1B-L6420F	FALSE	CD8
orf1b-Q6761L	Q6761L	LDDFVEIIKSQDLSV	orf1b	2350-2364	7	ORF1B-Q6761L	FALSE	CD4
orf1b-R5536L	R5536L	VVYRGTTTYK	orf1b	1132-1141	7	ORF1B-R5536L	FALSE	CD8
orf3a-D142E	D142E	LLYDANYFL	orf3a	139-147	7	ORF3A-D142E	FALSE	CD8
orf3a-F114C	F114C	YLYALVYFL	orf3a	107-115	7	ORF3A-F114C	FALSE	CD8
orf3a-F4S	F4S	FMRIFTIGTVTLKQG	orf3a	Apr-18	7	ORF3A-F4S	FALSE	CD4
orf3a-I10S	I10S	FMRIFTIGTVTLKQG	orf3a	Apr-18	7	ORF3A-I10S	FALSE	CD4
orf3a-K16M	K16M	FMRIFTIGTVTLKQG	orf3a	Apr-18	7	ORF3A-K16M	FALSE	CD4
orf3a-L140P	L140P	LLYDANYFL	orf3a	139-147	7	ORF3A-L140P	FALSE	CD8
orf3a-N119Y	N119Y	VYFLQSINF	orf3a	112-120	7	ORF3A-N119Y	FALSE	CD8
orf3a-Y107N	Y107N	YLYALVYFL	orf3a	107-115	7	ORF3A-Y107N	FALSE	CD8
orf6-K38I	K38I	IWNLDYIINLIIKNL	orf6	26-40	7	ORF6-K38I	FALSE	CD4
orf7a-R80G	R80G	DGVKHVYQLRARSVSPKL	orf7a	69-86	7	ORF7A-R80G	FALSE	CD4
orf7a-V71A	V71A	DGVKHVYQLRARSVSPKL	orf7a	69-86	7	ORF7A-V71A	FALSE	CD4
orf8-R48K	R48K	SKWYIRVGARKSAPL	orf8	43-57	7	ORF8-R48K	FALSE	CD4
S-A1015S	A1015S	QLIRAAEIRASANLAATK	S	1011 - 1028	7	S-A1015S	FALSE	CD4
S-A1190V	A1190V	RLNEVAKNL	S	1185-1193	7	S-A1190V	FALSE	CD8
S-A1226S	A1226S	FIAGLIAIV	S	1220-1228	7	S-A1226S	FALSE	CD8
S-A522T	A522T	VVLSFELLHAPATVC	S	511-525	7	S-A522T	FALSE	CD4
S-A871D	A871D	TDEMIAQYTSALLAG	S	866-880	7	S-A871D	FALSE	CD4
S-A876S	A876S	TDEMIAQYTSALLAG	S	866-880	7	S-A876S	FALSE	CD4
S-D80V	D80V	RFDNPVLPF	S	78-86	7	S-D80V	FALSE	CD8
S-D979H	D979H	VLNDILSRL	S	976-984	7	S-D979H	FALSE	CD8
S-E1188K	E1188K	RLNEVAKNL	S	1185-1193	7	S-E1188K	FALSE	CD8
S-G1099V	G1099V	GTHWFVTQR	S	1099-1107	7	S-G1099V	FALSE	CD8
S-H66N	H66N	PFFSNVTWFHAIHVS	S	57-71	7	S-H66N	FALSE	CD4
S-H69S	H69S	NVTWFHAIHVSGTNG	S	61-75	7	S-H69S	FALSE	CD4
S-I1225L	I1225L	FIAGLIAIV	S	1220-1228	7	S-I1225L	FALSE	CD8
S-I1227T	I1227T	FIAGLIAIV	S	1220-1228	7	S-I1227T	FALSE	CD8
S-I235V	I235V	ITRFQTLLALHRSYL	S	235-249	7	S-I235V	FALSE	CD4
S-K356M	K356M	YAWNRKRISNCVADY	S	351-365	7	S-K356M	FALSE	CD4
S-K356T	K356T	YAWNRKRISNCVADY	S	351-365	7	S-K356T	FALSE	CD4
S-L1224V	L1224V	FIAGLIAIV	S	1220-1228	7	S-L1224V	FALSE	CD8
S-L244V	L244V	ITRFQTLLALHRSYL	S	235-249	7	S-L244V	FALSE	CD4
S-N1187I	N1187I	RLNEVAKNL	S	1185-1193	7	S-N1187I	FALSE	CD8
S-N1187K	N1187K	RLNEVAKNL	S	1185-1193	7	S-N1187K	FALSE	CD8
S-N1192H	N1192H	RLNEVAKNL	S	1185-1193	7	S-N1192H	FALSE	CD8
S-N764K	N764K	NLLLQYGSFCTQLNR	S	751-765	7	S-N764K	FALSE	CD4
S-Q1208Y	Q1208Y	YEQYIKWPWYIWLGF	S	1206-1220	7	S-Q1208Y	FALSE	CD8
S-S60P	S60P	PFFSNVTWFHAIHVS	S	57-71	7	S-S60P	FALSE	CD4
S-T73N	T73N	NVTWFHAIHVSGTNG	S	61-75	7	S-T73N	FALSE	CD4
S-V1104A	V1104A	GTHWFVTQR	S	1099-1107	7	S-V1104A	FALSE	CD8
S-V382A	V382A	GVSPTKLNDLCFTNV	S	381-395	7	S-V382A	FALSE	CD4
M-A194S	A194S	LGASQRVAGDSGFAA	M	181-195	6	M-A194S	FALSE	CD4
M-D190Y	D190Y	LSYYKLGASQRVAGD	M	176-190	6	M-D190Y	FALSE	CD4
M-G189S	G189S	LGASQRVAGDSGFAA	M	181-195	6	M-G189S	FALSE	CD4
M-R174Q	R174Q	TVATSRTLSY	M	169-178	6	M-R174Q	FALSE	CD8
N-A119D	A119D	RWYFYYLGTGPEAGL	N	107-121	6	N-A119D	FALSE	CD4
N-D340V	D340V	GMEVTPSGTWLTYTGAIKLD	N	321-340	6	N-D340V	FALSE	CD4/CD8
N-E136A	E136A	ATEGALNTPK	N	134-143	6	N-E136A	FALSE	CD8
N-F17L	F17L	QRNAPRITF	N	Sep-17	6	N-F17L	FALSE	CD8
N-G275V	G275V	KAYNVTQAFGRRGPE	N	266-280	6	N-G275V	FALSE	CD4
N-I15L	I15L	QRNAPRITF	N	Sep-17	6	N-I15L	FALSE	CD8
N-K233N	K233N	LLLLDRLNQLESKMS	N	221-235	6	N-K233N	FALSE	CD4
N-K65I	K65I	SWFTALTQHGKEDLK	N	51-65	6	N-K65I	FALSE	CD4
N-L227V	L227V	LLLDRLNQL	N	222-230	6	N-L227V	FALSE	CD8
N-L64F	L64F	SWFTALTQHGKEDLK	N	51-65	6	N-L64F	FALSE	CD4
N-N11T	N11T	QRNAPRITF	N	Sep-17	6	N-N11T	FALSE	CD8
N-N11Y	N11Y	QRNAPRITF	N	Sep-17	6	N-N11Y	FALSE	CD8
N-N140D	N140D	ATEGALNTPK	N	134-143	6	N-N140D	FALSE	CD8
N-P326F	P326F	AFFGMSRIGMEVTPS	N	313-327	6	N-P326F	FALSE	CD4
N-Q409E	Q409E	AADLDDFSKQLQQSM	N	397-411	6	N-Q409E	FALSE	CD4
N-Q9E	Q9E	QRNAPRITF	N	Sep-17	6	N-Q9E	FALSE	CD8
N-R259W	R259W	KPRQKRTATKAYNVT	N	257-271	6	N-R259W	FALSE	CD4
N-S105N	S105N	MKDLSPRWYFYYLGTGPEAG	N	101-120	6	N-S105N	FALSE	CD4
N-T265A	T265A	KPRQKRTAT	N	257-265	6	N-T265A	FALSE	CD8
N-T265S	T265S	KPRQKRTATKAYNVT	N	257-271	6	N-T265S	FALSE	CD4
N-T325R	T325R	GMEVTPSGTWLTYTGAIKLD	N	321-340	6	N-T325R	FALSE	CD4/CD8
N-V350A	V350A	PNFKDQVILLNKHIDAYK	N	344-361	6	N-V350A	FALSE	CD4
N-V350G	V350G	PNFKDQVILLNKHIDAYK	N	344-361	6	N-V350G	FALSE	CD4
orf1a-A3623F	A3623F	SAFAMMFVK	orf1a	3622-3630	6	ORF1A-A3623F	FALSE	CD8
orf1a-D1639Y	D1639Y	TTDPSFLGRY	orf1a	1637-1646	6	ORF1A-D1639Y	FALSE	CD8
orf1a-D4165Y	D4165Y	CTDDNALAYY	orf1a	4163-4172	6	ORF1A-D4165Y	FALSE	CD8
orf1a-F3624C	F3624C	SAFAMMFVK	orf1a	3622-3630	6	ORF1A-F3624C	FALSE	CD8
orf1a-H1636Q	H1636Q	HTTDPSFLGRY	orf1a	1636-1646	6	ORF1A-H1636Q	FALSE	CD8
orf1a-L4169S	L4169S	CTDDNALAYY	orf1a	4163-4172	6	ORF1A-L4169S	FALSE	CD8
orf1a-M3627T	M3627T	SAFAMMFVK	orf1a	3622-3630	6	ORF1A-M3627T	FALSE	CD8
orf1a-N1324T	N1324T	PTDNYITTY	orf1a	1321-1329	6	ORF1A-N1324T	FALSE	CD8
orf1a-N3443T	N3443T	GTDLEGNFY	orf1a	3437-3445	6	ORF1A-N3443T	FALSE	CD8
orf1a-Q285L	Q285L	KTIQPRVEK	orf1a	282-290	6	ORF1A-Q285L	FALSE	CD8
orf1a-T2196A	T2196A	ASMPTTIAK	orf1a	2192-2200	6	ORF1A-T2196A	FALSE	CD8
orf1b-D6421V	D6421V	YLDAYNMMI	orf1b	2018-2026	6	ORF1B-D6421V	FALSE	CD8
orf1b-V5134G	V5134G	DTDFVNEFY	orf1b	729-737	6	ORF1B-V5134G	FALSE	CD8
orf3a-L15I	L15I	FMRIFTIGTVTLKQG	orf3a	Apr-18	6	ORF3A-L15I	FALSE	CD4
orf3a-L214M	L214M	FTSDYYQLY	orf3a	207-215	6	ORF3A-L214M	FALSE	CD8
orf3a-Q17E	Q17E	FMRIFTIGTVTLKQG	orf3a	Apr-18	6	ORF3A-Q17E	FALSE	CD4
orf3a-T12Q	T12Q	FMRIFTIGTVTLKQG	orf3a	Apr-18	6	ORF3A-T12Q	FALSE	CD4
orf6-I32F	I32F	IWNLDYIINLIIKNL	orf6	26-40	6	ORF6-I32F	FALSE	CD4
orf6-L29I	L29I	IWNLDYIINLIIKNL	orf6	26-40	6	ORF6-L29I	FALSE	CD4
orf7a-F101S	F101S	QEEVQELYSPIFLIV	orf7a	90-104	6	ORF7A-F101S	FALSE	CD4
orf7a-H73Q	H73Q	DGVKHVYQLRARSVSPKL	orf7a	69-86	6	ORF7A-H73Q	FALSE	CD4
orf7a-I100N	I100N	QEEVQELYSPIFLIV	orf7a	90-104	6	ORF7A-I100N	FALSE	CD4
orf7a-L102I	L102I	QEEVQELYSPIFLIV	orf7a	90-104	6	ORF7A-L102I	FALSE	CD4
orf7a-P99Q	P99Q	QEEVQELYSPIFLIV	orf7a	90-104	6	ORF7A-P99Q	FALSE	CD4
orf7a-S98T	S98T	QEEVQELYSPIFLIV	orf7a	90-104	6	ORF7A-S98T	FALSE	CD4
orf7a-V93T	V93T	QEEVQELYSPIFLIV	orf7a	90-104	6	ORF7A-V93T	FALSE	CD4
orf7a-Y97N	Y97N	QEEVQELYSPIFLIV	orf7a	90-104	6	ORF7A-Y97N	FALSE	CD4
orf8-K44E	K44E	SKWYIRVGARKSAPL	orf8	43-57	6	ORF8-K44E	FALSE	CD4
S-A1025G	A1025G	QLIRAAEIRASANLAATK	S	1011 - 1028	6	S-A1025G	FALSE	CD4
S-A1222T	A1222T	FIAGLIAIV	S	1220-1228	6	S-A1222T	FALSE	CD8
S-A876T	A876T	TDEMIAQYTSALLAG	S	866-880	6	S-A876T	FALSE	CD4
S-D428Y	D428Y	KLPDDFTGCV	S	424-433	6	S-D428Y	FALSE	CD8
S-D80E	D80E	RFDNPVLPF	S	78-86	6	S-D80E	FALSE	CD8
S-F275S	F275S	YLQPRTFLL	S	269-278	6	S-F275S	FALSE	CD8
S-F58L	F58L	PFFSNVTWFHAIHVS	S	57-71	6	S-F58L	FALSE	CD4
S-G219C	G219C	SKHTPINLVRDLPQG	S	205-219	6	S-G219C	FALSE	CD4
S-H69L	H69L	PFFSNVTWFHAIHVS	S	57-71	6	S-H69L	FALSE	CD4
S-H69P	H69P	PFFSNVTWFHAIHVS	S	57-71	6	S-H69P	FALSE	CD4
S-K206N	K206N	SKHTPINLVRDLPQG	S	205-219	6	S-K206N	FALSE	CD4
S-K278E	K278E	YLQPRTFLL	S	269-278	6	S-K278E	FALSE	CD8
S-K462I	K462I	YNYLYRLFRKSNLKP	S	449-463	6	S-K462I	FALSE	CD4
S-K462T	K462T	YNYLYRLFRKSNLKP	S	449-463	6	S-K462T	FALSE	CD4
S-L822I	L822I	LLFNKVTLA	S	821-829	6	S-L822I	FALSE	CD8
S-N61D	N61D	PFFSNVTWFHAIHVS	S	57-71	6	S-N61D	FALSE	CD4
S-N61K	N61K	PFFSNVTWFHAIHVS	S	57-71	6	S-N61K	FALSE	CD4
S-N61S	N61S	PFFSNVTWFHAIHVS	S	57-71	6	S-N61S	FALSE	CD4
S-N81Y	N81Y	RFDNPVLPF	S	78-86	6	S-N81Y	FALSE	CD8
S-N824D	N824D	LLFNKVTLA	S	821-829	6	S-N824D	FALSE	CD8
S-N824S	N824S	LLFNKVTLA	S	821-829	6	S-N824S	FALSE	CD8
S-N856D	N856D	FNGLTVLPPLLTDEM	S	855 - 869	6	S-N856D	FALSE	CD4
S-P217L	P217L	PINLVRDLPQGFSAL	S	209-223	6	S-P217L	FALSE	CD4
S-P85Q	P85Q	RFDNPVLPF	S	78-86	6	S-P85Q	FALSE	CD8
S-P863L	P863L	FNGLTVLPPLLTDEM	S	855 - 869	6	S-P863L	FALSE	CD4
S-Q804R	Q804R	NFSQILPDPSKPSKR	S	801-815	6	S-Q804R	FALSE	CD4
S-Q872K	Q872K	TDEMIAQYTSALLAG	S	866-880	6	S-Q872K	FALSE	CD4
S-S383F	S383F	GVSPTKLNDLCFTNV	S	381-395	6	S-S383F	FALSE	CD4
S-S459P	S459P	YNYLYRLFRKSNLKP	S	449-463	6	S-S459P	FALSE	CD4
S-V1189A	V1189A	RLNEVAKNL	S	1185-1193	6	S-V1189A	FALSE	CD8
S-V511L	V511L	VVLSFELLHAPATVC	S	511-525	6	S-V511L	FALSE	CD4
S-W1214F	W1214F	QYIKWPWYI	S	1208-1216	6	S-W1214F	FALSE	CD8
S-W353L	W353L	YAWNRKRISNCVADY	S	351-365	6	S-W353L	FALSE	CD4
E-N64D	N64D	FYVYSRVKNLNSSRV	E	56-70	5	E-N64D	FALSE	CD4
E-N66H	N66H	FYVYSRVKNLNSSRV	E	56-70	5	E-N66H	FALSE	CD4
E-R69S	R69S	FYVYSRVKNLNSSRV	E	56-70	5	E-R69S	FALSE	CD4
M-A194T	A194T	LGASQRVAGDSGFAA	M	181-195	5	M-A194T	FALSE	CD4
M-D163E	D163E	LRIAGHHLGRCDIKD	M	149-163	5	M-D163E	FALSE	CD4
M-L149I	L149I	LRGHLRIAGHHLGRC	M	145-159	5	M-L149I	FALSE	CD4
M-S173A	S173A	TSRTLSYYKLGASQRVA	M	172-188	5	M-S173A	FALSE	CD4
N-A50T	A50T	ASWFTALTQHGKEDL	N	50-64	5	N-A50T	FALSE	CD4
N-D63E	D63E	SWFTALTQHGKEDLK	N	51-65	5	N-D63E	FALSE	CD4
N-E118V	E118V	MKDLSPRWYFYYLGTGPEAG	N	101-120	5	N-E118V	FALSE	CD4
N-E280D	E280D	KAYNVTQAFGRRGPE	N	266-280	5	N-E280D	FALSE	CD4
N-G71V	G71V	FPRGQGVPI	N	66-74	5	N-G71V	FALSE	CD8
N-L139S	L139S	ATEGALNTPK	N	134-143	5	N-L139S	FALSE	CD8
N-L161H	L161H	AIVLQLPQGTTLPKG	N	156-170	5	N-L161H	FALSE	CD4
N-N140Y	N140Y	KDGIIWVATEGALNT	N	127-141	5	N-N140Y	FALSE	CD4
N-P168R	P168R	AIVLQLPQGTTLPKG	N	156-170	5	N-P168R	FALSE	CD4
N-P168T	P168T	AIVLQLPQGTTLPKG	N	156-170	5	N-P168T	FALSE	CD4
N-P67Y	P67Y	FPRGQGVPI	N	66-74	5	N-P67Y	FALSE	CD8
N-P73T	P73T	FPRGQGVPI	N	66-74	5	N-P73T	FALSE	CD8
N-Q160L	Q160L	AIVLQLPQGTTLPKG	N	156-170	5	N-Q160L	FALSE	CD4
N-Q303R	Q303R	LIRQGTDYKHWPQIA	N	291-305	5	N-Q303R	FALSE	CD4
N-Q83H	Q83H	DDQIGYYRRATRRIR	N	81-95	5	N-Q83H	FALSE	CD4
N-R262L	R262L	KPRQKRTAT	N	257-265	5	N-R262L	FALSE	CD8
N-S318L	S318L	ASAFFGMSRIGMEVT	N	311-325	5	N-S318L	FALSE	CD4
N-T141R	T141R	ATEGALNTPK	N	134-143	5	N-T141R	FALSE	CD8
N-T265N	T265N	KPRQKRTATKAYNVT	N	257-271	5	N-T265N	FALSE	CD4
N-T325A	T325A	ASAFFGMSRIGMEVT	N	311-325	5	N-T325A	FALSE	CD4
N-T329E	T329E	MEVTPSGTWL	N	322-331	5	N-T329E	FALSE	CD8
N-T91A	T91A	DDQIGYYRRATRRIR	N	81-95	5	N-T91A	FALSE	CD4
N-W52L	W52L	ASWFTALTQHGKEDL	N	50-64	5	N-W52L	FALSE	CD4
orf1a-A2199S	A2199S	ASMPTTIAK	orf1a	2192-2200	5	ORF1A-A2199S	FALSE	CD8
orf1a-A3625T	A3625T	SAFAMMFVK	orf1a	3622-3630	5	ORF1A-A3625T	FALSE	CD8
orf1a-C3891F	C3891F	KLWAQCVQL	orf1a	3886-3894	5	ORF1A-C3891F	FALSE	CD8
orf1a-C4163F	C4163F	CTDDNALAYY	orf1a	4163-4172	5	ORF1A-C4163F	FALSE	CD8
orf1a-C4163Y	C4163Y	CTDDNALAYY	orf1a	4163-4172	5	ORF1A-C4163Y	FALSE	CD8
orf1a-D4166E	D4166E	CTDDNALAYY	orf1a	4163-4172	5	ORF1A-D4166E	FALSE	CD8
orf1a-G3442C	G3442C	GTDLEGNFY	orf1a	3437-3445	5	ORF1A-G3442C	FALSE	CD8
orf1a-H1636R	H1636R	HTTDPSFLGRY	orf1a	1636-1646	5	ORF1A-H1636R	FALSE	CD8
orf1a-L3191I	L3191I	FLLNKEMYL	orf1a	3183-3191	5	ORF1A-L3191I	FALSE	CD8
orf1a-L3887F	L3887F	KLWAQCVQL	orf1a	3886-3894	5	ORF1A-L3887F	FALSE	CD8
orf1a-M2194T	M2194T	ASMPTTIAK	orf1a	2192-2200	5	ORF1A-M2194T	FALSE	CD8
orf1a-N3186K	N3186K	FLLNKEMYL	orf1a	3183-3191	5	ORF1A-N3186K	FALSE	CD8
orf1a-N3186S	N3186S	FLLNKEMYL	orf1a	3183-3191	5	ORF1A-N3186S	FALSE	CD8
orf1a-N811I	N811I	VTNNTFTLK	orf1a	808-816	5	ORF1A-N811I	FALSE	CD8
orf1a-P1640T	P1640T	HTTDPSFLGRY	orf1a	1636-1646	5	ORF1A-P1640T	FALSE	CD8
orf1a-P2195Q	P2195Q	ASMPTTIAK	orf1a	2192-2200	5	ORF1A-P2195Q	FALSE	CD8
orf1a-P3642L	P3642L	FLLPSLATV	orf1a	3639-3647	5	ORF1A-P3642L	FALSE	CD8
orf1a-Q3893P	Q3893P	KLWAQCVQL	orf1a	3886-3894	5	ORF1A-Q3893P	FALSE	CD8
orf1a-R3880S	R3880S	RVESSSKLWAQCVQL	orf1a	3880-3894	5	ORF1A-R3880S	FALSE	CD4
orf1a-S3622Y	S3622Y	SAFAMMFVK	orf1a	3622-3630	5	ORF1A-S3622Y	FALSE	CD8
orf1a-V4102L	V4102L	ALWEIQQVV	orf1a	4094-4102	5	ORF1A-V4102L	FALSE	CD8
orf1b-A5727T	A5727T	VYIGDPAQL	orf1b	1320-1328	5	ORF1B-A5727T	FALSE	CD8
orf1b-A6422T	A6422T	YLDAYNMMI	orf1b	2018-2026	5	ORF1B-A6422T	FALSE	CD8
orf1b-D5130E	D5130E	DTDFVNEFY	orf1b	729-737	5	ORF1B-D5130E	FALSE	CD8
orf1b-F5133S	F5133S	DTDFVNEFY	orf1b	729-737	5	ORF1B-F5133S	FALSE	CD8
orf1b-F5133V	F5133V	DTDFVNEFY	orf1b	729-737	5	ORF1B-F5133V	FALSE	CD8
orf1b-I6757L	I6757L	LDDFVEIIKSQDLSV	orf1b	2350-2364	5	ORF1B-I6757L	FALSE	CD4
orf1b-L6420P	L6420P	YLDAYNMMI	orf1b	2018-2026	5	ORF1B-L6420P	FALSE	CD8
orf1b-M6425L	M6425L	YLDAYNMMI	orf1b	2018-2026	5	ORF1B-M6425L	FALSE	CD8
orf1b-M6426L	M6426L	YLDAYNMMI	orf1b	2018-2026	5	ORF1B-M6426L	FALSE	CD8
orf1b-Q6761H	Q6761H	LDDFVEIIKSQDLSV	orf1b	2350-2364	5	ORF1B-Q6761H	FALSE	CD4
orf1b-R5918H	R5918H	IPRRNVATL	orf1b	1515-1523	5	ORF1B-R5918H	FALSE	CD8
orf1b-S6760P	S6760P	LDDFVEIIKSQDLSV	orf1b	2350-2364	5	ORF1B-S6760P	FALSE	CD4
orf3a-17del	17del	FMRIFTIGTVTLKQG	orf3a	Apr-18	5	ORF3A-17DEL	FALSE	CD4
orf3a-18del	18del	FMRIFTIGTVTLKQG	orf3a	Apr-18	5	ORF3A-18DEL	FALSE	CD4
orf3a-D210V	D210V	FTSDYYQLY	orf3a	207-215	5	ORF3A-D210V	FALSE	CD8
orf3a-L108R	L108R	YLYALVYFL	orf3a	107-115	5	ORF3A-L108R	FALSE	CD8
orf6-26del	26del	IWNLDYIINLIIKNL	orf6	26-40	5	ORF6-26DEL	FALSE	CD4
orf6-30del	30del	IWNLDYIINLIIKNL	orf6	26-40	5	ORF6-30DEL	FALSE	CD4
orf6-31del	31del	IWNLDYIINLIIKNL	orf6	26-40	5	ORF6-31DEL	FALSE	CD4
orf6-K38E	K38E	IWNLDYIINLIIKNL	orf6	26-40	5	ORF6-K38E	FALSE	CD4
orf6-N39Y	N39Y	IWNLDYIINLIIKNL	orf6	26-40	5	ORF6-N39Y	FALSE	CD4
orf7a-E91G	E91G	QEEVQELYSPIFLIV	orf7a	90-104	5	ORF7A-E91G	FALSE	CD4
orf7a-E91K	E91K	QEEVQELYSPIFLIV	orf7a	90-104	5	ORF7A-E91K	FALSE	CD4
orf7a-L102R	L102R	QEEVQELYSPIFLIV	orf7a	90-104	5	ORF7A-L102R	FALSE	CD4
orf7a-L102V	L102V	QEEVQELYSPIFLIV	orf7a	90-104	5	ORF7A-L102V	FALSE	CD4
orf7a-S81R	S81R	DGVKHVYQLRARSVSPKL	orf7a	69-86	5	ORF7A-S81R	FALSE	CD4
orf7a-Y75L	Y75L	DGVKHVYQLRARSVSPKL	orf7a	69-86	5	ORF7A-Y75L	FALSE	CD4
orf8-S43Y	S43Y	SKWYIRVGARKSAPL	orf8	43-57	5	ORF8-S43Y	FALSE	CD4
S-240del	240del	ITRFQTLLALHRSYL	S	235-249	5	S-240DEL	FALSE	CD4
S-A1226T	A1226T	FIAGLIAIV	S	1220-1228	5	S-A1226T	FALSE	CD8
S-D867N	D867N	FNGLTVLPPLLTDEM	S	855 - 869	5	S-D867N	FALSE	CD4
S-E516G	E516G	VVLSFELLHAPATVC	S	511-525	5	S-E516G	FALSE	CD4
S-F58S	F58S	PFFSNVTWFHAIHVS	S	57-71	5	S-F58S	FALSE	CD4
S-F759L	F759L	NLLLQYGSFCTQLNR	S	751-765	5	S-F759L	FALSE	CD4
S-F92L	F92L	GVYFASTEK	S	89-97	5	S-F92L	FALSE	CD8
S-G1223V	G1223V	FIAGLIAIV	S	1220-1228	5	S-G1223V	FALSE	CD8
S-G431V	G431V	KLPDDFTGCV	S	424-433	5	S-G431V	FALSE	CD8
S-G880S	G880S	TDEMIAQYTSALLAG	S	866-880	5	S-G880S	FALSE	CD4
S-H1058L	H1058L	APHGVVFL	S	1056-1063	5	S-H1058L	FALSE	CD8
S-H66L	H66L	NVTWFHAIHVSGTNG	S	61-75	5	S-H66L	FALSE	CD4
S-H69N	H69N	PFFSNVTWFHAIHVS	S	57-71	5	S-H69N	FALSE	CD4
S-I1216F	I1216F	YEQYIKWPWYIWLGF	S	1206-1220	5	S-I1216F	FALSE	CD8
S-I1221L	I1221L	FIAGLIAIV	S	1220-1228	5	S-I1221L	FALSE	CD8
S-I1225S	I1225S	FIAGLIAIV	S	1220-1228	5	S-I1225S	FALSE	CD8
S-K458R	K458R	YNYLYRLFRKSNLKP	S	449-463	5	S-K458R	FALSE	CD4
S-K97M	K97M	GVYFASTEK	S	89-97	5	S-K97M	FALSE	CD8
S-L1193F	L1193F	RLNEVAKNL	S	1185-1193	5	S-L1193F	FALSE	CD8
S-L390I	L390I	GVSPTKLNDLCFTNV	S	381-395	5	S-L390I	FALSE	CD4
S-L513P	L513P	VVLSFELLHAPATVC	S	511-525	5	S-L513P	FALSE	CD4
S-L752V	L752V	NLLLQYGSFCTQLNR	S	751-765	5	S-L752V	FALSE	CD4
S-L763S	L763S	NLLLQYGSFCTQLNR	S	751-765	5	S-L763S	FALSE	CD4
S-L878S	L878S	TDEMIAQYTSALLAG	S	866-880	5	S-L878S	FALSE	CD4
S-L878V	L878V	TDEMIAQYTSALLAG	S	866-880	5	S-L878V	FALSE	CD4
S-N1192K	N1192K	RLNEVAKNL	S	1185-1193	5	S-N1192K	FALSE	CD8
S-N74S	N74S	NVTWFHAIHVSGTNG	S	61-75	5	S-N74S	FALSE	CD4
S-N81D	N81D	RFDNPVLPF	S	78-86	5	S-N81D	FALSE	CD8
S-N81S	N81S	RFDNPVLPF	S	78-86	5	S-N81S	FALSE	CD8
S-N824Y	N824Y	LLFNKVTLA	S	821-829	5	S-N824Y	FALSE	CD8
S-P812A	P812A	NFSQILPDPSKPSKR	S	801-815	5	S-P812A	FALSE	CD4
S-Q1208K	Q1208K	QYIKWPWYI	S	1208-1216	5	S-Q1208K	FALSE	CD8
S-R457T	R457T	YNYLYRLFRKSNLKP	S	449-463	5	S-R457T	FALSE	CD4
S-S1003I	S1003I	RLQSLQTYV	S	1000-1008	5	S-S1003I	FALSE	CD8
S-T1100S	T1100S	GTHWFVTQR	S	1099-1107	5	S-T1100S	FALSE	CD8
S-T274A	T274A	YLQPRTFLL	S	269-278	5	S-T274A	FALSE	CD8
S-T385P	T385P	GVSPTKLNDLCFTNV	S	381-395	5	S-T385P	FALSE	CD4
S-T523S	T523S	VVLSFELLHAPATVC	S	511-525	5	S-T523S	FALSE	CD4
S-V1008M	V1008M	RLQSLQTYV	S	1000-1008	5	S-V1008M	FALSE	CD8
S-V1061A	V1061A	APHGVVFL	S	1056-1063	5	S-V1061A	FALSE	CD8
S-V1065M	V1065M	VVFLHVTYV	S	1060-1068	5	S-V1065M	FALSE	CD8
S-V362L	V362L	YAWNRKRISNCVADY	S	351-365	5	S-V362L	FALSE	CD4
S-V512L	V512L	VVLSFELLHAPATVC	S	511-525	5	S-V512L	FALSE	CD4
S-V524F	V524F	VVLSFELLHAPATVC	S	511-525	5	S-V524F	FALSE	CD4
S-V826A	V826A	LLFNKVTLA	S	821-829	5	S-V826A	FALSE	CD8
S-V976A	V976A	VLNDILSRL	S	976-984	5	S-V976A	FALSE	CD8
S-V976I	V976I	VLNDILSRL	S	976-984	5	S-V976I	FALSE	CD8
E-N66D	N66D	FYVYSRVKNLNSSRV	E	56-70	4	E-N66D	FALSE	CD4
E-S60A	S60A	FYVYSRVKNLNSSRV	E	56-70	4	E-S60A	FALSE	CD4
E-Y59H	Y59H	FYVYSRVKNLNSSRV	E	56-70	4	E-Y59H	FALSE	CD4
M-A188V	A188V	LGASQRVAGDSGFAA	M	181-195	4	M-A188V	FALSE	CD4
M-D190N	D190N	LGASQRVAGDSGFAA	M	181-195	4	M-D190N	FALSE	CD4
M-G147R	G147R	GAVILRGHLRIAGHHLGR	M	141-158	4	M-G147R	FALSE	CD4
M-H148L	H148L	GAVILRGHLRIAGHHLGR	M	141-158	4	M-H148L	FALSE	CD4
M-I161T	I161T	LRIAGHHLGRCDIKD	M	149-163	4	M-I161T	FALSE	CD4
M-K180N	K180N	SYYKLGASQRVAGDS	M	177-191	4	M-K180N	FALSE	CD4
M-T172R	T172R	TVATSRTLSY	M	169-178	4	M-T172R	FALSE	CD8
M-T175K	T175K	TVATSRTLSY	M	169-178	4	M-T175K	FALSE	CD8
N-A305E	A305E	WPQIAQFAPSASAFF	N	301-315	4	N-A305E	FALSE	CD4
N-D341V	D341V	TWLTYTGAIKLDDKDPNF	N	329-346	4	N-D341V	FALSE	CD4
N-F307I	F307I	YKHWPQIAQFAPSAS	N	298-312	4	N-F307I	FALSE	CD4
N-G116W	G116W	RWYFYYLGTGPEAGL	N	107-121	4	N-G116W	FALSE	CD4
N-G278C	G278C	KAYNVTQAFGRRGPE	N	266-280	4	N-G278C	FALSE	CD4
N-G60V	G60V	ASWFTALTQHGKEDL	N	50-64	4	N-G60V	FALSE	CD4
N-I131K	I131K	KDGIIWVATEGALNT	N	127-141	4	N-I131K	FALSE	CD4
N-K127I	K127I	KDGIIWVATEGALNT	N	127-141	4	N-K127I	FALSE	CD4
N-K127N	K127N	KDGIIWVATEGALNT	N	127-141	4	N-K127N	FALSE	CD4
N-K233E	K233E	LLLLDRLNQLESKMS	N	221-235	4	N-K233E	FALSE	CD4
N-K347E	K347E	PNFKDQVILLNKHIDAYK	N	344-361	4	N-K347E	FALSE	CD4
N-K61T	K61T	ASWFTALTQHGKEDL	N	50-64	4	N-K61T	FALSE	CD4
N-L353V	L353V	PNFKDQVILLNKHIDAYK	N	344-361	4	N-L353V	FALSE	CD4
N-L56I	L56I	ASWFTALTQHGKEDL	N	50-64	4	N-L56I	FALSE	CD4
N-P142A	P142A	ATEGALNTPK	N	134-143	4	N-P142A	FALSE	CD8
N-Q260P	Q260P	KPRQKRTAT	N	257-265	4	N-Q260P	FALSE	CD8
N-Q408R	Q408R	AADLDDFSKQLQQSM	N	397-411	4	N-Q408R	FALSE	CD4
N-R277H	R277H	KAYNVTQAFGRRGPE	N	266-280	4	N-R277H	FALSE	CD4
N-S235A	S235A	LLLLDRLNQLESKMS	N	221-235	4	N-S235A	FALSE	CD4
N-T263A	T263A	KPRQKRTAT	N	257-265	4	N-T263A	FALSE	CD8
N-T332N	T332N	GTWLTYTGAIKLDDK	N	328-342	4	N-T332N	FALSE	CD4
N-T91N	T91N	IGYYRRATRRIRGGD	N	84-98	4	N-T91N	FALSE	CD4
N-Y111H	Y111H	MKDLSPRWYFYYLGTGPEAG	N	101-120	4	N-Y111H	FALSE	CD4
N-Y87H	Y87H	DDQIGYYRRATRRIR	N	81-95	4	N-Y87H	FALSE	CD4
orf10-L18F	L18F	INVFAFPFTIYSLLL	orf10	Apr-18	4	ORF10-L18F	FALSE	CD4
orf1a-A3625E	A3625E	SAFAMMFVK	orf1a	3622-3630	4	ORF1A-A3625E	FALSE	CD8
orf1a-D1323A	D1323A	PTDNYITTY	orf1a	1321-1329	4	ORF1A-D1323A	FALSE	CD8
orf1a-E289V	E289V	KTIQPRVEK	orf1a	282-290	4	ORF1A-E289V	FALSE	CD8
orf1a-E3441A	E3441A	GTDLEGNFY	orf1a	3437-3445	4	ORF1A-E3441A	FALSE	CD8
orf1a-F3183Y	F3183Y	FLLNKEMYL	orf1a	3183-3191	4	ORF1A-F3183Y	FALSE	CD8
orf1a-G3437C	G3437C	GTDLEGNFY	orf1a	3437-3445	4	ORF1A-G3437C	FALSE	CD8
orf1a-K816E	K816E	VTNNTFTLK	orf1a	808-816	4	ORF1A-K816E	FALSE	CD8
orf1a-L3191P	L3191P	FLLNKEMYL	orf1a	3183-3191	4	ORF1A-L3191P	FALSE	CD8
orf1a-L4095F	L4095F	ALWEIQQVV	orf1a	4094-4102	4	ORF1A-L4095F	FALSE	CD8
orf1a-M2194K	M2194K	ASMPTTIAK	orf1a	2192-2200	4	ORF1A-M2194K	FALSE	CD8
orf1a-M2194L	M2194L	ASMPTTIAK	orf1a	2192-2200	4	ORF1A-M2194L	FALSE	CD8
orf1a-N3186T	N3186T	FLLNKEMYL	orf1a	3183-3191	4	ORF1A-N3186T	FALSE	CD8
orf1a-N3443S	N3443S	GTDLEGNFY	orf1a	3437-3445	4	ORF1A-N3443S	FALSE	CD8
orf1a-N4167T	N4167T	CTDDNALAYY	orf1a	4163-4172	4	ORF1A-N4167T	FALSE	CD8
orf1a-Q3893K	Q3893K	KLWAQCVQL	orf1a	3886-3894	4	ORF1A-Q3893K	FALSE	CD8
orf1a-S2193N	S2193N	ASMPTTIAK	orf1a	2192-2200	4	ORF1A-S2193N	FALSE	CD8
orf1a-S3885A	S3885A	RVESSSKLWAQCVQL	orf1a	3880-3894	4	ORF1A-S3885A	FALSE	CD4
orf1a-T2196S	T2196S	ASMPTTIAK	orf1a	2192-2200	4	ORF1A-T2196S	FALSE	CD8
orf1a-T283N	T283N	KTIQPRVEK	orf1a	282-290	4	ORF1A-T283N	FALSE	CD8
orf1a-T809S	T809S	VTNNTFTLK	orf1a	808-816	4	ORF1A-T809S	FALSE	CD8
orf1a-V808A	V808A	VTNNTFTLK	orf1a	808-816	4	ORF1A-V808A	FALSE	CD8
orf1a-W3888C	W3888C	RVESSSKLWAQCVQL	orf1a	3880-3894	4	ORF1A-W3888C	FALSE	CD4
orf1a-W3888L	W3888L	RVESSSKLWAQCVQL	orf1a	3880-3894	4	ORF1A-W3888L	FALSE	CD4
orf1a-W4096L	W4096L	ALWEIQQVV	orf1a	4094-4102	4	ORF1A-W4096L	FALSE	CD8
orf1b-D6421C	D6421C	YLDAYNMMI	orf1b	2018-2026	4	ORF1B-D6421C	FALSE	CD8
orf1b-D6762V	D6762V	LDDFVEIIKSQDLSV	orf1b	2350-2364	4	ORF1B-D6762V	FALSE	CD4
orf1b-K6759E	K6759E	LDDFVEIIKSQDLSV	orf1b	2350-2364	4	ORF1B-K6759E	FALSE	CD4
orf1b-L6763S	L6763S	LDDFVEIIKSQDLSV	orf1b	2350-2364	4	ORF1B-L6763S	FALSE	CD4
orf1b-N5920D	N5920D	IPRRNVATL	orf1b	1515-1523	4	ORF1B-N5920D	FALSE	CD8
orf1b-P5917L	P5917L	IPRRNVATL	orf1b	1515-1523	4	ORF1B-P5917L	FALSE	CD8
orf1b-P5917Q	P5917Q	IPRRNVATL	orf1b	1515-1523	4	ORF1B-P5917Q	FALSE	CD8
orf1b-Y5138H	Y5138H	DTDFVNEFY	orf1b	729-737	4	ORF1B-Y5138H	FALSE	CD8
orf1b-Y6419C	Y6419C	YLDAYNMMI	orf1b	2018-2026	4	ORF1B-Y6419C	FALSE	CD8
orf3a-G76C	G76C	ALSKGVHFV	orf3a	72-80	4	ORF3A-G76C	FALSE	CD8
orf3a-K75Q	K75Q	ALSKGVHFV	orf3a	72-80	4	ORF3A-K75Q	FALSE	CD8
orf3a-K75T	K75T	ALSKGVHFV	orf3a	72-80	4	ORF3A-K75T	FALSE	CD8
orf3a-L111I	L111I	YLYALVYFL	orf3a	107-115	4	ORF3A-L111I	FALSE	CD8
orf3a-L115W	L115W	YLYALVYFL	orf3a	107-115	4	ORF3A-L115W	FALSE	CD8
orf3a-L140V	L140V	LLYDANYFL	orf3a	139-147	4	ORF3A-L140V	FALSE	CD8
orf3a-L147P	L147P	LLYDANYFL	orf3a	139-147	4	ORF3A-L147P	FALSE	CD8
orf3a-M5R	M5R	FMRIFTIGTVTLKQG	orf3a	Apr-18	4	ORF3A-M5R	FALSE	CD4
orf3a-M5T	M5T	FMRIFTIGTVTLKQG	orf3a	Apr-18	4	ORF3A-M5T	FALSE	CD4
orf3a-N119K	N119K	VYFLQSINF	orf3a	112-120	4	ORF3A-N119K	FALSE	CD8
orf3a-Y107D	Y107D	YLYALVYFL	orf3a	107-115	4	ORF3A-Y107D	FALSE	CD8
orf3a-Y141F	Y141F	LLYDANYFL	orf3a	139-147	4	ORF3A-Y141F	FALSE	CD8
orf6-I26L	I26L	IWNLDYIINLIIKNL	orf6	26-40	4	ORF6-I26L	FALSE	CD4
orf6-I33K	I33K	IWNLDYIINLIIKNL	orf6	26-40	4	ORF6-I33K	FALSE	CD4
orf6-K38R	K38R	IWNLDYIINLIIKNL	orf6	26-40	4	ORF6-K38R	FALSE	CD4
orf6-L40F	L40F	IWNLDYIINLIIKNL	orf6	26-40	4	ORF6-L40F	FALSE	CD4
orf7a-E91Q	E91Q	QEEVQELYSPIFLIV	orf7a	90-104	4	ORF7A-E91Q	FALSE	CD4
orf7a-E91V	E91V	QEEVQELYSPIFLIV	orf7a	90-104	4	ORF7A-E91V	FALSE	CD4
orf7a-F101I	F101I	QEEVQELYSPIFLIV	orf7a	90-104	4	ORF7A-F101I	FALSE	CD4
orf7a-P84F	P84F	DGVKHVYQLRARSVSPKL	orf7a	69-86	4	ORF7A-P84F	FALSE	CD4
orf7a-R78S	R78S	RARSVSPKL	orf7a	78-86	4	ORF7A-R78S	FALSE	CD8
orf7a-S81T	S81T	DGVKHVYQLRARSVSPKL	orf7a	69-86	4	ORF7A-S81T	FALSE	CD4
orf7a-S83T	S83T	RARSVSPKL	orf7a	78-86	4	ORF7A-S83T	FALSE	CD8
orf8-R52S	R52S	SKWYIRVGARKSAPL	orf8	43-57	4	ORF8-R52S	FALSE	CD4
orf8-W45F	W45F	SKWYIRVGARKSAPL	orf8	43-57	4	ORF8-W45F	FALSE	CD4
orf8-W45G	W45G	SKWYIRVGARKSAPL	orf8	43-57	4	ORF8-W45G	FALSE	CD4
S-A1020D	A1020D	QLIRAAEIRASANLAATK	S	1011 - 1028	4	S-A1020D	FALSE	CD4
S-A363V	A363V	YAWNRKRISNCVADY	S	351-365	4	S-A363V	FALSE	CD4
S-A520P	A520P	VVLSFELLHAPATVC	S	511-525	4	S-A520P	FALSE	CD4
S-A522G	A522G	VVLSFELLHAPATVC	S	511-525	4	S-A522G	FALSE	CD4
S-A871T	A871T	LTDEMIAQY	S	865-873	4	S-A871T	FALSE	CD8
S-A879E	A879E	TDEMIAQYTSALLAG	S	866-880	4	S-A879E	FALSE	CD4
S-D427A	D427A	KLPDDFTGCV	S	424-433	4	S-D427A	FALSE	CD8
S-E1188G	E1188G	RLNEVAKNL	S	1185-1193	4	S-E1188G	FALSE	CD8
S-E1188V	E1188V	RLNEVAKNL	S	1185-1193	4	S-E1188V	FALSE	CD8
S-E1207A	E1207A	YEQYIKWPWYIWLGF	S	1206-1220	4	S-E1207A	FALSE	CD8
S-E180A	E180A	CTFEYVSQPFLMDLE	S	166-180	4	S-E180A	FALSE	CD4/CD8
S-F1062S	F1062S	VVFLHVTYV	S	1060-1068	4	S-F1062S	FALSE	CD8
S-F1103V	F1103V	GTHWFVTQR	S	1099-1107	4	S-F1103V	FALSE	CD8
S-F1220S	F1220S	YEQYIKWPWYIWLGF	S	1206-1220	4	S-F1220S	FALSE	CD8
S-F79S	F79S	RFDNPVLPF	S	78-86	4	S-F79S	FALSE	CD8
S-F86Y	F86Y	RFDNPVLPF	S	78-86	4	S-F86Y	FALSE	CD8
S-I1013T	I1013T	QLIRAAEIRASANLAATK	S	1011 - 1028	4	S-I1013T	FALSE	CD4
S-I1018L	I1018L	QLIRAAEIRASANLAATK	S	1011 - 1028	4	S-I1018L	FALSE	CD4
S-I1216M	I1216M	YEQYIKWPWYIWLGF	S	1206-1220	4	S-I1216M	FALSE	CD8
S-I980F	I980F	VLNDILSRL	S	976-984	4	S-I980F	FALSE	CD8
S-I980N	I980N	VLNDILSRL	S	976-984	4	S-I980N	FALSE	CD8
S-I980T	I980T	VLNDILSRL	S	976-984	4	S-I980T	FALSE	CD8
S-K1191E	K1191E	RLNEVAKNL	S	1185-1193	4	S-K1191E	FALSE	CD8
S-K1191Q	K1191Q	RLNEVAKNL	S	1185-1193	4	S-K1191Q	FALSE	CD8
S-K1211E	K1211E	QYIKWPWYI	S	1208-1216	4	S-K1211E	FALSE	CD8
S-K462E	K462E	YNYLYRLFRKSNLKP	S	449-463	4	S-K462E	FALSE	CD4
S-K462R	K462R	YNYLYRLFRKSNLKP	S	449-463	4	S-K462R	FALSE	CD4
S-K811E	K811E	NFSQILPDPSKPSKR	S	801-815	4	S-K811E	FALSE	CD4
S-K811N	K811N	NFSQILPDPSKPSKR	S	801-815	4	S-K811N	FALSE	CD4
S-L1024I	L1024I	QLIRAAEIRASANLAATK	S	1011 - 1028	4	S-L1024I	FALSE	CD4
S-L1218I	L1218I	YEQYIKWPWYIWLGF	S	1206-1220	4	S-L1218I	FALSE	CD8
S-L1218P	L1218P	YEQYIKWPWYIWLGF	S	1206-1220	4	S-L1218P	FALSE	CD8
S-L179H	L179H	CTFEYVSQPFLMDLE	S	166-180	4	S-L179H	FALSE	CD4/CD8
S-L276I	L276I	YLQPRTFLL	S	269-278	4	S-L276I	FALSE	CD8
S-L517H	L517H	VVLSFELLHAPATVC	S	511-525	4	S-L517H	FALSE	CD4
S-L518V	L518V	VVLSFELLHAPATVC	S	511-525	4	S-L518V	FALSE	CD4
S-L821P	L821P	LLFNKVTLA	S	821-829	4	S-L821P	FALSE	CD8
S-L864S	L864S	FNGLTVLPPLLTDEM	S	855 - 869	4	S-L864S	FALSE	CD4
S-L877M	L877M	TDEMIAQYTSALLAG	S	866-880	4	S-L877M	FALSE	CD4
S-L981P	L981P	VLNDILSRL	S	976-984	4	S-L981P	FALSE	CD8
S-N360S	N360S	YAWNRKRISNCVADY	S	351-365	4	S-N360S	FALSE	CD4
S-N61Y	N61Y	NVTWFHAIHVSGTNG	S	61-75	4	S-N61Y	FALSE	CD4
S-N801K	N801K	NFSQILPDPSKPSKR	S	801-815	4	S-N801K	FALSE	CD4
S-N801S	N801S	NFSQILPDPSKPSKR	S	801-815	4	S-N801S	FALSE	CD4
S-N856K	N856K	FNGLTVLPPLLTDEM	S	855 - 869	4	S-N856K	FALSE	CD4
S-N978D	N978D	VLNDILSRL	S	976-984	4	S-N978D	FALSE	CD8
S-P426L	P426L	KLPDDFTGCV	S	424-433	4	S-P426L	FALSE	CD8
S-P463H	P463H	YNYLYRLFRKSNLKP	S	449-463	4	S-P463H	FALSE	CD4
S-P85T	P85T	RFDNPVLPF	S	78-86	4	S-P85T	FALSE	CD8
S-Q762H	Q762H	NLLLQYGSFCTQLNR	S	751-765	4	S-Q762H	FALSE	CD4
S-Q804H	Q804H	NFSQILPDPSKPSKR	S	801-815	4	S-Q804H	FALSE	CD4
S-R1014S	R1014S	QLIRAAEIRASANLAATK	S	1011 - 1028	4	S-R1014S	FALSE	CD4
S-R355S	R355S	YAWNRKRISNCVADY	S	351-365	4	S-R355S	FALSE	CD4
S-S383P	S383P	GVSPTKLNDLCFTNV	S	381-395	4	S-S383P	FALSE	CD4
S-S686R	S686R	SPRRARSVA	S	680-688	4	S-S686R	FALSE	CD8
S-T430A	T430A	KLPDDFTGCV	S	424-433	4	S-T430A	FALSE	CD8
S-V512A	V512A	VVLSFELLHAPATVC	S	511-525	4	S-V512A	FALSE	CD4
S-V860A	V860A	FNGLTVLPPLLTDEM	S	855 - 869	4	S-V860A	FALSE	CD4
S-W353R	W353R	YAWNRKRISNCVADY	S	351-365	4	S-W353R	FALSE	CD4
S-Y1209H	Y1209H	QYIKWPWYI	S	1208-1216	4	S-Y1209H	FALSE	CD8
S-Y1215F	Y1215F	QYIKWPWYI	S	1208-1216	4	S-Y1215F	FALSE	CD8
S-Y170F	Y170F	CTFEYVSQPFLMDLE	S	166-180	4	S-Y170F	FALSE	CD4/CD8
S-Y269C	Y269C	YLQPRTFLL	S	269-278	4	S-Y269C	FALSE	CD8
S-Y449C	Y449C	NYNYLYRLF	S	448-456	4	S-Y449C	FALSE	CD8
E-K63I	K63I	FYVYSRVKNLNSSRV	E	56-70	3	E-K63I	FALSE	CD4
E-N64H	N64H	FYVYSRVKNLNSSRV	E	56-70	3	E-N64H	FALSE	CD4
E-N64K	N64K	FYVYSRVKNLNSSRV	E	56-70	3	E-N64K	FALSE	CD4
E-N66I	N66I	FYVYSRVKNLNSSRV	E	56-70	3	E-N66I	FALSE	CD4
E-S67Y	S67Y	FYVYSRVKNLNSSRV	E	56-70	3	E-S67Y	FALSE	CD4
M-A183S	A183S	LSYYKLGASQRVAGD	M	176-190	3	M-A183S	FALSE	CD4
M-A183V	A183V	TSRTLSYYKLGASQRVA	M	172-188	3	M-A183V	FALSE	CD4
M-G182R	G182R	SYYKLGASQRVAGDS	M	177-191	3	M-G182R	FALSE	CD4
M-G182V	G182V	LSYYKLGASQRVAGD	M	176-190	3	M-G182V	FALSE	CD4
M-G192C	G192C	LGASQRVAGDSGFAA	M	181-195	3	M-G192C	FALSE	CD4
M-H148N	H148N	GAVILRGHLRIAGHHLGR	M	141-158	3	M-H148N	FALSE	CD4
M-H155R	H155R	LRIAGHHLGRCDIKD	M	149-163	3	M-H155R	FALSE	CD4
M-L138F	L138F	SELVIGAVIL	M	136-145	3	M-L138F	FALSE	CD8
M-S191P	S191P	LGASQRVAGDSGFAA	M	181-195	3	M-S191P	FALSE	CD4
M-V187L	V187L	LSYYKLGASQRVAGD	M	176-190	3	M-V187L	FALSE	CD4
N-400del	400del	AADLDDFSKQLQQSM	N	397-411	3	N-400DEL	FALSE	CD4
N-A264V	A264V	KPRQKRTATKAYNVT	N	257-271	3	N-A264V	FALSE	CD4
N-D297V	D297V	LIRQGTDYKHWPQIA	N	291-305	3	N-D297V	FALSE	CD4
N-D358E	D358E	PNFKDQVILLNKHIDAYK	N	344-361	3	N-D358E	FALSE	CD4
N-D81A	D81A	DDQIGYYRRATRRIR	N	81-95	3	N-D81A	FALSE	CD4
N-E280A	E280A	KAYNVTQAFGRRGPE	N	266-280	3	N-E280A	FALSE	CD4
N-E280G	E280G	KAYNVTQAFGRRGPE	N	266-280	3	N-E280G	FALSE	CD4
N-F314L	F314L	WPQIAQFAPSASAFF	N	301-315	3	N-F314L	FALSE	CD4
N-F315Y	F315Y	AFFGMSRIGMEVTPS	N	313-327	3	N-F315Y	FALSE	CD4
N-F53L	F53L	SWFTALTQHGKEDLK	N	51-65	3	N-F53L	FALSE	CD4
N-F66L	F66L	FPRGQGVPI	N	66-74	3	N-F66L	FALSE	CD8
N-G129V	G129V	KDGIIWVATEGALNT	N	127-141	3	N-G129V	FALSE	CD4
N-G275S	G275S	KAYNVTQAFGRRGPE	N	266-280	3	N-G275S	FALSE	CD4
N-G97C	G97C	IGYYRRATRRIRGGD	N	84-98	3	N-G97C	FALSE	CD4
N-I304M	I304M	LIRQGTDYKHWPQIA	N	291-305	3	N-I304M	FALSE	CD4
N-I337M	I337M	GTWLTYTGAIKLDDK	N	328-342	3	N-I337M	FALSE	CD4
N-K127E	K127E	KDGIIWVATEGALNT	N	127-141	3	N-K127E	FALSE	CD4
N-K169E	K169E	AIVLQLPQGTTLPKG	N	156-170	3	N-K169E	FALSE	CD4
N-K233R	K233R	LLLLDRLNQLESKMS	N	221-235	3	N-K233R	FALSE	CD4
N-K233T	K233T	LLLLDRLNQLESKMS	N	221-235	3	N-K233T	FALSE	CD4
N-K342I	K342I	GTWLTYTGAIKLDDK	N	328-342	3	N-K342I	FALSE	CD4
N-K342N	K342N	GTWLTYTGAIKLDDK	N	328-342	3	N-K342N	FALSE	CD4
N-K355E	K355E	PNFKDQVILLNKHIDAYK	N	344-361	3	N-K355E	FALSE	CD4
N-K61M	K61M	SWFTALTQHGKEDLK	N	51-65	3	N-K61M	FALSE	CD4
N-K65T	K65T	SWFTALTQHGKEDLK	N	51-65	3	N-K65T	FALSE	CD4
N-L113P	L113P	MKDLSPRWYFYYLGTGPEAG	N	101-120	3	N-L113P	FALSE	CD4
N-L291P	L291P	LIRQGTDYKHWPQIA	N	291-305	3	N-L291P	FALSE	CD4
N-N140K	N140K	KDGIIWVATEGALNT	N	127-141	3	N-N140K	FALSE	CD4
N-N345I	N345I	PNFKDQVILLNKHIDAYK	N	344-361	3	N-N345I	FALSE	CD4
N-N354T	N354T	PNFKDQVILLNKHIDAYK	N	344-361	3	N-N354T	FALSE	CD4
N-P13F	P13F	QRNAPRITF	N	Sep-17	3	N-P13F	FALSE	CD8
N-P142T	P142T	ATEGALNTPK	N	134-143	3	N-P142T	FALSE	CD8
N-P302Q	P302Q	YKHWPQIAQFAPSAS	N	298-312	3	N-P302Q	FALSE	CD4
N-Q349K	Q349K	PNFKDQVILLNKHIDAYK	N	344-361	3	N-Q349K	FALSE	CD4
N-R259L	R259L	KPRQKRTAT	N	257-265	3	N-R259L	FALSE	CD8
N-R276G	R276G	KAYNVTQAFGRRGPE	N	266-280	3	N-R276G	FALSE	CD4
N-R277G	R277G	KAYNVTQAFGRRGPE	N	266-280	3	N-R277G	FALSE	CD4
N-R293G	R293G	LIRQGTDYKHWPQIA	N	291-305	3	N-R293G	FALSE	CD4
N-R68G	R68G	FPRGQGVPI	N	66-74	3	N-R68G	FALSE	CD8
N-S235V	S235V	LLLLDRLNQLESKMS	N	221-235	3	N-S235V	FALSE	CD4
N-T54A	T54A	ASWFTALTQHGKEDL	N	50-64	3	N-T54A	FALSE	CD4
orf10-L16I	L16I	INVFAFPFTIYSLLL	orf10	Apr-18	3	ORF10-L16I	FALSE	CD4
orf10-V6L	V6L	INVFAFPFTIYSLLL	orf10	Apr-18	3	ORF10-V6L	FALSE	CD4
orf1a-A4094E	A4094E	ALWEIQQVV	orf1a	4094-4102	3	ORF1A-A4094E	FALSE	CD8
orf1a-D3439E	D3439E	GTDLEGNFY	orf1a	3437-3445	3	ORF1A-D3439E	FALSE	CD8
orf1a-E3188A	E3188A	FLLNKEMYL	orf1a	3183-3191	3	ORF1A-E3188A	FALSE	CD8
orf1a-F3624S	F3624S	SAFAMMFVK	orf1a	3622-3630	3	ORF1A-F3624S	FALSE	CD8
orf1a-F3628V	F3628V	SAFAMMFVK	orf1a	3622-3630	3	ORF1A-F3628V	FALSE	CD8
orf1a-G1644S	G1644S	TTDPSFLGRY	orf1a	1637-1646	3	ORF1A-G1644S	FALSE	CD8
orf1a-G3437V	G3437V	GTDLEGNFY	orf1a	3437-3445	3	ORF1A-G3437V	FALSE	CD8
orf1a-G3442V	G3442V	GTDLEGNFY	orf1a	3437-3445	3	ORF1A-G3442V	FALSE	CD8
orf1a-I1326K	I1326K	PTDNYITTY	orf1a	1321-1329	3	ORF1A-I1326K	FALSE	CD8
orf1a-I284M	I284M	KTIQPRVEK	orf1a	282-290	3	ORF1A-I284M	FALSE	CD8
orf1a-K2200M	K2200M	ASMPTTIAK	orf1a	2192-2200	3	ORF1A-K2200M	FALSE	CD8
orf1a-K3886R	K3886R	RVESSSKLWAQCVQL	orf1a	3880-3894	3	ORF1A-K3886R	FALSE	CD4
orf1a-K816Q	K816Q	VTNNTFTLK	orf1a	808-816	3	ORF1A-K816Q	FALSE	CD8
orf1a-M3626V	M3626V	SAFAMMFVK	orf1a	3622-3630	3	ORF1A-M3626V	FALSE	CD8
orf1a-P1640F	P1640F	HTTDPSFLGRY	orf1a	1636-1646	3	ORF1A-P1640F	FALSE	CD8
orf1a-P286A	P286A	KTIQPRVEK	orf1a	282-290	3	ORF1A-P286A	FALSE	CD8
orf1a-Q3890K	Q3890K	KLWAQCVQL	orf1a	3886-3894	3	ORF1A-Q3890K	FALSE	CD8
orf1a-Q4099H	Q4099H	ALWEIQQVV	orf1a	4094-4102	3	ORF1A-Q4099H	FALSE	CD8
orf1a-R1645K	R1645K	HTTDPSFLGRY	orf1a	1636-1646	3	ORF1A-R1645K	FALSE	CD8
orf1a-S1641I	S1641I	TTDPSFLGRY	orf1a	1637-1646	3	ORF1A-S1641I	FALSE	CD8
orf1a-S2193C	S2193C	ASMPTTIAK	orf1a	2192-2200	3	ORF1A-S2193C	FALSE	CD8
orf1a-S2193T	S2193T	ASMPTTIAK	orf1a	2192-2200	3	ORF1A-S2193T	FALSE	CD8
orf1a-S3885P	S3885P	RVESSSKLWAQCVQL	orf1a	3880-3894	3	ORF1A-S3885P	FALSE	CD4
orf1a-T1638P	T1638P	HTTDPSFLGRY	orf1a	1636-1646	3	ORF1A-T1638P	FALSE	CD8
orf1a-T2601S	T2601S	STFNVPMEK	orf1a	2600-2608	3	ORF1A-T2601S	FALSE	CD8
orf1a-T814S	T814S	VTNNTFTLK	orf1a	808-816	3	ORF1A-T814S	FALSE	CD8
orf1a-V3629A	V3629A	SAFAMMFVK	orf1a	3622-3630	3	ORF1A-V3629A	FALSE	CD8
orf1a-V3629L	V3629L	SAFAMMFVK	orf1a	3622-3630	3	ORF1A-V3629L	FALSE	CD8
orf1a-V3892S	V3892S	KLWAQCVQL	orf1a	3886-3894	3	ORF1A-V3892S	FALSE	CD8
orf1a-V4102A	V4102A	ALWEIQQVV	orf1a	4094-4102	3	ORF1A-V4102A	FALSE	CD8
orf1a-W4096C	W4096C	ALWEIQQVV	orf1a	4094-4102	3	ORF1A-W4096C	FALSE	CD8
orf1a-W4096R	W4096R	ALWEIQQVV	orf1a	4094-4102	3	ORF1A-W4096R	FALSE	CD8
orf1b-A5922L	A5922L	IPRRNVATL	orf1b	1515-1523	3	ORF1B-A5922L	FALSE	CD8
orf1b-A5922P	A5922P	IPRRNVATL	orf1b	1515-1523	3	ORF1B-A5922P	FALSE	CD8
orf1b-D5725Y	D5725Y	VYIGDPAQL	orf1b	1320-1328	3	ORF1B-D5725Y	FALSE	CD8
orf1b-D6752A	D6752A	LDDFVEIIKSQDLSV	orf1b	2350-2364	3	ORF1B-D6752A	FALSE	CD4
orf1b-D6752H	D6752H	LDDFVEIIKSQDLSV	orf1b	2350-2364	3	ORF1B-D6752H	FALSE	CD4
orf1b-D6753G	D6753G	LDDFVEIIKSQDLSV	orf1b	2350-2364	3	ORF1B-D6753G	FALSE	CD4
orf1b-D6753Y	D6753Y	LDDFVEIIKSQDLSV	orf1b	2350-2364	3	ORF1B-D6753Y	FALSE	CD4
orf1b-G5537V	G5537V	VVYRGTTTYK	orf1b	1132-1141	3	ORF1B-G5537V	FALSE	CD8
orf1b-I6758M	I6758M	LDDFVEIIKSQDLSV	orf1b	2350-2364	3	ORF1B-I6758M	FALSE	CD4
orf1b-K6759I	K6759I	LDDFVEIIKSQDLSV	orf1b	2350-2364	3	ORF1B-K6759I	FALSE	CD4
orf1b-N6424T	N6424T	YLDAYNMMI	orf1b	2018-2026	3	ORF1B-N6424T	FALSE	CD8
orf1b-P5726H	P5726H	VYIGDPAQL	orf1b	1320-1328	3	ORF1B-P5726H	FALSE	CD8
orf1b-P5726T	P5726T	VYIGDPAQL	orf1b	1320-1328	3	ORF1B-P5726T	FALSE	CD8
orf1b-P5917S	P5917S	IPRRNVATL	orf1b	1515-1523	3	ORF1B-P5917S	FALSE	CD8
orf1b-P5917T	P5917T	IPRRNVATL	orf1b	1515-1523	3	ORF1B-P5917T	FALSE	CD8
orf1b-T5923A	T5923A	IPRRNVATL	orf1b	1515-1523	3	ORF1B-T5923A	FALSE	CD8
orf1b-V5534L	V5534L	VVYRGTTTYK	orf1b	1132-1141	3	ORF1B-V5534L	FALSE	CD8
orf1b-V5721G	V5721G	VYIGDPAQL	orf1b	1320-1328	3	ORF1B-V5721G	FALSE	CD8
orf1b-V6765A	V6765A	LDDFVEIIKSQDLSV	orf1b	2350-2364	3	ORF1B-V6765A	FALSE	CD4
orf1b-Y6419F	Y6419F	YLDAYNMMI	orf1b	2018-2026	3	ORF1B-Y6419F	FALSE	CD8
orf3a-9del	9del	FMRIFTIGTVTLKQG	orf3a	Apr-18	3	ORF3A-9DEL	FALSE	CD4
orf3a-F79V	F79V	ALSKGVHFV	orf3a	72-80	3	ORF3A-F79V	FALSE	CD8
orf3a-F8S	F8S	FMRIFTIGTVTLKQG	orf3a	Apr-18	3	ORF3A-F8S	FALSE	CD4
orf3a-L115M	L115M	YLYALVYFL	orf3a	107-115	3	ORF3A-L115M	FALSE	CD8
orf3a-L73H	L73H	ALSKGVHFV	orf3a	72-80	3	ORF3A-L73H	FALSE	CD8
orf3a-L73V	L73V	ALSKGVHFV	orf3a	72-80	3	ORF3A-L73V	FALSE	CD8
orf3a-Q116E	Q116E	VYFLQSINF	orf3a	112-120	3	ORF3A-Q116E	FALSE	CD8
orf3a-Q116K	Q116K	VYFLQSINF	orf3a	112-120	3	ORF3A-Q116K	FALSE	CD8
orf3a-Y212C	Y212C	FTSDYYQLY	orf3a	207-215	3	ORF3A-Y212C	FALSE	CD8
orf3a-Y212N	Y212N	FTSDYYQLY	orf3a	207-215	3	ORF3A-Y212N	FALSE	CD8
orf6-I37L	I37L	IWNLDYIINLIIKNL	orf6	26-40	3	ORF6-I37L	FALSE	CD4
orf7a-E95V	E95V	QEEVQELYSPIFLIV	orf7a	90-104	3	ORF7A-E95V	FALSE	CD4
orf7a-G70E	G70E	DGVKHVYQLRARSVSPKL	orf7a	69-86	3	ORF7A-G70E	FALSE	CD4
orf7a-I100M	I100M	QEEVQELYSPIFLIV	orf7a	90-104	3	ORF7A-I100M	FALSE	CD4
orf7a-I103L	I103L	QEEVQELYSPIFLIV	orf7a	90-104	3	ORF7A-I103L	FALSE	CD4
orf7a-I103S	I103S	QEEVQELYSPIFLIV	orf7a	90-104	3	ORF7A-I103S	FALSE	CD4
orf7a-L86Q	L86Q	DGVKHVYQLRARSVSPKL	orf7a	69-86	3	ORF7A-L86Q	FALSE	CD4
orf7a-L96R	L96R	QEEVQELYSPIFLIV	orf7a	90-104	3	ORF7A-L96R	FALSE	CD4
orf7a-Q76E	Q76E	DGVKHVYQLRARSVSPKL	orf7a	69-86	3	ORF7A-Q76E	FALSE	CD4
orf7a-Q76L	Q76L	DGVKHVYQLRARSVSPKL	orf7a	69-86	3	ORF7A-Q76L	FALSE	CD4
orf8-A55G	A55G	SKWYIRVGARKSAPL	orf8	43-57	3	ORF8-A55G	FALSE	CD4
orf8-V49G	V49G	SKWYIRVGARKSAPL	orf8	43-57	3	ORF8-V49G	FALSE	CD4
S-68del	68del	NVTWFHAIHVSGTNG	S	61-75	3	S-68DEL	FALSE	CD4
S-A1015V	A1015V	QLIRAAEIRASANLAATK	S	1011 - 1028	3	S-A1015V	FALSE	CD4
S-A1222S	A1222S	FIAGLIAIV	S	1220-1228	3	S-A1222S	FALSE	CD8
S-A363P	A363P	YAWNRKRISNCVADY	S	351-365	3	S-A363P	FALSE	CD4
S-A520L	A520L	VVLSFELLHAPATVC	S	511-525	3	S-A520L	FALSE	CD4
S-A871P	A871P	TDEMIAQYTSALLAG	S	866-880	3	S-A871P	FALSE	CD4
S-D428E	D428E	KLPDDFTGCV	S	424-433	3	S-D428E	FALSE	CD8
S-E1188Q	E1188Q	RLNEVAKNL	S	1185-1193	3	S-E1188Q	FALSE	CD8
S-E1207K	E1207K	YEQYIKWPWYIWLGF	S	1206-1220	3	S-E1207K	FALSE	CD8
S-E516D	E516D	VVLSFELLHAPATVC	S	511-525	3	S-E516D	FALSE	CD4
S-E516V	E516V	VVLSFELLHAPATVC	S	511-525	3	S-E516V	FALSE	CD4
S-F1103C	F1103C	GTHWFVTQR	S	1099-1107	3	S-F1103C	FALSE	CD8
S-F220V	F220V	PINLVRDLPQGFSAL	S	209-223	3	S-F220V	FALSE	CD4
S-F275V	F275V	YLQPRTFLL	S	269-278	3	S-F275V	FALSE	CD8
S-F79V	F79V	RFDNPVLPF	S	78-86	3	S-F79V	FALSE	CD8
S-F802I	F802I	NFSQILPDPSKPSKR	S	801-815	3	S-F802I	FALSE	CD4
S-F802L	F802L	NFSQILPDPSKPSKR	S	801-815	3	S-F802L	FALSE	CD4
S-F802S	F802S	NFSQILPDPSKPSKR	S	801-815	3	S-F802S	FALSE	CD4
S-G1059C	G1059C	APHGVVFL	S	1056-1063	3	S-G1059C	FALSE	CD8
S-G1059V	G1059V	APHGVVFL	S	1056-1063	3	S-G1059V	FALSE	CD8
S-G1099C	G1099C	GTHWFVTQR	S	1099-1107	3	S-G1099C	FALSE	CD8
S-G1219D	G1219D	YEQYIKWPWYIWLGF	S	1206-1220	3	S-G1219D	FALSE	CD8
S-G1219R	G1219R	YEQYIKWPWYIWLGF	S	1206-1220	3	S-G1219R	FALSE	CD8
S-G431C	G431C	KLPDDFTGCV	S	424-433	3	S-G431C	FALSE	CD8
S-G89D	G89D	GVYFASTEK	S	89-97	3	S-G89D	FALSE	CD8
S-G89S	G89S	GVYFASTEK	S	89-97	3	S-G89S	FALSE	CD8
S-I1013L	I1013L	QLIRAAEIRASANLAATK	S	1011 - 1028	3	S-I1013L	FALSE	CD4
S-I1013V	I1013V	QLIRAAEIRASANLAATK	S	1011 - 1028	3	S-I1013V	FALSE	CD4
S-I1018M	I1018M	QLIRAAEIRASANLAATK	S	1011 - 1028	3	S-I1018M	FALSE	CD4
S-I1018T	I1018T	QLIRAAEIRASANLAATK	S	1011 - 1028	3	S-I1018T	FALSE	CD4
S-I1216L	I1216L	QYIKWPWYI	S	1208-1216	3	S-I1216L	FALSE	CD8
S-I1227L	I1227L	FIAGLIAIV	S	1220-1228	3	S-I1227L	FALSE	CD8
S-I358L	I358L	YAWNRKRISNCVADY	S	351-365	3	S-I358L	FALSE	CD4
S-K356E	K356E	YAWNRKRISNCVADY	S	351-365	3	S-K356E	FALSE	CD4
S-K814Q	K814Q	NFSQILPDPSKPSKR	S	801-815	3	S-K814Q	FALSE	CD4
S-L1012S	L1012S	QLIRAAEIRASANLAATK	S	1011 - 1028	3	S-L1012S	FALSE	CD4
S-L425V	L425V	KLPDDFTGCV	S	424-433	3	S-L425V	FALSE	CD8
S-L461F	L461F	YNYLYRLFRKSNLKP	S	449-463	3	S-L461F	FALSE	CD4
S-L517V	L517V	VVLSFELLHAPATVC	S	511-525	3	S-L517V	FALSE	CD4
S-L763I	L763I	NLLLQYGSFCTQLNR	S	751-765	3	S-L763I	FALSE	CD4
S-L763V	L763V	NLLLQYGSFCTQLNR	S	751-765	3	S-L763V	FALSE	CD4
S-L828H	L828H	LLFNKVTLA	S	821-829	3	S-L828H	FALSE	CD8
S-L84V	L84V	RFDNPVLPF	S	78-86	3	S-L84V	FALSE	CD8
S-L981V	L981V	VLNDILSRL	S	976-984	3	S-L981V	FALSE	CD8
S-M177L	M177L	CTFEYVSQPFLMDLE	S	166-180	3	S-M177L	FALSE	CD4/CD8
S-M869L	M869L	TDEMIAQYTSALLAG	S	866-880	3	S-M869L	FALSE	CD4
S-N1023K	N1023K	QLIRAAEIRASANLAATK	S	1011 - 1028	3	S-N1023K	FALSE	CD4
S-N74T	N74T	NVTWFHAIHVSGTNG	S	61-75	3	S-N74T	FALSE	CD4
S-N801D	N801D	NFSQILPDPSKPSKR	S	801-815	3	S-N801D	FALSE	CD4
S-N824K	N824K	LLFNKVTLA	S	821-829	3	S-N824K	FALSE	CD8
S-P426Q	P426Q	KLPDDFTGCV	S	424-433	3	S-P426Q	FALSE	CD8
S-P57H	P57H	PFFSNVTWFHAIHVS	S	57-71	3	S-P57H	FALSE	CD4
S-P82T	P82T	RFDNPVLPF	S	78-86	3	S-P82T	FALSE	CD8
S-Q1005K	Q1005K	RLQSLQTYV	S	1000-1008	3	S-Q1005K	FALSE	CD8
S-R1019I	R1019I	QLIRAAEIRASANLAATK	S	1011 - 1028	3	S-R1019I	FALSE	CD4
S-R214P	R214P	PINLVRDLPQGFSAL	S	209-223	3	S-R214P	FALSE	CD4
S-R355T	R355T	YAWNRKRISNCVADY	S	351-365	3	S-R355T	FALSE	CD4
S-R685C	R685C	SPRRARSVA	S	680-688	3	S-R685C	FALSE	CD8
S-R685G	R685G	SPRRARSVA	S	680-688	3	S-R685G	FALSE	CD8
S-S172Y	S172Y	CTFEYVSQPFLMDLE	S	166-180	3	S-S172Y	FALSE	CD4/CD8
S-S810A	S810A	NFSQILPDPSKPSKR	S	801-815	3	S-S810A	FALSE	CD4
S-S875P	S875P	TDEMIAQYTSALLAG	S	866-880	3	S-S875P	FALSE	CD4
S-T1100K	T1100K	GTHWFVTQR	S	1099-1107	3	S-T1100K	FALSE	CD8
S-T1105I	T1105I	GTHWFVTQR	S	1099-1107	3	S-T1105I	FALSE	CD8
S-T430S	T430S	KLPDDFTGCV	S	424-433	3	S-T430S	FALSE	CD8
S-T761K	T761K	NLLLQYGSFCTQLNR	S	751-765	3	S-T761K	FALSE	CD4
S-T761S	T761S	NLLLQYGSFCTQLNR	S	751-765	3	S-T761S	FALSE	CD4
S-V512F	V512F	VVLSFELLHAPATVC	S	511-525	3	S-V512F	FALSE	CD4
S-V62A	V62A	PFFSNVTWFHAIHVS	S	57-71	3	S-V62A	FALSE	CD4
S-W1212R	W1212R	QYIKWPWYI	S	1208-1216	3	S-W1212R	FALSE	CD8
S-Y1209F	Y1209F	QYIKWPWYI	S	1208-1216	3	S-Y1209F	FALSE	CD8
S-Y351H	Y351H	YAWNRKRISNCVADY	S	351-365	3	S-Y351H	FALSE	CD4
S-Y365H	Y365H	YAWNRKRISNCVADY	S	351-365	3	S-Y365H	FALSE	CD4
S-Y451F	Y451F	NYNYLYRLF	S	448-456	3	S-Y451F	FALSE	CD8
E-S67A	S67A	FYVYSRVKNLNSSRV	E	56-70	2	E-S67A	FALSE	CD4
E-S68T	S68T	FYVYSRVKNLNSSRV	E	56-70	2	E-S68T	FALSE	CD4
E-V58A	V58A	FYVYSRVKNLNSSRV	E	56-70	2	E-V58A	FALSE	CD4
E-V70D	V70D	FYVYSRVKNLNSSRV	E	56-70	2	E-V70D	FALSE	CD4
E-Y57C	Y57C	FYVYSRVKNLNSSRV	E	56-70	2	E-Y57C	FALSE	CD4
E-Y57H	Y57H	FYVYSRVKNLNSSRV	E	56-70	2	E-Y57H	FALSE	CD4
M-A195P	A195P	LGASQRVAGDSGFAA	M	181-195	2	M-A195P	FALSE	CD4
M-A195S	A195S	LGASQRVAGDSGFAA	M	181-195	2	M-A195S	FALSE	CD4
M-A195T	A195T	LGASQRVAGDSGFAA	M	181-195	2	M-A195T	FALSE	CD4
M-F193L	F193L	LGASQRVAGDSGFAA	M	181-195	2	M-F193L	FALSE	CD4
M-G153A	G153A	LRIAGHHLGRCDIKD	M	149-163	2	M-G153A	FALSE	CD4
M-G157V	G157V	LRGHLRIAGHHLGRC	M	145-159	2	M-G157V	FALSE	CD4
M-G189D	G189D	LGASQRVAGDSGFAA	M	181-195	2	M-G189D	FALSE	CD4
M-I140F	I140F	SELVIGAVIL	M	136-145	2	M-I140F	FALSE	CD8
M-K162Q	K162Q	LRIAGHHLGRCDIKD	M	149-163	2	M-K162Q	FALSE	CD4
M-K180T	K180T	LSYYKLGASQRVAGD	M	176-190	2	M-K180T	FALSE	CD4
M-L145H	L145H	LRGHLRIAGHHLGRC	M	145-159	2	M-L145H	FALSE	CD4
M-L149H	L149H	GAVILRGHLRIAGHHLGR	M	141-158	2	M-L149H	FALSE	CD4
M-L156V	L156V	LRGHLRIAGHHLGRC	M	145-159	2	M-L156V	FALSE	CD4
M-L181R	L181R	LSYYKLGASQRVAGD	M	176-190	2	M-L181R	FALSE	CD4
M-Q185K	Q185K	LSYYKLGASQRVAGD	M	176-190	2	M-Q185K	FALSE	CD4
M-R186S	R186S	LSYYKLGASQRVAGD	M	176-190	2	M-R186S	FALSE	CD4
M-T172I	T172I	TSRTLSYYKLGASQRVA	M	172-188	2	M-T172I	FALSE	CD4
M-T175S	T175S	TSRTLSYYKLGASQRVA	M	172-188	2	M-T175S	FALSE	CD4
M-Y179F	Y179F	TSRTLSYYKLGASQRVA	M	172-188	2	M-Y179F	FALSE	CD4
N-161del	161del	AIVLQLPQGTTLPKG	N	156-170	2	N-161DEL	FALSE	CD4
N-162del	162del	AIVLQLPQGTTLPKG	N	156-170	2	N-162DEL	FALSE	CD4
N-369del	369del	KTFPPTEPK	N	361-369	2	N-369DEL	FALSE	CD8
N-A12L	A12L	QRNAPRITF	N	Sep-17	2	N-A12L	FALSE	CD8
N-A156T	A156T	AIVLQLPQGTTLPKG	N	156-170	2	N-A156T	FALSE	CD4
N-A267E	A267E	KAYNVTQAFGRRGPE	N	266-280	2	N-A267E	FALSE	CD4
N-A308V	A308V	YKHWPQIAQFAPSAS	N	298-312	2	N-A308V	FALSE	CD4
N-A311G	A311G	ASAFFGMSRIGMEVT	N	311-325	2	N-A311G	FALSE	CD4
N-A336D	A336D	TWLTYTGAIKLDDKDPNF	N	329-346	2	N-A336D	FALSE	CD4
N-A50S	A50S	ASWFTALTQHGKEDL	N	50-64	2	N-A50S	FALSE	CD4
N-A55T	A55T	SWFTALTQHGKEDLK	N	51-65	2	N-A55T	FALSE	CD4
N-A90D	A90D	IGYYRRATRRIRGGD	N	84-98	2	N-A90D	FALSE	CD4
N-A90P	A90P	IGYYRRATRRIRGGD	N	84-98	2	N-A90P	FALSE	CD4
N-D341A	D341A	TWLTYTGAIKLDDKDPNF	N	329-346	2	N-D341A	FALSE	CD4
N-D341G	D341G	TWLTYTGAIKLDDKDPNF	N	329-346	2	N-D341G	FALSE	CD4
N-D348A	D348A	PNFKDQVILLNKHIDAYK	N	344-361	2	N-D348A	FALSE	CD4
N-D348V	D348V	PNFKDQVILLNKHIDAYK	N	344-361	2	N-D348V	FALSE	CD4
N-D401G	D401G	AADLDDFSKQLQQSM	N	397-411	2	N-D401G	FALSE	CD4
N-D401V	D401V	AADLDDFSKQLQQSM	N	397-411	2	N-D401V	FALSE	CD4
N-E136N	E136N	ATEGALNTPK	N	134-143	2	N-E136N	FALSE	CD8
N-E231G	E231G	LLLLDRLNQLESKMS	N	221-235	2	N-E231G	FALSE	CD4
N-E231Q	E231Q	LLLLDRLNQLESKMS	N	221-235	2	N-E231Q	FALSE	CD4
N-E280K	E280K	KAYNVTQAFGRRGPE	N	266-280	2	N-E280K	FALSE	CD4
N-E62G	E62G	SWFTALTQHGKEDLK	N	51-65	2	N-E62G	FALSE	CD4
N-F307V	F307V	WPQIAQFAPSASAFF	N	301-315	2	N-F307V	FALSE	CD4
N-F53S	F53S	SWFTALTQHGKEDLK	N	51-65	2	N-F53S	FALSE	CD4
[truncated: 1,014 more rows]
