# Supplementary material for: The impact of viral mutations on recognition by SARS-CoV-2 specific T cells
Source: iScience. 2021 Oct 28;24(11):103353. doi: 10.1016/j.isci.2021.103353 (PMC8552693; doi:10.1016/j.isci.2021.103353)
Supplement: Data S1. Mutation_identification — R Code and input data used for identifying mutations within T cell epitopes [file mmc5.zip]

Archive with 20 entries (17 files):
- Mutation_identification/
- __MACOSX/._Mutation_identification
- Mutation_identification/.Rhistory
- __MACOSX/Mutation_identification/._.Rhistory
- Mutation_identification/.DS_Store
- __MACOSX/Mutation_identification/._.DS_Store
- Mutation_identification/output/
- __MACOSX/Mutation_identification/._output
- Mutation_identification/input_data/
- __MACOSX/Mutation_identification/._input_data
- Mutation_identification/mutations_in_360Tcell_epitope.R
- __MACOSX/Mutation_identification/._mutations_in_360Tcell_epitope.R
- Mutation_identification/output/Mutations_in_Tcell_epitopes_30July2021.csv
- __MACOSX/Mutation_identification/output/._Mutations_in_Tcell_epitopes_30July2021.csv
- Mutation_identification/input_data/deletions_30July2021.csv
- __MACOSX/Mutation_identification/input_data/._deletions_30July2021.csv
- Mutation_identification/input_data/replacements_30July2021.csv
- __MACOSX/Mutation_identification/input_data/._replacements_30July2021.csv
- Mutation_identification/input_data/Tcell_confirmed_epitopes_20210201.txt
- __MACOSX/Mutation_identification/input_data/._Tcell_confirmed_epitopes_20210201.txt
