# Supplementary material for: The impact of viral mutations on recognition by SARS-CoV-2 specific T cells
Source: iScience. 2021 Oct 28;24(11):103353. doi: 10.1016/j.isci.2021.103353 (PMC8552693; doi:10.1016/j.isci.2021.103353)
Supplement: Data S1. Mutation_identification — R Code and input data used for identifying mutations within T cell epitopes [file mmc5.zip › Mutation_identification/mutations_in_360Tcell_epitope.R]

####################################################################################
### 
# Mutation Identification Code
# code for reproducible research (prepared for CODECHECK codecheck.org.uk)
#
# This code is part of, and published under the same terms and conditions as, the following publication 
# de Silva et al. The impact of viral mutations on recognition by SARS-CoV-2 specific T-cells. iScience. (2021)
# 
# Code was first written and testes for R(v3.5.3), R Studio(v1.2.5019).
# 
# Recommended first use is to manually execute each Stage incrementally in RStudio.
#
###
####################################################################################
### STAGE 1 - Library
####################################################################################
cat("\014") ## clear RStudio console
rm(list=ls()) ## clear the Global Environment

library(tidyr)
library(dplyr)
library(ggplot2)
library(ggrepel)
library(stringr)
####################################################################################
### STAGE 2 - Load list of confirmed T cell epitopes
####################################################################################
###--- read in epitope data ---###
dat <- read.csv("input_data/Tcell_confirmed_epitopes_20210201.txt", header = T, sep="\t", stringsAsFactors = F)

## print start/end position
dat$start_position <- sub("\\-.*", "", dat$position)
dat$end_position <- sub(".*\\-", "", dat$position)

## tidy up orf
dat$orf<- gsub("s", "S", dat$orf, fixed = TRUE)
dat$orf<- gsub("n", "N", dat$orf, fixed = TRUE)
dat$orf<- gsub("m", "M", dat$orf, fixed = TRUE)
dat$orf<- gsub("e", "E", dat$orf, fixed = TRUE)

####################################################################################
### STAGE 3 - Load and prepare mutation data (replacement)
####################################################################################
## read replacement data
mutation_replacements <- read.csv("input_data/replacements_30July2021.csv", header = T, stringsAsFactors = F)
## convert empty cells to na
mutation_replacements <- mutation_replacements %>% mutate_all(na_if,"")

## merge non-alter and altered positions and GenomeRegion to create final position/region
mutation_replacements$finalCodonNumber <- ifelse(!is.na(mutation_replacements$altCodonNumber), mutation_replacements$altCodonNumber, mutation_replacements$codonNumber)
mutation_replacements$finalGenomeRegion <- ifelse(!is.na(mutation_replacements$altGenomeRegion), mutation_replacements$altGenomeRegion, mutation_replacements$genomeRegion)

## tidy up genomeRegion so it matches the orf in dat
mutation_replacements$finalGenomeRegion<- gsub("ORF 10", "orf10", mutation_replacements$finalGenomeRegion, fixed = TRUE)
mutation_replacements$finalGenomeRegion<- gsub("ORF 1ab", "orf1b", mutation_replacements$finalGenomeRegion, fixed = TRUE)
mutation_replacements$finalGenomeRegion<- gsub("ORF 1a", "orf1a", mutation_replacements$finalGenomeRegion, fixed = TRUE)
mutation_replacements$finalGenomeRegion<- gsub("ORF 3a", "orf3a", mutation_replacements$finalGenomeRegion, fixed = TRUE)
mutation_replacements$finalGenomeRegion<- gsub("ORF 6", "orf6", mutation_replacements$finalGenomeRegion, fixed = TRUE)
mutation_replacements$finalGenomeRegion<- gsub("ORF 7a", "orf7a", mutation_replacements$finalGenomeRegion, fixed = TRUE)
mutation_replacements$finalGenomeRegion<- gsub("ORF 7b", "orf7b", mutation_replacements$finalGenomeRegion, fixed = TRUE)
mutation_replacements$finalGenomeRegion<- gsub("ORF 8", "orf8", mutation_replacements$finalGenomeRegion, fixed = TRUE)

## adjust position for orf1b
dat$start_position <- ifelse(dat$orf=="orf1b", as.numeric(dat$start_positio) + as.numeric(4401), dat$start_position)
dat$end_position <- ifelse(dat$orf=="orf1b", as.numeric(dat$end_position) + as.numeric(4401), dat$end_position)

## write out columns to show replacement mutation, position and orf region. 
mutation_replacements$finalmutation <- paste(mutation_replacements$refAminoAcid,mutation_replacements$finalCodonNumber,mutation_replacements$replacementAminoAcid)
mutation_replacements$finalmutation <- gsub(" ", "", mutation_replacements$finalmutation, fixed = TRUE)
mutation_replacements$finalname_orf <- paste0(mutation_replacements$finalGenomeRegion, "-", mutation_replacements$finalmutation)

## extract columns needed for downstream analysis to save space
mutation_replacements <- mutation_replacements %>% select("finalmutation", "finalCodonNumber", "finalGenomeRegion",  "finalname_orf", "numSeqs")

####################################################################################
### STAGE 4 - Load and prepare mutation data (deletion)
####################################################################################
## read deletion data
mutation_deletion <- read.csv("input_data/deletions_30July2021.csv", header = T, stringsAsFactors = F)
## convert empty cells to na
mutation_deletion <- mutation_deletion %>% mutate_all(na_if,"")

## merge non-alter and altered positions and GenomeRegion to create final position/region
mutation_deletion$finalStartCodonNumber <- ifelse(!is.na(mutation_deletion$altStartCodonNumber), mutation_deletion$altStartCodonNumber, mutation_deletion$startCodonNumber)
mutation_deletion$finalEndCodonNumber <- ifelse(!is.na(mutation_deletion$altEndCodonNumber), mutation_deletion$altEndCodonNumber, mutation_deletion$endCodonNumber)
mutation_deletion$finalGenomeRegion <- ifelse(!is.na(mutation_deletion$altGenomeRegion), mutation_deletion$altGenomeRegion, mutation_deletion$genomeRegion)

## change GenomeRegion names to match the dataset
mutation_deletion$finalGenomeRegion<- gsub("ORF 10", "orf10", mutation_deletion$finalGenomeRegion, fixed = TRUE)
mutation_deletion$finalGenomeRegion<- gsub("ORF 1ab", "orf1b", mutation_deletion$finalGenomeRegion, fixed = TRUE)
mutation_deletion$finalGenomeRegion<- gsub("ORF 1a", "orf1a", mutation_deletion$finalGenomeRegion, fixed = TRUE)
mutation_deletion$finalGenomeRegion<- gsub("ORF 3a", "orf3a", mutation_deletion$finalGenomeRegion, fixed = TRUE)
mutation_deletion$finalGenomeRegion<- gsub("ORF 6", "orf6", mutation_deletion$finalGenomeRegion, fixed = TRUE)
mutation_deletion$finalGenomeRegion<- gsub("ORF 7a", "orf7a", mutation_deletion$finalGenomeRegion, fixed = TRUE)
mutation_deletion$finalGenomeRegion<- gsub("ORF 7b", "orf7b", mutation_deletion$finalGenomeRegion, fixed = TRUE)
mutation_deletion$finalGenomeRegion<- gsub("ORF 8", "orf8", mutation_deletion$finalGenomeRegion, fixed = TRUE)

## remove rows with no start/end positions 
mutation_deletion <- mutation_deletion[!is.na(mutation_deletion$finalStartCodonNumber), ]
mutation_deletion <- mutation_deletion[!is.na(mutation_deletion$finalEndCodonNumber), ]

## write out deletion positions 
for(i in 1:nrow(mutation_deletion)){
  mutation_deletion$seq[i] <- paste(seq(mutation_deletion$finalStartCodonNumber[i], mutation_deletion$finalEndCodonNumber[i]), collapse=", ")
}

## split seq deletion positions into individual rows 
mutation_deletion_b <- c()
for (i in 1:nrow(mutation_deletion)) {
  curr_seq <- mutation_deletion$seq[i]
  curr_seq <- str_split(curr_seq, ",")
  # repeat row in question number of times that diff HLA appear
  temp <- mutation_deletion[c(rep(i, length(curr_seq[[1]]))),]
  # now fill in the MHC column with the vector
  temp$seq <- curr_seq[[1]]
  
  mutation_deletion_b <- rbind(mutation_deletion_b, temp)
}

mutation_deletion <- mutation_deletion_b

rm (mutation_deletion_b)

# remove whitespaces
mutation_deletion$finalCodonNumber <- gsub(" ", "", mutation_deletion$seq, fixed = TRUE)

# write out deletion mutations
mutation_deletion$finalmutation <- paste0(mutation_deletion$finalCodonNumber, "del")
mutation_deletion$finalname_orf <- paste0(mutation_deletion$finalGenomeRegion, "-", mutation_deletion$finalmutation)

# extract desired columns 
mutation_deletion <- mutation_deletion %>% select("finalmutation", "finalCodonNumber", "finalGenomeRegion",  "finalname_orf", "numSeqs")

####################################################################################
### STAGE 5 - merge replacement and deletion datasets
####################################################################################
# merge replacement and deletion data 
mutation_dat <- rbind(mutation_replacements, mutation_deletion)

# remove replacement and deletion data, dont neeed them going forward
rm(mutation_replacements, mutation_deletion)

####################################################################################
### STAGE 4 - Identify mutations within the 360 epitopes 
####################################################################################
# 4.1 Write out T cell epitope positions 

## print out seq numbers in dat 
for(i in 1:nrow(dat)){
  dat$seq[i] <- paste(seq(dat$start_position[i], dat$end_position[i]), collapse=", ")
}

## split seq numbers into indivisual rows 
dat_b <- c()
for (i in 1:nrow(dat)) {
  curr_seq <- dat$seq[i]
  curr_seq <- str_split(curr_seq, ",")
  # repeat row in question number of times that diff seq appear
  temp <- dat[c(rep(i, length(curr_seq[[1]]))),]
  # now fill in the seq column with the vector
  temp$seq <- curr_seq[[1]]
  
  dat_b <- rbind(dat_b, temp)
}

dat <- dat_b

rm(dat_b)

## remove whitespace in dat$seq
dat$seq <- gsub(" ", "", dat$seq, fixed = TRUE)

####################################################################################
# 4.2 Identify mutations within T cell epitope positions 

## write out mutations within each T cell epitope position
for(i in 1:nrow(dat)){
    curr_seq <- dat$seq
    curr_orf <- dat$orf
    dat$mutation_list[i] <- paste(unique(mutation_dat[mutation_dat$finalCodonNumber %in% curr_seq[i] & mutation_dat$finalGenomeRegion %in% dat$orf[i],"finalname_orf"]), collapse=", ")
  }

## split mutations up then make a new row with each
dat_b <- c()
for (i in 1:nrow(dat)) {
  curr_mutation <- dat$mutation_lis[i]
  curr_mutation <- str_split(curr_mutation, ",")
  # repeat row in question number of times that diff HLA appear
  temp <- dat[c(rep(i, length(curr_mutation[[1]]))),]
  # now fill in the MHC column with the vector
  temp$mutation <- curr_mutation[[1]]
  
  dat_b <- rbind(dat_b, temp)
}

## remove whitespace in dat_b$mutation
dat_b$mutation <- gsub(" ", "", dat_b$mutation, fixed = TRUE)
dat <- dat_b

unique_mutations <- length(unique(dat$mutation))
unique_mutations

####################################################################################
### STAGE 5 - tidy data and export 
####################################################################################
## add in prevalence data from the mutation_dat
dat <- merge(dat, mutation_dat[, c("finalmutation", "numSeqs", "finalname_orf", "finalCodonNumber")],
             by.x = "mutation", by.y = "finalname_orf")

## extract desired columns 
dat <- dat %>% select("mutation", "finalmutation", "epitope","orf", "position", "numSeqs", "finalCodonNumber")

# tidy up headers
names(dat)[names(dat) == "finalmutation"] <- "name"
names(dat)[names(dat) == "numSeqs"] <- "number"
names(dat)[names(dat) == "mutation"] <- "finalname_orf"
names(dat)[names(dat) == "finalCodonNumber"] <- "codon_num"

dat <- dat %>% tidyr::separate(position, into= c("start", "end"), sep="-", remove=F, convert=T)

## write out data
write.csv(dat, "output/Mutations_in_Tcell_epitopes_30July2021.csv")

####################################################################################
# end
####################################################################################
