# Supplementary material for: The impact of viral mutations on recognition by SARS-CoV-2 specific T cells
Source: iScience. 2021 Oct 28;24(11):103353. doi: 10.1016/j.isci.2021.103353 (PMC8552693; doi:10.1016/j.isci.2021.103353)
Supplement: Data S1. Mutation_identification — R Code and input data used for identifying mutations within T cell epitopes [file mmc5.zip › Mutation_identification/output/Mutations_in_Tcell_epitopes_30July2021.csv]

	finalname_orf	name	epitope	orf	position	start	end	number	codon_num
1	E-A22P	A22P	FLAFVVFL	E	20-27	20	27	1	22
2	E-A22S	A22S	FLAFVVFL	E	20-27	20	27	7	22
3	E-A22T	A22T	FLAFVVFL	E	20-27	20	27	5	22
4	E-A22V	A22V	FLAFVVFL	E	20-27	20	27	32	22
5	E-F20I	F20I	FLAFVVFL	E	20-27	20	27	23	20
6	E-F20L	F20L	FLAFVVFL	E	20-27	20	27	142	20
7	E-F20S	F20S	FLAFVVFL	E	20-27	20	27	13	20
8	E-F20V	F20V	FLAFVVFL	E	20-27	20	27	1	20
9	E-F23C	F23C	FLAFVVFL	E	20-27	20	27	1	23
10	E-F23L	F23L	FLAFVVFL	E	20-27	20	27	48	23
11	E-F23S	F23S	FLAFVVFL	E	20-27	20	27	1	23
12	E-F26C	F26C	FLAFVVFL	E	20-27	20	27	2	26
13	E-F26I	F26I	FLAFVVFL	E	20-27	20	27	4	26
14	E-F26L	F26L	FLAFVVFL	E	20-27	20	27	71	26
15	E-F26S	F26S	FLAFVVFL	E	20-27	20	27	20	26
16	E-F26V	F26V	FLAFVVFL	E	20-27	20	27	2	26
17	E-F56L	F56L	FYVYSRVKNL	E	56-65	56	65	39	56
18	E-F56L	F56L	SLVKPSFYV	E	50-58	50	58	39	56
19	E-F56L	F56L	FYVYSRVKNLNSSRV	E	56-70	56	70	39	56
20	E-F56S	F56S	SLVKPSFYV	E	50-58	50	58	5	56
21	E-F56S	F56S	FYVYSRVKNL	E	56-65	56	65	5	56
22	E-F56S	F56S	FYVYSRVKNLNSSRV	E	56-70	56	70	5	56
23	E-F56V	F56V	FYVYSRVKNL	E	56-65	56	65	1	56
24	E-F56V	F56V	SLVKPSFYV	E	50-58	50	58	1	56
25	E-F56V	F56V	FYVYSRVKNLNSSRV	E	56-70	56	70	1	56
26	E-F56Y	F56Y	FYVYSRVKNL	E	56-65	56	65	1	56
27	E-F56Y	F56Y	FYVYSRVKNLNSSRV	E	56-70	56	70	1	56
28	E-F56Y	F56Y	SLVKPSFYV	E	50-58	50	58	1	56
29	E-K53*	K53*	SLVKPSFYV	E	50-58	50	58	1	53
30	E-K53I	K53I	SLVKPSFYV	E	50-58	50	58	1	53
31	E-K53Q	K53Q	SLVKPSFYV	E	50-58	50	58	3	53
32	E-K53R	K53R	SLVKPSFYV	E	50-58	50	58	43	53
33	E-K63*	K63*	FYVYSRVKNL	E	56-65	56	65	3	63
34	E-K63*	K63*	FYVYSRVKNLNSSRV	E	56-70	56	70	3	63
35	E-K63E	K63E	FYVYSRVKNL	E	56-65	56	65	3	63
36	E-K63E	K63E	FYVYSRVKNLNSSRV	E	56-70	56	70	3	63
37	E-K63I	K63I	FYVYSRVKNLNSSRV	E	56-70	56	70	3	63
38	E-K63I	K63I	FYVYSRVKNL	E	56-65	56	65	3	63
39	E-K63N	K63N	FYVYSRVKNL	E	56-65	56	65	77	63
40	E-K63N	K63N	FYVYSRVKNLNSSRV	E	56-70	56	70	77	63
41	E-K63R	K63R	FYVYSRVKNL	E	56-65	56	65	5	63
42	E-K63R	K63R	FYVYSRVKNLNSSRV	E	56-70	56	70	5	63
43	E-L21F	L21F	FLAFVVFL	E	20-27	20	27	1489	21
44	E-L21I	L21I	FLAFVVFL	E	20-27	20	27	11	21
45	E-L21P	L21P	FLAFVVFL	E	20-27	20	27	3	21
46	E-L21V	L21V	FLAFVVFL	E	20-27	20	27	1144	21
47	E-L27*	L27*	FLAFVVFL	E	20-27	20	27	1	27
48	E-L27F	L27F	FLAFVVFL	E	20-27	20	27	21	27
49	E-L27S	L27S	FLAFVVFL	E	20-27	20	27	14	27
50	E-L27V	L27V	FLAFVVFL	E	20-27	20	27	1	27
51	E-L51F	L51F	SLVKPSFYV	E	50-58	50	58	124	51
52	E-L51I	L51I	SLVKPSFYV	E	50-58	50	58	51	51
53	E-L51V	L51V	SLVKPSFYV	E	50-58	50	58	1	51
54	E-L65M	L65M	FYVYSRVKNLNSSRV	E	56-70	56	70	9	65
55	E-L65M	L65M	FYVYSRVKNL	E	56-65	56	65	9	65
56	E-L65P	L65P	FYVYSRVKNL	E	56-65	56	65	3	65
57	E-L65P	L65P	FYVYSRVKNLNSSRV	E	56-70	56	70	3	65
58	E-L65Q	L65Q	FYVYSRVKNL	E	56-65	56	65	1	65
59	E-L65Q	L65Q	FYVYSRVKNLNSSRV	E	56-70	56	70	1	65
60	E-L65V	L65V	FYVYSRVKNLNSSRV	E	56-70	56	70	1	65
61	E-L65V	L65V	FYVYSRVKNL	E	56-65	56	65	1	65
62	E-N64D	N64D	FYVYSRVKNLNSSRV	E	56-70	56	70	5	64
63	E-N64D	N64D	FYVYSRVKNL	E	56-65	56	65	5	64
64	E-N64H	N64H	FYVYSRVKNLNSSRV	E	56-70	56	70	3	64
65	E-N64H	N64H	FYVYSRVKNL	E	56-65	56	65	3	64
66	E-N64I	N64I	FYVYSRVKNLNSSRV	E	56-70	56	70	1	64
67	E-N64I	N64I	FYVYSRVKNL	E	56-65	56	65	1	64
68	E-N64K	N64K	FYVYSRVKNLNSSRV	E	56-70	56	70	3	64
69	E-N64K	N64K	FYVYSRVKNL	E	56-65	56	65	3	64
70	E-N64S	N64S	FYVYSRVKNL	E	56-65	56	65	24	64
71	E-N64S	N64S	FYVYSRVKNLNSSRV	E	56-70	56	70	24	64
72	E-N64T	N64T	FYVYSRVKNLNSSRV	E	56-70	56	70	15	64
73	E-N64T	N64T	FYVYSRVKNL	E	56-65	56	65	15	64
74	E-N64Y	N64Y	FYVYSRVKNL	E	56-65	56	65	2	64
75	E-N64Y	N64Y	FYVYSRVKNLNSSRV	E	56-70	56	70	2	64
76	E-N66D	N66D	FYVYSRVKNLNSSRV	E	56-70	56	70	4	66
77	E-N66H	N66H	FYVYSRVKNLNSSRV	E	56-70	56	70	5	66
78	E-N66I	N66I	FYVYSRVKNLNSSRV	E	56-70	56	70	3	66
79	E-N66K	N66K	FYVYSRVKNLNSSRV	E	56-70	56	70	8	66
80	E-N66S	N66S	FYVYSRVKNLNSSRV	E	56-70	56	70	12	66
81	E-N66T	N66T	FYVYSRVKNLNSSRV	E	56-70	56	70	11	66
82	E-N66Y	N66Y	FYVYSRVKNLNSSRV	E	56-70	56	70	9	66
83	E-P54H	P54H	SLVKPSFYV	E	50-58	50	58	3	54
84	E-P54L	P54L	SLVKPSFYV	E	50-58	50	58	11	54
85	E-P54S	P54S	SLVKPSFYV	E	50-58	50	58	9	54
86	E-P54T	P54T	SLVKPSFYV	E	50-58	50	58	3	54
87	E-R61C	R61C	FYVYSRVKNLNSSRV	E	56-70	56	70	16	61
88	E-R61C	R61C	FYVYSRVKNL	E	56-65	56	65	16	61
89	E-R61H	R61H	FYVYSRVKNL	E	56-65	56	65	29	61
90	E-R61H	R61H	FYVYSRVKNLNSSRV	E	56-70	56	70	29	61
91	E-R61L	R61L	FYVYSRVKNL	E	56-65	56	65	65	61
92	E-R61L	R61L	FYVYSRVKNLNSSRV	E	56-70	56	70	65	61
93	E-R61P	R61P	FYVYSRVKNL	E	56-65	56	65	1	61
94	E-R61P	R61P	FYVYSRVKNLNSSRV	E	56-70	56	70	1	61
95	E-R61S	R61S	FYVYSRVKNL	E	56-65	56	65	5	61
96	E-R61S	R61S	FYVYSRVKNLNSSRV	E	56-70	56	70	5	61
97	E-R69*	R69*	FYVYSRVKNLNSSRV	E	56-70	56	70	2	69
98	E-R69G	R69G	FYVYSRVKNLNSSRV	E	56-70	56	70	156	69
99	E-R69I	R69I	FYVYSRVKNLNSSRV	E	56-70	56	70	248	69
100	E-R69K	R69K	FYVYSRVKNLNSSRV	E	56-70	56	70	57	69
101	E-R69S	R69S	FYVYSRVKNLNSSRV	E	56-70	56	70	5	69
102	E-R69T	R69T	FYVYSRVKNLNSSRV	E	56-70	56	70	12	69
103	E-S50G	S50G	SLVKPSFYV	E	50-58	50	58	13	50
104	E-S50I	S50I	SLVKPSFYV	E	50-58	50	58	32	50
105	E-S50T	S50T	SLVKPSFYV	E	50-58	50	58	1	50
106	E-S55A	S55A	SLVKPSFYV	E	50-58	50	58	1	55
107	E-S55C	S55C	SLVKPSFYV	E	50-58	50	58	2	55
108	E-S55F	S55F	SLVKPSFYV	E	50-58	50	58	530	55
109	E-S55L	S55L	SLVKPSFYV	E	50-58	50	58	2	55
110	E-S55P	S55P	SLVKPSFYV	E	50-58	50	58	3	55
111	E-S55Y	S55Y	SLVKPSFYV	E	50-58	50	58	8	55
112	E-S60A	S60A	FYVYSRVKNLNSSRV	E	56-70	56	70	4	60
113	E-S60A	S60A	FYVYSRVKNL	E	56-65	56	65	4	60
114	E-S60F	S60F	FYVYSRVKNL	E	56-65	56	65	7	60
115	E-S60F	S60F	FYVYSRVKNLNSSRV	E	56-70	56	70	7	60
116	E-S60P	S60P	FYVYSRVKNL	E	56-65	56	65	2	60
117	E-S60P	S60P	FYVYSRVKNLNSSRV	E	56-70	56	70	2	60
118	E-S60T	S60T	FYVYSRVKNL	E	56-65	56	65	11	60
119	E-S60T	S60T	FYVYSRVKNLNSSRV	E	56-70	56	70	11	60
120	E-S60Y	S60Y	FYVYSRVKNL	E	56-65	56	65	15	60
121	E-S60Y	S60Y	FYVYSRVKNLNSSRV	E	56-70	56	70	15	60
122	E-S67A	S67A	FYVYSRVKNLNSSRV	E	56-70	56	70	2	67
123	E-S67C	S67C	FYVYSRVKNLNSSRV	E	56-70	56	70	1	67
124	E-S67F	S67F	FYVYSRVKNLNSSRV	E	56-70	56	70	64	67
125	E-S67P	S67P	FYVYSRVKNLNSSRV	E	56-70	56	70	28	67
126	E-S67Y	S67Y	FYVYSRVKNLNSSRV	E	56-70	56	70	3	67
127	E-S68A	S68A	FYVYSRVKNLNSSRV	E	56-70	56	70	32	68
128	E-S68C	S68C	FYVYSRVKNLNSSRV	E	56-70	56	70	40	68
129	E-S68F	S68F	FYVYSRVKNLNSSRV	E	56-70	56	70	1332	68
130	E-S68P	S68P	FYVYSRVKNLNSSRV	E	56-70	56	70	73	68
131	E-S68T	S68T	FYVYSRVKNLNSSRV	E	56-70	56	70	2	68
132	E-S68Y	S68Y	FYVYSRVKNLNSSRV	E	56-70	56	70	11	68
133	E-V24A	V24A	FLAFVVFL	E	20-27	20	27	15	24
134	E-V24L	V24L	FLAFVVFL	E	20-27	20	27	87	24
135	E-V24M	V24M	FLAFVVFL	E	20-27	20	27	197	24
136	E-V25A	V25A	FLAFVVFL	E	20-27	20	27	29	25
137	E-V25L	V25L	FLAFVVFL	E	20-27	20	27	1	25
138	E-V52E	V52E	SLVKPSFYV	E	50-58	50	58	3	52
139	E-V52I	V52I	SLVKPSFYV	E	50-58	50	58	49	52
140	E-V52L	V52L	SLVKPSFYV	E	50-58	50	58	92	52
141	E-V58A	V58A	FYVYSRVKNLNSSRV	E	56-70	56	70	2	58
142	E-V58A	V58A	SLVKPSFYV	E	50-58	50	58	2	58
143	E-V58A	V58A	FYVYSRVKNL	E	56-65	56	65	2	58
144	E-V58F	V58F	SLVKPSFYV	E	50-58	50	58	522	58
145	E-V58F	V58F	FYVYSRVKNL	E	56-65	56	65	522	58
146	E-V58F	V58F	FYVYSRVKNLNSSRV	E	56-70	56	70	522	58
147	E-V58I	V58I	SLVKPSFYV	E	50-58	50	58	150	58
148	E-V58I	V58I	FYVYSRVKNLNSSRV	E	56-70	56	70	150	58
149	E-V58I	V58I	FYVYSRVKNL	E	56-65	56	65	150	58
150	E-V58L	V58L	FYVYSRVKNLNSSRV	E	56-70	56	70	47	58
151	E-V58L	V58L	FYVYSRVKNL	E	56-65	56	65	47	58
152	E-V58L	V58L	SLVKPSFYV	E	50-58	50	58	47	58
153	E-V62A	V62A	FYVYSRVKNL	E	56-65	56	65	1	62
154	E-V62A	V62A	FYVYSRVKNLNSSRV	E	56-70	56	70	1	62
155	E-V62F	V62F	FYVYSRVKNL	E	56-65	56	65	699	62
156	E-V62F	V62F	FYVYSRVKNLNSSRV	E	56-70	56	70	699	62
157	E-V62I	V62I	FYVYSRVKNL	E	56-65	56	65	10	62
158	E-V62I	V62I	FYVYSRVKNLNSSRV	E	56-70	56	70	10	62
159	E-V62L	V62L	FYVYSRVKNL	E	56-65	56	65	28	62
160	E-V62L	V62L	FYVYSRVKNLNSSRV	E	56-70	56	70	28	62
161	E-V70A	V70A	FYVYSRVKNLNSSRV	E	56-70	56	70	14	70
162	E-V70D	V70D	FYVYSRVKNLNSSRV	E	56-70	56	70	2	70
163	E-V70F	V70F	FYVYSRVKNLNSSRV	E	56-70	56	70	49	70
164	E-V70I	V70I	FYVYSRVKNLNSSRV	E	56-70	56	70	50	70
165	E-V70L	V70L	FYVYSRVKNLNSSRV	E	56-70	56	70	1	70
166	E-Y57*	Y57*	FYVYSRVKNLNSSRV	E	56-70	56	70	1	57
167	E-Y57*	Y57*	FYVYSRVKNL	E	56-65	56	65	1	57
168	E-Y57*	Y57*	SLVKPSFYV	E	50-58	50	58	1	57
169	E-Y57C	Y57C	FYVYSRVKNLNSSRV	E	56-70	56	70	2	57
170	E-Y57C	Y57C	FYVYSRVKNL	E	56-65	56	65	2	57
171	E-Y57C	Y57C	SLVKPSFYV	E	50-58	50	58	2	57
172	E-Y57H	Y57H	FYVYSRVKNLNSSRV	E	56-70	56	70	2	57
173	E-Y57H	Y57H	SLVKPSFYV	E	50-58	50	58	2	57
174	E-Y57H	Y57H	FYVYSRVKNL	E	56-65	56	65	2	57
175	E-Y57S	Y57S	FYVYSRVKNL	E	56-65	56	65	1	57
176	E-Y57S	Y57S	FYVYSRVKNLNSSRV	E	56-70	56	70	1	57
177	E-Y57S	Y57S	SLVKPSFYV	E	50-58	50	58	1	57
178	E-Y59F	Y59F	FYVYSRVKNLNSSRV	E	56-70	56	70	1	59
179	E-Y59F	Y59F	FYVYSRVKNL	E	56-65	56	65	1	59
180	E-Y59H	Y59H	FYVYSRVKNLNSSRV	E	56-70	56	70	4	59
181	E-Y59H	Y59H	FYVYSRVKNL	E	56-65	56	65	4	59
182	E-Y59S	Y59S	FYVYSRVKNL	E	56-65	56	65	1	59
183	E-Y59S	Y59S	FYVYSRVKNLNSSRV	E	56-70	56	70	1	59
184	M-100del	100del	SYFIASFRLFA	M	94-104	94	104	2	100
185	M-100del	100del	SYFIASFRLFA	M	94-104	94	104	2	100
186	M-101del	101del	SYFIASFRLFA	M	94-104	94	104	2	101
187	M-101del	101del	SYFIASFRLFA	M	94-104	94	104	2	101
188	M-101del	101del	RLFARTRSMW	M	101-110	101	110	2	101
189	M-101del	101del	RLFARTRSMW	M	101-110	101	110	2	101
190	M-102del	102del	SYFIASFRLFA	M	94-104	94	104	2	102
191	M-102del	102del	SYFIASFRLFA	M	94-104	94	104	2	102
192	M-102del	102del	RLFARTRSMW	M	101-110	101	110	2	102
193	M-102del	102del	RLFARTRSMW	M	101-110	101	110	2	102
194	M-103del	103del	SYFIASFRLFA	M	94-104	94	104	2	103
195	M-103del	103del	RLFARTRSMW	M	101-110	101	110	2	103
196	M-13del	13del	EELKKLLEQWNLVIGFLF	M	11-28	11	28	1	13
197	M-14del	14del	EELKKLLEQWNLVIGFLF	M	11-28	11	28	1	14
198	M-15del	15del	EELKKLLEQWNLVIGFLF	M	11-28	11	28	1	15
199	M-15del	15del	KLLEQWNLV	M	15-23	15	23	1	15
200	M-16del	16del	KLLEQWNLV	M	15-23	15	23	1	16
201	M-16del	16del	EELKKLLEQWNLVIGFLF	M	11-28	11	28	1	16
202	M-18del	18del	KLLEQWNLV	M	15-23	15	23	1	18
203	M-18del	18del	EELKKLLEQWNLVIGFLF	M	11-28	11	28	1	18
204	M-19del	19del	KLLEQWNLV	M	15-23	15	23	1	19
205	M-19del	19del	EELKKLLEQWNLVIGFLF	M	11-28	11	28	1	19
206	M-20del	20del	EELKKLLEQWNLVIGFLF	M	11-28	11	28	1	20
207	M-20del	20del	KLLEQWNLV	M	15-23	15	23	1	20
208	M-214del	214del	IGNYKLNTDHSSSSDNIA	M	201-218	201	218	1	214
209	M-216del	216del	IGNYKLNTDHSSSSDNIA	M	201-218	201	218	1	216
210	M-21del	21del	KLLEQWNLV	M	15-23	15	23	1	21
211	M-21del	21del	EELKKLLEQWNLVIGFLF	M	11-28	11	28	1	21
212	M-22del	22del	EELKKLLEQWNLVIGFLF	M	11-28	11	28	1	22
213	M-22del	22del	KLLEQWNLV	M	15-23	15	23	1	22
214	M-23del	23del	EELKKLLEQWNLVIGFLF	M	11-28	11	28	1	23
215	M-23del	23del	KLLEQWNLV	M	15-23	15	23	1	23
216	M-24del	24del	EELKKLLEQWNLVIGFLF	M	11-28	11	28	1	24
217	M-25del	25del	EELKKLLEQWNLVIGFLF	M	11-28	11	28	1	25
218	M-26del	26del	EELKKLLEQWNLVIGFLF	M	11-28	11	28	1	26
219	M-26del	26del	FLFLTWICL	M	26-34	26	34	1	26
220	M-27del	27del	FLFLTWICL	M	26-34	26	34	1	27
221	M-27del	27del	EELKKLLEQWNLVIGFLF	M	11-28	11	28	1	27
222	M-94del	94del	SYFIASFRLFA	M	94-104	94	104	1	94
223	M-94del	94del	SYFIASFRLFA	M	94-104	94	104	2	94
224	M-94del	94del	SYFIASFRLFA	M	94-104	94	104	8	94
225	M-95del	95del	SYFIASFRLFA	M	94-104	94	104	1	95
226	M-95del	95del	SYFIASFRLFA	M	94-104	94	104	2	95
227	M-95del	95del	SYFIASFRLFA	M	94-104	94	104	8	95
228	M-96del	96del	SYFIASFRLFA	M	94-104	94	104	2	96
229	M-96del	96del	SYFIASFRLFA	M	94-104	94	104	1	96
230	M-96del	96del	SYFIASFRLFA	M	94-104	94	104	8	96
231	M-97del	97del	SYFIASFRLFA	M	94-104	94	104	2	97
232	M-97del	97del	SYFIASFRLFA	M	94-104	94	104	2	97
233	M-97del	97del	SYFIASFRLFA	M	94-104	94	104	8	97
234	M-98del	98del	SYFIASFRLFA	M	94-104	94	104	2	98
235	M-98del	98del	SYFIASFRLFA	M	94-104	94	104	2	98
236	M-98del	98del	SYFIASFRLFA	M	94-104	94	104	8	98
237	M-99del	99del	SYFIASFRLFA	M	94-104	94	104	2	99
238	M-99del	99del	SYFIASFRLFA	M	94-104	94	104	2	99
239	M-A104E	A104E	SYFIASFRLFA	M	94-104	94	104	1	104
240	M-A104E	A104E	RLFARTRSMW	M	101-110	101	110	1	104
241	M-A104S	A104S	SYFIASFRLFA	M	94-104	94	104	8	104
242	M-A104S	A104S	RLFARTRSMW	M	101-110	101	110	8	104
243	M-A104T	A104T	RLFARTRSMW	M	101-110	101	110	3	104
244	M-A104T	A104T	SYFIASFRLFA	M	94-104	94	104	3	104
245	M-A104V	A104V	SYFIASFRLFA	M	94-104	94	104	715	104
246	M-A104V	A104V	RLFARTRSMW	M	101-110	101	110	715	104
247	M-A142D	A142D	GAVILRGHLRIAGHHLGR	M	141-158	141	158	1	142
248	M-A142D	A142D	SELVIGAVIL	M	136-145	136	145	1	142
249	M-A142D	A142D	LLESELVIGAVILRGHLR	M	133-150	133	150	1	142
250	M-A142P	A142P	SELVIGAVIL	M	136-145	136	145	1	142
251	M-A142P	A142P	GAVILRGHLRIAGHHLGR	M	141-158	141	158	1	142
252	M-A142P	A142P	LLESELVIGAVILRGHLR	M	133-150	133	150	1	142
253	M-A142S	A142S	SELVIGAVIL	M	136-145	136	145	14	142
254	M-A142S	A142S	LLESELVIGAVILRGHLR	M	133-150	133	150	14	142
255	M-A142S	A142S	GAVILRGHLRIAGHHLGR	M	141-158	141	158	14	142
256	M-A142V	A142V	GAVILRGHLRIAGHHLGR	M	141-158	141	158	308	142
257	M-A142V	A142V	LLESELVIGAVILRGHLR	M	133-150	133	150	308	142
258	M-A142V	A142V	SELVIGAVIL	M	136-145	136	145	308	142
259	M-A152G	A152G	LRIAGHHLGRCDIKD	M	149-163	149	163	28	152
260	M-A152G	A152G	LRIAGHHLGRCDIKDLPK	M	149-166	149	166	28	152
261	M-A152G	A152G	LRGHLRIAGHHLGRC	M	145-159	145	159	28	152
262	M-A152G	A152G	HLRIAGHHLGR	M	148-158	148	158	28	152
263	M-A152G	A152G	GAVILRGHLRIAGHHLGR	M	141-158	141	158	28	152
264	M-A152P	A152P	LRIAGHHLGRCDIKDLPK	M	149-166	149	166	2	152
265	M-A152P	A152P	HLRIAGHHLGR	M	148-158	148	158	2	152
266	M-A152P	A152P	LRGHLRIAGHHLGRC	M	145-159	145	159	2	152
267	M-A152P	A152P	LRIAGHHLGRCDIKD	M	149-163	149	163	2	152
268	M-A152P	A152P	GAVILRGHLRIAGHHLGR	M	141-158	141	158	2	152
269	M-A152S	A152S	HLRIAGHHLGR	M	148-158	148	158	16	152
270	M-A152S	A152S	GAVILRGHLRIAGHHLGR	M	141-158	141	158	16	152
271	M-A152S	A152S	LRIAGHHLGRCDIKDLPK	M	149-166	149	166	16	152
272	M-A152S	A152S	LRGHLRIAGHHLGRC	M	145-159	145	159	16	152
273	M-A152S	A152S	LRIAGHHLGRCDIKD	M	149-163	149	163	16	152
274	M-A152V	A152V	LRIAGHHLGRCDIKDLPK	M	149-166	149	166	4	152
275	M-A152V	A152V	GAVILRGHLRIAGHHLGR	M	141-158	141	158	4	152
276	M-A152V	A152V	LRIAGHHLGRCDIKD	M	149-163	149	163	4	152
277	M-A152V	A152V	LRGHLRIAGHHLGRC	M	145-159	145	159	4	152
278	M-A152V	A152V	HLRIAGHHLGR	M	148-158	148	158	4	152
279	M-A171S	A171S	ATSRTLSYYK	M	171-180	171	180	34	171
280	M-A171S	A171S	TVATSRTLSY	M	169-178	169	178	34	171
281	M-A171S	A171S	ATSRTLSYY	M	171-179	171	179	34	171
282	M-A171S	A171S	PKEITVATSRTLSYYKL	M	165-181	165	181	34	171
283	M-A171V	A171V	PKEITVATSRTLSYYKL	M	165-181	165	181	5	171
284	M-A171V	A171V	ATSRTLSYY	M	171-179	171	179	5	171
285	M-A171V	A171V	TVATSRTLSY	M	169-178	169	178	5	171
286	M-A171V	A171V	ATSRTLSYYK	M	171-180	171	180	5	171
287	M-A183D	A183D	SYYKLGASQRVAGDS	M	177-191	177	191	1	183
288	M-A183D	A183D	TSRTLSYYKLGASQRVA	M	172-188	172	188	1	183
289	M-A183D	A183D	LSYYKLGASQRVAGD	M	176-190	176	190	1	183
290	M-A183D	A183D	SRTLSYYKLGASQRV	M	173-187	173	187	1	183
291	M-A183D	A183D	LGASQRVAGDSGFAA	M	181-195	181	195	1	183
292	M-A183N	A183N	LSYYKLGASQRVAGD	M	176-190	176	190	1	183
293	M-A183N	A183N	SRTLSYYKLGASQRV	M	173-187	173	187	1	183
294	M-A183N	A183N	TSRTLSYYKLGASQRVA	M	172-188	172	188	1	183
295	M-A183N	A183N	LGASQRVAGDSGFAA	M	181-195	181	195	1	183
296	M-A183N	A183N	SYYKLGASQRVAGDS	M	177-191	177	191	1	183
297	M-A183S	A183S	LSYYKLGASQRVAGD	M	176-190	176	190	3	183
298	M-A183S	A183S	LGASQRVAGDSGFAA	M	181-195	181	195	3	183
299	M-A183S	A183S	TSRTLSYYKLGASQRVA	M	172-188	172	188	3	183
300	M-A183S	A183S	SYYKLGASQRVAGDS	M	177-191	177	191	3	183
301	M-A183S	A183S	SRTLSYYKLGASQRV	M	173-187	173	187	3	183
302	M-A183V	A183V	TSRTLSYYKLGASQRVA	M	172-188	172	188	3	183
303	M-A183V	A183V	LGASQRVAGDSGFAA	M	181-195	181	195	3	183
304	M-A183V	A183V	SYYKLGASQRVAGDS	M	177-191	177	191	3	183
305	M-A183V	A183V	LSYYKLGASQRVAGD	M	176-190	176	190	3	183
306	M-A183V	A183V	SRTLSYYKLGASQRV	M	173-187	173	187	3	183
307	M-A188E	A188E	TSRTLSYYKLGASQRVA	M	172-188	172	188	1	188
308	M-A188E	A188E	SYYKLGASQRVAGDS	M	177-191	177	191	1	188
309	M-A188E	A188E	LSYYKLGASQRVAGD	M	176-190	176	190	1	188
310	M-A188E	A188E	LGASQRVAGDSGFAA	M	181-195	181	195	1	188
311	M-A188G	A188G	TSRTLSYYKLGASQRVA	M	172-188	172	188	1	188
312	M-A188G	A188G	LGASQRVAGDSGFAA	M	181-195	181	195	1	188
313	M-A188G	A188G	LSYYKLGASQRVAGD	M	176-190	176	190	1	188
314	M-A188G	A188G	SYYKLGASQRVAGDS	M	177-191	177	191	1	188
315	M-A188S	A188S	LGASQRVAGDSGFAA	M	181-195	181	195	101	188
316	M-A188S	A188S	TSRTLSYYKLGASQRVA	M	172-188	172	188	101	188
317	M-A188S	A188S	SYYKLGASQRVAGDS	M	177-191	177	191	101	188
318	M-A188S	A188S	LSYYKLGASQRVAGD	M	176-190	176	190	101	188
319	M-A188T	A188T	SYYKLGASQRVAGDS	M	177-191	177	191	50	188
320	M-A188T	A188T	LSYYKLGASQRVAGD	M	176-190	176	190	50	188
321	M-A188T	A188T	TSRTLSYYKLGASQRVA	M	172-188	172	188	50	188
322	M-A188T	A188T	LGASQRVAGDSGFAA	M	181-195	181	195	50	188
323	M-A188V	A188V	LGASQRVAGDSGFAA	M	181-195	181	195	4	188
324	M-A188V	A188V	TSRTLSYYKLGASQRVA	M	172-188	172	188	4	188
325	M-A188V	A188V	LSYYKLGASQRVAGD	M	176-190	176	190	4	188
326	M-A188V	A188V	SYYKLGASQRVAGDS	M	177-191	177	191	4	188
327	M-A194D	A194D	LGASQRVAGDSGFAA	M	181-195	181	195	1	194
328	M-A194I	A194I	LGASQRVAGDSGFAA	M	181-195	181	195	1	194
329	M-A194P	A194P	LGASQRVAGDSGFAA	M	181-195	181	195	1	194
330	M-A194S	A194S	LGASQRVAGDSGFAA	M	181-195	181	195	6	194
331	M-A194T	A194T	LGASQRVAGDSGFAA	M	181-195	181	195	5	194
332	M-A194V	A194V	LGASQRVAGDSGFAA	M	181-195	181	195	15	194
333	M-A195K	A195K	LGASQRVAGDSGFAA	M	181-195	181	195	1	195
334	M-A195P	A195P	LGASQRVAGDSGFAA	M	181-195	181	195	2	195
335	M-A195S	A195S	LGASQRVAGDSGFAA	M	181-195	181	195	2	195
336	M-A195T	A195T	LGASQRVAGDSGFAA	M	181-195	181	195	2	195
337	M-A195V	A195V	LGASQRVAGDSGFAA	M	181-195	181	195	8	195
338	M-A218P	A218P	IGNYKLNTDHSSSSDNIA	M	201-218	201	218	1	218
339	M-A218S	A218S	IGNYKLNTDHSSSSDNIA	M	201-218	201	218	1	218
340	M-A218T	A218T	IGNYKLNTDHSSSSDNIA	M	201-218	201	218	1	218
341	M-A218V	A218V	IGNYKLNTDHSSSSDNIA	M	201-218	201	218	10	218
342	M-A38D	A38D	WICLLQFAY	M	31-39	31	39	3	38
343	M-A38D	A38D	LQFAYANRNRFLY	M	35-47	35	47	3	38
344	M-A38G	A38G	WICLLQFAY	M	31-39	31	39	2	38
345	M-A38G	A38G	LQFAYANRNRFLY	M	35-47	35	47	2	38
346	M-A38S	A38S	WICLLQFAY	M	31-39	31	39	111	38
347	M-A38S	A38S	LQFAYANRNRFLY	M	35-47	35	47	111	38
348	M-A38V	A38V	LQFAYANRNRFLY	M	35-47	35	47	1	38
349	M-A38V	A38V	WICLLQFAY	M	31-39	31	39	1	38
350	M-A40D	A40D	LQFAYANRNRFLY	M	35-47	35	47	2	40
351	M-A40G	A40G	LQFAYANRNRFLY	M	35-47	35	47	1	40
352	M-A40P	A40P	LQFAYANRNRFLY	M	35-47	35	47	13	40
353	M-A40S	A40S	LQFAYANRNRFLY	M	35-47	35	47	68	40
354	M-A40T	A40T	LQFAYANRNRFLY	M	35-47	35	47	4	40
355	M-A40V	A40V	LQFAYANRNRFLY	M	35-47	35	47	4	40
356	M-A63D	A63D	FLWLLWPVTLACFVLAAV	M	53-70	53	70	2	63
357	M-A63S	A63S	FLWLLWPVTLACFVLAAV	M	53-70	53	70	141	63
358	M-A63T	A63T	FLWLLWPVTLACFVLAAV	M	53-70	53	70	47	63
359	M-A63V	A63V	FLWLLWPVTLACFVLAAV	M	53-70	53	70	61	63
360	M-A68D	A68D	FLWLLWPVTLACFVLAAV	M	53-70	53	70	1	68
361	M-A68P	A68P	FLWLLWPVTLACFVLAAV	M	53-70	53	70	1	68
362	M-A68S	A68S	FLWLLWPVTLACFVLAAV	M	53-70	53	70	94	68
363	M-A68T	A68T	FLWLLWPVTLACFVLAAV	M	53-70	53	70	3	68
364	M-A68V	A68V	FLWLLWPVTLACFVLAAV	M	53-70	53	70	1	68
365	M-A69D	A69D	FLWLLWPVTLACFVLAAV	M	53-70	53	70	3	69
366	M-A69F	A69F	FLWLLWPVTLACFVLAAV	M	53-70	53	70	1	69
367	M-A69G	A69G	FLWLLWPVTLACFVLAAV	M	53-70	53	70	2	69
368	M-A69P	A69P	FLWLLWPVTLACFVLAAV	M	53-70	53	70	5	69
369	M-A69S	A69S	FLWLLWPVTLACFVLAAV	M	53-70	53	70	448	69
370	M-A69T	A69T	FLWLLWPVTLACFVLAAV	M	53-70	53	70	1	69
371	M-A69V	A69V	FLWLLWPVTLACFVLAAV	M	53-70	53	70	117	69
372	M-A98D	A98D	SYFIASFRLFA	M	94-104	94	104	1	98
373	M-A98G	A98G	SYFIASFRLFA	M	94-104	94	104	1	98
374	M-A98P	A98P	SYFIASFRLFA	M	94-104	94	104	1	98
375	M-A98S	A98S	SYFIASFRLFA	M	94-104	94	104	250	98
376	M-A98T	A98T	SYFIASFRLFA	M	94-104	94	104	90	98
377	M-A98V	A98V	SYFIASFRLFA	M	94-104	94	104	5	98
378	M-C159*	C159*	LRGHLRIAGHHLGRC	M	145-159	145	159	1	159
379	M-C159*	C159*	LRIAGHHLGRCDIKDLPK	M	149-166	149	166	1	159
380	M-C159*	C159*	LRIAGHHLGRCDIKD	M	149-163	149	163	1	159
381	M-C159F	C159F	LRIAGHHLGRCDIKD	M	149-163	149	163	7	159
382	M-C159F	C159F	LRIAGHHLGRCDIKDLPK	M	149-166	149	166	7	159
383	M-C159F	C159F	LRGHLRIAGHHLGRC	M	145-159	145	159	7	159
384	M-C159R	C159R	LRIAGHHLGRCDIKDLPK	M	149-166	149	166	4	159
385	M-C159R	C159R	LRGHLRIAGHHLGRC	M	145-159	145	159	4	159
386	M-C159R	C159R	LRIAGHHLGRCDIKD	M	149-163	149	163	4	159
387	M-C159S	C159S	LRGHLRIAGHHLGRC	M	145-159	145	159	1	159
388	M-C159S	C159S	LRIAGHHLGRCDIKD	M	149-163	149	163	1	159
389	M-C159S	C159S	LRIAGHHLGRCDIKDLPK	M	149-166	149	166	1	159
390	M-C159W	C159W	LRIAGHHLGRCDIKDLPK	M	149-166	149	166	1	159
391	M-C159W	C159W	LRIAGHHLGRCDIKD	M	149-163	149	163	1	159
392	M-C159W	C159W	LRGHLRIAGHHLGRC	M	145-159	145	159	1	159
393	M-C159Y	C159Y	LRIAGHHLGRCDIKD	M	149-163	149	163	1	159
394	M-C159Y	C159Y	LRGHLRIAGHHLGRC	M	145-159	145	159	1	159
395	M-C159Y	C159Y	LRIAGHHLGRCDIKDLPK	M	149-166	149	166	1	159
396	M-C33F	C33F	FLFLTWICL	M	26-34	26	34	151	33
397	M-C33F	C33F	WICLLQFAY	M	31-39	31	39	151	33
398	M-C33S	C33S	WICLLQFAY	M	31-39	31	39	66	33
399	M-C33S	C33S	FLFLTWICL	M	26-34	26	34	66	33
400	M-C33Y	C33Y	FLFLTWICL	M	26-34	26	34	2	33
401	M-C33Y	C33Y	WICLLQFAY	M	31-39	31	39	2	33
402	M-C64F	C64F	FLWLLWPVTLACFVLAAV	M	53-70	53	70	94	64
403	M-C64G	C64G	FLWLLWPVTLACFVLAAV	M	53-70	53	70	1	64
404	M-C64R	C64R	FLWLLWPVTLACFVLAAV	M	53-70	53	70	1	64
405	M-C64S	C64S	FLWLLWPVTLACFVLAAV	M	53-70	53	70	53	64
406	M-C64W	C64W	FLWLLWPVTLACFVLAAV	M	53-70	53	70	2	64
407	M-C64Y	C64Y	FLWLLWPVTLACFVLAAV	M	53-70	53	70	2	64
408	M-D160E	D160E	LRIAGHHLGRCDIKD	M	149-163	149	163	8	160
409	M-D160E	D160E	LRIAGHHLGRCDIKDLPK	M	149-166	149	166	8	160
410	M-D160G	D160G	LRIAGHHLGRCDIKDLPK	M	149-166	149	166	12	160
411	M-D160G	D160G	LRIAGHHLGRCDIKD	M	149-163	149	163	12	160
412	M-D160N	D160N	LRIAGHHLGRCDIKD	M	149-163	149	163	1	160
413	M-D160N	D160N	LRIAGHHLGRCDIKDLPK	M	149-166	149	166	1	160
414	M-D160Y	D160Y	LRIAGHHLGRCDIKDLPK	M	149-166	149	166	38	160
415	M-D160Y	D160Y	LRIAGHHLGRCDIKD	M	149-163	149	163	38	160
416	M-D163E	D163E	LRIAGHHLGRCDIKD	M	149-163	149	163	5	163
417	M-D163E	D163E	LRIAGHHLGRCDIKDLPK	M	149-166	149	166	5	163
418	M-D163G	D163G	LRIAGHHLGRCDIKDLPK	M	149-166	149	166	3	163
419	M-D163G	D163G	LRIAGHHLGRCDIKD	M	149-163	149	163	3	163
420	M-D163N	D163N	LRIAGHHLGRCDIKD	M	149-163	149	163	13	163
421	M-D163N	D163N	LRIAGHHLGRCDIKDLPK	M	149-166	149	166	13	163
422	M-D163V	D163V	LRIAGHHLGRCDIKDLPK	M	149-166	149	166	1	163
423	M-D163V	D163V	LRIAGHHLGRCDIKD	M	149-163	149	163	1	163
424	M-D163Y	D163Y	LRIAGHHLGRCDIKDLPK	M	149-166	149	166	2	163
425	M-D163Y	D163Y	LRIAGHHLGRCDIKD	M	149-163	149	163	2	163
426	M-D190E	D190E	LGASQRVAGDSGFAA	M	181-195	181	195	9	190
427	M-D190E	D190E	LSYYKLGASQRVAGD	M	176-190	176	190	9	190
428	M-D190E	D190E	SYYKLGASQRVAGDS	M	177-191	177	191	9	190
429	M-D190G	D190G	LGASQRVAGDSGFAA	M	181-195	181	195	1	190
430	M-D190G	D190G	SYYKLGASQRVAGDS	M	177-191	177	191	1	190
431	M-D190G	D190G	LSYYKLGASQRVAGD	M	176-190	176	190	1	190
432	M-D190H	D190H	LGASQRVAGDSGFAA	M	181-195	181	195	1	190
433	M-D190H	D190H	SYYKLGASQRVAGDS	M	177-191	177	191	1	190
434	M-D190H	D190H	LSYYKLGASQRVAGD	M	176-190	176	190	1	190
435	M-D190N	D190N	LGASQRVAGDSGFAA	M	181-195	181	195	4	190
436	M-D190N	D190N	SYYKLGASQRVAGDS	M	177-191	177	191	4	190
437	M-D190N	D190N	LSYYKLGASQRVAGD	M	176-190	176	190	4	190
438	M-D190Y	D190Y	LSYYKLGASQRVAGD	M	176-190	176	190	6	190
439	M-D190Y	D190Y	SYYKLGASQRVAGDS	M	177-191	177	191	6	190
440	M-D190Y	D190Y	LGASQRVAGDSGFAA	M	181-195	181	195	6	190
441	M-D209A	D209A	IGNYKLNTDHSSSSDNIA	M	201-218	201	218	2	209
442	M-D209E	D209E	IGNYKLNTDHSSSSDNIA	M	201-218	201	218	3	209
443	M-D209G	D209G	IGNYKLNTDHSSSSDNIA	M	201-218	201	218	17	209
444	M-D209H	D209H	IGNYKLNTDHSSSSDNIA	M	201-218	201	218	92	209
445	M-D209N	D209N	IGNYKLNTDHSSSSDNIA	M	201-218	201	218	31	209
446	M-D209Y	D209Y	IGNYKLNTDHSSSSDNIA	M	201-218	201	218	1114	209
447	M-D215*	D215*	IGNYKLNTDHSSSSDNIA	M	201-218	201	218	1	215
448	M-D215E	D215E	IGNYKLNTDHSSSSDNIA	M	201-218	201	218	2	215
449	M-D215G	D215G	IGNYKLNTDHSSSSDNIA	M	201-218	201	218	2	215
450	M-D215H	D215H	IGNYKLNTDHSSSSDNIA	M	201-218	201	218	2	215
451	M-D215N	D215N	IGNYKLNTDHSSSSDNIA	M	201-218	201	218	68	215
452	M-D215Y	D215Y	IGNYKLNTDHSSSSDNIA	M	201-218	201	218	43	215
453	M-E11*	E11*	EELKKLLEQWNLVIGFLF	M	11-28	11	28	4	11
454	M-E115*	E115*	SMWSFNPETNIL	M	108-119	108	119	2	115
455	M-E115D	E115D	SMWSFNPETNIL	M	108-119	108	119	2	115
456	M-E115G	E115G	SMWSFNPETNIL	M	108-119	108	119	1	115
457	M-E115K	E115K	SMWSFNPETNIL	M	108-119	108	119	3	115
458	M-E11A	E11A	EELKKLLEQWNLVIGFLF	M	11-28	11	28	4	11
459	M-E11D	E11D	EELKKLLEQWNLVIGFLF	M	11-28	11	28	47	11
460	M-E11G	E11G	EELKKLLEQWNLVIGFLF	M	11-28	11	28	11	11
461	M-E11H	E11H	EELKKLLEQWNLVIGFLF	M	11-28	11	28	1	11
462	M-E11K	E11K	EELKKLLEQWNLVIGFLF	M	11-28	11	28	2	11
463	M-E11Q	E11Q	EELKKLLEQWNLVIGFLF	M	11-28	11	28	4	11
464	M-E11V	E11V	EELKKLLEQWNLVIGFLF	M	11-28	11	28	2	11
465	M-E12*	E12*	EELKKLLEQWNLVIGFLF	M	11-28	11	28	4	12
466	M-E12A	E12A	EELKKLLEQWNLVIGFLF	M	11-28	11	28	2	12
467	M-E12D	E12D	EELKKLLEQWNLVIGFLF	M	11-28	11	28	31	12
468	M-E12G	E12G	EELKKLLEQWNLVIGFLF	M	11-28	11	28	6	12
469	M-E12Q	E12Q	EELKKLLEQWNLVIGFLF	M	11-28	11	28	6	12
470	M-E135*	E135*	LLESELVIGAVILRGHLR	M	133-150	133	150	1	135
471	M-E135A	E135A	LLESELVIGAVILRGHLR	M	133-150	133	150	1	135
472	M-E135D	E135D	LLESELVIGAVILRGHLR	M	133-150	133	150	9	135
473	M-E135G	E135G	LLESELVIGAVILRGHLR	M	133-150	133	150	5	135
474	M-E135K	E135K	LLESELVIGAVILRGHLR	M	133-150	133	150	3	135
475	M-E135Q	E135Q	LLESELVIGAVILRGHLR	M	133-150	133	150	1	135
476	M-E135V	E135V	LLESELVIGAVILRGHLR	M	133-150	133	150	4	135
477	M-E137*	E137*	SELVIGAVIL	M	136-145	136	145	1	137
478	M-E137*	E137*	LLESELVIGAVILRGHLR	M	133-150	133	150	1	137
479	M-E137G	E137G	LLESELVIGAVILRGHLR	M	133-150	133	150	2	137
480	M-E137G	E137G	SELVIGAVIL	M	136-145	136	145	2	137
481	M-E137V	E137V	LLESELVIGAVILRGHLR	M	133-150	133	150	1	137
482	M-E137V	E137V	SELVIGAVIL	M	136-145	136	145	1	137
483	M-E167*	E167*	PKEITVATSRTLSYYKL	M	165-181	165	181	2	167
484	M-E167D	E167D	PKEITVATSRTLSYYKL	M	165-181	165	181	13	167
485	M-E167K	E167K	PKEITVATSRTLSYYKL	M	165-181	165	181	7	167
486	M-E167Q	E167Q	PKEITVATSRTLSYYKL	M	165-181	165	181	57	167
487	M-E167V	E167V	PKEITVATSRTLSYYKL	M	165-181	165	181	1	167
488	M-E167Y	E167Y	PKEITVATSRTLSYYKL	M	165-181	165	181	1	167
489	M-E18*	E18*	KLLEQWNLV	M	15-23	15	23	2	18
490	M-E18*	E18*	EELKKLLEQWNLVIGFLF	M	11-28	11	28	2	18
491	M-E18A	E18A	EELKKLLEQWNLVIGFLF	M	11-28	11	28	1	18
492	M-E18A	E18A	KLLEQWNLV	M	15-23	15	23	1	18
493	M-E18D	E18D	EELKKLLEQWNLVIGFLF	M	11-28	11	28	2	18
494	M-E18D	E18D	KLLEQWNLV	M	15-23	15	23	2	18
495	M-E18K	E18K	EELKKLLEQWNLVIGFLF	M	11-28	11	28	1	18
496	M-E18K	E18K	KLLEQWNLV	M	15-23	15	23	1	18
497	M-E18Q	E18Q	KLLEQWNLV	M	15-23	15	23	11	18
498	M-E18Q	E18Q	EELKKLLEQWNLVIGFLF	M	11-28	11	28	11	18
499	M-F100C	F100C	SYFIASFRLFA	M	94-104	94	104	3	100
500	M-F100I	F100I	SYFIASFRLFA	M	94-104	94	104	1	100
501	M-F100L	F100L	SYFIASFRLFA	M	94-104	94	104	27	100
502	M-F100S	F100S	SYFIASFRLFA	M	94-104	94	104	17	100
503	M-F100V	F100V	SYFIASFRLFA	M	94-104	94	104	1	100
504	M-F103L	F103L	RLFARTRSMW	M	101-110	101	110	1	103
505	M-F103L	F103L	SYFIASFRLFA	M	94-104	94	104	1	103
506	M-F103S	F103S	SYFIASFRLFA	M	94-104	94	104	2	103
507	M-F103S	F103S	RLFARTRSMW	M	101-110	101	110	2	103
508	M-F103Y	F103Y	RLFARTRSMW	M	101-110	101	110	2	103
509	M-F103Y	F103Y	SYFIASFRLFA	M	94-104	94	104	2	103
510	M-F112*	F112*	SMWSFNPETNIL	M	108-119	108	119	1	112
511	M-F112C	F112C	SMWSFNPETNIL	M	108-119	108	119	1	112
512	M-F112L	F112L	SMWSFNPETNIL	M	108-119	108	119	11	112
513	M-F112Y	F112Y	SMWSFNPETNIL	M	108-119	108	119	4	112
514	M-F193I	F193I	LGASQRVAGDSGFAA	M	181-195	181	195	1	193
515	M-F193L	F193L	LGASQRVAGDSGFAA	M	181-195	181	195	2	193
516	M-F193S	F193S	LGASQRVAGDSGFAA	M	181-195	181	195	1	193
517	M-F26C	F26C	EELKKLLEQWNLVIGFLF	M	11-28	11	28	1	26
518	M-F26C	F26C	FLFLTWICL	M	26-34	26	34	1	26
519	M-F26I	F26I	FLFLTWICL	M	26-34	26	34	2	26
520	M-F26I	F26I	EELKKLLEQWNLVIGFLF	M	11-28	11	28	2	26
521	M-F26L	F26L	FLFLTWICL	M	26-34	26	34	41	26
522	M-F26L	F26L	EELKKLLEQWNLVIGFLF	M	11-28	11	28	41	26
523	M-F26S	F26S	FLFLTWICL	M	26-34	26	34	30	26
524	M-F26S	F26S	EELKKLLEQWNLVIGFLF	M	11-28	11	28	30	26
525	M-F26V	F26V	EELKKLLEQWNLVIGFLF	M	11-28	11	28	2	26
526	M-F26V	F26V	FLFLTWICL	M	26-34	26	34	2	26
527	M-F26Y	F26Y	EELKKLLEQWNLVIGFLF	M	11-28	11	28	4	26
528	M-F26Y	F26Y	FLFLTWICL	M	26-34	26	34	4	26
529	M-F28C	F28C	FLFLTWICL	M	26-34	26	34	2	28
530	M-F28C	F28C	EELKKLLEQWNLVIGFLF	M	11-28	11	28	2	28
531	M-F28L	F28L	FLFLTWICL	M	26-34	26	34	2523	28
532	M-F28L	F28L	EELKKLLEQWNLVIGFLF	M	11-28	11	28	2523	28
533	M-F28S	F28S	FLFLTWICL	M	26-34	26	34	4	28
534	M-F28S	F28S	EELKKLLEQWNLVIGFLF	M	11-28	11	28	4	28
535	M-F28V	F28V	EELKKLLEQWNLVIGFLF	M	11-28	11	28	3	28
536	M-F28V	F28V	FLFLTWICL	M	26-34	26	34	3	28
537	M-F28Y	F28Y	FLFLTWICL	M	26-34	26	34	1	28
538	M-F28Y	F28Y	EELKKLLEQWNLVIGFLF	M	11-28	11	28	1	28
539	M-F37I	F37I	LQFAYANRNRFLY	M	35-47	35	47	2	37
540	M-F37I	F37I	WICLLQFAY	M	31-39	31	39	2	37
541	M-F37L	F37L	LQFAYANRNRFLY	M	35-47	35	47	4	37
542	M-F37L	F37L	WICLLQFAY	M	31-39	31	39	4	37
543	M-F37N	F37N	LQFAYANRNRFLY	M	35-47	35	47	1	37
544	M-F37N	F37N	WICLLQFAY	M	31-39	31	39	1	37
545	M-F37S	F37S	LQFAYANRNRFLY	M	35-47	35	47	2	37
546	M-F37S	F37S	WICLLQFAY	M	31-39	31	39	2	37
547	M-F45L	F45L	NRFLYIIKL	M	43-51	43	51	4	45
548	M-F45L	F45L	LQFAYANRNRFLY	M	35-47	35	47	4	45
549	M-F45S	F45S	NRFLYIIKL	M	43-51	43	51	1	45
550	M-F45S	F45S	LQFAYANRNRFLY	M	35-47	35	47	1	45
551	M-F53L	F53L	FLWLLWPVTLACFVLAAV	M	53-70	53	70	28	53
552	M-F53S	F53S	FLWLLWPVTLACFVLAAV	M	53-70	53	70	4	53
553	M-F53V	F53V	FLWLLWPVTLACFVLAAV	M	53-70	53	70	1	53
554	M-F65C	F65C	FLWLLWPVTLACFVLAAV	M	53-70	53	70	4	65
555	M-F65L	F65L	FLWLLWPVTLACFVLAAV	M	53-70	53	70	12	65
556	M-F65S	F65S	FLWLLWPVTLACFVLAAV	M	53-70	53	70	2	65
557	M-F65V	F65V	FLWLLWPVTLACFVLAAV	M	53-70	53	70	221	65
558	M-F96C	F96C	SYFIASFRLFA	M	94-104	94	104	1	96
559	M-F96I	F96I	SYFIASFRLFA	M	94-104	94	104	1	96
560	M-F96L	F96L	SYFIASFRLFA	M	94-104	94	104	1	96
561	M-F96S	F96S	SYFIASFRLFA	M	94-104	94	104	2	96
562	M-G141*	G141*	SELVIGAVIL	M	136-145	136	145	7	141
563	M-G141*	G141*	LLESELVIGAVILRGHLR	M	133-150	133	150	7	141
564	M-G141*	G141*	GAVILRGHLRIAGHHLGR	M	141-158	141	158	7	141
565	M-G141E	G141E	SELVIGAVIL	M	136-145	136	145	1	141
566	M-G141E	G141E	GAVILRGHLRIAGHHLGR	M	141-158	141	158	1	141
567	M-G141E	G141E	LLESELVIGAVILRGHLR	M	133-150	133	150	1	141
568	M-G141V	G141V	LLESELVIGAVILRGHLR	M	133-150	133	150	2	141
569	M-G141V	G141V	GAVILRGHLRIAGHHLGR	M	141-158	141	158	2	141
570	M-G141V	G141V	SELVIGAVIL	M	136-145	136	145	2	141
571	M-G147E	G147E	LRGHLRIAGHHLGRC	M	145-159	145	159	1	147
572	M-G147E	G147E	GAVILRGHLRIAGHHLGR	M	141-158	141	158	1	147
573	M-G147E	G147E	LLESELVIGAVILRGHLR	M	133-150	133	150	1	147
574	M-G147R	G147R	GAVILRGHLRIAGHHLGR	M	141-158	141	158	4	147
575	M-G147R	G147R	LLESELVIGAVILRGHLR	M	133-150	133	150	4	147
576	M-G147R	G147R	LRGHLRIAGHHLGRC	M	145-159	145	159	4	147
577	M-G147V	G147V	LLESELVIGAVILRGHLR	M	133-150	133	150	3	147
578	M-G147V	G147V	GAVILRGHLRIAGHHLGR	M	141-158	141	158	3	147
579	M-G147V	G147V	LRGHLRIAGHHLGRC	M	145-159	145	159	3	147
580	M-G153*	G153*	HLRIAGHHLGR	M	148-158	148	158	4	153
581	M-G153*	G153*	GAVILRGHLRIAGHHLGR	M	141-158	141	158	4	153
582	M-G153*	G153*	LRIAGHHLGRCDIKDLPK	M	149-166	149	166	4	153
583	M-G153*	G153*	LRGHLRIAGHHLGRC	M	145-159	145	159	4	153
584	M-G153*	G153*	LRIAGHHLGRCDIKD	M	149-163	149	163	4	153
585	M-G153A	G153A	LRIAGHHLGRCDIKD	M	149-163	149	163	2	153
586	M-G153A	G153A	LRGHLRIAGHHLGRC	M	145-159	145	159	2	153
587	M-G153A	G153A	LRIAGHHLGRCDIKDLPK	M	149-166	149	166	2	153
588	M-G153A	G153A	GAVILRGHLRIAGHHLGR	M	141-158	141	158	2	153
589	M-G153A	G153A	HLRIAGHHLGR	M	148-158	148	158	2	153
590	M-G153E	G153E	LRIAGHHLGRCDIKDLPK	M	149-166	149	166	3	153
591	M-G153E	G153E	LRGHLRIAGHHLGRC	M	145-159	145	159	3	153
592	M-G153E	G153E	GAVILRGHLRIAGHHLGR	M	141-158	141	158	3	153
593	M-G153E	G153E	LRIAGHHLGRCDIKD	M	149-163	149	163	3	153
594	M-G153E	G153E	HLRIAGHHLGR	M	148-158	148	158	3	153
595	M-G153R	G153R	HLRIAGHHLGR	M	148-158	148	158	2	153
596	M-G153R	G153R	LRIAGHHLGRCDIKDLPK	M	149-166	149	166	2	153
597	M-G153R	G153R	LRIAGHHLGRCDIKD	M	149-163	149	163	2	153
598	M-G153R	G153R	LRGHLRIAGHHLGRC	M	145-159	145	159	2	153
599	M-G153R	G153R	GAVILRGHLRIAGHHLGR	M	141-158	141	158	2	153
600	M-G153V	G153V	LRIAGHHLGRCDIKD	M	149-163	149	163	1	153
601	M-G153V	G153V	HLRIAGHHLGR	M	148-158	148	158	1	153
602	M-G153V	G153V	LRGHLRIAGHHLGRC	M	145-159	145	159	1	153
603	M-G153V	G153V	GAVILRGHLRIAGHHLGR	M	141-158	141	158	1	153
604	M-G153V	G153V	LRIAGHHLGRCDIKDLPK	M	149-166	149	166	1	153
605	M-G157*	G157*	HLRIAGHHLGR	M	148-158	148	158	9	157
606	M-G157*	G157*	LRIAGHHLGRCDIKD	M	149-163	149	163	9	157
607	M-G157*	G157*	LRGHLRIAGHHLGRC	M	145-159	145	159	9	157
608	M-G157*	G157*	GAVILRGHLRIAGHHLGR	M	141-158	141	158	9	157
609	M-G157*	G157*	LRIAGHHLGRCDIKDLPK	M	149-166	149	166	9	157
610	M-G157V	G157V	LRGHLRIAGHHLGRC	M	145-159	145	159	2	157
611	M-G157V	G157V	GAVILRGHLRIAGHHLGR	M	141-158	141	158	2	157
612	M-G157V	G157V	HLRIAGHHLGR	M	148-158	148	158	2	157
613	M-G157V	G157V	LRIAGHHLGRCDIKD	M	149-163	149	163	2	157
614	M-G157V	G157V	LRIAGHHLGRCDIKDLPK	M	149-166	149	166	2	157
615	M-G182*	G182*	LSYYKLGASQRVAGD	M	176-190	176	190	3	182
616	M-G182*	G182*	SYYKLGASQRVAGDS	M	177-191	177	191	3	182
617	M-G182*	G182*	LGASQRVAGDSGFAA	M	181-195	181	195	3	182
618	M-G182*	G182*	SRTLSYYKLGASQRV	M	173-187	173	187	3	182
619	M-G182*	G182*	TSRTLSYYKLGASQRVA	M	172-188	172	188	3	182
620	M-G182A	G182A	LSYYKLGASQRVAGD	M	176-190	176	190	1	182
621	M-G182A	G182A	SYYKLGASQRVAGDS	M	177-191	177	191	1	182
622	M-G182A	G182A	SRTLSYYKLGASQRV	M	173-187	173	187	1	182
623	M-G182A	G182A	TSRTLSYYKLGASQRVA	M	172-188	172	188	1	182
624	M-G182A	G182A	LGASQRVAGDSGFAA	M	181-195	181	195	1	182
625	M-G182E	G182E	SYYKLGASQRVAGDS	M	177-191	177	191	1	182
626	M-G182E	G182E	TSRTLSYYKLGASQRVA	M	172-188	172	188	1	182
627	M-G182E	G182E	LGASQRVAGDSGFAA	M	181-195	181	195	1	182
628	M-G182E	G182E	LSYYKLGASQRVAGD	M	176-190	176	190	1	182
629	M-G182E	G182E	SRTLSYYKLGASQRV	M	173-187	173	187	1	182
630	M-G182R	G182R	SYYKLGASQRVAGDS	M	177-191	177	191	3	182
631	M-G182R	G182R	LGASQRVAGDSGFAA	M	181-195	181	195	3	182
632	M-G182R	G182R	LSYYKLGASQRVAGD	M	176-190	176	190	3	182
633	M-G182R	G182R	TSRTLSYYKLGASQRVA	M	172-188	172	188	3	182
634	M-G182R	G182R	SRTLSYYKLGASQRV	M	173-187	173	187	3	182
635	M-G182V	G182V	LSYYKLGASQRVAGD	M	176-190	176	190	3	182
636	M-G182V	G182V	SYYKLGASQRVAGDS	M	177-191	177	191	3	182
637	M-G182V	G182V	SRTLSYYKLGASQRV	M	173-187	173	187	3	182
638	M-G182V	G182V	TSRTLSYYKLGASQRVA	M	172-188	172	188	3	182
639	M-G182V	G182V	LGASQRVAGDSGFAA	M	181-195	181	195	3	182
640	M-G189C	G189C	SYYKLGASQRVAGDS	M	177-191	177	191	13	189
641	M-G189C	G189C	LSYYKLGASQRVAGD	M	176-190	176	190	13	189
642	M-G189C	G189C	LGASQRVAGDSGFAA	M	181-195	181	195	13	189
643	M-G189D	G189D	LGASQRVAGDSGFAA	M	181-195	181	195	2	189
644	M-G189D	G189D	SYYKLGASQRVAGDS	M	177-191	177	191	2	189
645	M-G189D	G189D	LSYYKLGASQRVAGD	M	176-190	176	190	2	189
646	M-G189S	G189S	LGASQRVAGDSGFAA	M	181-195	181	195	6	189
647	M-G189S	G189S	SYYKLGASQRVAGDS	M	177-191	177	191	6	189
648	M-G189S	G189S	LSYYKLGASQRVAGD	M	176-190	176	190	6	189
649	M-G189V	G189V	LSYYKLGASQRVAGD	M	176-190	176	190	7	189
650	M-G189V	G189V	SYYKLGASQRVAGDS	M	177-191	177	191	7	189
651	M-G189V	G189V	LGASQRVAGDSGFAA	M	181-195	181	195	7	189
652	M-G192C	G192C	LGASQRVAGDSGFAA	M	181-195	181	195	3	192
653	M-G192R	G192R	LGASQRVAGDSGFAA	M	181-195	181	195	1	192
654	M-G192S	G192S	LGASQRVAGDSGFAA	M	181-195	181	195	1	192
655	M-G192V	G192V	LGASQRVAGDSGFAA	M	181-195	181	195	10	192
656	M-G202A	G202A	IGNYKLNTDHSSSSDNIA	M	201-218	201	218	1	202
657	M-G202C	G202C	IGNYKLNTDHSSSSDNIA	M	201-218	201	218	7	202
658	M-G202D	G202D	IGNYKLNTDHSSSSDNIA	M	201-218	201	218	1	202
659	M-G202V	G202V	IGNYKLNTDHSSSSDNIA	M	201-218	201	218	3	202
660	M-G25A	G25A	EELKKLLEQWNLVIGFLF	M	11-28	11	28	2	25
661	M-G25C	G25C	EELKKLLEQWNLVIGFLF	M	11-28	11	28	7	25
662	M-G25R	G25R	EELKKLLEQWNLVIGFLF	M	11-28	11	28	1	25
663	M-G25S	G25S	EELKKLLEQWNLVIGFLF	M	11-28	11	28	7	25
664	M-G25V	G25V	EELKKLLEQWNLVIGFLF	M	11-28	11	28	17	25
665	M-H148D	H148D	HLRIAGHHLGR	M	148-158	148	158	2	148
666	M-H148D	H148D	GAVILRGHLRIAGHHLGR	M	141-158	141	158	2	148
667	M-H148D	H148D	LRGHLRIAGHHLGRC	M	145-159	145	159	2	148
668	M-H148D	H148D	LLESELVIGAVILRGHLR	M	133-150	133	150	2	148
669	M-H148L	H148L	GAVILRGHLRIAGHHLGR	M	141-158	141	158	4	148
670	M-H148L	H148L	LLESELVIGAVILRGHLR	M	133-150	133	150	4	148
671	M-H148L	H148L	HLRIAGHHLGR	M	148-158	148	158	4	148
672	M-H148L	H148L	LRGHLRIAGHHLGRC	M	145-159	145	159	4	148
673	M-H148N	H148N	GAVILRGHLRIAGHHLGR	M	141-158	141	158	3	148
674	M-H148N	H148N	LRGHLRIAGHHLGRC	M	145-159	145	159	3	148
675	M-H148N	H148N	LLESELVIGAVILRGHLR	M	133-150	133	150	3	148
676	M-H148N	H148N	HLRIAGHHLGR	M	148-158	148	158	3	148
677	M-H148Q	H148Q	LRGHLRIAGHHLGRC	M	145-159	145	159	201	148
678	M-H148Q	H148Q	GAVILRGHLRIAGHHLGR	M	141-158	141	158	201	148
679	M-H148Q	H148Q	LLESELVIGAVILRGHLR	M	133-150	133	150	201	148
680	M-H148Q	H148Q	HLRIAGHHLGR	M	148-158	148	158	201	148
681	M-H148R	H148R	GAVILRGHLRIAGHHLGR	M	141-158	141	158	23	148
682	M-H148R	H148R	LLESELVIGAVILRGHLR	M	133-150	133	150	23	148
683	M-H148R	H148R	LRGHLRIAGHHLGRC	M	145-159	145	159	23	148
684	M-H148R	H148R	HLRIAGHHLGR	M	148-158	148	158	23	148
685	M-H148Y	H148Y	HLRIAGHHLGR	M	148-158	148	158	145	148
686	M-H148Y	H148Y	GAVILRGHLRIAGHHLGR	M	141-158	141	158	145	148
687	M-H148Y	H148Y	LRGHLRIAGHHLGRC	M	145-159	145	159	145	148
688	M-H148Y	H148Y	LLESELVIGAVILRGHLR	M	133-150	133	150	145	148
689	M-H154L	H154L	LRIAGHHLGRCDIKD	M	149-163	149	163	1	154
690	M-H154L	H154L	HLRIAGHHLGR	M	148-158	148	158	1	154
691	M-H154L	H154L	GAVILRGHLRIAGHHLGR	M	141-158	141	158	1	154
692	M-H154L	H154L	LRIAGHHLGRCDIKDLPK	M	149-166	149	166	1	154
693	M-H154L	H154L	LRGHLRIAGHHLGRC	M	145-159	145	159	1	154
694	M-H154P	H154P	GAVILRGHLRIAGHHLGR	M	141-158	141	158	1	154
695	M-H154P	H154P	HLRIAGHHLGR	M	148-158	148	158	1	154
696	M-H154P	H154P	LRGHLRIAGHHLGRC	M	145-159	145	159	1	154
697	M-H154P	H154P	LRIAGHHLGRCDIKD	M	149-163	149	163	1	154
698	M-H154P	H154P	LRIAGHHLGRCDIKDLPK	M	149-166	149	166	1	154
699	M-H154Q	H154Q	HLRIAGHHLGR	M	148-158	148	158	5	154
700	M-H154Q	H154Q	GAVILRGHLRIAGHHLGR	M	141-158	141	158	5	154
701	M-H154Q	H154Q	LRIAGHHLGRCDIKD	M	149-163	149	163	5	154
702	M-H154Q	H154Q	LRIAGHHLGRCDIKDLPK	M	149-166	149	166	5	154
703	M-H154Q	H154Q	LRGHLRIAGHHLGRC	M	145-159	145	159	5	154
704	M-H154Y	H154Y	LRIAGHHLGRCDIKDLPK	M	149-166	149	166	7	154
705	M-H154Y	H154Y	HLRIAGHHLGR	M	148-158	148	158	7	154
706	M-H154Y	H154Y	LRGHLRIAGHHLGRC	M	145-159	145	159	7	154
707	M-H154Y	H154Y	LRIAGHHLGRCDIKD	M	149-163	149	163	7	154
708	M-H154Y	H154Y	GAVILRGHLRIAGHHLGR	M	141-158	141	158	7	154
709	M-H155D	H155D	GAVILRGHLRIAGHHLGR	M	141-158	141	158	1	155
710	M-H155D	H155D	HLRIAGHHLGR	M	148-158	148	158	1	155
711	M-H155D	H155D	LRIAGHHLGRCDIKDLPK	M	149-166	149	166	1	155
712	M-H155D	H155D	LRGHLRIAGHHLGRC	M	145-159	145	159	1	155
713	M-H155D	H155D	LRIAGHHLGRCDIKD	M	149-163	149	163	1	155
714	M-H155L	H155L	LRIAGHHLGRCDIKD	M	149-163	149	163	9	155
715	M-H155L	H155L	LRGHLRIAGHHLGRC	M	145-159	145	159	9	155
716	M-H155L	H155L	LRIAGHHLGRCDIKDLPK	M	149-166	149	166	9	155
717	M-H155L	H155L	GAVILRGHLRIAGHHLGR	M	141-158	141	158	9	155
718	M-H155L	H155L	HLRIAGHHLGR	M	148-158	148	158	9	155
719	M-H155N	H155N	GAVILRGHLRIAGHHLGR	M	141-158	141	158	8	155
720	M-H155N	H155N	LRIAGHHLGRCDIKD	M	149-163	149	163	8	155
721	M-H155N	H155N	HLRIAGHHLGR	M	148-158	148	158	8	155
722	M-H155N	H155N	LRGHLRIAGHHLGRC	M	145-159	145	159	8	155
723	M-H155N	H155N	LRIAGHHLGRCDIKDLPK	M	149-166	149	166	8	155
724	M-H155P	H155P	GAVILRGHLRIAGHHLGR	M	141-158	141	158	20	155
725	M-H155P	H155P	LRGHLRIAGHHLGRC	M	145-159	145	159	20	155
726	M-H155P	H155P	LRIAGHHLGRCDIKDLPK	M	149-166	149	166	20	155
727	M-H155P	H155P	HLRIAGHHLGR	M	148-158	148	158	20	155
728	M-H155P	H155P	LRIAGHHLGRCDIKD	M	149-163	149	163	20	155
729	M-H155Q	H155Q	GAVILRGHLRIAGHHLGR	M	141-158	141	158	7	155
730	M-H155Q	H155Q	LRIAGHHLGRCDIKD	M	149-163	149	163	7	155
731	M-H155Q	H155Q	LRIAGHHLGRCDIKDLPK	M	149-166	149	166	7	155
732	M-H155Q	H155Q	LRGHLRIAGHHLGRC	M	145-159	145	159	7	155
733	M-H155Q	H155Q	HLRIAGHHLGR	M	148-158	148	158	7	155
734	M-H155R	H155R	LRIAGHHLGRCDIKD	M	149-163	149	163	3	155
735	M-H155R	H155R	LRIAGHHLGRCDIKDLPK	M	149-166	149	166	3	155
736	M-H155R	H155R	HLRIAGHHLGR	M	148-158	148	158	3	155
737	M-H155R	H155R	LRGHLRIAGHHLGRC	M	145-159	145	159	3	155
738	M-H155R	H155R	GAVILRGHLRIAGHHLGR	M	141-158	141	158	3	155
739	M-H155Y	H155Y	GAVILRGHLRIAGHHLGR	M	141-158	141	158	1083	155
740	M-H155Y	H155Y	LRIAGHHLGRCDIKD	M	149-163	149	163	1083	155
741	M-H155Y	H155Y	LRGHLRIAGHHLGRC	M	145-159	145	159	1083	155
742	M-H155Y	H155Y	LRIAGHHLGRCDIKDLPK	M	149-166	149	166	1083	155
743	M-H155Y	H155Y	HLRIAGHHLGR	M	148-158	148	158	1083	155
744	M-H210L	H210L	IGNYKLNTDHSSSSDNIA	M	201-218	201	218	4	210
745	M-H210N	H210N	IGNYKLNTDHSSSSDNIA	M	201-218	201	218	5	210
746	M-H210P	H210P	IGNYKLNTDHSSSSDNIA	M	201-218	201	218	2	210
747	M-H210R	H210R	IGNYKLNTDHSSSSDNIA	M	201-218	201	218	6	210
748	M-H210Y	H210Y	IGNYKLNTDHSSSSDNIA	M	201-218	201	218	4	210
749	M-I118L	I118L	SMWSFNPETNIL	M	108-119	108	119	1	118
750	M-I118T	I118T	SMWSFNPETNIL	M	108-119	108	119	1	118
751	M-I118V	I118V	SMWSFNPETNIL	M	108-119	108	119	3	118
752	M-I140F	I140F	SELVIGAVIL	M	136-145	136	145	2	140
753	M-I140F	I140F	LLESELVIGAVILRGHLR	M	133-150	133	150	2	140
754	M-I140T	I140T	SELVIGAVIL	M	136-145	136	145	1	140
755	M-I140T	I140T	LLESELVIGAVILRGHLR	M	133-150	133	150	1	140
756	M-I140V	I140V	SELVIGAVIL	M	136-145	136	145	12	140
757	M-I140V	I140V	LLESELVIGAVILRGHLR	M	133-150	133	150	12	140
758	M-I144L	I144L	GAVILRGHLRIAGHHLGR	M	141-158	141	158	1	144
759	M-I144L	I144L	LLESELVIGAVILRGHLR	M	133-150	133	150	1	144
760	M-I144L	I144L	SELVIGAVIL	M	136-145	136	145	1	144
761	M-I144T	I144T	SELVIGAVIL	M	136-145	136	145	10	144
762	M-I144T	I144T	GAVILRGHLRIAGHHLGR	M	141-158	141	158	10	144
763	M-I144T	I144T	LLESELVIGAVILRGHLR	M	133-150	133	150	10	144
764	M-I144V	I144V	SELVIGAVIL	M	136-145	136	145	46	144
765	M-I144V	I144V	LLESELVIGAVILRGHLR	M	133-150	133	150	46	144
766	M-I144V	I144V	GAVILRGHLRIAGHHLGR	M	141-158	141	158	46	144
767	M-I151N	I151N	LRGHLRIAGHHLGRC	M	145-159	145	159	1	151
768	M-I151N	I151N	LRIAGHHLGRCDIKDLPK	M	149-166	149	166	1	151
769	M-I151N	I151N	HLRIAGHHLGR	M	148-158	148	158	1	151
770	M-I151N	I151N	LRIAGHHLGRCDIKD	M	149-163	149	163	1	151
771	M-I151N	I151N	GAVILRGHLRIAGHHLGR	M	141-158	141	158	1	151
772	M-I151V	I151V	HLRIAGHHLGR	M	148-158	148	158	75	151
773	M-I151V	I151V	LRIAGHHLGRCDIKD	M	149-163	149	163	75	151
774	M-I151V	I151V	LRIAGHHLGRCDIKDLPK	M	149-166	149	166	75	151
775	M-I151V	I151V	GAVILRGHLRIAGHHLGR	M	141-158	141	158	75	151
776	M-I151V	I151V	LRGHLRIAGHHLGRC	M	145-159	145	159	75	151
777	M-I161F	I161F	LRIAGHHLGRCDIKDLPK	M	149-166	149	166	4	161
778	M-I161F	I161F	LRIAGHHLGRCDIKD	M	149-163	149	163	4	161
779	M-I161L	I161L	LRIAGHHLGRCDIKD	M	149-163	149	163	1	161
780	M-I161L	I161L	LRIAGHHLGRCDIKDLPK	M	149-166	149	166	1	161
781	M-I161M	I161M	LRIAGHHLGRCDIKD	M	149-163	149	163	11	161
782	M-I161M	I161M	LRIAGHHLGRCDIKDLPK	M	149-166	149	166	11	161
783	M-I161T	I161T	LRIAGHHLGRCDIKD	M	149-163	149	163	4	161
784	M-I161T	I161T	LRIAGHHLGRCDIKDLPK	M	149-166	149	166	4	161
785	M-I161V	I161V	LRIAGHHLGRCDIKDLPK	M	149-166	149	166	30	161
786	M-I161V	I161V	LRIAGHHLGRCDIKD	M	149-163	149	163	30	161
787	M-I168L	I168L	PKEITVATSRTLSYYKL	M	165-181	165	181	150	168
788	M-I168M	I168M	PKEITVATSRTLSYYKL	M	165-181	165	181	1	168
789	M-I168T	I168T	PKEITVATSRTLSYYKL	M	165-181	165	181	3	168
790	M-I168V	I168V	PKEITVATSRTLSYYKL	M	165-181	165	181	7	168
791	M-I201L	I201L	IGNYKLNTDHSSSSDNIA	M	201-218	201	218	1	201
792	M-I201S	I201S	IGNYKLNTDHSSSSDNIA	M	201-218	201	218	2	201
793	M-I201T	I201T	IGNYKLNTDHSSSSDNIA	M	201-218	201	218	13	201
794	M-I201V	I201V	IGNYKLNTDHSSSSDNIA	M	201-218	201	218	332	201
795	M-I217F	I217F	IGNYKLNTDHSSSSDNIA	M	201-218	201	218	1	217
796	M-I217L	I217L	IGNYKLNTDHSSSSDNIA	M	201-218	201	218	1	217
797	M-I217S	I217S	IGNYKLNTDHSSSSDNIA	M	201-218	201	218	1	217
798	M-I217V	I217V	IGNYKLNTDHSSSSDNIA	M	201-218	201	218	6	217
799	M-I217Y	I217Y	IGNYKLNTDHSSSSDNIA	M	201-218	201	218	15	217
800	M-I24L	I24L	EELKKLLEQWNLVIGFLF	M	11-28	11	28	28	24
801	M-I24M	I24M	EELKKLLEQWNLVIGFLF	M	11-28	11	28	7	24
802	M-I24T	I24T	EELKKLLEQWNLVIGFLF	M	11-28	11	28	11	24
803	M-I24V	I24V	EELKKLLEQWNLVIGFLF	M	11-28	11	28	40	24
804	M-I32F	I32F	WICLLQFAY	M	31-39	31	39	2	32
805	M-I32F	I32F	FLFLTWICL	M	26-34	26	34	2	32
806	M-I48K	I48K	NRFLYIIKL	M	43-51	43	51	1	48
807	M-I48L	I48L	NRFLYIIKL	M	43-51	43	51	3	48
808	M-I48M	I48M	NRFLYIIKL	M	43-51	43	51	3	48
809	M-I48T	I48T	NRFLYIIKL	M	43-51	43	51	9	48
810	M-I48V	I48V	NRFLYIIKL	M	43-51	43	51	907	48
811	M-I49F	I49F	NRFLYIIKL	M	43-51	43	51	2	49
812	M-I49L	I49L	NRFLYIIKL	M	43-51	43	51	4	49
813	M-I49T	I49T	NRFLYIIKL	M	43-51	43	51	5	49
814	M-I49V	I49V	NRFLYIIKL	M	43-51	43	51	37	49
815	M-I97F	I97F	SYFIASFRLFA	M	94-104	94	104	17	97
816	M-I97M	I97M	SYFIASFRLFA	M	94-104	94	104	4	97
817	M-I97R	I97R	SYFIASFRLFA	M	94-104	94	104	2	97
818	M-I97S	I97S	SYFIASFRLFA	M	94-104	94	104	1	97
819	M-I97T	I97T	SYFIASFRLFA	M	94-104	94	104	56	97
820	M-I97V	I97V	SYFIASFRLFA	M	94-104	94	104	43	97
821	M-K14*	K14*	EELKKLLEQWNLVIGFLF	M	11-28	11	28	1	14
822	M-K14E	K14E	EELKKLLEQWNLVIGFLF	M	11-28	11	28	16	14
823	M-K14F	K14F	EELKKLLEQWNLVIGFLF	M	11-28	11	28	2	14
824	M-K14G	K14G	EELKKLLEQWNLVIGFLF	M	11-28	11	28	1	14
825	M-K14Q	K14Q	EELKKLLEQWNLVIGFLF	M	11-28	11	28	2	14
826	M-K14R	K14R	EELKKLLEQWNLVIGFLF	M	11-28	11	28	9	14
827	M-K15E	K15E	EELKKLLEQWNLVIGFLF	M	11-28	11	28	40	15
828	M-K15E	K15E	KLLEQWNLV	M	15-23	15	23	40	15
829	M-K15M	K15M	EELKKLLEQWNLVIGFLF	M	11-28	11	28	1	15
830	M-K15M	K15M	KLLEQWNLV	M	15-23	15	23	1	15
831	M-K15N	K15N	KLLEQWNLV	M	15-23	15	23	106	15
832	M-K15N	K15N	EELKKLLEQWNLVIGFLF	M	11-28	11	28	106	15
833	M-K15Q	K15Q	KLLEQWNLV	M	15-23	15	23	6	15
834	M-K15Q	K15Q	EELKKLLEQWNLVIGFLF	M	11-28	11	28	6	15
835	M-K15R	K15R	EELKKLLEQWNLVIGFLF	M	11-28	11	28	140	15
836	M-K15R	K15R	KLLEQWNLV	M	15-23	15	23	140	15
837	M-K15S	K15S	KLLEQWNLV	M	15-23	15	23	3	15
838	M-K15S	K15S	EELKKLLEQWNLVIGFLF	M	11-28	11	28	3	15
839	M-K15T	K15T	EELKKLLEQWNLVIGFLF	M	11-28	11	28	4	15
840	M-K15T	K15T	KLLEQWNLV	M	15-23	15	23	4	15
841	M-K162*	K162*	LRIAGHHLGRCDIKD	M	149-163	149	163	1	162
842	M-K162*	K162*	LRIAGHHLGRCDIKDLPK	M	149-166	149	166	1	162
843	M-K162M	K162M	LRIAGHHLGRCDIKDLPK	M	149-166	149	166	13	162
844	M-K162M	K162M	LRIAGHHLGRCDIKD	M	149-163	149	163	13	162
845	M-K162N	K162N	LRIAGHHLGRCDIKD	M	149-163	149	163	173	162
846	M-K162N	K162N	LRIAGHHLGRCDIKDLPK	M	149-166	149	166	173	162
847	M-K162Q	K162Q	LRIAGHHLGRCDIKD	M	149-163	149	163	2	162
848	M-K162Q	K162Q	LRIAGHHLGRCDIKDLPK	M	149-166	149	166	2	162
849	M-K162R	K162R	LRIAGHHLGRCDIKDLPK	M	149-166	149	166	4	162
850	M-K162R	K162R	LRIAGHHLGRCDIKD	M	149-163	149	163	4	162
851	M-K166*	K166*	LRIAGHHLGRCDIKDLPK	M	149-166	149	166	1	166
852	M-K166*	K166*	PKEITVATSRTLSYYKL	M	165-181	165	181	1	166
853	M-K166E	K166E	LRIAGHHLGRCDIKDLPK	M	149-166	149	166	1	166
854	M-K166E	K166E	PKEITVATSRTLSYYKL	M	165-181	165	181	1	166
855	M-K166I	K166I	LRIAGHHLGRCDIKDLPK	M	149-166	149	166	2	166
856	M-K166I	K166I	PKEITVATSRTLSYYKL	M	165-181	165	181	2	166
857	M-K166N	K166N	LRIAGHHLGRCDIKDLPK	M	149-166	149	166	5	166
858	M-K166N	K166N	PKEITVATSRTLSYYKL	M	165-181	165	181	5	166
859	M-K166R	K166R	PKEITVATSRTLSYYKL	M	165-181	165	181	33	166
860	M-K166R	K166R	LRIAGHHLGRCDIKDLPK	M	149-166	149	166	33	166
861	M-K166T	K166T	LRIAGHHLGRCDIKDLPK	M	149-166	149	166	2	166
862	M-K166T	K166T	PKEITVATSRTLSYYKL	M	165-181	165	181	2	166
863	M-K180C	K180C	PKEITVATSRTLSYYKL	M	165-181	165	181	1	180
864	M-K180C	K180C	SRTLSYYKLGASQRV	M	173-187	173	187	1	180
865	M-K180C	K180C	LSYYKLGASQRVAGD	M	176-190	176	190	1	180
866	M-K180C	K180C	SYYKLGASQRVAGDS	M	177-191	177	191	1	180
867	M-K180C	K180C	TSRTLSYYKLGASQRVA	M	172-188	172	188	1	180
868	M-K180C	K180C	ATSRTLSYYK	M	171-180	171	180	1	180
869	M-K180I	K180I	TSRTLSYYKLGASQRVA	M	172-188	172	188	1	180
870	M-K180I	K180I	PKEITVATSRTLSYYKL	M	165-181	165	181	1	180
871	M-K180I	K180I	SYYKLGASQRVAGDS	M	177-191	177	191	1	180
872	M-K180I	K180I	LSYYKLGASQRVAGD	M	176-190	176	190	1	180
873	M-K180I	K180I	SRTLSYYKLGASQRV	M	173-187	173	187	1	180
874	M-K180I	K180I	ATSRTLSYYK	M	171-180	171	180	1	180
875	M-K180N	K180N	SYYKLGASQRVAGDS	M	177-191	177	191	4	180
876	M-K180N	K180N	PKEITVATSRTLSYYKL	M	165-181	165	181	4	180
877	M-K180N	K180N	TSRTLSYYKLGASQRVA	M	172-188	172	188	4	180
878	M-K180N	K180N	ATSRTLSYYK	M	171-180	171	180	4	180
879	M-K180N	K180N	LSYYKLGASQRVAGD	M	176-190	176	190	4	180
880	M-K180N	K180N	SRTLSYYKLGASQRV	M	173-187	173	187	4	180
881	M-K180Q	K180Q	SYYKLGASQRVAGDS	M	177-191	177	191	1	180
882	M-K180Q	K180Q	LSYYKLGASQRVAGD	M	176-190	176	190	1	180
883	M-K180Q	K180Q	PKEITVATSRTLSYYKL	M	165-181	165	181	1	180
884	M-K180Q	K180Q	ATSRTLSYYK	M	171-180	171	180	1	180
885	M-K180Q	K180Q	SRTLSYYKLGASQRV	M	173-187	173	187	1	180
886	M-K180Q	K180Q	TSRTLSYYKLGASQRVA	M	172-188	172	188	1	180
887	M-K180R	K180R	LSYYKLGASQRVAGD	M	176-190	176	190	689	180
888	M-K180R	K180R	SYYKLGASQRVAGDS	M	177-191	177	191	689	180
889	M-K180R	K180R	SRTLSYYKLGASQRV	M	173-187	173	187	689	180
890	M-K180R	K180R	ATSRTLSYYK	M	171-180	171	180	689	180
891	M-K180R	K180R	PKEITVATSRTLSYYKL	M	165-181	165	181	689	180
892	M-K180R	K180R	TSRTLSYYKLGASQRVA	M	172-188	172	188	689	180
893	M-K180T	K180T	LSYYKLGASQRVAGD	M	176-190	176	190	2	180
894	M-K180T	K180T	ATSRTLSYYK	M	171-180	171	180	2	180
895	M-K180T	K180T	SRTLSYYKLGASQRV	M	173-187	173	187	2	180
896	M-K180T	K180T	SYYKLGASQRVAGDS	M	177-191	177	191	2	180
897	M-K180T	K180T	PKEITVATSRTLSYYKL	M	165-181	165	181	2	180
898	M-K180T	K180T	TSRTLSYYKLGASQRVA	M	172-188	172	188	2	180
899	M-K205F	K205F	IGNYKLNTDHSSSSDNIA	M	201-218	201	218	1	205
900	M-K205R	K205R	IGNYKLNTDHSSSSDNIA	M	201-218	201	218	5	205
901	M-K205T	K205T	IGNYKLNTDHSSSSDNIA	M	201-218	201	218	1	205
902	M-K50E	K50E	NRFLYIIKL	M	43-51	43	51	1	50
903	M-K50N	K50N	NRFLYIIKL	M	43-51	43	51	1	50
904	M-K50Q	K50Q	NRFLYIIKL	M	43-51	43	51	1	50
905	M-K50R	K50R	NRFLYIIKL	M	43-51	43	51	1	50
906	M-L102M	L102M	SYFIASFRLFA	M	94-104	94	104	1	102
907	M-L102M	L102M	RLFARTRSMW	M	101-110	101	110	1	102
908	M-L102R	L102R	RLFARTRSMW	M	101-110	101	110	1	102
909	M-L102R	L102R	SYFIASFRLFA	M	94-104	94	104	1	102
910	M-L119F	L119F	SMWSFNPETNIL	M	108-119	108	119	1	119
911	M-L119I	L119I	SMWSFNPETNIL	M	108-119	108	119	1	119
912	M-L119N	L119N	SMWSFNPETNIL	M	108-119	108	119	1	119
913	M-L119P	L119P	SMWSFNPETNIL	M	108-119	108	119	1	119
914	M-L133F	L133F	LLESELVIGAVILRGHLR	M	133-150	133	150	6	133
915	M-L133I	L133I	LLESELVIGAVILRGHLR	M	133-150	133	150	6	133
916	M-L133M	L133M	LLESELVIGAVILRGHLR	M	133-150	133	150	1	133
917	M-L133R	L133R	LLESELVIGAVILRGHLR	M	133-150	133	150	1	133
918	M-L133V	L133V	LLESELVIGAVILRGHLR	M	133-150	133	150	13	133
919	M-L134I	L134I	LLESELVIGAVILRGHLR	M	133-150	133	150	3	134
920	M-L134P	L134P	LLESELVIGAVILRGHLR	M	133-150	133	150	3	134
921	M-L134V	L134V	LLESELVIGAVILRGHLR	M	133-150	133	150	6	134
922	M-L138F	L138F	SELVIGAVIL	M	136-145	136	145	3	138
923	M-L138F	L138F	LLESELVIGAVILRGHLR	M	133-150	133	150	3	138
924	M-L138I	L138I	SELVIGAVIL	M	136-145	136	145	156	138
925	M-L138I	L138I	LLESELVIGAVILRGHLR	M	133-150	133	150	156	138
926	M-L138P	L138P	LLESELVIGAVILRGHLR	M	133-150	133	150	6	138
927	M-L138P	L138P	SELVIGAVIL	M	136-145	136	145	6	138
928	M-L138V	L138V	LLESELVIGAVILRGHLR	M	133-150	133	150	1	138
929	M-L138V	L138V	SELVIGAVIL	M	136-145	136	145	1	138
930	M-L13F	L13F	EELKKLLEQWNLVIGFLF	M	11-28	11	28	7	13
931	M-L13I	L13I	EELKKLLEQWNLVIGFLF	M	11-28	11	28	10	13
932	M-L13R	L13R	EELKKLLEQWNLVIGFLF	M	11-28	11	28	1	13
933	M-L145F	L145F	GAVILRGHLRIAGHHLGR	M	141-158	141	158	36	145
934	M-L145F	L145F	SELVIGAVIL	M	136-145	136	145	36	145
935	M-L145F	L145F	LLESELVIGAVILRGHLR	M	133-150	133	150	36	145
936	M-L145F	L145F	LRGHLRIAGHHLGRC	M	145-159	145	159	36	145
937	M-L145H	L145H	LRGHLRIAGHHLGRC	M	145-159	145	159	2	145
938	M-L145H	L145H	SELVIGAVIL	M	136-145	136	145	2	145
939	M-L145H	L145H	LLESELVIGAVILRGHLR	M	133-150	133	150	2	145
940	M-L145H	L145H	GAVILRGHLRIAGHHLGR	M	141-158	141	158	2	145
941	M-L145I	L145I	GAVILRGHLRIAGHHLGR	M	141-158	141	158	1	145
942	M-L145I	L145I	LRGHLRIAGHHLGRC	M	145-159	145	159	1	145
943	M-L145I	L145I	SELVIGAVIL	M	136-145	136	145	1	145
944	M-L145I	L145I	LLESELVIGAVILRGHLR	M	133-150	133	150	1	145
945	M-L145P	L145P	LRGHLRIAGHHLGRC	M	145-159	145	159	1	145
946	M-L145P	L145P	SELVIGAVIL	M	136-145	136	145	1	145
947	M-L145P	L145P	GAVILRGHLRIAGHHLGR	M	141-158	141	158	1	145
948	M-L145P	L145P	LLESELVIGAVILRGHLR	M	133-150	133	150	1	145
949	M-L149F	L149F	LRIAGHHLGRCDIKDLPK	M	149-166	149	166	8	149
950	M-L149F	L149F	LLESELVIGAVILRGHLR	M	133-150	133	150	8	149
951	M-L149F	L149F	GAVILRGHLRIAGHHLGR	M	141-158	141	158	8	149
952	M-L149F	L149F	LRGHLRIAGHHLGRC	M	145-159	145	159	8	149
953	M-L149F	L149F	LRIAGHHLGRCDIKD	M	149-163	149	163	8	149
954	M-L149F	L149F	HLRIAGHHLGR	M	148-158	148	158	8	149
955	M-L149G	L149G	LRIAGHHLGRCDIKDLPK	M	149-166	149	166	1	149
956	M-L149G	L149G	LRIAGHHLGRCDIKD	M	149-163	149	163	1	149
957	M-L149G	L149G	LRGHLRIAGHHLGRC	M	145-159	145	159	1	149
958	M-L149G	L149G	LLESELVIGAVILRGHLR	M	133-150	133	150	1	149
959	M-L149G	L149G	GAVILRGHLRIAGHHLGR	M	141-158	141	158	1	149
960	M-L149G	L149G	HLRIAGHHLGR	M	148-158	148	158	1	149
961	M-L149H	L149H	GAVILRGHLRIAGHHLGR	M	141-158	141	158	2	149
962	M-L149H	L149H	LRIAGHHLGRCDIKDLPK	M	149-166	149	166	2	149
963	M-L149H	L149H	LRIAGHHLGRCDIKD	M	149-163	149	163	2	149
964	M-L149H	L149H	LLESELVIGAVILRGHLR	M	133-150	133	150	2	149
965	M-L149H	L149H	LRGHLRIAGHHLGRC	M	145-159	145	159	2	149
966	M-L149H	L149H	HLRIAGHHLGR	M	148-158	148	158	2	149
967	M-L149I	L149I	LRGHLRIAGHHLGRC	M	145-159	145	159	5	149
968	M-L149I	L149I	LRIAGHHLGRCDIKD	M	149-163	149	163	5	149
969	M-L149I	L149I	LLESELVIGAVILRGHLR	M	133-150	133	150	5	149
970	M-L149I	L149I	GAVILRGHLRIAGHHLGR	M	141-158	141	158	5	149
971	M-L149I	L149I	HLRIAGHHLGR	M	148-158	148	158	5	149
972	M-L149I	L149I	LRIAGHHLGRCDIKDLPK	M	149-166	149	166	5	149
973	M-L156I	L156I	LRIAGHHLGRCDIKDLPK	M	149-166	149	166	4	156
974	M-L156I	L156I	LRIAGHHLGRCDIKD	M	149-163	149	163	4	156
975	M-L156I	L156I	HLRIAGHHLGR	M	148-158	148	158	4	156
976	M-L156I	L156I	LRGHLRIAGHHLGRC	M	145-159	145	159	4	156
977	M-L156I	L156I	GAVILRGHLRIAGHHLGR	M	141-158	141	158	4	156
978	M-L156P	L156P	LRIAGHHLGRCDIKDLPK	M	149-166	149	166	1	156
979	M-L156P	L156P	GAVILRGHLRIAGHHLGR	M	141-158	141	158	1	156
980	M-L156P	L156P	HLRIAGHHLGR	M	148-158	148	158	1	156
981	M-L156P	L156P	LRIAGHHLGRCDIKD	M	149-163	149	163	1	156
982	M-L156P	L156P	LRGHLRIAGHHLGRC	M	145-159	145	159	1	156
983	M-L156V	L156V	LRGHLRIAGHHLGRC	M	145-159	145	159	2	156
984	M-L156V	L156V	HLRIAGHHLGR	M	148-158	148	158	2	156
985	M-L156V	L156V	LRIAGHHLGRCDIKD	M	149-163	149	163	2	156
986	M-L156V	L156V	LRIAGHHLGRCDIKDLPK	M	149-166	149	166	2	156
987	M-L156V	L156V	GAVILRGHLRIAGHHLGR	M	141-158	141	158	2	156
988	M-L164M	L164M	LRIAGHHLGRCDIKDLPK	M	149-166	149	166	8	164
989	M-L164P	L164P	LRIAGHHLGRCDIKDLPK	M	149-166	149	166	2	164
990	M-L16F	L16F	KLLEQWNLV	M	15-23	15	23	20	16
991	M-L16F	L16F	EELKKLLEQWNLVIGFLF	M	11-28	11	28	20	16
992	M-L16I	L16I	EELKKLLEQWNLVIGFLF	M	11-28	11	28	11	16
993	M-L16I	L16I	KLLEQWNLV	M	15-23	15	23	11	16
994	M-L16P	L16P	EELKKLLEQWNLVIGFLF	M	11-28	11	28	1	16
995	M-L16P	L16P	KLLEQWNLV	M	15-23	15	23	1	16
996	M-L16R	L16R	EELKKLLEQWNLVIGFLF	M	11-28	11	28	1	16
997	M-L16R	L16R	KLLEQWNLV	M	15-23	15	23	1	16
998	M-L176F	L176F	ATSRTLSYYK	M	171-180	171	180	7	176
999	M-L176F	L176F	TSRTLSYYKLGASQRVA	M	172-188	172	188	7	176
1000	M-L176F	L176F	LSYYKLGASQRVAGD	M	176-190	176	190	7	176
1001	M-L176F	L176F	PKEITVATSRTLSYYKL	M	165-181	165	181	7	176
1002	M-L176F	L176F	SRTLSYYKLGASQRV	M	173-187	173	187	7	176
1003	M-L176F	L176F	ATSRTLSYY	M	171-179	171	179	7	176
1004	M-L176F	L176F	TVATSRTLSY	M	169-178	169	178	7	176
1005	M-L176P	L176P	TVATSRTLSY	M	169-178	169	178	36	176
1006	M-L176P	L176P	PKEITVATSRTLSYYKL	M	165-181	165	181	36	176
1007	M-L176P	L176P	ATSRTLSYYK	M	171-180	171	180	36	176
1008	M-L176P	L176P	ATSRTLSYY	M	171-179	171	179	36	176
1009	M-L176P	L176P	SRTLSYYKLGASQRV	M	173-187	173	187	36	176
1010	M-L176P	L176P	LSYYKLGASQRVAGD	M	176-190	176	190	36	176
1011	M-L176P	L176P	TSRTLSYYKLGASQRVA	M	172-188	172	188	36	176
1012	M-L176Y	L176Y	TVATSRTLSY	M	169-178	169	178	1	176
1013	M-L176Y	L176Y	LSYYKLGASQRVAGD	M	176-190	176	190	1	176
1014	M-L176Y	L176Y	SRTLSYYKLGASQRV	M	173-187	173	187	1	176
1015	M-L176Y	L176Y	TSRTLSYYKLGASQRVA	M	172-188	172	188	1	176
1016	M-L176Y	L176Y	ATSRTLSYY	M	171-179	171	179	1	176
1017	M-L176Y	L176Y	PKEITVATSRTLSYYKL	M	165-181	165	181	1	176
1018	M-L176Y	L176Y	ATSRTLSYYK	M	171-180	171	180	1	176
1019	M-L17F	L17F	KLLEQWNLV	M	15-23	15	23	583	17
1020	M-L17F	L17F	EELKKLLEQWNLVIGFLF	M	11-28	11	28	583	17
1021	M-L17I	L17I	EELKKLLEQWNLVIGFLF	M	11-28	11	28	676	17
1022	M-L17I	L17I	KLLEQWNLV	M	15-23	15	23	676	17
1023	M-L17P	L17P	KLLEQWNLV	M	15-23	15	23	2	17
1024	M-L17P	L17P	EELKKLLEQWNLVIGFLF	M	11-28	11	28	2	17
1025	M-L17S	L17S	EELKKLLEQWNLVIGFLF	M	11-28	11	28	1	17
1026	M-L17S	L17S	KLLEQWNLV	M	15-23	15	23	1	17
1027	M-L17V	L17V	KLLEQWNLV	M	15-23	15	23	5	17
1028	M-L17V	L17V	EELKKLLEQWNLVIGFLF	M	11-28	11	28	5	17
1029	M-L17Y	L17Y	EELKKLLEQWNLVIGFLF	M	11-28	11	28	1	17
1030	M-L17Y	L17Y	KLLEQWNLV	M	15-23	15	23	1	17
1031	M-L181F	L181F	LGASQRVAGDSGFAA	M	181-195	181	195	9	181
1032	M-L181F	L181F	PKEITVATSRTLSYYKL	M	165-181	165	181	9	181
1033	M-L181F	L181F	SYYKLGASQRVAGDS	M	177-191	177	191	9	181
1034	M-L181F	L181F	LSYYKLGASQRVAGD	M	176-190	176	190	9	181
1035	M-L181F	L181F	TSRTLSYYKLGASQRVA	M	172-188	172	188	9	181
1036	M-L181F	L181F	SRTLSYYKLGASQRV	M	173-187	173	187	9	181
1037	M-L181R	L181R	LSYYKLGASQRVAGD	M	176-190	176	190	2	181
1038	M-L181R	L181R	LGASQRVAGDSGFAA	M	181-195	181	195	2	181
1039	M-L181R	L181R	SYYKLGASQRVAGDS	M	177-191	177	191	2	181
1040	M-L181R	L181R	TSRTLSYYKLGASQRVA	M	172-188	172	188	2	181
1041	M-L181R	L181R	SRTLSYYKLGASQRV	M	173-187	173	187	2	181
1042	M-L181R	L181R	PKEITVATSRTLSYYKL	M	165-181	165	181	2	181
1043	M-L181S	L181S	TSRTLSYYKLGASQRVA	M	172-188	172	188	1	181
1044	M-L181S	L181S	LGASQRVAGDSGFAA	M	181-195	181	195	1	181
1045	M-L181S	L181S	SRTLSYYKLGASQRV	M	173-187	173	187	1	181
1046	M-L181S	L181S	LSYYKLGASQRVAGD	M	176-190	176	190	1	181
1047	M-L181S	L181S	SYYKLGASQRVAGDS	M	177-191	177	191	1	181
1048	M-L181S	L181S	PKEITVATSRTLSYYKL	M	165-181	165	181	1	181
1049	M-L206*	L206*	IGNYKLNTDHSSSSDNIA	M	201-218	201	218	4	206
1050	M-L206F	L206F	IGNYKLNTDHSSSSDNIA	M	201-218	201	218	2	206
1051	M-L206P	L206P	IGNYKLNTDHSSSSDNIA	M	201-218	201	218	1	206
1052	M-L206Q	L206Q	IGNYKLNTDHSSSSDNIA	M	201-218	201	218	1	206
1053	M-L206S	L206S	IGNYKLNTDHSSSSDNIA	M	201-218	201	218	1	206
1054	M-L22I	L22I	KLLEQWNLV	M	15-23	15	23	11	22
1055	M-L22I	L22I	EELKKLLEQWNLVIGFLF	M	11-28	11	28	11	22
1056	M-L22V	L22V	EELKKLLEQWNLVIGFLF	M	11-28	11	28	1	22
1057	M-L22V	L22V	KLLEQWNLV	M	15-23	15	23	1	22
1058	M-L27I	L27I	FLFLTWICL	M	26-34	26	34	9	27
1059	M-L27I	L27I	EELKKLLEQWNLVIGFLF	M	11-28	11	28	9	27
1060	M-L27P	L27P	FLFLTWICL	M	26-34	26	34	1	27
1061	M-L27P	L27P	EELKKLLEQWNLVIGFLF	M	11-28	11	28	1	27
1062	M-L27Q	L27Q	EELKKLLEQWNLVIGFLF	M	11-28	11	28	1	27
1063	M-L27Q	L27Q	FLFLTWICL	M	26-34	26	34	1	27
1064	M-L27V	L27V	FLFLTWICL	M	26-34	26	34	1	27
1065	M-L27V	L27V	EELKKLLEQWNLVIGFLF	M	11-28	11	28	1	27
1066	M-L29F	L29F	FLFLTWICL	M	26-34	26	34	315	29
1067	M-L29I	L29I	FLFLTWICL	M	26-34	26	34	3	29
1068	M-L29R	L29R	FLFLTWICL	M	26-34	26	34	1	29
1069	M-L29V	L29V	FLFLTWICL	M	26-34	26	34	4	29
1070	M-L34F	L34F	FLFLTWICL	M	26-34	26	34	559	34
1071	M-L34F	L34F	WICLLQFAY	M	31-39	31	39	559	34
1072	M-L34I	L34I	WICLLQFAY	M	31-39	31	39	3	34
1073	M-L34I	L34I	FLFLTWICL	M	26-34	26	34	3	34
1074	M-L34P	L34P	WICLLQFAY	M	31-39	31	39	1	34
1075	M-L34P	L34P	FLFLTWICL	M	26-34	26	34	1	34
1076	M-L35I	L35I	LQFAYANRNRFLY	M	35-47	35	47	5	35
1077	M-L35I	L35I	WICLLQFAY	M	31-39	31	39	5	35
1078	M-L35K	L35K	LQFAYANRNRFLY	M	35-47	35	47	1	35
1079	M-L35K	L35K	WICLLQFAY	M	31-39	31	39	1	35
1080	M-L35P	L35P	LQFAYANRNRFLY	M	35-47	35	47	1	35
1081	M-L35P	L35P	WICLLQFAY	M	31-39	31	39	1	35
1082	M-L46F	L46F	LQFAYANRNRFLY	M	35-47	35	47	214	46
1083	M-L46F	L46F	NRFLYIIKL	M	43-51	43	51	214	46
1084	M-L46S	L46S	NRFLYIIKL	M	43-51	43	51	1	46
1085	M-L46S	L46S	LQFAYANRNRFLY	M	35-47	35	47	1	46
1086	M-L46V	L46V	LQFAYANRNRFLY	M	35-47	35	47	1	46
1087	M-L46V	L46V	NRFLYIIKL	M	43-51	43	51	1	46
1088	M-L51*	L51*	NRFLYIIKL	M	43-51	43	51	1	51
1089	M-L51S	L51S	NRFLYIIKL	M	43-51	43	51	1	51
1090	M-L54F	L54F	FLWLLWPVTLACFVLAAV	M	53-70	53	70	6	54
1091	M-L54H	L54H	FLWLLWPVTLACFVLAAV	M	53-70	53	70	1	54
1092	M-L54I	L54I	FLWLLWPVTLACFVLAAV	M	53-70	53	70	2	54
1093	M-L56M	L56M	FLWLLWPVTLACFVLAAV	M	53-70	53	70	2	56
1094	M-L56P	L56P	FLWLLWPVTLACFVLAAV	M	53-70	53	70	1	56
1095	M-L56Q	L56Q	FLWLLWPVTLACFVLAAV	M	53-70	53	70	1	56
1096	M-L56R	L56R	FLWLLWPVTLACFVLAAV	M	53-70	53	70	2	56
1097	M-L57F	L57F	FLWLLWPVTLACFVLAAV	M	53-70	53	70	4	57
1098	M-L57S	L57S	FLWLLWPVTLACFVLAAV	M	53-70	53	70	5	57
1099	M-L57V	L57V	FLWLLWPVTLACFVLAAV	M	53-70	53	70	1	57
1100	M-L62I	L62I	FLWLLWPVTLACFVLAAV	M	53-70	53	70	2	62
1101	M-L62V	L62V	FLWLLWPVTLACFVLAAV	M	53-70	53	70	1	62
1102	M-L67F	L67F	FLWLLWPVTLACFVLAAV	M	53-70	53	70	17	67
1103	M-L67H	L67H	FLWLLWPVTLACFVLAAV	M	53-70	53	70	1	67
1104	M-L67I	L67I	FLWLLWPVTLACFVLAAV	M	53-70	53	70	10	67
1105	M-L67P	L67P	FLWLLWPVTLACFVLAAV	M	53-70	53	70	1	67
1106	M-L67Y	L67Y	FLWLLWPVTLACFVLAAV	M	53-70	53	70	2	67
1107	M-M109I	M109I	RLFARTRSMW	M	101-110	101	110	773	109
1108	M-M109I	M109I	SMWSFNPETNIL	M	108-119	108	119	773	109
1109	M-M109L	M109L	SMWSFNPETNIL	M	108-119	108	119	34	109
1110	M-M109L	M109L	RLFARTRSMW	M	101-110	101	110	34	109
1111	M-M109T	M109T	RLFARTRSMW	M	101-110	101	110	3	109
1112	M-M109T	M109T	SMWSFNPETNIL	M	108-119	108	119	3	109
1113	M-M109V	M109V	RLFARTRSMW	M	101-110	101	110	32	109
1114	M-M109V	M109V	SMWSFNPETNIL	M	108-119	108	119	32	109
1115	M-N117H	N117H	SMWSFNPETNIL	M	108-119	108	119	1	117
1116	M-N117I	N117I	SMWSFNPETNIL	M	108-119	108	119	2	117
1117	M-N117K	N117K	SMWSFNPETNIL	M	108-119	108	119	6	117
1118	M-N117S	N117S	SMWSFNPETNIL	M	108-119	108	119	2	117
1119	M-N203I	N203I	IGNYKLNTDHSSSSDNIA	M	201-218	201	218	3	203
1120	M-N203T	N203T	IGNYKLNTDHSSSSDNIA	M	201-218	201	218	1	203
1121	M-N207D	N207D	IGNYKLNTDHSSSSDNIA	M	201-218	201	218	7	207
1122	M-N207H	N207H	IGNYKLNTDHSSSSDNIA	M	201-218	201	218	4	207
1123	M-N207K	N207K	IGNYKLNTDHSSSSDNIA	M	201-218	201	218	27	207
1124	M-N207S	N207S	IGNYKLNTDHSSSSDNIA	M	201-218	201	218	8	207
1125	M-N207Y	N207Y	IGNYKLNTDHSSSSDNIA	M	201-218	201	218	21	207
1126	M-N216D	N216D	IGNYKLNTDHSSSSDNIA	M	201-218	201	218	1	216
1127	M-N216Q	N216Q	IGNYKLNTDHSSSSDNIA	M	201-218	201	218	1	216
1128	M-N216S	N216S	IGNYKLNTDHSSSSDNIA	M	201-218	201	218	5	216
1129	M-N216Y	N216Y	IGNYKLNTDHSSSSDNIA	M	201-218	201	218	1	216
1130	M-N21D	N21D	EELKKLLEQWNLVIGFLF	M	11-28	11	28	2	21
1131	M-N21D	N21D	KLLEQWNLV	M	15-23	15	23	2	21
1132	M-N21I	N21I	KLLEQWNLV	M	15-23	15	23	1	21
1133	M-N21I	N21I	EELKKLLEQWNLVIGFLF	M	11-28	11	28	1	21
1134	M-N21K	N21K	EELKKLLEQWNLVIGFLF	M	11-28	11	28	1	21
1135	M-N21K	N21K	KLLEQWNLV	M	15-23	15	23	1	21
1136	M-N21T	N21T	KLLEQWNLV	M	15-23	15	23	1	21
1137	M-N21T	N21T	EELKKLLEQWNLVIGFLF	M	11-28	11	28	1	21
1138	M-N41D	N41D	LQFAYANRNRFLY	M	35-47	35	47	1	41
1139	M-N41K	N41K	LQFAYANRNRFLY	M	35-47	35	47	1	41
1140	M-N41S	N41S	LQFAYANRNRFLY	M	35-47	35	47	13	41
1141	M-N41T	N41T	LQFAYANRNRFLY	M	35-47	35	47	2	41
1142	M-N41Y	N41Y	LQFAYANRNRFLY	M	35-47	35	47	1	41
1143	M-N43A	N43A	LQFAYANRNRFLY	M	35-47	35	47	1	43
1144	M-N43A	N43A	NRFLYIIKL	M	43-51	43	51	1	43
1145	M-N43D	N43D	NRFLYIIKL	M	43-51	43	51	3	43
1146	M-N43D	N43D	LQFAYANRNRFLY	M	35-47	35	47	3	43
1147	M-N43I	N43I	LQFAYANRNRFLY	M	35-47	35	47	3	43
1148	M-N43I	N43I	NRFLYIIKL	M	43-51	43	51	3	43
1149	M-N43S	N43S	LQFAYANRNRFLY	M	35-47	35	47	34	43
1150	M-N43S	N43S	NRFLYIIKL	M	43-51	43	51	34	43
1151	M-N43T	N43T	LQFAYANRNRFLY	M	35-47	35	47	2	43
1152	M-N43T	N43T	NRFLYIIKL	M	43-51	43	51	2	43
1153	M-P114L	P114L	SMWSFNPETNIL	M	108-119	108	119	11	114
1154	M-P114Q	P114Q	SMWSFNPETNIL	M	108-119	108	119	3	114
1155	M-P114R	P114R	SMWSFNPETNIL	M	108-119	108	119	1	114
1156	M-P114S	P114S	SMWSFNPETNIL	M	108-119	108	119	17	114
1157	M-P114T	P114T	SMWSFNPETNIL	M	108-119	108	119	2	114
1158	M-P165A	P165A	LRIAGHHLGRCDIKDLPK	M	149-166	149	166	1	165
1159	M-P165A	P165A	PKEITVATSRTLSYYKL	M	165-181	165	181	1	165
1160	M-P165H	P165H	PKEITVATSRTLSYYKL	M	165-181	165	181	1	165
1161	M-P165H	P165H	LRIAGHHLGRCDIKDLPK	M	149-166	149	166	1	165
1162	M-P165L	P165L	PKEITVATSRTLSYYKL	M	165-181	165	181	2	165
1163	M-P165L	P165L	LRIAGHHLGRCDIKDLPK	M	149-166	149	166	2	165
1164	M-P165S	P165S	PKEITVATSRTLSYYKL	M	165-181	165	181	5	165
1165	M-P165S	P165S	LRIAGHHLGRCDIKDLPK	M	149-166	149	166	5	165
1166	M-P59L	P59L	FLWLLWPVTLACFVLAAV	M	53-70	53	70	1	59
1167	M-P59Q	P59Q	FLWLLWPVTLACFVLAAV	M	53-70	53	70	5	59
1168	M-P59T	P59T	FLWLLWPVTLACFVLAAV	M	53-70	53	70	1	59
1169	M-Q185*	Q185*	LSYYKLGASQRVAGD	M	176-190	176	190	7	185
1170	M-Q185*	Q185*	SYYKLGASQRVAGDS	M	177-191	177	191	7	185
1171	M-Q185*	Q185*	LGASQRVAGDSGFAA	M	181-195	181	195	7	185
1172	M-Q185*	Q185*	TSRTLSYYKLGASQRVA	M	172-188	172	188	7	185
1173	M-Q185*	Q185*	SRTLSYYKLGASQRV	M	173-187	173	187	7	185
1174	M-Q185H	Q185H	SRTLSYYKLGASQRV	M	173-187	173	187	37	185
1175	M-Q185H	Q185H	LGASQRVAGDSGFAA	M	181-195	181	195	37	185
1176	M-Q185H	Q185H	TSRTLSYYKLGASQRVA	M	172-188	172	188	37	185
1177	M-Q185H	Q185H	LSYYKLGASQRVAGD	M	176-190	176	190	37	185
1178	M-Q185H	Q185H	SYYKLGASQRVAGDS	M	177-191	177	191	37	185
1179	M-Q185K	Q185K	LSYYKLGASQRVAGD	M	176-190	176	190	2	185
1180	M-Q185K	Q185K	LGASQRVAGDSGFAA	M	181-195	181	195	2	185
1181	M-Q185K	Q185K	TSRTLSYYKLGASQRVA	M	172-188	172	188	2	185
1182	M-Q185K	Q185K	SYYKLGASQRVAGDS	M	177-191	177	191	2	185
1183	M-Q185K	Q185K	SRTLSYYKLGASQRV	M	173-187	173	187	2	185
1184	M-Q185L	Q185L	LGASQRVAGDSGFAA	M	181-195	181	195	1	185
1185	M-Q185L	Q185L	SRTLSYYKLGASQRV	M	173-187	173	187	1	185
1186	M-Q185L	Q185L	SYYKLGASQRVAGDS	M	177-191	177	191	1	185
1187	M-Q185L	Q185L	LSYYKLGASQRVAGD	M	176-190	176	190	1	185
1188	M-Q185L	Q185L	TSRTLSYYKLGASQRVA	M	172-188	172	188	1	185
1189	M-Q185R	Q185R	SRTLSYYKLGASQRV	M	173-187	173	187	16	185
1190	M-Q185R	Q185R	TSRTLSYYKLGASQRVA	M	172-188	172	188	16	185
1191	M-Q185R	Q185R	LGASQRVAGDSGFAA	M	181-195	181	195	16	185
1192	M-Q185R	Q185R	LSYYKLGASQRVAGD	M	176-190	176	190	16	185
1193	M-Q185R	Q185R	SYYKLGASQRVAGDS	M	177-191	177	191	16	185
1194	M-Q19*	Q19*	KLLEQWNLV	M	15-23	15	23	3	19
1195	M-Q19*	Q19*	EELKKLLEQWNLVIGFLF	M	11-28	11	28	3	19
1196	M-Q19E	Q19E	KLLEQWNLV	M	15-23	15	23	7	19
1197	M-Q19E	Q19E	EELKKLLEQWNLVIGFLF	M	11-28	11	28	7	19
1198	M-Q19H	Q19H	EELKKLLEQWNLVIGFLF	M	11-28	11	28	25	19
1199	M-Q19H	Q19H	KLLEQWNLV	M	15-23	15	23	25	19
1200	M-Q19K	Q19K	KLLEQWNLV	M	15-23	15	23	3	19
1201	M-Q19K	Q19K	EELKKLLEQWNLVIGFLF	M	11-28	11	28	3	19
1202	M-Q19R	Q19R	KLLEQWNLV	M	15-23	15	23	8	19
1203	M-Q19R	Q19R	EELKKLLEQWNLVIGFLF	M	11-28	11	28	8	19
1204	M-Q36*	Q36*	LQFAYANRNRFLY	M	35-47	35	47	3	36
1205	M-Q36*	Q36*	WICLLQFAY	M	31-39	31	39	3	36
1206	M-Q36H	Q36H	WICLLQFAY	M	31-39	31	39	3	36
1207	M-Q36H	Q36H	LQFAYANRNRFLY	M	35-47	35	47	3	36
1208	M-Q36L	Q36L	WICLLQFAY	M	31-39	31	39	1	36
1209	M-Q36L	Q36L	LQFAYANRNRFLY	M	35-47	35	47	1	36
1210	M-Q36N	Q36N	LQFAYANRNRFLY	M	35-47	35	47	1	36
1211	M-Q36N	Q36N	WICLLQFAY	M	31-39	31	39	1	36
1212	M-R101G	R101G	RLFARTRSMW	M	101-110	101	110	3	101
1213	M-R101G	R101G	SYFIASFRLFA	M	94-104	94	104	3	101
1214	M-R101I	R101I	SYFIASFRLFA	M	94-104	94	104	1	101
1215	M-R101I	R101I	RLFARTRSMW	M	101-110	101	110	1	101
1216	M-R101K	R101K	RLFARTRSMW	M	101-110	101	110	29	101
1217	M-R101K	R101K	SYFIASFRLFA	M	94-104	94	104	29	101
1218	M-R105C	R105C	RLFARTRSMW	M	101-110	101	110	7	105
1219	M-R105H	R105H	RLFARTRSMW	M	101-110	101	110	1	105
1220	M-R105L	R105L	RLFARTRSMW	M	101-110	101	110	1	105
1221	M-R105P	R105P	RLFARTRSMW	M	101-110	101	110	2	105
1222	M-R105S	R105S	RLFARTRSMW	M	101-110	101	110	1	105
1223	M-R107C	R107C	RLFARTRSMW	M	101-110	101	110	4	107
1224	M-R107H	R107H	RLFARTRSMW	M	101-110	101	110	438	107
1225	M-R107L	R107L	RLFARTRSMW	M	101-110	101	110	18	107
1226	M-R107S	R107S	RLFARTRSMW	M	101-110	101	110	4	107
1227	M-R146C	R146C	LLESELVIGAVILRGHLR	M	133-150	133	150	23	146
1228	M-R146C	R146C	LRGHLRIAGHHLGRC	M	145-159	145	159	23	146
1229	M-R146C	R146C	GAVILRGHLRIAGHHLGR	M	141-158	141	158	23	146
1230	M-R146H	R146H	LLESELVIGAVILRGHLR	M	133-150	133	150	128	146
1231	M-R146H	R146H	GAVILRGHLRIAGHHLGR	M	141-158	141	158	128	146
1232	M-R146H	R146H	LRGHLRIAGHHLGRC	M	145-159	145	159	128	146
1233	M-R146L	R146L	GAVILRGHLRIAGHHLGR	M	141-158	141	158	11	146
1234	M-R146L	R146L	LLESELVIGAVILRGHLR	M	133-150	133	150	11	146
1235	M-R146L	R146L	LRGHLRIAGHHLGRC	M	145-159	145	159	11	146
1236	M-R146S	R146S	GAVILRGHLRIAGHHLGR	M	141-158	141	158	1	146
1237	M-R146S	R146S	LLESELVIGAVILRGHLR	M	133-150	133	150	1	146
1238	M-R146S	R146S	LRGHLRIAGHHLGRC	M	145-159	145	159	1	146
1239	M-R146Y	R146Y	GAVILRGHLRIAGHHLGR	M	141-158	141	158	1	146
1240	M-R146Y	R146Y	LRGHLRIAGHHLGRC	M	145-159	145	159	1	146
1241	M-R146Y	R146Y	LLESELVIGAVILRGHLR	M	133-150	133	150	1	146
1242	M-R150C	R150C	LRIAGHHLGRCDIKDLPK	M	149-166	149	166	1	150
1243	M-R150C	R150C	LRIAGHHLGRCDIKD	M	149-163	149	163	1	150
1244	M-R150C	R150C	HLRIAGHHLGR	M	148-158	148	158	1	150
1245	M-R150C	R150C	LRGHLRIAGHHLGRC	M	145-159	145	159	1	150
1246	M-R150C	R150C	LLESELVIGAVILRGHLR	M	133-150	133	150	1	150
1247	M-R150C	R150C	GAVILRGHLRIAGHHLGR	M	141-158	141	158	1	150
1248	M-R150H	R150H	LLESELVIGAVILRGHLR	M	133-150	133	150	1	150
1249	M-R150H	R150H	LRIAGHHLGRCDIKDLPK	M	149-166	149	166	1	150
1250	M-R150H	R150H	LRGHLRIAGHHLGRC	M	145-159	145	159	1	150
1251	M-R150H	R150H	LRIAGHHLGRCDIKD	M	149-163	149	163	1	150
1252	M-R150H	R150H	HLRIAGHHLGR	M	148-158	148	158	1	150
1253	M-R150H	R150H	GAVILRGHLRIAGHHLGR	M	141-158	141	158	1	150
1254	M-R150L	R150L	LRIAGHHLGRCDIKDLPK	M	149-166	149	166	3	150
1255	M-R150L	R150L	HLRIAGHHLGR	M	148-158	148	158	3	150
1256	M-R150L	R150L	LLESELVIGAVILRGHLR	M	133-150	133	150	3	150
1257	M-R150L	R150L	LRIAGHHLGRCDIKD	M	149-163	149	163	3	150
1258	M-R150L	R150L	LRGHLRIAGHHLGRC	M	145-159	145	159	3	150
1259	M-R150L	R150L	GAVILRGHLRIAGHHLGR	M	141-158	141	158	3	150
1260	M-R158C	R158C	LRGHLRIAGHHLGRC	M	145-159	145	159	69	158
1261	M-R158C	R158C	LRIAGHHLGRCDIKD	M	149-163	149	163	69	158
1262	M-R158C	R158C	HLRIAGHHLGR	M	148-158	148	158	69	158
1263	M-R158C	R158C	LRIAGHHLGRCDIKDLPK	M	149-166	149	166	69	158
1264	M-R158C	R158C	GAVILRGHLRIAGHHLGR	M	141-158	141	158	69	158
1265	M-R158G	R158G	GAVILRGHLRIAGHHLGR	M	141-158	141	158	1	158
1266	M-R158G	R158G	HLRIAGHHLGR	M	148-158	148	158	1	158
1267	M-R158G	R158G	LRIAGHHLGRCDIKD	M	149-163	149	163	1	158
1268	M-R158G	R158G	LRIAGHHLGRCDIKDLPK	M	149-166	149	166	1	158
1269	M-R158G	R158G	LRGHLRIAGHHLGRC	M	145-159	145	159	1	158
1270	M-R158H	R158H	LRIAGHHLGRCDIKD	M	149-163	149	163	25	158
1271	M-R158H	R158H	LRGHLRIAGHHLGRC	M	145-159	145	159	25	158
1272	M-R158H	R158H	HLRIAGHHLGR	M	148-158	148	158	25	158
1273	M-R158H	R158H	GAVILRGHLRIAGHHLGR	M	141-158	141	158	25	158
1274	M-R158H	R158H	LRIAGHHLGRCDIKDLPK	M	149-166	149	166	25	158
1275	M-R158L	R158L	HLRIAGHHLGR	M	148-158	148	158	92	158
1276	M-R158L	R158L	LRIAGHHLGRCDIKDLPK	M	149-166	149	166	92	158
1277	M-R158L	R158L	LRGHLRIAGHHLGRC	M	145-159	145	159	92	158
1278	M-R158L	R158L	GAVILRGHLRIAGHHLGR	M	141-158	141	158	92	158
1279	M-R158L	R158L	LRIAGHHLGRCDIKD	M	149-163	149	163	92	158
1280	M-R158S	R158S	GAVILRGHLRIAGHHLGR	M	141-158	141	158	12	158
1281	M-R158S	R158S	LRIAGHHLGRCDIKD	M	149-163	149	163	12	158
1282	M-R158S	R158S	LRGHLRIAGHHLGRC	M	145-159	145	159	12	158
1283	M-R158S	R158S	HLRIAGHHLGR	M	148-158	148	158	12	158
1284	M-R158S	R158S	LRIAGHHLGRCDIKDLPK	M	149-166	149	166	12	158
1285	M-R174L	R174L	PKEITVATSRTLSYYKL	M	165-181	165	181	39	174
1286	M-R174L	R174L	SRTLSYYKLGASQRV	M	173-187	173	187	39	174
1287	M-R174L	R174L	ATSRTLSYY	M	171-179	171	179	39	174
1288	M-R174L	R174L	TVATSRTLSY	M	169-178	169	178	39	174
1289	M-R174L	R174L	TSRTLSYYKLGASQRVA	M	172-188	172	188	39	174
1290	M-R174L	R174L	ATSRTLSYYK	M	171-180	171	180	39	174
1291	M-R174Q	R174Q	TVATSRTLSY	M	169-178	169	178	6	174
1292	M-R174Q	R174Q	TSRTLSYYKLGASQRVA	M	172-188	172	188	6	174
1293	M-R174Q	R174Q	PKEITVATSRTLSYYKL	M	165-181	165	181	6	174
1294	M-R174Q	R174Q	ATSRTLSYY	M	171-179	171	179	6	174
1295	M-R174Q	R174Q	ATSRTLSYYK	M	171-180	171	180	6	174
1296	M-R174Q	R174Q	SRTLSYYKLGASQRV	M	173-187	173	187	6	174
1297	M-R186C	R186C	SYYKLGASQRVAGDS	M	177-191	177	191	28	186
1298	M-R186C	R186C	TSRTLSYYKLGASQRVA	M	172-188	172	188	28	186
1299	M-R186C	R186C	LGASQRVAGDSGFAA	M	181-195	181	195	28	186
1300	M-R186C	R186C	SRTLSYYKLGASQRV	M	173-187	173	187	28	186
1301	M-R186C	R186C	LSYYKLGASQRVAGD	M	176-190	176	190	28	186
1302	M-R186H	R186H	TSRTLSYYKLGASQRVA	M	172-188	172	188	13	186
1303	M-R186H	R186H	SYYKLGASQRVAGDS	M	177-191	177	191	13	186
1304	M-R186H	R186H	LGASQRVAGDSGFAA	M	181-195	181	195	13	186
1305	M-R186H	R186H	LSYYKLGASQRVAGD	M	176-190	176	190	13	186
1306	M-R186H	R186H	SRTLSYYKLGASQRV	M	173-187	173	187	13	186
1307	M-R186L	R186L	SRTLSYYKLGASQRV	M	173-187	173	187	3	186
1308	M-R186L	R186L	SYYKLGASQRVAGDS	M	177-191	177	191	3	186
1309	M-R186L	R186L	LGASQRVAGDSGFAA	M	181-195	181	195	3	186
1310	M-R186L	R186L	LSYYKLGASQRVAGD	M	176-190	176	190	3	186
1311	M-R186L	R186L	TSRTLSYYKLGASQRVA	M	172-188	172	188	3	186
1312	M-R186P	R186P	LSYYKLGASQRVAGD	M	176-190	176	190	1	186
1313	M-R186P	R186P	TSRTLSYYKLGASQRVA	M	172-188	172	188	1	186
1314	M-R186P	R186P	LGASQRVAGDSGFAA	M	181-195	181	195	1	186
1315	M-R186P	R186P	SRTLSYYKLGASQRV	M	173-187	173	187	1	186
1316	M-R186P	R186P	SYYKLGASQRVAGDS	M	177-191	177	191	1	186
1317	M-R186S	R186S	LSYYKLGASQRVAGD	M	176-190	176	190	2	186
1318	M-R186S	R186S	TSRTLSYYKLGASQRVA	M	172-188	172	188	2	186
1319	M-R186S	R186S	SRTLSYYKLGASQRV	M	173-187	173	187	2	186
1320	M-R186S	R186S	LGASQRVAGDSGFAA	M	181-195	181	195	2	186
1321	M-R186S	R186S	SYYKLGASQRVAGDS	M	177-191	177	191	2	186
1322	M-R42K	R42K	LQFAYANRNRFLY	M	35-47	35	47	30	42
1323	M-R42L	R42L	LQFAYANRNRFLY	M	35-47	35	47	1	42
1324	M-R42M	R42M	LQFAYANRNRFLY	M	35-47	35	47	5	42
1325	M-R42T	R42T	LQFAYANRNRFLY	M	35-47	35	47	1	42
1326	M-R44G	R44G	NRFLYIIKL	M	43-51	43	51	1	44
1327	M-R44G	R44G	LQFAYANRNRFLY	M	35-47	35	47	1	44
1328	M-R44K	R44K	LQFAYANRNRFLY	M	35-47	35	47	82	44
1329	M-R44K	R44K	NRFLYIIKL	M	43-51	43	51	82	44
1330	M-R44M	R44M	NRFLYIIKL	M	43-51	43	51	18	44
1331	M-R44M	R44M	LQFAYANRNRFLY	M	35-47	35	47	18	44
1332	M-R44S	R44S	LQFAYANRNRFLY	M	35-47	35	47	281	44
1333	M-R44S	R44S	NRFLYIIKL	M	43-51	43	51	281	44
1334	M-S108A	S108A	RLFARTRSMW	M	101-110	101	110	3	108
1335	M-S108A	S108A	SMWSFNPETNIL	M	108-119	108	119	3	108
1336	M-S108C	S108C	RLFARTRSMW	M	101-110	101	110	2	108
1337	M-S108C	S108C	SMWSFNPETNIL	M	108-119	108	119	2	108
1338	M-S108F	S108F	RLFARTRSMW	M	101-110	101	110	1	108
1339	M-S108F	S108F	SMWSFNPETNIL	M	108-119	108	119	1	108
1340	M-S108P	S108P	RLFARTRSMW	M	101-110	101	110	3	108
1341	M-S108P	S108P	SMWSFNPETNIL	M	108-119	108	119	3	108
1342	M-S108T	S108T	RLFARTRSMW	M	101-110	101	110	1	108
1343	M-S108T	S108T	SMWSFNPETNIL	M	108-119	108	119	1	108
1344	M-S108Y	S108Y	RLFARTRSMW	M	101-110	101	110	2	108
1345	M-S108Y	S108Y	SMWSFNPETNIL	M	108-119	108	119	2	108
1346	M-S111*	S111*	SMWSFNPETNIL	M	108-119	108	119	2	111
1347	M-S111L	S111L	SMWSFNPETNIL	M	108-119	108	119	4	111
1348	M-S111P	S111P	SMWSFNPETNIL	M	108-119	108	119	2	111
1349	M-S136C	S136C	SELVIGAVIL	M	136-145	136	145	9	136
1350	M-S136C	S136C	LLESELVIGAVILRGHLR	M	133-150	133	150	9	136
1351	M-S136G	S136G	LLESELVIGAVILRGHLR	M	133-150	133	150	15	136
1352	M-S136G	S136G	SELVIGAVIL	M	136-145	136	145	15	136
1353	M-S136I	S136I	LLESELVIGAVILRGHLR	M	133-150	133	150	6	136
1354	M-S136I	S136I	SELVIGAVIL	M	136-145	136	145	6	136
1355	M-S136N	S136N	LLESELVIGAVILRGHLR	M	133-150	133	150	70	136
1356	M-S136N	S136N	SELVIGAVIL	M	136-145	136	145	70	136
1357	M-S136R	S136R	LLESELVIGAVILRGHLR	M	133-150	133	150	2	136
1358	M-S136R	S136R	SELVIGAVIL	M	136-145	136	145	2	136
1359	M-S136T	S136T	SELVIGAVIL	M	136-145	136	145	1	136
1360	M-S136T	S136T	LLESELVIGAVILRGHLR	M	133-150	133	150	1	136
1361	M-S173*	S173*	PKEITVATSRTLSYYKL	M	165-181	165	181	49	173
1362	M-S173*	S173*	TVATSRTLSY	M	169-178	169	178	49	173
1363	M-S173*	S173*	ATSRTLSYY	M	171-179	171	179	49	173
1364	M-S173*	S173*	TSRTLSYYKLGASQRVA	M	172-188	172	188	49	173
1365	M-S173*	S173*	SRTLSYYKLGASQRV	M	173-187	173	187	49	173
1366	M-S173*	S173*	ATSRTLSYYK	M	171-180	171	180	49	173
1367	M-S173A	S173A	TSRTLSYYKLGASQRVA	M	172-188	172	188	5	173
1368	M-S173A	S173A	SRTLSYYKLGASQRV	M	173-187	173	187	5	173
1369	M-S173A	S173A	ATSRTLSYYK	M	171-180	171	180	5	173
1370	M-S173A	S173A	TVATSRTLSY	M	169-178	169	178	5	173
1371	M-S173A	S173A	ATSRTLSYY	M	171-179	171	179	5	173
1372	M-S173A	S173A	PKEITVATSRTLSYYKL	M	165-181	165	181	5	173
1373	M-S173C	S173C	ATSRTLSYY	M	171-179	171	179	1	173
1374	M-S173C	S173C	ATSRTLSYYK	M	171-180	171	180	1	173
1375	M-S173C	S173C	TVATSRTLSY	M	169-178	169	178	1	173
1376	M-S173C	S173C	PKEITVATSRTLSYYKL	M	165-181	165	181	1	173
1377	M-S173C	S173C	SRTLSYYKLGASQRV	M	173-187	173	187	1	173
1378	M-S173C	S173C	TSRTLSYYKLGASQRVA	M	172-188	172	188	1	173
1379	M-S173K	S173K	TSRTLSYYKLGASQRVA	M	172-188	172	188	79	173
1380	M-S173K	S173K	PKEITVATSRTLSYYKL	M	165-181	165	181	79	173
1381	M-S173K	S173K	ATSRTLSYYK	M	171-180	171	180	79	173
1382	M-S173K	S173K	TVATSRTLSY	M	169-178	169	178	79	173
1383	M-S173K	S173K	SRTLSYYKLGASQRV	M	173-187	173	187	79	173
1384	M-S173K	S173K	ATSRTLSYY	M	171-179	171	179	79	173
1385	M-S173L	S173L	ATSRTLSYYK	M	171-180	171	180	2	173
1386	M-S173L	S173L	TSRTLSYYKLGASQRVA	M	172-188	172	188	2	173
1387	M-S173L	S173L	ATSRTLSYY	M	171-179	171	179	2	173
1388	M-S173L	S173L	SRTLSYYKLGASQRV	M	173-187	173	187	2	173
1389	M-S173L	S173L	PKEITVATSRTLSYYKL	M	165-181	165	181	2	173
1390	M-S173L	S173L	TVATSRTLSY	M	169-178	169	178	2	173
1391	M-S173P	S173P	SRTLSYYKLGASQRV	M	173-187	173	187	5	173
1392	M-S173P	S173P	TSRTLSYYKLGASQRVA	M	172-188	172	188	5	173
1393	M-S173P	S173P	PKEITVATSRTLSYYKL	M	165-181	165	181	5	173
1394	M-S173P	S173P	ATSRTLSYYK	M	171-180	171	180	5	173
1395	M-S173P	S173P	TVATSRTLSY	M	169-178	169	178	5	173
1396	M-S173P	S173P	ATSRTLSYY	M	171-179	171	179	5	173
1397	M-S173R	S173R	ATSRTLSYYK	M	171-180	171	180	1	173
1398	M-S173R	S173R	PKEITVATSRTLSYYKL	M	165-181	165	181	1	173
1399	M-S173R	S173R	SRTLSYYKLGASQRV	M	173-187	173	187	1	173
1400	M-S173R	S173R	TVATSRTLSY	M	169-178	169	178	1	173
1401	M-S173R	S173R	TSRTLSYYKLGASQRVA	M	172-188	172	188	1	173
1402	M-S173R	S173R	ATSRTLSYY	M	171-179	171	179	1	173
1403	M-S173T	S173T	ATSRTLSYY	M	171-179	171	179	9	173
1404	M-S173T	S173T	SRTLSYYKLGASQRV	M	173-187	173	187	9	173
1405	M-S173T	S173T	PKEITVATSRTLSYYKL	M	165-181	165	181	9	173
1406	M-S173T	S173T	ATSRTLSYYK	M	171-180	171	180	9	173
1407	M-S173T	S173T	TSRTLSYYKLGASQRVA	M	172-188	172	188	9	173
1408	M-S173T	S173T	TVATSRTLSY	M	169-178	169	178	9	173
1409	M-S177A	S177A	ATSRTLSYYK	M	171-180	171	180	3	177
1410	M-S177A	S177A	PKEITVATSRTLSYYKL	M	165-181	165	181	3	177
1411	M-S177A	S177A	SRTLSYYKLGASQRV	M	173-187	173	187	3	177
1412	M-S177A	S177A	TVATSRTLSY	M	169-178	169	178	3	177
1413	M-S177A	S177A	ATSRTLSYY	M	171-179	171	179	3	177
1414	M-S177A	S177A	SYYKLGASQRVAGDS	M	177-191	177	191	3	177
1415	M-S177A	S177A	LSYYKLGASQRVAGD	M	176-190	176	190	3	177
1416	M-S177A	S177A	TSRTLSYYKLGASQRVA	M	172-188	172	188	3	177
1417	M-S177C	S177C	PKEITVATSRTLSYYKL	M	165-181	165	181	3	177
1418	M-S177C	S177C	TVATSRTLSY	M	169-178	169	178	3	177
1419	M-S177C	S177C	SRTLSYYKLGASQRV	M	173-187	173	187	3	177
1420	M-S177C	S177C	SYYKLGASQRVAGDS	M	177-191	177	191	3	177
1421	M-S177C	S177C	LSYYKLGASQRVAGD	M	176-190	176	190	3	177
1422	M-S177C	S177C	ATSRTLSYYK	M	171-180	171	180	3	177
1423	M-S177C	S177C	TSRTLSYYKLGASQRVA	M	172-188	172	188	3	177
1424	M-S177C	S177C	ATSRTLSYY	M	171-179	171	179	3	177
1425	M-S177F	S177F	SRTLSYYKLGASQRV	M	173-187	173	187	2	177
1426	M-S177F	S177F	ATSRTLSYY	M	171-179	171	179	2	177
1427	M-S177F	S177F	ATSRTLSYYK	M	171-180	171	180	2	177
1428	M-S177F	S177F	SYYKLGASQRVAGDS	M	177-191	177	191	2	177
1429	M-S177F	S177F	PKEITVATSRTLSYYKL	M	165-181	165	181	2	177
1430	M-S177F	S177F	LSYYKLGASQRVAGD	M	176-190	176	190	2	177
1431	M-S177F	S177F	TSRTLSYYKLGASQRVA	M	172-188	172	188	2	177
1432	M-S177F	S177F	TVATSRTLSY	M	169-178	169	178	2	177
1433	M-S177I	S177I	PKEITVATSRTLSYYKL	M	165-181	165	181	1	177
1434	M-S177I	S177I	TSRTLSYYKLGASQRVA	M	172-188	172	188	1	177
1435	M-S177I	S177I	LSYYKLGASQRVAGD	M	176-190	176	190	1	177
1436	M-S177I	S177I	SYYKLGASQRVAGDS	M	177-191	177	191	1	177
1437	M-S177I	S177I	ATSRTLSYYK	M	171-180	171	180	1	177
1438	M-S177I	S177I	TVATSRTLSY	M	169-178	169	178	1	177
1439	M-S177I	S177I	SRTLSYYKLGASQRV	M	173-187	173	187	1	177
1440	M-S177I	S177I	ATSRTLSYY	M	171-179	171	179	1	177
1441	M-S177L	S177L	ATSRTLSYY	M	171-179	171	179	1	177
1442	M-S177L	S177L	PKEITVATSRTLSYYKL	M	165-181	165	181	1	177
1443	M-S177L	S177L	ATSRTLSYYK	M	171-180	171	180	1	177
1444	M-S177L	S177L	SYYKLGASQRVAGDS	M	177-191	177	191	1	177
1445	M-S177L	S177L	TSRTLSYYKLGASQRVA	M	172-188	172	188	1	177
1446	M-S177L	S177L	SRTLSYYKLGASQRV	M	173-187	173	187	1	177
1447	M-S177L	S177L	TVATSRTLSY	M	169-178	169	178	1	177
1448	M-S177L	S177L	LSYYKLGASQRVAGD	M	176-190	176	190	1	177
1449	M-S177P	S177P	PKEITVATSRTLSYYKL	M	165-181	165	181	3	177
1450	M-S177P	S177P	ATSRTLSYY	M	171-179	171	179	3	177
1451	M-S177P	S177P	SRTLSYYKLGASQRV	M	173-187	173	187	3	177
1452	M-S177P	S177P	ATSRTLSYYK	M	171-180	171	180	3	177
1453	M-S177P	S177P	SYYKLGASQRVAGDS	M	177-191	177	191	3	177
1454	M-S177P	S177P	TVATSRTLSY	M	169-178	169	178	3	177
1455	M-S177P	S177P	LSYYKLGASQRVAGD	M	176-190	176	190	3	177
1456	M-S177P	S177P	TSRTLSYYKLGASQRVA	M	172-188	172	188	3	177
1457	M-S184*	S184*	LGASQRVAGDSGFAA	M	181-195	181	195	1	184
1458	M-S184*	S184*	LSYYKLGASQRVAGD	M	176-190	176	190	1	184
1459	M-S184*	S184*	SYYKLGASQRVAGDS	M	177-191	177	191	1	184
1460	M-S184*	S184*	TSRTLSYYKLGASQRVA	M	172-188	172	188	1	184
1461	M-S184*	S184*	SRTLSYYKLGASQRV	M	173-187	173	187	1	184
1462	M-S184A	S184A	SRTLSYYKLGASQRV	M	173-187	173	187	1	184
1463	M-S184A	S184A	SYYKLGASQRVAGDS	M	177-191	177	191	1	184
1464	M-S184A	S184A	LSYYKLGASQRVAGD	M	176-190	176	190	1	184
1465	M-S184A	S184A	LGASQRVAGDSGFAA	M	181-195	181	195	1	184
1466	M-S184A	S184A	TSRTLSYYKLGASQRVA	M	172-188	172	188	1	184
1467	M-S184L	S184L	SRTLSYYKLGASQRV	M	173-187	173	187	6	184
1468	M-S184L	S184L	TSRTLSYYKLGASQRVA	M	172-188	172	188	6	184
1469	M-S184L	S184L	LGASQRVAGDSGFAA	M	181-195	181	195	6	184
1470	M-S184L	S184L	SYYKLGASQRVAGDS	M	177-191	177	191	6	184
1471	M-S184L	S184L	LSYYKLGASQRVAGD	M	176-190	176	190	6	184
1472	M-S184P	S184P	SYYKLGASQRVAGDS	M	177-191	177	191	1	184
1473	M-S184P	S184P	LGASQRVAGDSGFAA	M	181-195	181	195	1	184
1474	M-S184P	S184P	TSRTLSYYKLGASQRVA	M	172-188	172	188	1	184
1475	M-S184P	S184P	SRTLSYYKLGASQRV	M	173-187	173	187	1	184
1476	M-S184P	S184P	LSYYKLGASQRVAGD	M	176-190	176	190	1	184
1477	M-S184W	S184W	TSRTLSYYKLGASQRVA	M	172-188	172	188	1	184
1478	M-S184W	S184W	LGASQRVAGDSGFAA	M	181-195	181	195	1	184
1479	M-S184W	S184W	SYYKLGASQRVAGDS	M	177-191	177	191	1	184
1480	M-S184W	S184W	SRTLSYYKLGASQRV	M	173-187	173	187	1	184
1481	M-S184W	S184W	LSYYKLGASQRVAGD	M	176-190	176	190	1	184
1482	M-S191*	S191*	SYYKLGASQRVAGDS	M	177-191	177	191	2	191
1483	M-S191*	S191*	LGASQRVAGDSGFAA	M	181-195	181	195	2	191
1484	M-S191L	S191L	LGASQRVAGDSGFAA	M	181-195	181	195	8	191
1485	M-S191L	S191L	SYYKLGASQRVAGDS	M	177-191	177	191	8	191
1486	M-S191P	S191P	LGASQRVAGDSGFAA	M	181-195	181	195	3	191
1487	M-S191P	S191P	SYYKLGASQRVAGDS	M	177-191	177	191	3	191
1488	M-S191R	S191R	SYYKLGASQRVAGDS	M	177-191	177	191	1	191
1489	M-S191R	S191R	LGASQRVAGDSGFAA	M	181-195	181	195	1	191
1490	M-S191T	S191T	SYYKLGASQRVAGDS	M	177-191	177	191	1	191
1491	M-S191T	S191T	LGASQRVAGDSGFAA	M	181-195	181	195	1	191
1492	M-S211A	S211A	IGNYKLNTDHSSSSDNIA	M	201-218	201	218	6	211
1493	M-S211F	S211F	IGNYKLNTDHSSSSDNIA	M	201-218	201	218	25	211
1494	M-S211P	S211P	IGNYKLNTDHSSSSDNIA	M	201-218	201	218	4	211
1495	M-S211R	S211R	IGNYKLNTDHSSSSDNIA	M	201-218	201	218	4	211
1496	M-S211T	S211T	IGNYKLNTDHSSSSDNIA	M	201-218	201	218	1	211
1497	M-S211Y	S211Y	IGNYKLNTDHSSSSDNIA	M	201-218	201	218	1	211
1498	M-S212C	S212C	IGNYKLNTDHSSSSDNIA	M	201-218	201	218	10	212
1499	M-S212G	S212G	IGNYKLNTDHSSSSDNIA	M	201-218	201	218	17	212
1500	M-S212I	S212I	IGNYKLNTDHSSSSDNIA	M	201-218	201	218	11	212
1501	M-S212N	S212N	IGNYKLNTDHSSSSDNIA	M	201-218	201	218	172	212
1502	M-S213G	S213G	IGNYKLNTDHSSSSDNIA	M	201-218	201	218	2	213
1503	M-S213I	S213I	IGNYKLNTDHSSSSDNIA	M	201-218	201	218	1	213
1504	M-S213N	S213N	IGNYKLNTDHSSSSDNIA	M	201-218	201	218	6	213
1505	M-S213R	S213R	IGNYKLNTDHSSSSDNIA	M	201-218	201	218	1	213
1506	M-S214*	S214*	IGNYKLNTDHSSSSDNIA	M	201-218	201	218	1	214
1507	M-S214C	S214C	IGNYKLNTDHSSSSDNIA	M	201-218	201	218	3	214
1508	M-S214G	S214G	IGNYKLNTDHSSSSDNIA	M	201-218	201	218	3	214
1509	M-S214I	S214I	IGNYKLNTDHSSSSDNIA	M	201-218	201	218	104	214
1510	M-S214N	S214N	IGNYKLNTDHSSSSDNIA	M	201-218	201	218	7	214
1511	M-S214R	S214R	IGNYKLNTDHSSSSDNIA	M	201-218	201	218	20	214
1512	M-S214T	S214T	IGNYKLNTDHSSSSDNIA	M	201-218	201	218	6	214
1513	M-S94G	S94G	SYFIASFRLFA	M	94-104	94	104	1	94
1514	M-S94I	S94I	SYFIASFRLFA	M	94-104	94	104	99	94
1515	M-S94N	S94N	SYFIASFRLFA	M	94-104	94	104	12	94
1516	M-S94R	S94R	SYFIASFRLFA	M	94-104	94	104	9	94
1517	M-S94T	S94T	SYFIASFRLFA	M	94-104	94	104	38	94
1518	M-S99A	S99A	SYFIASFRLFA	M	94-104	94	104	1	99
1519	M-S99F	S99F	SYFIASFRLFA	M	94-104	94	104	4	99
1520	M-T106L	T106L	RLFARTRSMW	M	101-110	101	110	1	106
1521	M-T106M	T106M	RLFARTRSMW	M	101-110	101	110	10	106
1522	M-T106S	T106S	RLFARTRSMW	M	101-110	101	110	1	106
1523	M-T116A	T116A	SMWSFNPETNIL	M	108-119	108	119	1	116
1524	M-T116I	T116I	SMWSFNPETNIL	M	108-119	108	119	7	116
1525	M-T116S	T116S	SMWSFNPETNIL	M	108-119	108	119	5	116
1526	M-T169A	T169A	PKEITVATSRTLSYYKL	M	165-181	165	181	1	169
1527	M-T169A	T169A	TVATSRTLSY	M	169-178	169	178	1	169
1528	M-T169I	T169I	PKEITVATSRTLSYYKL	M	165-181	165	181	2	169
1529	M-T169I	T169I	TVATSRTLSY	M	169-178	169	178	2	169
1530	M-T169S	T169S	PKEITVATSRTLSYYKL	M	165-181	165	181	4	169
1531	M-T169S	T169S	TVATSRTLSY	M	169-178	169	178	4	169
1532	M-T172I	T172I	TSRTLSYYKLGASQRVA	M	172-188	172	188	2	172
1533	M-T172I	T172I	ATSRTLSYYK	M	171-180	171	180	2	172
1534	M-T172I	T172I	TVATSRTLSY	M	169-178	169	178	2	172
1535	M-T172I	T172I	PKEITVATSRTLSYYKL	M	165-181	165	181	2	172
1536	M-T172I	T172I	ATSRTLSYY	M	171-179	171	179	2	172
1537	M-T172K	T172K	TSRTLSYYKLGASQRVA	M	172-188	172	188	1	172
1538	M-T172K	T172K	TVATSRTLSY	M	169-178	169	178	1	172
1539	M-T172K	T172K	ATSRTLSYYK	M	171-180	171	180	1	172
1540	M-T172K	T172K	ATSRTLSYY	M	171-179	171	179	1	172
1541	M-T172K	T172K	PKEITVATSRTLSYYKL	M	165-181	165	181	1	172
1542	M-T172R	T172R	TVATSRTLSY	M	169-178	169	178	4	172
1543	M-T172R	T172R	PKEITVATSRTLSYYKL	M	165-181	165	181	4	172
1544	M-T172R	T172R	ATSRTLSYY	M	171-179	171	179	4	172
1545	M-T172R	T172R	TSRTLSYYKLGASQRVA	M	172-188	172	188	4	172
1546	M-T172R	T172R	ATSRTLSYYK	M	171-180	171	180	4	172
1547	M-T172S	T172S	TVATSRTLSY	M	169-178	169	178	1	172
1548	M-T172S	T172S	TSRTLSYYKLGASQRVA	M	172-188	172	188	1	172
1549	M-T172S	T172S	ATSRTLSYYK	M	171-180	171	180	1	172
1550	M-T172S	T172S	ATSRTLSYY	M	171-179	171	179	1	172
1551	M-T172S	T172S	PKEITVATSRTLSYYKL	M	165-181	165	181	1	172
1552	M-T175A	T175A	ATSRTLSYYK	M	171-180	171	180	1	175
1553	M-T175A	T175A	TSRTLSYYKLGASQRVA	M	172-188	172	188	1	175
1554	M-T175A	T175A	ATSRTLSYY	M	171-179	171	179	1	175
1555	M-T175A	T175A	SRTLSYYKLGASQRV	M	173-187	173	187	1	175
1556	M-T175A	T175A	TVATSRTLSY	M	169-178	169	178	1	175
1557	M-T175A	T175A	PKEITVATSRTLSYYKL	M	165-181	165	181	1	175
1558	M-T175I	T175I	TSRTLSYYKLGASQRVA	M	172-188	172	188	1	175
1559	M-T175I	T175I	SRTLSYYKLGASQRV	M	173-187	173	187	1	175
1560	M-T175I	T175I	ATSRTLSYY	M	171-179	171	179	1	175
1561	M-T175I	T175I	PKEITVATSRTLSYYKL	M	165-181	165	181	1	175
1562	M-T175I	T175I	ATSRTLSYYK	M	171-180	171	180	1	175
1563	M-T175I	T175I	TVATSRTLSY	M	169-178	169	178	1	175
1564	M-T175K	T175K	TVATSRTLSY	M	169-178	169	178	4	175
1565	M-T175K	T175K	TSRTLSYYKLGASQRVA	M	172-188	172	188	4	175
1566	M-T175K	T175K	PKEITVATSRTLSYYKL	M	165-181	165	181	4	175
1567	M-T175K	T175K	ATSRTLSYY	M	171-179	171	179	4	175
1568	M-T175K	T175K	SRTLSYYKLGASQRV	M	173-187	173	187	4	175
1569	M-T175K	T175K	ATSRTLSYYK	M	171-180	171	180	4	175
1570	M-T175L	T175L	PKEITVATSRTLSYYKL	M	165-181	165	181	1	175
1571	M-T175L	T175L	ATSRTLSYY	M	171-179	171	179	1	175
1572	M-T175L	T175L	ATSRTLSYYK	M	171-180	171	180	1	175
1573	M-T175L	T175L	SRTLSYYKLGASQRV	M	173-187	173	187	1	175
1574	M-T175L	T175L	TVATSRTLSY	M	169-178	169	178	1	175
1575	M-T175L	T175L	TSRTLSYYKLGASQRVA	M	172-188	172	188	1	175
1576	M-T175M	T175M	SRTLSYYKLGASQRV	M	173-187	173	187	1575	175
1577	M-T175M	T175M	PKEITVATSRTLSYYKL	M	165-181	165	181	1575	175
1578	M-T175M	T175M	ATSRTLSYY	M	171-179	171	179	1575	175
1579	M-T175M	T175M	TVATSRTLSY	M	169-178	169	178	1575	175
1580	M-T175M	T175M	TSRTLSYYKLGASQRVA	M	172-188	172	188	1575	175
1581	M-T175M	T175M	ATSRTLSYYK	M	171-180	171	180	1575	175
1582	M-T175R	T175R	ATSRTLSYYK	M	171-180	171	180	1	175
1583	M-T175R	T175R	ATSRTLSYY	M	171-179	171	179	1	175
1584	M-T175R	T175R	TSRTLSYYKLGASQRVA	M	172-188	172	188	1	175
1585	M-T175R	T175R	PKEITVATSRTLSYYKL	M	165-181	165	181	1	175
1586	M-T175R	T175R	SRTLSYYKLGASQRV	M	173-187	173	187	1	175
1587	M-T175R	T175R	TVATSRTLSY	M	169-178	169	178	1	175
1588	M-T175S	T175S	TSRTLSYYKLGASQRVA	M	172-188	172	188	2	175
1589	M-T175S	T175S	ATSRTLSYYK	M	171-180	171	180	2	175
1590	M-T175S	T175S	PKEITVATSRTLSYYKL	M	165-181	165	181	2	175
1591	M-T175S	T175S	ATSRTLSYY	M	171-179	171	179	2	175
1592	M-T175S	T175S	TVATSRTLSY	M	169-178	169	178	2	175
1593	M-T175S	T175S	SRTLSYYKLGASQRV	M	173-187	173	187	2	175
1594	M-T208A	T208A	IGNYKLNTDHSSSSDNIA	M	201-218	201	218	5	208
1595	M-T208I	T208I	IGNYKLNTDHSSSSDNIA	M	201-218	201	218	468	208
1596	M-T208K	T208K	IGNYKLNTDHSSSSDNIA	M	201-218	201	218	6	208
1597	M-T208L	T208L	IGNYKLNTDHSSSSDNIA	M	201-218	201	218	1	208
1598	M-T208P	T208P	IGNYKLNTDHSSSSDNIA	M	201-218	201	218	1	208
1599	M-T208R	T208R	IGNYKLNTDHSSSSDNIA	M	201-218	201	218	1	208
1600	M-T208S	T208S	IGNYKLNTDHSSSSDNIA	M	201-218	201	218	3	208
1601	M-T30A	T30A	FLFLTWICL	M	26-34	26	34	5	30
1602	M-T30I	T30I	FLFLTWICL	M	26-34	26	34	51	30
1603	M-T30K	T30K	FLFLTWICL	M	26-34	26	34	2	30
1604	M-T30R	T30R	FLFLTWICL	M	26-34	26	34	1	30
1605	M-T61A	T61A	FLWLLWPVTLACFVLAAV	M	53-70	53	70	1	61
1606	M-T61I	T61I	FLWLLWPVTLACFVLAAV	M	53-70	53	70	5	61
1607	M-T61N	T61N	FLWLLWPVTLACFVLAAV	M	53-70	53	70	1	61
1608	M-T61S	T61S	FLWLLWPVTLACFVLAAV	M	53-70	53	70	1	61
1609	M-V139A	V139A	SELVIGAVIL	M	136-145	136	145	7	139
1610	M-V139A	V139A	LLESELVIGAVILRGHLR	M	133-150	133	150	7	139
1611	M-V139G	V139G	SELVIGAVIL	M	136-145	136	145	1	139
1612	M-V139G	V139G	LLESELVIGAVILRGHLR	M	133-150	133	150	1	139
1613	M-V139I	V139I	LLESELVIGAVILRGHLR	M	133-150	133	150	45	139
1614	M-V139I	V139I	SELVIGAVIL	M	136-145	136	145	45	139
1615	M-V139L	V139L	SELVIGAVIL	M	136-145	136	145	8	139
1616	M-V139L	V139L	LLESELVIGAVILRGHLR	M	133-150	133	150	8	139
1617	M-V143L	V143L	LLESELVIGAVILRGHLR	M	133-150	133	150	25	143
1618	M-V143L	V143L	GAVILRGHLRIAGHHLGR	M	141-158	141	158	25	143
1619	M-V143L	V143L	SELVIGAVIL	M	136-145	136	145	25	143
1620	M-V170A	V170A	PKEITVATSRTLSYYKL	M	165-181	165	181	2	170
1621	M-V170A	V170A	TVATSRTLSY	M	169-178	169	178	2	170
1622	M-V170F	V170F	PKEITVATSRTLSYYKL	M	165-181	165	181	6	170
1623	M-V170F	V170F	TVATSRTLSY	M	169-178	169	178	6	170
1624	M-V170I	V170I	TVATSRTLSY	M	169-178	169	178	7	170
1625	M-V170I	V170I	PKEITVATSRTLSYYKL	M	165-181	165	181	7	170
1626	M-V170L	V170L	PKEITVATSRTLSYYKL	M	165-181	165	181	5	170
1627	M-V170L	V170L	TVATSRTLSY	M	169-178	169	178	5	170
1628	M-V187A	V187A	TSRTLSYYKLGASQRVA	M	172-188	172	188	1	187
1629	M-V187A	V187A	LSYYKLGASQRVAGD	M	176-190	176	190	1	187
1630	M-V187A	V187A	SRTLSYYKLGASQRV	M	173-187	173	187	1	187
1631	M-V187A	V187A	LGASQRVAGDSGFAA	M	181-195	181	195	1	187
1632	M-V187A	V187A	SYYKLGASQRVAGDS	M	177-191	177	191	1	187
1633	M-V187I	V187I	SRTLSYYKLGASQRV	M	173-187	173	187	5	187
1634	M-V187I	V187I	TSRTLSYYKLGASQRVA	M	172-188	172	188	5	187
1635	M-V187I	V187I	LGASQRVAGDSGFAA	M	181-195	181	195	5	187
1636	M-V187I	V187I	SYYKLGASQRVAGDS	M	177-191	177	191	5	187
1637	M-V187I	V187I	LSYYKLGASQRVAGD	M	176-190	176	190	5	187
1638	M-V187L	V187L	LSYYKLGASQRVAGD	M	176-190	176	190	3	187
1639	M-V187L	V187L	SYYKLGASQRVAGDS	M	177-191	177	191	3	187
1640	M-V187L	V187L	SRTLSYYKLGASQRV	M	173-187	173	187	3	187
1641	M-V187L	V187L	TSRTLSYYKLGASQRVA	M	172-188	172	188	3	187
1642	M-V187L	V187L	LGASQRVAGDSGFAA	M	181-195	181	195	3	187
1643	M-V23A	V23A	EELKKLLEQWNLVIGFLF	M	11-28	11	28	5	23
1644	M-V23A	V23A	KLLEQWNLV	M	15-23	15	23	5	23
1645	M-V23G	V23G	KLLEQWNLV	M	15-23	15	23	1	23
1646	M-V23G	V23G	EELKKLLEQWNLVIGFLF	M	11-28	11	28	1	23
1647	M-V23I	V23I	EELKKLLEQWNLVIGFLF	M	11-28	11	28	31	23
1648	M-V23I	V23I	KLLEQWNLV	M	15-23	15	23	31	23
1649	M-V23L	V23L	EELKKLLEQWNLVIGFLF	M	11-28	11	28	498	23
1650	M-V23L	V23L	KLLEQWNLV	M	15-23	15	23	498	23
1651	M-V23S	V23S	KLLEQWNLV	M	15-23	15	23	10	23
1652	M-V23S	V23S	EELKKLLEQWNLVIGFLF	M	11-28	11	28	10	23
1653	M-V60A	V60A	FLWLLWPVTLACFVLAAV	M	53-70	53	70	8	60
1654	M-V60I	V60I	FLWLLWPVTLACFVLAAV	M	53-70	53	70	16	60
1655	M-V60L	V60L	FLWLLWPVTLACFVLAAV	M	53-70	53	70	341	60
1656	M-V66A	V66A	FLWLLWPVTLACFVLAAV	M	53-70	53	70	12	66
1657	M-V66E	V66E	FLWLLWPVTLACFVLAAV	M	53-70	53	70	1	66
1658	M-V66F	V66F	FLWLLWPVTLACFVLAAV	M	53-70	53	70	1	66
1659	M-V66G	V66G	FLWLLWPVTLACFVLAAV	M	53-70	53	70	6	66
1660	M-V66L	V66L	FLWLLWPVTLACFVLAAV	M	53-70	53	70	334	66
1661	M-V66M	V66M	FLWLLWPVTLACFVLAAV	M	53-70	53	70	23	66
1662	M-V70A	V70A	FLWLLWPVTLACFVLAAV	M	53-70	53	70	40	70
1663	M-V70F	V70F	FLWLLWPVTLACFVLAAV	M	53-70	53	70	1086	70
1664	M-V70I	V70I	FLWLLWPVTLACFVLAAV	M	53-70	53	70	507	70
1665	M-V70L	V70L	FLWLLWPVTLACFVLAAV	M	53-70	53	70	3194	70
1666	M-W110*	W110*	SMWSFNPETNIL	M	108-119	108	119	1	110
1667	M-W110*	W110*	RLFARTRSMW	M	101-110	101	110	1	110
1668	M-W110L	W110L	SMWSFNPETNIL	M	108-119	108	119	4	110
1669	M-W110L	W110L	RLFARTRSMW	M	101-110	101	110	4	110
1670	M-W20*	W20*	EELKKLLEQWNLVIGFLF	M	11-28	11	28	2	20
1671	M-W20*	W20*	KLLEQWNLV	M	15-23	15	23	2	20
1672	M-W20C	W20C	EELKKLLEQWNLVIGFLF	M	11-28	11	28	5	20
1673	M-W20C	W20C	KLLEQWNLV	M	15-23	15	23	5	20
1674	M-W20F	W20F	EELKKLLEQWNLVIGFLF	M	11-28	11	28	2	20
1675	M-W20F	W20F	KLLEQWNLV	M	15-23	15	23	2	20
1676	M-W20G	W20G	KLLEQWNLV	M	15-23	15	23	1	20
1677	M-W20G	W20G	EELKKLLEQWNLVIGFLF	M	11-28	11	28	1	20
1678	M-W20L	W20L	KLLEQWNLV	M	15-23	15	23	4	20
1679	M-W20L	W20L	EELKKLLEQWNLVIGFLF	M	11-28	11	28	4	20
1680	M-W20S	W20S	EELKKLLEQWNLVIGFLF	M	11-28	11	28	1	20
1681	M-W20S	W20S	KLLEQWNLV	M	15-23	15	23	1	20
1682	M-W31*	W31*	FLFLTWICL	M	26-34	26	34	5	31
1683	M-W31*	W31*	WICLLQFAY	M	31-39	31	39	5	31
1684	M-W31C	W31C	FLFLTWICL	M	26-34	26	34	89	31
1685	M-W31C	W31C	WICLLQFAY	M	31-39	31	39	89	31
1686	M-W31G	W31G	WICLLQFAY	M	31-39	31	39	3	31
1687	M-W31G	W31G	FLFLTWICL	M	26-34	26	34	3	31
1688	M-W31L	W31L	FLFLTWICL	M	26-34	26	34	22	31
1689	M-W31L	W31L	WICLLQFAY	M	31-39	31	39	22	31
1690	M-W31S	W31S	WICLLQFAY	M	31-39	31	39	2	31
1691	M-W31S	W31S	FLFLTWICL	M	26-34	26	34	2	31
1692	M-W55*	W55*	FLWLLWPVTLACFVLAAV	M	53-70	53	70	1	55
1693	M-W55C	W55C	FLWLLWPVTLACFVLAAV	M	53-70	53	70	12	55
1694	M-W55L	W55L	FLWLLWPVTLACFVLAAV	M	53-70	53	70	16	55
1695	M-W58*	W58*	FLWLLWPVTLACFVLAAV	M	53-70	53	70	3	58
1696	M-W58C	W58C	FLWLLWPVTLACFVLAAV	M	53-70	53	70	3	58
1697	M-W58L	W58L	FLWLLWPVTLACFVLAAV	M	53-70	53	70	1	58
1698	M-Y178*	Y178*	ATSRTLSYYK	M	171-180	171	180	2	178
1699	M-Y178*	Y178*	PKEITVATSRTLSYYKL	M	165-181	165	181	2	178
1700	M-Y178*	Y178*	TVATSRTLSY	M	169-178	169	178	2	178
1701	M-Y178*	Y178*	SRTLSYYKLGASQRV	M	173-187	173	187	2	178
1702	M-Y178*	Y178*	ATSRTLSYY	M	171-179	171	179	2	178
1703	M-Y178*	Y178*	LSYYKLGASQRVAGD	M	176-190	176	190	2	178
1704	M-Y178*	Y178*	TSRTLSYYKLGASQRVA	M	172-188	172	188	2	178
1705	M-Y178*	Y178*	SYYKLGASQRVAGDS	M	177-191	177	191	2	178
1706	M-Y178C	Y178C	ATSRTLSYY	M	171-179	171	179	1	178
1707	M-Y178C	Y178C	SRTLSYYKLGASQRV	M	173-187	173	187	1	178
1708	M-Y178C	Y178C	SYYKLGASQRVAGDS	M	177-191	177	191	1	178
1709	M-Y178C	Y178C	ATSRTLSYYK	M	171-180	171	180	1	178
1710	M-Y178C	Y178C	TSRTLSYYKLGASQRVA	M	172-188	172	188	1	178
1711	M-Y178C	Y178C	LSYYKLGASQRVAGD	M	176-190	176	190	1	178
1712	M-Y178C	Y178C	PKEITVATSRTLSYYKL	M	165-181	165	181	1	178
1713	M-Y178C	Y178C	TVATSRTLSY	M	169-178	169	178	1	178
1714	M-Y178H	Y178H	ATSRTLSYYK	M	171-180	171	180	2	178
1715	M-Y178H	Y178H	TSRTLSYYKLGASQRVA	M	172-188	172	188	2	178
1716	M-Y178H	Y178H	ATSRTLSYY	M	171-179	171	179	2	178
1717	M-Y178H	Y178H	SRTLSYYKLGASQRV	M	173-187	173	187	2	178
1718	M-Y178H	Y178H	SYYKLGASQRVAGDS	M	177-191	177	191	2	178
1719	M-Y178H	Y178H	PKEITVATSRTLSYYKL	M	165-181	165	181	2	178
1720	M-Y178H	Y178H	TVATSRTLSY	M	169-178	169	178	2	178
1721	M-Y178H	Y178H	LSYYKLGASQRVAGD	M	176-190	176	190	2	178
1722	M-Y178I	Y178I	ATSRTLSYY	M	171-179	171	179	1	178
1723	M-Y178I	Y178I	TSRTLSYYKLGASQRVA	M	172-188	172	188	1	178
1724	M-Y178I	Y178I	SRTLSYYKLGASQRV	M	173-187	173	187	1	178
1725	M-Y178I	Y178I	ATSRTLSYYK	M	171-180	171	180	1	178
1726	M-Y178I	Y178I	SYYKLGASQRVAGDS	M	177-191	177	191	1	178
1727	M-Y178I	Y178I	LSYYKLGASQRVAGD	M	176-190	176	190	1	178
1728	M-Y178I	Y178I	PKEITVATSRTLSYYKL	M	165-181	165	181	1	178
1729	M-Y178I	Y178I	TVATSRTLSY	M	169-178	169	178	1	178
1730	M-Y178S	Y178S	ATSRTLSYYK	M	171-180	171	180	3	178
1731	M-Y178S	Y178S	ATSRTLSYY	M	171-179	171	179	3	178
1732	M-Y178S	Y178S	SRTLSYYKLGASQRV	M	173-187	173	187	3	178
1733	M-Y178S	Y178S	SYYKLGASQRVAGDS	M	177-191	177	191	3	178
1734	M-Y178S	Y178S	TSRTLSYYKLGASQRVA	M	172-188	172	188	3	178
1735	M-Y178S	Y178S	TVATSRTLSY	M	169-178	169	178	3	178
1736	M-Y178S	Y178S	PKEITVATSRTLSYYKL	M	165-181	165	181	3	178
1737	M-Y178S	Y178S	LSYYKLGASQRVAGD	M	176-190	176	190	3	178
1738	M-Y179C	Y179C	PKEITVATSRTLSYYKL	M	165-181	165	181	1	179
1739	M-Y179C	Y179C	SYYKLGASQRVAGDS	M	177-191	177	191	1	179
1740	M-Y179C	Y179C	TSRTLSYYKLGASQRVA	M	172-188	172	188	1	179
1741	M-Y179C	Y179C	LSYYKLGASQRVAGD	M	176-190	176	190	1	179
1742	M-Y179C	Y179C	ATSRTLSYYK	M	171-180	171	180	1	179
1743	M-Y179C	Y179C	SRTLSYYKLGASQRV	M	173-187	173	187	1	179
1744	M-Y179C	Y179C	ATSRTLSYY	M	171-179	171	179	1	179
1745	M-Y179F	Y179F	TSRTLSYYKLGASQRVA	M	172-188	172	188	2	179
1746	M-Y179F	Y179F	ATSRTLSYYK	M	171-180	171	180	2	179
1747	M-Y179F	Y179F	ATSRTLSYY	M	171-179	171	179	2	179
1748	M-Y179F	Y179F	LSYYKLGASQRVAGD	M	176-190	176	190	2	179
1749	M-Y179F	Y179F	SYYKLGASQRVAGDS	M	177-191	177	191	2	179
1750	M-Y179F	Y179F	SRTLSYYKLGASQRV	M	173-187	173	187	2	179
1751	M-Y179F	Y179F	PKEITVATSRTLSYYKL	M	165-181	165	181	2	179
1752	M-Y179R	Y179R	LSYYKLGASQRVAGD	M	176-190	176	190	1	179
1753	M-Y179R	Y179R	TSRTLSYYKLGASQRVA	M	172-188	172	188	1	179
1754	M-Y179R	Y179R	SRTLSYYKLGASQRV	M	173-187	173	187	1	179
1755	M-Y179R	Y179R	ATSRTLSYY	M	171-179	171	179	1	179
1756	M-Y179R	Y179R	ATSRTLSYYK	M	171-180	171	180	1	179
1757	M-Y179R	Y179R	PKEITVATSRTLSYYKL	M	165-181	165	181	1	179
1758	M-Y179R	Y179R	SYYKLGASQRVAGDS	M	177-191	177	191	1	179
1759	M-Y204*	Y204*	IGNYKLNTDHSSSSDNIA	M	201-218	201	218	1	204
1760	M-Y204F	Y204F	IGNYKLNTDHSSSSDNIA	M	201-218	201	218	8	204
1761	M-Y204H	Y204H	IGNYKLNTDHSSSSDNIA	M	201-218	201	218	20	204
1762	M-Y204N	Y204N	IGNYKLNTDHSSSSDNIA	M	201-218	201	218	1	204
1763	M-Y39*	Y39*	LQFAYANRNRFLY	M	35-47	35	47	1	39
1764	M-Y39*	Y39*	WICLLQFAY	M	31-39	31	39	1	39
1765	M-Y39H	Y39H	LQFAYANRNRFLY	M	35-47	35	47	3	39
1766	M-Y39H	Y39H	WICLLQFAY	M	31-39	31	39	3	39
1767	M-Y47C	Y47C	LQFAYANRNRFLY	M	35-47	35	47	2	47
1768	M-Y47C	Y47C	NRFLYIIKL	M	43-51	43	51	2	47
1769	M-Y47H	Y47H	NRFLYIIKL	M	43-51	43	51	1	47
1770	M-Y47H	Y47H	LQFAYANRNRFLY	M	35-47	35	47	1	47
1771	M-Y47N	Y47N	LQFAYANRNRFLY	M	35-47	35	47	1	47
1772	M-Y47N	Y47N	NRFLYIIKL	M	43-51	43	51	1	47
1773	M-Y47S	Y47S	NRFLYIIKL	M	43-51	43	51	1	47
1774	M-Y47S	Y47S	LQFAYANRNRFLY	M	35-47	35	47	1	47
1775	M-Y95*	Y95*	SYFIASFRLFA	M	94-104	94	104	1	95
1776	M-Y95H	Y95H	SYFIASFRLFA	M	94-104	94	104	4	95
1777	N-10del	10del	QRNAPRITF	N	9-17	9	17	1	10
1778	N-11del	11del	QRNAPRITF	N	9-17	9	17	1	11
1779	N-12del	12del	QRNAPRITF	N	9-17	9	17	1	12
1780	N-13del	13del	QRNAPRITF	N	9-17	9	17	1	13
1781	N-161del	161del	AIVLQLPQGTTLPKG	N	156-170	156	170	2	161
1782	N-161del	161del	VLQLPQGTTLPKGFYA	N	158-173	158	173	2	161
1783	N-162del	162del	AIVLQLPQGTTLPKG	N	156-170	156	170	2	162
1784	N-162del	162del	VLQLPQGTTLPKGFYA	N	158-173	158	173	2	162
1785	N-167del	167del	VLQLPQGTTLPKGFYA	N	158-173	158	173	1	167
1786	N-167del	167del	AIVLQLPQGTTLPKG	N	156-170	156	170	1	167
1787	N-180del	180del	SQASSRSSSR	N	180-189	180	189	2	180
1788	N-181del	181del	SQASSRSSSR	N	180-189	180	189	2	181
1789	N-182del	182del	SQASSRSSSR	N	180-189	180	189	2	182
1790	N-183del	183del	SQASSRSSSR	N	180-189	180	189	2	183
1791	N-184del	184del	SQASSRSSSR	N	180-189	180	189	2	184
1792	N-235del	235del	LLLLDRLNQLESKMS	N	221-235	221	235	63	235
1793	N-239del	239del	QQQQGQTVTK	N	239-248	239	248	53	239
1794	N-239del	239del	QQQQGQTVTK	N	239-248	239	248	43	239
1795	N-240del	240del	QQQQGQTVTK	N	239-248	239	248	53	240
1796	N-248del	248del	QQQQGQTVTK	N	239-248	239	248	1	248
1797	N-248del	248del	QQQQGQTVTK	N	239-248	239	248	2	248
1798	N-266del	266del	KAYNVTQAF	N	266-274	266	274	1	266
1799	N-266del	266del	KAYNVTQAFGRRGPE	N	266-280	266	280	1	266
1800	N-266del	266del	KPRQKRTATKAYNVT	N	257-271	257	271	1	266
1801	N-267del	267del	KAYNVTQAFGRRGPE	N	266-280	266	280	1	267
1802	N-267del	267del	KPRQKRTATKAYNVT	N	257-271	257	271	1	267
1803	N-267del	267del	KAYNVTQAF	N	266-274	266	274	1	267
1804	N-268del	268del	KPRQKRTATKAYNVT	N	257-271	257	271	1	268
1805	N-268del	268del	KAYNVTQAF	N	266-274	266	274	1	268
1806	N-268del	268del	KAYNVTQAFGRRGPE	N	266-280	266	280	1	268
1807	N-269del	269del	KPRQKRTATKAYNVT	N	257-271	257	271	1	269
1808	N-269del	269del	KAYNVTQAFGRRGPE	N	266-280	266	280	1	269
1809	N-269del	269del	KAYNVTQAF	N	266-274	266	274	1	269
1810	N-270del	270del	KAYNVTQAF	N	266-274	266	274	1	270
1811	N-270del	270del	KAYNVTQAFGRRGPE	N	266-280	266	280	1	270
1812	N-270del	270del	KPRQKRTATKAYNVT	N	257-271	257	271	1	270
1813	N-271del	271del	KAYNVTQAFGRRGPE	N	266-280	266	280	1	271
1814	N-271del	271del	KPRQKRTATKAYNVT	N	257-271	257	271	1	271
1815	N-271del	271del	KAYNVTQAF	N	266-274	266	274	1	271
1816	N-351del	351del	LLNKHIDAYKTFPPTEPK	N	351 -369	351	369	1	351
1817	N-351del	351del	PNFKDQVILLNKHIDAYK	N	344-361	344	361	1	351
1818	N-352del	352del	LLNKHIDAYKTFPPTEPK	N	351 -369	351	369	1	352
1819	N-352del	352del	PNFKDQVILLNKHIDAYK	N	344-361	344	361	1	352
1820	N-353del	353del	PNFKDQVILLNKHIDAYK	N	344-361	344	361	1	353
1821	N-353del	353del	LLNKHIDAYKTFPPTEPK	N	351 -369	351	369	1	353
1822	N-354del	354del	LLNKHIDAYKTFPPTEPK	N	351 -369	351	369	1	354
1823	N-354del	354del	PNFKDQVILLNKHIDAYK	N	344-361	344	361	1	354
1824	N-355del	355del	PNFKDQVILLNKHIDAYK	N	344-361	344	361	1	355
1825	N-355del	355del	LLNKHIDAYKTFPPTEPK	N	351 -369	351	369	1	355
1826	N-356del	356del	LLNKHIDAYKTFPPTEPK	N	351 -369	351	369	1	356
1827	N-356del	356del	PNFKDQVILLNKHIDAYK	N	344-361	344	361	1	356
1828	N-364del	364del	LLNKHIDAYKTFPPTEPK	N	351 -369	351	369	1	364
1829	N-364del	364del	KTFPPTEPK	N	361-369	361	369	1	364
1830	N-364del	364del	AYKTFPPTEPK	N	359-369	359	369	1	364
1831	N-364del	364del	KTFPPTEPKK	N	361-370	361	370	1	364
1832	N-369del	369del	KTFPPTEPK	N	361-369	361	369	2	369
1833	N-369del	369del	KTFPPTEPKK	N	361-370	361	370	2	369
1834	N-369del	369del	AYKTFPPTEPK	N	359-369	359	369	2	369
1835	N-369del	369del	LLNKHIDAYKTFPPTEPK	N	351 -369	351	369	2	369
1836	N-370del	370del	KTFPPTEPKK	N	361-370	361	370	2	370
1837	N-395del	395del	LPAADLDDF	N	395-403	395	403	1	395
1838	N-396del	396del	LPAADLDDF	N	395-403	395	403	1	396
1839	N-397del	397del	LPAADLDDF	N	395-403	395	403	1	397
1840	N-397del	397del	AADLDDFSKQLQQSM	N	397-411	397	411	1	397
1841	N-398del	398del	LPAADLDDF	N	395-403	395	403	3	398
1842	N-398del	398del	LPAADLDDF	N	395-403	395	403	1	398
1843	N-398del	398del	AADLDDFSKQLQQSM	N	397-411	397	411	3	398
1844	N-398del	398del	AADLDDFSKQLQQSM	N	397-411	397	411	1	398
1845	N-399del	399del	LPAADLDDF	N	395-403	395	403	2	399
1846	N-399del	399del	LPAADLDDF	N	395-403	395	403	1	399
1847	N-399del	399del	LPAADLDDF	N	395-403	395	403	3	399
1848	N-399del	399del	LPAADLDDF	N	395-403	395	403	1	399
1849	N-399del	399del	AADLDDFSKQLQQSM	N	397-411	397	411	2	399
1850	N-399del	399del	AADLDDFSKQLQQSM	N	397-411	397	411	1	399
1851	N-399del	399del	AADLDDFSKQLQQSM	N	397-411	397	411	3	399
1852	N-399del	399del	AADLDDFSKQLQQSM	N	397-411	397	411	1	399
1853	N-400del	400del	AADLDDFSKQLQQSM	N	397-411	397	411	1	400
1854	N-400del	400del	AADLDDFSKQLQQSM	N	397-411	397	411	1	400
1855	N-400del	400del	AADLDDFSKQLQQSM	N	397-411	397	411	2	400
1856	N-400del	400del	AADLDDFSKQLQQSM	N	397-411	397	411	3	400
1857	N-400del	400del	LPAADLDDF	N	395-403	395	403	1	400
1858	N-400del	400del	LPAADLDDF	N	395-403	395	403	1	400
1859	N-400del	400del	LPAADLDDF	N	395-403	395	403	2	400
1860	N-400del	400del	LPAADLDDF	N	395-403	395	403	3	400
1861	N-401del	401del	AADLDDFSKQLQQSM	N	397-411	397	411	1	401
1862	N-401del	401del	LPAADLDDF	N	395-403	395	403	1	401
1863	N-52del	52del	SWFTALTQHGKEDLK	N	51-65	51	65	1	52
1864	N-52del	52del	ASWFTALTQHGKEDL	N	50-64	50	64	1	52
1865	N-9del	9del	QRNAPRITF	N	9-17	9	17	1	9
1866	N-A119D	A119D	RWYFYYLGTGPEAGL	N	107-121	107	121	6	119
1867	N-A119D	A119D	MKDLSPRWYFYYLGTGPEAG	N	101-120	101	120	6	119
1868	N-A119D	A119D	YLGTGPEAGL	N	112-121	112	121	6	119
1869	N-A119F	A119F	RWYFYYLGTGPEAGL	N	107-121	107	121	1	119
1870	N-A119F	A119F	MKDLSPRWYFYYLGTGPEAG	N	101-120	101	120	1	119
1871	N-A119F	A119F	YLGTGPEAGL	N	112-121	112	121	1	119
1872	N-A119N	A119N	RWYFYYLGTGPEAGL	N	107-121	107	121	1	119
1873	N-A119N	A119N	YLGTGPEAGL	N	112-121	112	121	1	119
1874	N-A119N	A119N	MKDLSPRWYFYYLGTGPEAG	N	101-120	101	120	1	119
1875	N-A119P	A119P	RWYFYYLGTGPEAGL	N	107-121	107	121	8	119
1876	N-A119P	A119P	YLGTGPEAGL	N	112-121	112	121	8	119
1877	N-A119P	A119P	MKDLSPRWYFYYLGTGPEAG	N	101-120	101	120	8	119
1878	N-A119S	A119S	YLGTGPEAGL	N	112-121	112	121	2841	119
1879	N-A119S	A119S	MKDLSPRWYFYYLGTGPEAG	N	101-120	101	120	2841	119
1880	N-A119S	A119S	RWYFYYLGTGPEAGL	N	107-121	107	121	2841	119
1881	N-A119T	A119T	RWYFYYLGTGPEAGL	N	107-121	107	121	19	119
1882	N-A119T	A119T	MKDLSPRWYFYYLGTGPEAG	N	101-120	101	120	19	119
1883	N-A119T	A119T	YLGTGPEAGL	N	112-121	112	121	19	119
1884	N-A119V	A119V	YLGTGPEAGL	N	112-121	112	121	112	119
1885	N-A119V	A119V	MKDLSPRWYFYYLGTGPEAG	N	101-120	101	120	112	119
1886	N-A119V	A119V	RWYFYYLGTGPEAGL	N	107-121	107	121	112	119
1887	N-A12E	A12E	QRNAPRITF	N	9-17	9	17	8	12
1888	N-A12G	A12G	QRNAPRITF	N	9-17	9	17	1410	12
1889	N-A12L	A12L	QRNAPRITF	N	9-17	9	17	2	12
1890	N-A12P	A12P	QRNAPRITF	N	9-17	9	17	9	12
1891	N-A12S	A12S	QRNAPRITF	N	9-17	9	17	572	12
1892	N-A12T	A12T	QRNAPRITF	N	9-17	9	17	220	12
1893	N-A12V	A12V	QRNAPRITF	N	9-17	9	17	308	12
1894	N-A134G	A134G	ATEGALNTPK	N	134-143	134	143	1	134
1895	N-A134G	A134G	KDGIIWVATEGALNT	N	127-141	127	141	1	134
1896	N-A134S	A134S	ATEGALNTPK	N	134-143	134	143	91	134
1897	N-A134S	A134S	KDGIIWVATEGALNT	N	127-141	127	141	91	134
1898	N-A134T	A134T	KDGIIWVATEGALNT	N	127-141	127	141	14	134
1899	N-A134T	A134T	ATEGALNTPK	N	134-143	134	143	14	134
1900	N-A134V	A134V	KDGIIWVATEGALNT	N	127-141	127	141	417	134
1901	N-A134V	A134V	ATEGALNTPK	N	134-143	134	143	417	134
1902	N-A138S	A138S	ATEGALNTPK	N	134-143	134	143	57	138
1903	N-A138S	A138S	KDGIIWVATEGALNT	N	127-141	127	141	57	138
1904	N-A138V	A138V	KDGIIWVATEGALNT	N	127-141	127	141	1	138
1905	N-A138V	A138V	ATEGALNTPK	N	134-143	134	143	1	138
1906	N-A152D	A152D	NPANNAAIVL	N	150-159	150	159	12	152
1907	N-A152D	A152D	RNPANNAAIVL	N	149-159	149	159	12	152
1908	N-A152P	A152P	RNPANNAAIVL	N	149-159	149	159	3	152
1909	N-A152P	A152P	NPANNAAIVL	N	150-159	150	159	3	152
1910	N-A152S	A152S	RNPANNAAIVL	N	149-159	149	159	738	152
1911	N-A152S	A152S	NPANNAAIVL	N	150-159	150	159	738	152
1912	N-A152T	A152T	RNPANNAAIVL	N	149-159	149	159	19	152
1913	N-A152T	A152T	NPANNAAIVL	N	150-159	150	159	19	152
1914	N-A152V	A152V	RNPANNAAIVL	N	149-159	149	159	298	152
1915	N-A152V	A152V	NPANNAAIVL	N	150-159	150	159	298	152
1916	N-A155D	A155D	NPANNAAIVL	N	150-159	150	159	9	155
1917	N-A155D	A155D	RNPANNAAIVL	N	149-159	149	159	9	155
1918	N-A155G	A155G	RNPANNAAIVL	N	149-159	149	159	2	155
1919	N-A155G	A155G	NPANNAAIVL	N	150-159	150	159	2	155
1920	N-A155S	A155S	RNPANNAAIVL	N	149-159	149	159	126	155
1921	N-A155S	A155S	NPANNAAIVL	N	150-159	150	159	126	155
1922	N-A155T	A155T	RNPANNAAIVL	N	149-159	149	159	18	155
1923	N-A155T	A155T	NPANNAAIVL	N	150-159	150	159	18	155
1924	N-A155V	A155V	NPANNAAIVL	N	150-159	150	159	315	155
1925	N-A155V	A155V	RNPANNAAIVL	N	149-159	149	159	315	155
1926	N-A156G	A156G	NPANNAAIVL	N	150-159	150	159	10	156
1927	N-A156G	A156G	AIVLQLPQGTTLPKG	N	156-170	156	170	10	156
1928	N-A156G	A156G	RNPANNAAIVL	N	149-159	149	159	10	156
1929	N-A156S	A156S	RNPANNAAIVL	N	149-159	149	159	780	156
1930	N-A156S	A156S	AIVLQLPQGTTLPKG	N	156-170	156	170	780	156
1931	N-A156S	A156S	NPANNAAIVL	N	150-159	150	159	780	156
1932	N-A156T	A156T	AIVLQLPQGTTLPKG	N	156-170	156	170	2	156
1933	N-A156T	A156T	RNPANNAAIVL	N	149-159	149	159	2	156
1934	N-A156T	A156T	NPANNAAIVL	N	150-159	150	159	2	156
1935	N-A156V	A156V	NPANNAAIVL	N	150-159	150	159	17	156
1936	N-A156V	A156V	RNPANNAAIVL	N	149-159	149	159	17	156
1937	N-A156V	A156V	AIVLQLPQGTTLPKG	N	156-170	156	170	17	156
1938	N-A173G	A173G	VLQLPQGTTLPKGFYA	N	158-173	158	173	1	173
1939	N-A173P	A173P	VLQLPQGTTLPKGFYA	N	158-173	158	173	2	173
1940	N-A173S	A173S	VLQLPQGTTLPKGFYA	N	158-173	158	173	152	173
1941	N-A173T	A173T	VLQLPQGTTLPKGFYA	N	158-173	158	173	17	173
1942	N-A173V	A173V	VLQLPQGTTLPKGFYA	N	158-173	158	173	458	173
1943	N-A182D	A182D	SQASSRSSSR	N	180-189	180	189	30	182
1944	N-A182F	A182F	SQASSRSSSR	N	180-189	180	189	10	182
1945	N-A182P	A182P	SQASSRSSSR	N	180-189	180	189	3	182
1946	N-A182S	A182S	SQASSRSSSR	N	180-189	180	189	1586	182
1947	N-A182T	A182T	SQASSRSSSR	N	180-189	180	189	33	182
1948	N-A182V	A182V	SQASSRSSSR	N	180-189	180	189	18	182
1949	N-A217D	A217D	GDAALALLLLDRLNQL	N	215-230	215	230	6	217
1950	N-A217P	A217P	GDAALALLLLDRLNQL	N	215-230	215	230	10	217
1951	N-A217S	A217S	GDAALALLLLDRLNQL	N	215-230	215	230	279	217
1952	N-A217T	A217T	GDAALALLLLDRLNQL	N	215-230	215	230	27	217
1953	N-A217V	A217V	GDAALALLLLDRLNQL	N	215-230	215	230	44	217
1954	N-A218F	A218F	GDAALALLLLDRLNQL	N	215-230	215	230	1	218
1955	N-A218P	A218P	GDAALALLLLDRLNQL	N	215-230	215	230	6	218
1956	N-A218S	A218S	GDAALALLLLDRLNQL	N	215-230	215	230	62	218
1957	N-A218T	A218T	GDAALALLLLDRLNQL	N	215-230	215	230	111	218
1958	N-A218V	A218V	GDAALALLLLDRLNQL	N	215-230	215	230	36	218
1959	N-A220D	A220D	GDAALALLLLDRLNQL	N	215-230	215	230	1	220
1960	N-A220D	A220D	LALLLLDRL	N	219-227	219	227	1	220
1961	N-A220F	A220F	LALLLLDRL	N	219-227	219	227	4	220
1962	N-A220F	A220F	GDAALALLLLDRLNQL	N	215-230	215	230	4	220
1963	N-A220G	A220G	GDAALALLLLDRLNQL	N	215-230	215	230	2	220
1964	N-A220G	A220G	LALLLLDRL	N	219-227	219	227	2	220
1965	N-A220I	A220I	GDAALALLLLDRLNQL	N	215-230	215	230	1	220
1966	N-A220I	A220I	LALLLLDRL	N	219-227	219	227	1	220
1967	N-A220S	A220S	LALLLLDRL	N	219-227	219	227	18	220
1968	N-A220S	A220S	GDAALALLLLDRLNQL	N	215-230	215	230	18	220
1969	N-A220T	A220T	LALLLLDRL	N	219-227	219	227	18	220
1970	N-A220T	A220T	GDAALALLLLDRLNQL	N	215-230	215	230	18	220
1971	N-A220V	A220V	GDAALALLLLDRLNQL	N	215-230	215	230	136316	220
1972	N-A220V	A220V	LALLLLDRL	N	219-227	219	227	136316	220
1973	N-A264S	A264S	KPRQKRTAT	N	257-265	257	265	40	264
1974	N-A264S	A264S	KPRQKRTATKAYNVT	N	257-271	257	271	40	264
1975	N-A264V	A264V	KPRQKRTATKAYNVT	N	257-271	257	271	3	264
1976	N-A264V	A264V	KPRQKRTAT	N	257-265	257	265	3	264
1977	N-A267E	A267E	KAYNVTQAFGRRGPE	N	266-280	266	280	2	267
1978	N-A267E	A267E	KAYNVTQAF	N	266-274	266	274	2	267
1979	N-A267E	A267E	KPRQKRTATKAYNVT	N	257-271	257	271	2	267
1980	N-A267L	A267L	KAYNVTQAFGRRGPE	N	266-280	266	280	1	267
1981	N-A267L	A267L	KAYNVTQAF	N	266-274	266	274	1	267
1982	N-A267L	A267L	KPRQKRTATKAYNVT	N	257-271	257	271	1	267
1983	N-A267P	A267P	KAYNVTQAFGRRGPE	N	266-280	266	280	1	267
1984	N-A267P	A267P	KPRQKRTATKAYNVT	N	257-271	257	271	1	267
1985	N-A267P	A267P	KAYNVTQAF	N	266-274	266	274	1	267
1986	N-A267S	A267S	KPRQKRTATKAYNVT	N	257-271	257	271	75	267
1987	N-A267S	A267S	KAYNVTQAF	N	266-274	266	274	75	267
1988	N-A267S	A267S	KAYNVTQAFGRRGPE	N	266-280	266	280	75	267
1989	N-A267T	A267T	KAYNVTQAF	N	266-274	266	274	15	267
1990	N-A267T	A267T	KPRQKRTATKAYNVT	N	257-271	257	271	15	267
1991	N-A267T	A267T	KAYNVTQAFGRRGPE	N	266-280	266	280	15	267
1992	N-A267V	A267V	KPRQKRTATKAYNVT	N	257-271	257	271	391	267
1993	N-A267V	A267V	KAYNVTQAFGRRGPE	N	266-280	266	280	391	267
1994	N-A267V	A267V	KAYNVTQAF	N	266-274	266	274	391	267
1995	N-A273G	A273G	KAYNVTQAFGRRGPE	N	266-280	266	280	1	273
1996	N-A273G	A273G	KAYNVTQAF	N	266-274	266	274	1	273
1997	N-A273S	A273S	KAYNVTQAFGRRGPE	N	266-280	266	280	483	273
1998	N-A273S	A273S	KAYNVTQAF	N	266-274	266	274	483	273
1999	N-A273V	A273V	KAYNVTQAF	N	266-274	266	274	15	273
[truncated: 22,075 more rows]
