# Supplementary material for: The impact of viral mutations on recognition by SARS-CoV-2 specific T cells
Source: iScience. 2021 Oct 28;24(11):103353. doi: 10.1016/j.isci.2021.103353 (PMC8552693; doi:10.1016/j.isci.2021.103353)
Supplement: Data S1. Mutation_identification — R Code and input data used for identifying mutations within T cell epitopes [file mmc5.zip › Mutation_identification/input_data/deletions_30July2021.csv]

deletionID	genomeRegion	genomeRegionDesc	deletion	refNtStartPosition	refNtEndPosition	aminoAcidDeletion	startCodonNumber	endCodonNumber	altGenomeRegion	altStartCodonNumber	altEndCodonNumber	numSeqs
S:nca:21765:21770	S	Surface glycoprotein	21765-21770	21765	21770							262746
NSP6:nca:11288:11296	nsp6	Putative transmembrane domain	11288-11296	11288	11296	106-108	106	108	ORF 1a	3675	3677	259733
S:nca:21991:21993	S	Surface glycoprotein	21991-21993	21991	21993							246370
S:nca:22281:22289	S	Surface glycoprotein	22281-22289	22281	22289							6091
ORF_7a:nca:27405:27461	ORF 7a		27405-27461	27405	27461							3297
NSP1:nca:686:694	nsp1	Leader protein	686-694	686	694	141-143	141	143	ORF 1a	141	143	3065
NSP2:nca:1605:1607	nsp2		1605-1607	1605	1607				ORF 1a			1887
ORF_10:nca:29582:29587	ORF 10		29582-29587	29582	29587	9-10	9	10				1026
NSP1:nca:516:518	nsp1	Leader protein	516-518	516	518				ORF 1a			966
S:nca:21767:21772	S	Surface glycoprotein	21767-21772	21767	21772	69-70	69	70				956
ORF_6:nca:27205:27207	ORF 6		27205-27207	27205	27207	2	2	2				954
NSP3:nca:6506:6508	nsp3	ADRP, Papain-like proteinase, transmembrane domain 1	6506-6508	6506	6508	1263	1263	1263	ORF 1a	2081	2081	905
N:nca:28278:28280	N	Nucleocapsid phosphoprotein	28278-28280	28278	28280							901
ORF_3a:nca:26155:26157	ORF 3a		26155-26157	26155	26157	255	255	255				829
NSP1:nca:514:516	nsp1	Leader protein	514-516	514	516				ORF 1a			787
S:nca:22189:22191	S	Surface glycoprotein	22189-22191	22189	22191							758
ORF_8:nca:28090:28095	ORF 8		28090-28095	28090	28095							725
NSP1:nca:508:522	nsp1	Leader protein	508-522	508	522				ORF 1a			713
NSP1:nca:510:518	nsp1	Leader protein	510-518	510	518				ORF 1a			660
ORF_7a:nca:27568:27579	ORF 7a		27568-27579	27568	27579	59-62	59	62				573
NSP1:nca:515:520	nsp1	Leader protein	515-520	515	520	84-85	84	85	ORF 1a	84	85	563
NSP2:nca:1598:1603	nsp2		1598-1603	1598	1603	265-266	265	266	ORF 1a	445	446	504
S:nca:21988:21990	S	Surface glycoprotein	21988-21990	21988	21990							472
S:nca:21981:21989	S	Surface glycoprotein	21981-21989	21981	21989							460
NSP1:nca:518:520	nsp1	Leader protein	518-520	518	520	85	85	85	ORF 1a	85	85	434
NSP3:nca:6427:6489	nsp3	ADRP, Papain-like proteinase, transmembrane domain 1	6427-6489	6427	6489				ORF 1a			417
ORF_7a:nca:27579:27581	ORF 7a		27579-27581	27579	27581							369
ORF_3a:nca:26159:26161	ORF 3a		26159-26161	26159	26161							357
NSP6:nca:11286:11291	nsp6	Putative transmembrane domain	11286-11291	11286	11291				ORF 1a			342
S:nca:21982:21993	S	Surface glycoprotein	21982-21993	21982	21993							305
N:nca:28896:28898	N	Nucleocapsid phosphoprotein	28896-28898	28896	28898							298
S:nca:22289:22294	S	Surface glycoprotein	22289-22294	22289	22294	243-244	243	244				240
ORF_7b:nca:27792:27794	ORF 7b		27792-27794	27792	27794	13	13	13				234
NSP6:nca:11283:11291	nsp6	Putative transmembrane domain	11283-11291	11283	11291				ORF 1a			212
NSP3:nca:3951:3953	nsp3	ADRP, Papain-like proteinase, transmembrane domain 1	3951-3953	3951	3953				ORF 1a			209
NSP4:nca:9858:9860	nsp4	Transmembrane domain 2	9858-9860	9858	9860				ORF 1a			208
S:nca:21990:21992	S	Surface glycoprotein	21990-21992	21990	21992							199
ORF_7a:nca:27671:27694	ORF 7a		27671-27694	27671	27694							164
ORF_8:nca:28065:28067	ORF 8		28065-28067	28065	28067	58	58	58				147
S:nca:21980:21982	S	Surface glycoprotein	21980-21982	21980	21982	140	140	140				145
ORF_3a:nca:26158:26169	ORF 3a		26158-26169	26158	26169	256-259	256	259				145
NSP2:nca:1604:1609	nsp2		1604-1609	1604	1609	267-268	267	268	ORF 1a	447	448	129
NSP3:nca:3886:3897	nsp3	ADRP, Papain-like proteinase, transmembrane domain 1	3886-3897	3886	3897				ORF 1a			126
ORF_8:nca:28090:28092	ORF 8		28090-28092	28090	28092							122
S:nca:22281:22283	S	Surface glycoprotein	22281-22283	22281	22283							121
ORF_7b:nca:27795:27797	ORF 7b		27795-27797	27795	27797	14	14	14				118
ORF_3a:nca:25423:25431	ORF 3a		25423-25431	25423	25431	11-13	11	13				113
S:nca:21993:21998	S	Surface glycoprotein	21993-21998	21993	21998							111
ORF_7a:nca:27698:27700	ORF 7a		27698-27700	27698	27700							108
ORF_6:nca:27264:27290	ORF 6		27264-27290	27264	27290							107
ORF_3a:nca:25446:25475	ORF 3a		25446-25475	25446	25475							105
NSP1:nca:519:524	nsp1	Leader protein	519-524	519	524				ORF 1a			101
NSP3:nca:3333:3335	nsp3	ADRP, Papain-like proteinase, transmembrane domain 1	3333-3335	3333	3335				ORF 1a			99
ORF_7a:nca:27695:27700	ORF 7a		27695-27700	27695	27700							97
NSP1:nca:514:522	nsp1	Leader protein	514-522	514	522				ORF 1a			94
S:nca:21990:21995	S	Surface glycoprotein	21990-21995	21990	21995							94
ORF_7a:nca:27682:27684	ORF 7a		27682-27684	27682	27684	97	97	97				92
NSP1:nca:505:510	nsp1	Leader protein	505-510	505	510				ORF 1a			89
N:nca:28912:28917	N	Nucleocapsid phosphoprotein	28912-28917	28912	28917							86
N:nca:28879:28893	N	Nucleocapsid phosphoprotein	28879-28893	28879	28893							83
N:nca:28899:28907	N	Nucleocapsid phosphoprotein	28899-28907	28899	28907							83
S:nca:22299:22319	S	Surface glycoprotein	22299-22319	22299	22319							81
ORF_3a:nca:25430:25435	ORF 3a		25430-25435	25430	25435							81
ORF_7b:nca:27759:27761	ORF 7b		27759-27761	27759	27761	2	2	2				80
NSP3:nca:3546:3548	nsp3	ADRP, Papain-like proteinase, transmembrane domain 1	3546-3548	3546	3548				ORF 1a			79
NSP3:nca:6513:6515	nsp3	ADRP, Papain-like proteinase, transmembrane domain 1	6513-6515	6513	6515				ORF 1a			79
ORF_8:nca:28087:28092	ORF 8		28087-28092	28087	28092							77
NSP3:nca:6655:6681	nsp3	ADRP, Papain-like proteinase, transmembrane domain 1	6655-6681	6655	6681				ORF 1a			76
NSP1:nca:423:425	nsp1	Leader protein	423-425	423	425				ORF 1a			74
ORF_7a:nca:27673:27750	ORF 7a		27673-27750	27673	27750	94-119	94	119				74
S:nca:21995:21997	S	Surface glycoprotein	21995-21997	21995	21997	145	145	145				73
ORF_7a:nca:27553:27621	ORF 7a		27553-27621	27553	27621	54-76	54	76				72
NSP1:nca:521:523	nsp1	Leader protein	521-523	521	523	86	86	86	ORF 1a	86	86	69
NSP3:nca:3331:3342	nsp3	ADRP, Papain-like proteinase, transmembrane domain 1	3331-3342	3331	3342				ORF 1a			67
N:nca:28976:28978	N	Nucleocapsid phosphoprotein	28976-28978	28976	28978	235	235	235				63
NSP3:nca:6329:6337	nsp3	ADRP, Papain-like proteinase, transmembrane domain 1	6329-6337	6329	6337	1204-1206	1204	1206	ORF 1a	2022	2024	59
N:nca:28879:28890	N	Nucleocapsid phosphoprotein	28879-28890	28879	28890							59
ORF_7a:nca:27555:27578	ORF 7a		27555-27578	27555	27578							58
NSP2:nca:1431:1433	nsp2		1431-1433	1431	1433				ORF 1a			55
NSP1:nca:669:671	nsp1	Leader protein	669-671	669	671				ORF 1a			54
ORF_3a:nca:25502:25519	ORF 3a		25502-25519	25502	25519							53
ORF_3a:nca:25514:25519	ORF 3a		25514-25519	25514	25519							53
N:nca:28988:28993	N	Nucleocapsid phosphoprotein	28988-28993	28988	28993	239-240	239	240				53
NSP6:nca:11288:11290	nsp6	Putative transmembrane domain	11288-11290	11288	11290	106	106	106	ORF 1a	3675	3675	47
N:nca:28879:28896	N	Nucleocapsid phosphoprotein	28879-28896	28879	28896							47
NSP14:nca:18896:18898	nsp14	Exonuclease	18896-18898	18896	18898				ORF 1ab			44
ORF_7a:nca:27428:27436	ORF 7a		27428-27436	27428	27436							43
ORF_8:nca:28248:28253	ORF 8		28248-28253	28248	28253	119-120	119	120				43
N:nca:28988:28990	N	Nucleocapsid phosphoprotein	28988-28990	28988	28990	239	239	239				43
E:nca:26465:26467	E	Envelope protein	26465-26467	26465	26467							42
ORF_8:nca:28193:28195	ORF 8		28193-28195	28193	28195							42
NSP1:nca:500:532	nsp1	Leader protein	500-532	500	532	79-89	79	89	ORF 1a	79	89	41
ORF_7a:nca:27556:27606	ORF 7a		27556-27606	27556	27606	55-71	55	71				41
ORF_8:nca:28242:28253	ORF 8		28242-28253	28242	28253	117-120	117	120				41
S:nca:21985:21993	S	Surface glycoprotein	21985-21993	21985	21993							40
S:nca:21763:21768	S	Surface glycoprotein	21763-21768	21763	21768							39
NSP2:nca:1947:1949	nsp2		1947-1949	1947	1949				ORF 1a			38
NSP3:nca:3879:3908	nsp3	ADRP, Papain-like proteinase, transmembrane domain 1	3879-3908	3879	3908				ORF 1a			38
NSP3:nca:4879:4881	nsp3	ADRP, Papain-like proteinase, transmembrane domain 1	4879-4881	4879	4881				ORF 1a			38
ORF_7a:nca:27721:27723	ORF 7a		27721-27723	27721	27723	110	110	110				38
ORF_8:nca:28028:28030	ORF 8		28028-28030	28028	28030							38
S:nca:23481:23483	S	Surface glycoprotein	23481-23483	23481	23483							37
ORF_3a:nca:25504:25536	ORF 3a		25504-25536	25504	25536	38-48	38	48				37
NSP6:nca:11283:11285	nsp6	Putative transmembrane domain	11283-11285	11283	11285				ORF 1a			35
ORF_3a:nca:25432:25437	ORF 3a		25432-25437	25432	25437	14-15	14	15				34
ORF_3a:nca:25437:25454	ORF 3a		25437-25454	25437	25454							34
ORF_8:nca:28238:28240	ORF 8		28238-28240	28238	28240							32
NSP3:nca:6684:6686	nsp3	ADRP, Papain-like proteinase, transmembrane domain 1	6684-6686	6684	6686				ORF 1a			31
ORF_7a:nca:27579:27623	ORF 7a		27579-27623	27579	27623							31
ORF_7a:nca:27680:27691	ORF 7a		27680-27691	27680	27691							31
NSP3:nca:6516:6524	nsp3	ADRP, Papain-like proteinase, transmembrane domain 1	6516-6524	6516	6524				ORF 1a			30
NSP3:nca:6524:6526	nsp3	ADRP, Papain-like proteinase, transmembrane domain 1	6524-6526	6524	6526	1269	1269	1269	ORF 1a	2087	2087	30
NSP15:nca:20423:20425	nsp15	EndoRNAse	20423-20425	20423	20425				ORF 1ab			30
S:nca:21766:21768	S	Surface glycoprotein	21766-21768	21766	21768							30
ORF_3a:nca:26161:26169	ORF 3a		26161-26169	26161	26169	257-259	257	259				30
S:nca:21581:21583	S	Surface glycoprotein	21581-21583	21581	21583	7	7	7				29
ORF_7b:nca:27763:27768	ORF 7b		27763-27768	27763	27768							29
ORF_8:nca:28165:28224	ORF 8		28165-28224	28165	28224							29
N:nca:28765:28767	N	Nucleocapsid phosphoprotein	28765-28767	28765	28767							29
ORF_7a:nca:27551:27577	ORF 7a		27551-27577	27551	27577							28
ORF_7a:nca:27580:27645	ORF 7a		27580-27645	27580	27645	63-84	63	84				28
ORF_7a:nca:27697:27750	ORF 7a		27697-27750	27697	27750	102-119	102	119				28
ORF_3a:nca:25423:25437	ORF 3a		25423-25437	25423	25437	11-15	11	15				27
ORF_3a:nca:25707:25712	ORF 3a		25707-25712	25707	25712							27
ORF_8:nca:28086:28091	ORF 8		28086-28091	28086	28091	65-66	65	66				27
N:nca:28890:28904	N	Nucleocapsid phosphoprotein	28890-28904	28890	28904							27
NSP1:nca:508:516	nsp1	Leader protein	508-516	508	516				ORF 1a			26
S:nca:21765:21767	S	Surface glycoprotein	21765-21767	21765	21767							26
ORF_7a:nca:27677:27685	ORF 7a		27677-27685	27677	27685							26
N:nca:28975:28977	N	Nucleocapsid phosphoprotein	28975-28977	28975	28977							26
NSP9:nca:12780:12782	nsp9	ssRNA-binding protein	12780-12782	12780	12782				ORF 1a			25
NSP16:nca:21547:21549	nsp16	2'-O-ribose methyltransferase	21547-21549	21547	21549	297	297	297	ORF 1ab	7095	7095	25
S:nca:22287:22289	S	Surface glycoprotein	22287-22289	22287	22289							25
S:nca:22294:22296	S	Surface glycoprotein	22294-22296	22294	22296							25
ORF_3a:nca:25424:25435	ORF 3a		25424-25435	25424	25435							25
ORF_3a:nca:25711:25716	ORF 3a		25711-25716	25711	25716	107-108	107	108				25
ORF_7a:nca:27692:27697	ORF 7a		27692-27697	27692	27697							25
N:nca:28890:28901	N	Nucleocapsid phosphoprotein	28890-28901	28890	28901							25
N:nca:28898:28900	N	Nucleocapsid phosphoprotein	28898-28900	28898	28900	209	209	209				25
NSP3:nca:6654:6656	nsp3	ADRP, Papain-like proteinase, transmembrane domain 1	6654-6656	6654	6656				ORF 1a			24
ORF_3a:nca:25529:25531	ORF 3a		25529-25531	25529	25531							24
ORF_7a:nca:27568:27585	ORF 7a		27568-27585	27568	27585	59-64	59	64				24
ORF_7a:nca:27710:27724	ORF 7a		27710-27724	27710	27724							24
NSP1:nca:672:683	nsp1	Leader protein	672-683	672	683				ORF 1a			23
NSP2:nca:1594:1599	nsp2		1594-1599	1594	1599				ORF 1a			23
NSP2:nca:2571:2573	nsp2		2571-2573	2571	2573				ORF 1a			23
NSP4:nca:8585:8587	nsp4	Transmembrane domain 2	8585-8587	8585	8587	11	11	11	ORF 1a	2774	2774	23
NSP8:nca:12627:12629	nsp8	Putative primase	12627-12629	12627	12629				ORF 1a			23
S:nca:22342:22344	S	Surface glycoprotein	22342-22344	22342	22344							23
ORF_7a:nca:27578:27616	ORF 7a		27578-27616	27578	27616							23
N:nca:28901:28903	N	Nucleocapsid phosphoprotein	28901-28903	28901	28903	210	210	210				23
NSP3:nca:3335:3340	nsp3	ADRP, Papain-like proteinase, transmembrane domain 1	3335-3340	3335	3340	206-207	206	207	ORF 1a	1024	1025	22
NSP3:nca:6654:6683	nsp3	ADRP, Papain-like proteinase, transmembrane domain 1	6654-6683	6654	6683				ORF 1a			22
S:nca:21987:21995	S	Surface glycoprotein	21987-21995	21987	21995							22
S:nca:22194:22196	S	Surface glycoprotein	22194-22196	22194	22196							22
ORF_7b:nca:27880:27882	ORF 7b		27880-27882	27880	27882							22
NSP3:nca:6518:6523	nsp3	ADRP, Papain-like proteinase, transmembrane domain 1	6518-6523	6518	6523	1267-1268	1267	1268	ORF 1a	2085	2086	21
S:nca:23583:23597	S	Surface glycoprotein	23583-23597	23583	23597							21
ORF_7a:nca:27541:27555	ORF 7a		27541-27555	27541	27555	50-54	50	54				21
ORF_7a:nca:27701:27703	ORF 7a		27701-27703	27701	27703							21
N:nca:28841:28849	N	Nucleocapsid phosphoprotein	28841-28849	28841	28849	190-192	190	192				21
S:nca:21975:21992	S	Surface glycoprotein	21975-21992	21975	21992							20
ORF_3a:nca:26161:26172	ORF 3a		26161-26172	26161	26172	257-260	257	260				20
ORF_7a:nca:27570:27578	ORF 7a		27570-27578	27570	27578							20
ORF_7a:nca:27701:27739	ORF 7a		27701-27739	27701	27739							20
ORF_7b:nca:27785:27793	ORF 7b		27785-27793	27785	27793							20
ORF_10:nca:29575:29580	ORF 10		29575-29580	29575	29580							20
NSP3:nca:6501:6503	nsp3	ADRP, Papain-like proteinase, transmembrane domain 1	6501-6503	6501	6503				ORF 1a			19
NSP3:nca:7059:7061	nsp3	ADRP, Papain-like proteinase, transmembrane domain 1	7059-7061	7059	7061				ORF 1a			19
NSP6:nca:11288:11293	nsp6	Putative transmembrane domain	11288-11293	11288	11293	106-107	106	107	ORF 1a	3675	3676	19
S:nca:21601:21609	S	Surface glycoprotein	21601-21609	21601	21609							19
S:nca:21741:21779	S	Surface glycoprotein	21741-21779	21741	21779							19
ORF_3a:nca:25520:25534	ORF 3a		25520-25534	25520	25534							19
ORF_3a:nca:26156:26179	ORF 3a		26156-26179	26156	26179							19
ORF_7a:nca:27618:27623	ORF 7a		27618-27623	27618	27623							19
NSP3:nca:3706:3708	nsp3	ADRP, Papain-like proteinase, transmembrane domain 1	3706-3708	3706	3708				ORF 1a			18
NSP3:nca:6511:6522	nsp3	ADRP, Papain-like proteinase, transmembrane domain 1	6511-6522	6511	6522				ORF 1a			18
ORF_3a:nca:25453:25530	ORF 3a		25453-25530	25453	25530	21-46	21	46				18
ORF_7a:nca:27679:27696	ORF 7a		27679-27696	27679	27696	96-101	96	101				18
ORF_7a:nca:27691:27699	ORF 7a		27691-27699	27691	27699	100-102	100	102				18
ORF_8:nca:28252:28254	ORF 8		28252-28254	28252	28254							18
NSP1:nca:509:520	nsp1	Leader protein	509-520	509	520	82-85	82	85	ORF 1a	82	85	17
NSP3:nca:3348:3350	nsp3	ADRP, Papain-like proteinase, transmembrane domain 1	3348-3350	3348	3350				ORF 1a			17
NSP3:nca:6510:6515	nsp3	ADRP, Papain-like proteinase, transmembrane domain 1	6510-6515	6510	6515				ORF 1a			17
NSP4:nca:9857:9859	nsp4	Transmembrane domain 2	9857-9859	9857	9859	435	435	435	ORF 1a	3198	3198	17
NSP6:nca:11267:11275	nsp6	Putative transmembrane domain	11267-11275	11267	11275	99-101	99	101	ORF 1a	3668	3670	17
S:nca:21601:21615	S	Surface glycoprotein	21601-21615	21601	21615							17
ORF_3a:nca:25428:25445	ORF 3a		25428-25445	25428	25445							17
ORF_8:nca:27946:27948	ORF 8		27946-27948	27946	27948							17
NSP3:nca:3315:3317	nsp3	ADRP, Papain-like proteinase, transmembrane domain 1	3315-3317	3315	3317				ORF 1a			16
NSP3:nca:3333:3347	nsp3	ADRP, Papain-like proteinase, transmembrane domain 1	3333-3347	3333	3347				ORF 1a			16
NSP4:nca:8563:8565	nsp4	Transmembrane domain 2	8563-8565	8563	8565				ORF 1a			16
NSP6:nca:11283:11294	nsp6	Putative transmembrane domain	11283-11294	11283	11294				ORF 1a			16
NSP8:nca:12600:12602	nsp8	Putative primase	12600-12602	12600	12602				ORF 1a			16
NSP15:nca:20407:20412	nsp15	EndoRNAse	20407-20412	20407	20412	263-264	263	264	ORF 1ab	6715	6716	16
ORF_8:nca:28093:28095	ORF 8		28093-28095	28093	28095							16
N:nca:28881:28889	N	Nucleocapsid phosphoprotein	28881-28889	28881	28889							16
NSP1:nca:315:317	nsp1	Leader protein	315-317	315	317				ORF 1a			15
NSP15:nca:20339:20341	nsp15	EndoRNAse	20339-20341	20339	20341				ORF 1ab			15
S:nca:22286:22288	S	Surface glycoprotein	22286-22288	22286	22288	242	242	242				15
ORF_3a:nca:26192:26194	ORF 3a		26192-26194	26192	26194							15
ORF_8:nca:28030:28095	ORF 8		28030-28095	28030	28095							15
S:nca:21972:21992	S	Surface glycoprotein	21972-21992	21972	21992							14
S:nca:21975:21995	S	Surface glycoprotein	21975-21995	21975	21995							14
ORF_3a:nca:25416:25424	ORF 3a		25416-25424	25416	25424							14
ORF_6:nca:27294:27296	ORF 6		27294-27296	27294	27296							14
ORF_7a:nca:27557:27640	ORF 7a		27557-27640	27557	27640							14
ORF_7a:nca:27629:27640	ORF 7a		27629-27640	27629	27640							14
ORF_7a:nca:27687:27695	ORF 7a		27687-27695	27687	27695							14
ORF_8:nca:27905:27967	ORF 8		27905-27967	27905	27967							14
NSP1:nca:425:457	nsp1	Leader protein	425-457	425	457	54-64	54	64	ORF 1a	54	64	13
NSP3:nca:3907:3936	nsp3	ADRP, Papain-like proteinase, transmembrane domain 1	3907-3936	3907	3936				ORF 1a			13
NSP3:nca:6656:6679	nsp3	ADRP, Papain-like proteinase, transmembrane domain 1	6656-6679	6656	6679	1313-1320	1313	1320	ORF 1a	2131	2138	13
S:nca:22159:22161	S	Surface glycoprotein	22159-22161	22159	22161							13
ORF_3a:nca:25437:25439	ORF 3a		25437-25439	25437	25439							13
ORF_6:nca:27266:27286	ORF 6		27266-27286	27266	27286							13
ORF_7a:nca:27683:27700	ORF 7a		27683-27700	27683	27700							13
N:nca:29401:29403	N	Nucleocapsid phosphoprotein	29401-29403	29401	29403							13
NSP3:nca:6410:6421	nsp3	ADRP, Papain-like proteinase, transmembrane domain 1	6410-6421	6410	6421	1231-1234	1231	1234	ORF 1a	2049	2052	12
NSP3:nca:6583:6585	nsp3	ADRP, Papain-like proteinase, transmembrane domain 1	6583-6585	6583	6585				ORF 1a			12
S:nca:21631:21633	S	Surface glycoprotein	21631-21633	21631	21633							12
S:nca:21768:21770	S	Surface glycoprotein	21768-21770	21768	21770							12
ORF_7a:nca:27688:27750	ORF 7a		27688-27750	27688	27750	99-119	99	119				12
ORF_7a:nca:27693:27725	ORF 7a		27693-27725	27693	27725							12
ORF_7a:nca:27703:27741	ORF 7a		27703-27741	27703	27741	104-116	104	116				12
ORF_7a:nca:27704:27739	ORF 7a		27704-27739	27704	27739							12
ORF_8:nca:28195:28197	ORF 8		28195-28197	28195	28197							12
N:nca:28993:29001	N	Nucleocapsid phosphoprotein	28993-29001	28993	29001							12
NSP3:nca:3345:3353	nsp3	ADRP, Papain-like proteinase, transmembrane domain 1	3345-3353	3345	3353				ORF 1a			11
NSP3:nca:3897:3905	nsp3	ADRP, Papain-like proteinase, transmembrane domain 1	3897-3905	3897	3905				ORF 1a			11
NSP6:nca:11280:11285	nsp6	Putative transmembrane domain	11280-11285	11280	11285				ORF 1a			11
S:nca:21601:21612	S	Surface glycoprotein	21601-21612	21601	21612							11
S:nca:21996:21998	S	Surface glycoprotein	21996-21998	21996	21998							11
ORF_3a:nca:26096:26101	ORF 3a		26096-26101	26096	26101							11
ORF_7a:nca:27407:27460	ORF 7a		27407-27460	27407	27460							11
ORF_7a:nca:27533:27613	ORF 7a		27533-27613	27533	27613							11
ORF_7a:nca:27568:27576	ORF 7a		27568-27576	27568	27576	59-61	59	61				11
ORF_7a:nca:27672:27737	ORF 7a		27672-27737	27672	27737							11
ORF_7a:nca:27676:27705	ORF 7a		27676-27705	27676	27705	95-104	95	104				11
ORF_7b:nca:27795:27800	ORF 7b		27795-27800	27795	27800	14-15	14	15				11
ORF_8:nca:27927:27956	ORF 8		27927-27956	27927	27956	12-21	12	21				11
ORF_8:nca:28003:28170	ORF 8		28003-28170	28003	28170							11
ORF_8:nca:28243:28245	ORF 8		28243-28245	28243	28245							11
ORF_8:nca:28247:28249	ORF 8		28247-28249	28247	28249							11
N:nca:28852:28860	N	Nucleocapsid phosphoprotein	28852-28860	28852	28860							11
N:nca:28890:28895	N	Nucleocapsid phosphoprotein	28890-28895	28890	28895							11
N:nca:28904:28906	N	Nucleocapsid phosphoprotein	28904-28906	28904	28906	211	211	211				11
NSP1:nca:511:516	nsp1	Leader protein	511-516	511	516				ORF 1a			10
NSP1:nca:685:690	nsp1	Leader protein	685-690	685	690				ORF 1a			10
NSP1:nca:729:737	nsp1	Leader protein	729-737	729	737				ORF 1a			10
NSP2:nca:2159:2161	nsp2		2159-2161	2159	2161	452	452	452	ORF 1a	632	632	10
NSP3:nca:3345:3347	nsp3	ADRP, Papain-like proteinase, transmembrane domain 1	3345-3347	3345	3347				ORF 1a			10
NSP3:nca:3864:3866	nsp3	ADRP, Papain-like proteinase, transmembrane domain 1	3864-3866	3864	3866				ORF 1a			10
NSP3:nca:6320:6322	nsp3	ADRP, Papain-like proteinase, transmembrane domain 1	6320-6322	6320	6322	1201	1201	1201	ORF 1a	2019	2019	10
NSP3:nca:6524:6529	nsp3	ADRP, Papain-like proteinase, transmembrane domain 1	6524-6529	6524	6529	1269-1270	1269	1270	ORF 1a	2087	2088	10
S:nca:21762:21788	S	Surface glycoprotein	21762-21788	21762	21788							10
S:nca:21972:21995	S	Surface glycoprotein	21972-21995	21972	21995							10
S:nca:21981:21986	S	Surface glycoprotein	21981-21986	21981	21986							10
S:nca:21983:21985	S	Surface glycoprotein	21983-21985	21983	21985	141	141	141				10
S:nca:21984:21989	S	Surface glycoprotein	21984-21989	21984	21989							10
ORF_3a:nca:26159:26179	ORF 3a		26159-26179	26159	26179							10
ORF_6:nca:27205:27219	ORF 6		27205-27219	27205	27219	2-6	2	6				10
ORF_7a:nca:27522:27638	ORF 7a		27522-27638	27522	27638							10
ORF_7a:nca:27530:27556	ORF 7a		27530-27556	27530	27556							10
ORF_7a:nca:27576:27617	ORF 7a		27576-27617	27576	27617							10
ORF_7a:nca:27616:27633	ORF 7a		27616-27633	27616	27633	75-80	75	80				10
ORF_7a:nca:27624:27635	ORF 7a		27624-27635	27624	27635							10
ORF_7a:nca:27674:27676	ORF 7a		27674-27676	27674	27676							10
ORF_7a:nca:27683:27754	ORF 7a		27683-27754	27683	27754							10
ORF_7a:nca:27698:27703	ORF 7a		27698-27703	27698	27703							10
ORF_8:nca:28007:28117	ORF 8		28007-28117	28007	28117							10
NSP2:nca:1583:1588	nsp2		1583-1588	1583	1588	260-261	260	261	ORF 1a	440	441	9
NSP3:nca:2866:2868	nsp3	ADRP, Papain-like proteinase, transmembrane domain 1	2866-2868	2866	2868				ORF 1a			9
NSP3:nca:3544:3555	nsp3	ADRP, Papain-like proteinase, transmembrane domain 1	3544-3555	3544	3555				ORF 1a			9
NSP3:nca:3836:3844	nsp3	ADRP, Papain-like proteinase, transmembrane domain 1	3836-3844	3836	3844	373-375	373	375	ORF 1a	1191	1193	9
NSP3:nca:3879:3899	nsp3	ADRP, Papain-like proteinase, transmembrane domain 1	3879-3899	3879	3899				ORF 1a			9
NSP9:nca:12757:12759	nsp9	ssRNA-binding protein	12757-12759	12757	12759				ORF 1a			9
NSP12:nca:15367:15369	nsp12	RNA-dependent RNA polymerase	15367-15369	15367	15369	643	643	643	ORF 1ab	5035	5035	9
NSP13:nca:16851:16853	nsp13	Zinc-binding domain, NTPase/helicase domain	16851-16853	16851	16853				ORF 1ab			9
S:nca:24381:24383	S	Surface glycoprotein	24381-24383	24381	24383							9
ORF_3a:nca:25420:25422	ORF 3a		25420-25422	25420	25422	10	10	10				9
ORF_3a:nca:25532:25534	ORF 3a		25532-25534	25532	25534							9
ORF_3a:nca:25707:25718	ORF 3a		25707-25718	25707	25718							9
ORF_3a:nca:25996:25998	ORF 3a		25996-25998	25996	25998	202	202	202				9
ORF_6:nca:27267:27293	ORF 6		27267-27293	27267	27293							9
ORF_7a:nca:27404:27463	ORF 7a		27404-27463	27404	27463							9
ORF_7a:nca:27594:27623	ORF 7a		27594-27623	27594	27623							9
ORF_7b:nca:27760:27765	ORF 7b		27760-27765	27760	27765							9
ORF_8:nca:28244:28249	ORF 8		28244-28249	28244	28249							9
ORF_8:nca:28245:28247	ORF 8		28245-28247	28245	28247	118	118	118				9
NSP3:nca:3833:3835	nsp3	ADRP, Papain-like proteinase, transmembrane domain 1	3833-3835	3833	3835	372	372	372	ORF 1a	1190	1190	8
NSP3:nca:6045:6047	nsp3	ADRP, Papain-like proteinase, transmembrane domain 1	6045-6047	6045	6047				ORF 1a			8
NSP3:nca:6329:6352	nsp3	ADRP, Papain-like proteinase, transmembrane domain 1	6329-6352	6329	6352	1204-1211	1204	1211	ORF 1a	2022	2029	8
NSP9:nca:12785:12787	nsp9	ssRNA-binding protein	12785-12787	12785	12787	34	34	34	ORF 1a	4174	4174	8
S:nca:21762:21767	S	Surface glycoprotein	21762-21767	21762	21767							8
S:nca:22291:22302	S	Surface glycoprotein	22291-22302	22291	22302							8
ORF_3a:nca:25706:25714	ORF 3a		25706-25714	25706	25714							8
ORF_3a:nca:25709:25720	ORF 3a		25709-25720	25709	25720							8
ORF_3a:nca:26158:26178	ORF 3a		26158-26178	26158	26178	256-262	256	262				8
M:nca:26793:26816	M	Membrane glycoprotein	26793-26816	26793	26816	91-98	91	98				8
ORF_7a:nca:27536:27616	ORF 7a		27536-27616	27536	27616							8
ORF_7a:nca:27571:27630	ORF 7a		27571-27630	27571	27630	60-79	60	79				8
ORF_7a:nca:27686:27706	ORF 7a		27686-27706	27686	27706							8
ORF_7a:nca:27695:27697	ORF 7a		27695-27697	27695	27697							8
ORF_7b:nca:27791:27799	ORF 7b		27791-27799	27791	27799							8
ORF_7b:nca:27808:27819	ORF 7b		27808-27819	27808	27819							8
ORF_8:nca:28007:28081	ORF 8		28007-28081	28007	28081							8
ORF_8:nca:28139:28144	ORF 8		28139-28144	28139	28144							8
N:nca:28891:28902	N	Nucleocapsid phosphoprotein	28891-28902	28891	28902							8
NSP1:nca:511:522	nsp1	Leader protein	511-522	511	522				ORF 1a			7
NSP2:nca:1456:1458	nsp2		1456-1458	1456	1458				ORF 1a			7
NSP2:nca:1648:1650	nsp2		1648-1650	1648	1650				ORF 1a			7
NSP3:nca:3305:3325	nsp3	ADRP, Papain-like proteinase, transmembrane domain 1	3305-3325	3305	3325	196-202	196	202	ORF 1a	1014	1020	7
NSP3:nca:3329:3343	nsp3	ADRP, Papain-like proteinase, transmembrane domain 1	3329-3343	3329	3343	204-208	204	208	ORF 1a	1022	1026	7
NSP3:nca:3343:3348	nsp3	ADRP, Papain-like proteinase, transmembrane domain 1	3343-3348	3343	3348				ORF 1a			7
NSP3:nca:6323:6325	nsp3	ADRP, Papain-like proteinase, transmembrane domain 1	6323-6325	6323	6325	1202	1202	1202	ORF 1a	2020	2020	7
NSP4:nca:8559:8561	nsp4	Transmembrane domain 2	8559-8561	8559	8561				ORF 1a			7
ORF_1a:nca:13443:13451	ORF 1a		13443-13451	13443	13451							7
ORF_1ab:nca:13443:13451	ORF 1ab		13443-13451	13443	13451							7
S:nca:22191:22196	S	Surface glycoprotein	22191-22196	22191	22196							7
S:nca:22682:22690	S	Surface glycoprotein	22682-22690	22682	22690	374-376	374	376				7
S:nca:22743:22745	S	Surface glycoprotein	22743-22745	22743	22745							7
ORF_3a:nca:25493:25498	ORF 3a		25493-25498	25493	25498							7
ORF_6:nca:27215:27220	ORF 6		27215-27220	27215	27220							7
ORF_6:nca:27272:27277	ORF 6		27272-27277	27272	27277							7
ORF_7a:nca:27409:27459	ORF 7a		27409-27459	27409	27459	6-22	6	22				7
ORF_7a:nca:27594:27617	ORF 7a		27594-27617	27594	27617							7
ORF_7a:nca:27621:27623	ORF 7a		27621-27623	27621	27623							7
ORF_7a:nca:27712:27720	ORF 7a		27712-27720	27712	27720	107-109	107	109				7
ORF_7b:nca:27762:27773	ORF 7b		27762-27773	27762	27773	3-6	3	6				7
ORF_8:nca:27976:28206	ORF 8		27976-28206	27976	28206							7
NSP1:nca:428:457	nsp1	Leader protein	428-457	428	457	55-64	55	64	ORF 1a	55	64	6
NSP1:nca:684:698	nsp1	Leader protein	684-698	684	698				ORF 1a			6
NSP2:nca:1849:1851	nsp2		1849-1851	1849	1851				ORF 1a			6
NSP3:nca:3092:3115	nsp3	ADRP, Papain-like proteinase, transmembrane domain 1	3092-3115	3092	3115	125-132	125	132	ORF 1a	943	950	6
NSP3:nca:3216:3230	nsp3	ADRP, Papain-like proteinase, transmembrane domain 1	3216-3230	3216	3230				ORF 1a			6
NSP3:nca:3218:3220	nsp3	ADRP, Papain-like proteinase, transmembrane domain 1	3218-3220	3218	3220	167	167	167	ORF 1a	985	985	6
NSP3:nca:3351:3353	nsp3	ADRP, Papain-like proteinase, transmembrane domain 1	3351-3353	3351	3353				ORF 1a			6
NSP3:nca:3632:3634	nsp3	ADRP, Papain-like proteinase, transmembrane domain 1	3632-3634	3632	3634	305	305	305	ORF 1a	1123	1123	6
NSP3:nca:3710:3724	nsp3	ADRP, Papain-like proteinase, transmembrane domain 1	3710-3724	3710	3724	331-335	331	335	ORF 1a	1149	1153	6
NSP3:nca:3872:3886	nsp3	ADRP, Papain-like proteinase, transmembrane domain 1	3872-3886	3872	3886	385-389	385	389	ORF 1a	1203	1207	6
NSP3:nca:3877:3906	nsp3	ADRP, Papain-like proteinase, transmembrane domain 1	3877-3906	3877	3906				ORF 1a			6
NSP3:nca:6350:6397	nsp3	ADRP, Papain-like proteinase, transmembrane domain 1	6350-6397	6350	6397	1211-1226	1211	1226	ORF 1a	2029	2044	6
NSP3:nca:6469:6480	nsp3	ADRP, Papain-like proteinase, transmembrane domain 1	6469-6480	6469	6480				ORF 1a			6
NSP3:nca:6811:6813	nsp3	ADRP, Papain-like proteinase, transmembrane domain 1	6811-6813	6811	6813				ORF 1a			6
NSP3:nca:7119:7121	nsp3	ADRP, Papain-like proteinase, transmembrane domain 1	7119-7121	7119	7121				ORF 1a			6
NSP15:nca:20065:20067	nsp15	EndoRNAse	20065-20067	20065	20067	149	149	149	ORF 1ab	6601	6601	6
NSP15:nca:20477:20485	nsp15	EndoRNAse	20477-20485	20477	20485				ORF 1ab			6
S:nca:21860:21862	S	Surface glycoprotein	21860-21862	21860	21862	100	100	100				6
S:nca:21982:21996	S	Surface glycoprotein	21982-21996	21982	21996							6
S:nca:22738:22740	S	Surface glycoprotein	22738-22740	22738	22740							6
S:nca:25287:25289	S	Surface glycoprotein	25287-25289	25287	25289							6
ORF_3a:nca:25853:25855	ORF 3a		25853-25855	25853	25855							6
E:nca:26351:26356	E	Envelope protein	26351-26356	26351	26356							6
ORF_6:nca:27269:27289	ORF 6		27269-27289	27269	27289							6
ORF_7a:nca:27426:27443	ORF 7a		27426-27443	27426	27443							6
ORF_7a:nca:27578:27622	ORF 7a		27578-27622	27578	27622							6
ORF_7a:nca:27674:27694	ORF 7a		27674-27694	27674	27694							6
ORF_7a:nca:27695:27706	ORF 7a		27695-27706	27695	27706							6
ORF_7a:nca:27698:27718	ORF 7a		27698-27718	27698	27718							6
ORF_7a:nca:27704:27721	ORF 7a		27704-27721	27704	27721							6
ORF_7a:nca:27719:27721	ORF 7a		27719-27721	27719	27721							6
ORF_7b:nca:27759:27773	ORF 7b		27759-27773	27759	27773	2-6	2	6				6
ORF_7b:nca:27768:27773	ORF 7b		27768-27773	27768	27773	5-6	5	6				6
N:nca:29438:29440	N	Nucleocapsid phosphoprotein	29438-29440	29438	29440	389	389	389				6
NSP1:nca:513:518	nsp1	Leader protein	513-518	513	518				ORF 1a			5
NSP1:nca:689:697	nsp1	Leader protein	689-697	689	697	142-144	142	144	ORF 1a	142	144	5
NSP2:nca:1603:1605	nsp2		1603-1605	1603	1605				ORF 1a			5
NSP3:nca:3074:3076	nsp3	ADRP, Papain-like proteinase, transmembrane domain 1	3074-3076	3074	3076	119	119	119	ORF 1a	937	937	5
NSP3:nca:3549:3557	nsp3	ADRP, Papain-like proteinase, transmembrane domain 1	3549-3557	3549	3557				ORF 1a			5
NSP3:nca:3883:3894	nsp3	ADRP, Papain-like proteinase, transmembrane domain 1	3883-3894	3883	3894				ORF 1a			5
NSP3:nca:7116:7121	nsp3	ADRP, Papain-like proteinase, transmembrane domain 1	7116-7121	7116	7121				ORF 1a			5
NSP4:nca:8598:8609	nsp4	Transmembrane domain 2	8598-8609	8598	8609				ORF 1a			5
NSP4:nca:9855:9857	nsp4	Transmembrane domain 2	9855-9857	9855	9857				ORF 1a			5
NSP6:nca:11280:11288	nsp6	Putative transmembrane domain	11280-11288	11280	11288				ORF 1a			5
S:nca:21748:21786	S	Surface glycoprotein	21748-21786	21748	21786							5
S:nca:21982:21987	S	Surface glycoprotein	21982-21987	21982	21987							5
S:nca:22029:22034	S	Surface glycoprotein	22029-22034	22029	22034							5
S:nca:22280:22288	S	Surface glycoprotein	22280-22288	22280	22288	240-242	240	242				5
S:nca:23479:23481	S	Surface glycoprotein	23479-23481	23479	23481							5
S:nca:23484:23486	S	Surface glycoprotein	23484-23486	23484	23486							5
S:nca:23598:23600	S	Surface glycoprotein	23598-23600	23598	23600							5
S:nca:24069:24071	S	Surface glycoprotein	24069-24071	24069	24071							5
ORF_3a:nca:25423:25452	ORF 3a		25423-25452	25423	25452	11-20	11	20				5
ORF_3a:nca:25453:25461	ORF 3a		25453-25461	25453	25461	21-23	21	23				5
ORF_3a:nca:25497:25511	ORF 3a		25497-25511	25497	25511							5
ORF_3a:nca:25512:25520	ORF 3a		25512-25520	25512	25520							5
ORF_3a:nca:25518:25532	ORF 3a		25518-25532	25518	25532							5
ORF_3a:nca:25550:25555	ORF 3a		25550-25555	25550	25555							5
ORF_3a:nca:25661:25672	ORF 3a		25661-25672	25661	25672							5
ORF_3a:nca:25695:25703	ORF 3a		25695-25703	25695	25703							5
ORF_6:nca:27268:27300	ORF 6		27268-27300	27268	27300	23-33	23	33				5
ORF_6:nca:27290:27292	ORF 6		27290-27292	27290	27292							5
ORF_7a:nca:27550:27645	ORF 7a		27550-27645	27550	27645	53-84	53	84				5
ORF_7a:nca:27555:27620	ORF 7a		27555-27620	27555	27620							5
ORF_7a:nca:27555:27635	ORF 7a		27555-27635	27555	27635							5
ORF_7a:nca:27570:27617	ORF 7a		27570-27617	27570	27617							5
ORF_7a:nca:27572:27601	ORF 7a		27572-27601	27572	27601							5
ORF_7a:nca:27574:27618	ORF 7a		27574-27618	27574	27618	61-75	61	75				5
ORF_7a:nca:27578:27580	ORF 7a		27578-27580	27578	27580							5
ORF_7a:nca:27680:27700	ORF 7a		27680-27700	27680	27700							5
ORF_7a:nca:27692:27694	ORF 7a		27692-27694	27692	27694							5
ORF_7a:nca:27695:27703	ORF 7a		27695-27703	27695	27703							5
ORF_7a:nca:27702:27725	ORF 7a		27702-27725	27702	27725							5
ORF_7a:nca:27714:27725	ORF 7a		27714-27725	27714	27725							5
ORF_7b:nca:27782:27790	ORF 7b		27782-27790	27782	27790							5
ORF_7b:nca:27785:27796	ORF 7b		27785-27796	27785	27796							5
ORF_7b:nca:27804:27806	ORF 7b		27804-27806	27804	27806	17	17	17				5
ORF_8:nca:27904:27906	ORF 8		27904-27906	27904	27906							5
ORF_8:nca:28168:28224	ORF 8		28168-28224	28168	28224							5
ORF_8:nca:28171:28176	ORF 8		28171-28176	28171	28176							5
N:nca:28851:28853	N	Nucleocapsid phosphoprotein	28851-28853	28851	28853							5
N:nca:28855:28902	N	Nucleocapsid phosphoprotein	28855-28902	28855	28902							5
N:nca:28877:28894	N	Nucleocapsid phosphoprotein	28877-28894	28877	28894	202-207	202	207				5
N:nca:28895:28903	N	Nucleocapsid phosphoprotein	28895-28903	28895	28903	208-210	208	210				5
N:nca:28902:28907	N	Nucleocapsid phosphoprotein	28902-28907	28902	28907							5
N:nca:29472:29477	N	Nucleocapsid phosphoprotein	29472-29477	29472	29477							5
NSP1:nca:427:453	nsp1	Leader protein	427-453	427	453				ORF 1a			4
NSP1:nca:432:455	nsp1	Leader protein	432-455	432	455				ORF 1a			4
NSP1:nca:510:512	nsp1	Leader protein	510-512	510	512				ORF 1a			4
NSP1:nca:513:524	nsp1	Leader protein	513-524	513	524				ORF 1a			4
NSP1:nca:682:693	nsp1	Leader protein	682-693	682	693				ORF 1a			4
NSP1:nca:684:695	nsp1	Leader protein	684-695	684	695				ORF 1a			4
NSP1:nca:733:735	nsp1	Leader protein	733-735	733	735				ORF 1a			4
NSP1:nca:737:748	nsp1	Leader protein	737-748	737	748	158-161	158	161	ORF 1a	158	161	4
NSP1:nca:738:740	nsp1	Leader protein	738-740	738	740				ORF 1a			4
NSP2:nca:868:891	nsp2		868-891	868	891				ORF 1a			4
NSP2:nca:1388:1390	nsp2		1388-1390	1388	1390	195	195	195	ORF 1a	375	375	4
NSP2:nca:1472:1474	nsp2		1472-1474	1472	1474	223	223	223	ORF 1a	403	403	4
NSP2:nca:1602:1604	nsp2		1602-1604	1602	1604				ORF 1a			4
NSP2:nca:2345:2347	nsp2		2345-2347	2345	2347	514	514	514	ORF 1a	694	694	4
NSP3:nca:3189:3191	nsp3	ADRP, Papain-like proteinase, transmembrane domain 1	3189-3191	3189	3191				ORF 1a			4
NSP3:nca:3277:3300	nsp3	ADRP, Papain-like proteinase, transmembrane domain 1	3277-3300	3277	3300				ORF 1a			4
NSP3:nca:3331:3348	nsp3	ADRP, Papain-like proteinase, transmembrane domain 1	3331-3348	3331	3348				ORF 1a			4
NSP3:nca:3341:3349	nsp3	ADRP, Papain-like proteinase, transmembrane domain 1	3341-3349	3341	3349	208-210	208	210	ORF 1a	1026	1028	4
NSP3:nca:3877:3897	nsp3	ADRP, Papain-like proteinase, transmembrane domain 1	3877-3897	3877	3897				ORF 1a			4
NSP3:nca:4004:4012	nsp3	ADRP, Papain-like proteinase, transmembrane domain 1	4004-4012	4004	4012	429-431	429	431	ORF 1a	1247	1249	4
NSP3:nca:6320:6349	nsp3	ADRP, Papain-like proteinase, transmembrane domain 1	6320-6349	6320	6349	1201-1210	1201	1210	ORF 1a	2019	2028	4
NSP3:nca:6374:6382	nsp3	ADRP, Papain-like proteinase, transmembrane domain 1	6374-6382	6374	6382	1219-1221	1219	1221	ORF 1a	2037	2039	4
NSP3:nca:6561:6575	nsp3	ADRP, Papain-like proteinase, transmembrane domain 1	6561-6575	6561	6575				ORF 1a			4
NSP3:nca:6577:6585	nsp3	ADRP, Papain-like proteinase, transmembrane domain 1	6577-6585	6577	6585				ORF 1a			4
NSP3:nca:6933:6953	nsp3	ADRP, Papain-like proteinase, transmembrane domain 1	6933-6953	6933	6953				ORF 1a			4
NSP5:nca:10555:10557	nsp5	3C-like proteinase	10555-10557	10555	10557				ORF 1a			4
NSP12:nca:13936:13938	nsp12	RNA-dependent RNA polymerase	13936-13938	13936	13938	166	166	166	ORF 1ab	4558	4558	4
NSP13:nca:17285:17287	nsp13	Zinc-binding domain, NTPase/helicase domain	17285-17287	17285	17287				ORF 1ab			4
ORF_1ab:nca:21543:21551	ORF 1ab		21543-21551	21543	21551							4
ORF_1ab:nca:21546:21551	ORF 1ab		21546-21551	21546	21551							4
S:nca:21762:21764	S	Surface glycoprotein	21762-21764	21762	21764							4
S:nca:21892:21894	S	Surface glycoprotein	21892-21894	21892	21894							4
S:nca:21910:21912	S	Surface glycoprotein	21910-21912	21910	21912							4
S:nca:21987:21992	S	Surface glycoprotein	21987-21992	21987	21992							4
S:nca:22121:22129	S	Surface glycoprotein	22121-22129	22121	22129	187-189	187	189				4
S:nca:22299:22304	S	Surface glycoprotein	22299-22304	22299	22304							4
S:nca:23595:23624	S	Surface glycoprotein	23595-23624	23595	23624							4
S:nca:25242:25244	S	Surface glycoprotein	25242-25244	25242	25244							4
S:nca:25318:25341	S	Surface glycoprotein	25318-25341	25318	25341							4
ORF_3a:nca:25422:25427	ORF 3a		25422-25427	25422	25427							4
ORF_3a:nca:25432:25452	ORF 3a		25432-25452	25432	25452	14-20	14	20				4
ORF_3a:nca:25444:25452	ORF 3a		25444-25452	25444	25452	18-20	18	20				4
ORF_3a:nca:25475:25477	ORF 3a		25475-25477	25475	25477							4
ORF_3a:nca:25475:25531	ORF 3a		25475-25531	25475	25531							4
ORF_3a:nca:25639:25644	ORF 3a		25639-25644	25639	25644	83-84	83	84				4
E:nca:26284:26286	E	Envelope protein	26284-26286	26284	26286	14	14	14				4
ORF_6:nca:27289:27300	ORF 6		27289-27300	27289	27300	30-33	30	33				4
ORF_7a:nca:27530:27679	ORF 7a		27530-27679	27530	27679							4
ORF_7a:nca:27533:27616	ORF 7a		27533-27616	27533	27616							4
ORF_7a:nca:27554:27604	ORF 7a		27554-27604	27554	27604							4
ORF_7a:nca:27554:27619	ORF 7a		27554-27619	27554	27619							4
ORF_7a:nca:27568:27621	ORF 7a		27568-27621	27568	27621	59-76	59	76				4
ORF_7a:nca:27585:27617	ORF 7a		27585-27617	27585	27617							4
ORF_7a:nca:27589:27624	ORF 7a		27589-27624	27589	27624	66-77	66	77				4
ORF_7a:nca:27599:27640	ORF 7a		27599-27640	27599	27640							4
ORF_7a:nca:27624:27632	ORF 7a		27624-27632	27624	27632							4
ORF_7a:nca:27626:27631	ORF 7a		27626-27631	27626	27631							4
ORF_7a:nca:27683:27745	ORF 7a		27683-27745	27683	27745							4
ORF_7a:nca:27692:27703	ORF 7a		27692-27703	27692	27703							4
ORF_7a:nca:27700:27741	ORF 7a		27700-27741	27700	27741	103-116	103	116				4
ORF_7a:nca:27713:27733	ORF 7a		27713-27733	27713	27733							4
ORF_7b:nca:27770:27772	ORF 7b		27770-27772	27770	27772							4
ORF_8:nca:28003:28164	ORF 8		28003-28164	28003	28164							4
ORF_8:nca:28081:28110	ORF 8		28081-28110	28081	28110							4
ORF_8:nca:28144:28209	ORF 8		28144-28209	28144	28209							4
ORF_8:nca:28242:28247	ORF 8		28242-28247	28242	28247	117-118	117	118				4
N:nca:28412:28414	N	Nucleocapsid phosphoprotein	28412-28414	28412	28414	47	47	47				4
N:nca:29385:29387	N	Nucleocapsid phosphoprotein	29385-29387	29385	29387							4
N:nca:29447:29449	N	Nucleocapsid phosphoprotein	29447-29449	29447	29449	392	392	392				4
NSP1:nca:435:446	nsp1	Leader protein	435-446	435	446				ORF 1a			3
NSP2:nca:1429:1473	nsp2		1429-1473	1429	1473				ORF 1a			3
NSP2:nca:1600:1614	nsp2		1600-1614	1600	1614				ORF 1a			3
NSP3:nca:3094:3147	nsp3	ADRP, Papain-like proteinase, transmembrane domain 1	3094-3147	3094	3147				ORF 1a			3
NSP3:nca:3233:3235	nsp3	ADRP, Papain-like proteinase, transmembrane domain 1	3233-3235	3233	3235	172	172	172	ORF 1a	990	990	3
NSP3:nca:3263:3265	nsp3	ADRP, Papain-like proteinase, transmembrane domain 1	3263-3265	3263	3265	182	182	182	ORF 1a	1000	1000	3
NSP3:nca:3265:3321	nsp3	ADRP, Papain-like proteinase, transmembrane domain 1	3265-3321	3265	3321				ORF 1a			3
NSP3:nca:3287:3322	nsp3	ADRP, Papain-like proteinase, transmembrane domain 1	3287-3322	3287	3322	190-201	190	201	ORF 1a	1008	1019	3
NSP3:nca:3323:3340	nsp3	ADRP, Papain-like proteinase, transmembrane domain 1	3323-3340	3323	3340	202-207	202	207	ORF 1a	1020	1025	3
NSP3:nca:3336:3347	nsp3	ADRP, Papain-like proteinase, transmembrane domain 1	3336-3347	3336	3347				ORF 1a			3
NSP3:nca:4170:4172	nsp3	ADRP, Papain-like proteinase, transmembrane domain 1	4170-4172	4170	4172				ORF 1a			3
NSP3:nca:5651:5686	nsp3	ADRP, Papain-like proteinase, transmembrane domain 1	5651-5686	5651	5686	978-989	978	989	ORF 1a	1796	1807	3
NSP3:nca:6314:6322	nsp3	ADRP, Papain-like proteinase, transmembrane domain 1	6314-6322	6314	6322	1199-1201	1199	1201	ORF 1a	2017	2019	3
NSP3:nca:6371:6376	nsp3	ADRP, Papain-like proteinase, transmembrane domain 1	6371-6376	6371	6376	1218-1219	1218	1219	ORF 1a	2036	2037	3
NSP3:nca:6549:6563	nsp3	ADRP, Papain-like proteinase, transmembrane domain 1	6549-6563	6549	6563				ORF 1a			3
NSP3:nca:6578:6589	nsp3	ADRP, Papain-like proteinase, transmembrane domain 1	6578-6589	6578	6589	1287-1290	1287	1290	ORF 1a	2105	2108	3
NSP3:nca:6603:6611	nsp3	ADRP, Papain-like proteinase, transmembrane domain 1	6603-6611	6603	6611				ORF 1a			3
NSP3:nca:6609:6617	nsp3	ADRP, Papain-like proteinase, transmembrane domain 1	6609-6617	6609	6617				ORF 1a			3
NSP3:nca:6829:6834	nsp3	ADRP, Papain-like proteinase, transmembrane domain 1	6829-6834	6829	6834				ORF 1a			3
NSP3:nca:7859:7861	nsp3	ADRP, Papain-like proteinase, transmembrane domain 1	7859-7861	7859	7861	1714	1714	1714	ORF 1a	2532	2532	3
NSP4:nca:8765:8776	nsp4	Transmembrane domain 2	8765-8776	8765	8776	71-74	71	74	ORF 1a	2834	2837	3
NSP6:nca:11271:11276	nsp6	Putative transmembrane domain	11271-11276	11271	11276				ORF 1a			3
NSP6:nca:11273:11275	nsp6	Putative transmembrane domain	11273-11275	11273	11275	101	101	101	ORF 1a	3670	3670	3
NSP6:nca:11513:11518	nsp6	Putative transmembrane domain	11513-11518	11513	11518	181-182	181	182	ORF 1a	3750	3751	3
NSP7:nca:11974:11976	nsp7		11974-11976	11974	11976				ORF 1a			3
NSP7:nca:12025:12045	nsp7		12025-12045	12025	12045				ORF 1a			3
NSP12:nca:14509:14550	nsp12	RNA-dependent RNA polymerase	14509-14550	14509	14550	357-370	357	370	ORF 1ab	4749	4762	3
NSP12:nca:14564:14590	nsp12	RNA-dependent RNA polymerase	14564-14590	14564	14590				ORF 1ab			3
NSP14:nca:18351:18356	nsp14	Exonuclease	18351-18356	18351	18356				ORF 1ab			3
NSP14:nca:18740:18742	nsp14	Exonuclease	18740-18742	18740	18742				ORF 1ab			3
NSP14:nca:19106:19108	nsp14	Exonuclease	19106-19108	19106	19108				ORF 1ab			3
NSP14:nca:19518:19520	nsp14	Exonuclease	19518-19520	19518	19520				ORF 1ab			3
NSP15:nca:20479:20481	nsp15	EndoRNAse	20479-20481	20479	20481	287	287	287	ORF 1ab	6739	6739	3
S:nca:21609:21614	S	Surface glycoprotein	21609-21614	21609	21614							3
S:nca:21745:21750	S	Surface glycoprotein	21745-21750	21745	21750							3
S:nca:21764:21766	S	Surface glycoprotein	21764-21766	21764	21766	68	68	68				3
S:nca:21767:21769	S	Surface glycoprotein	21767-21769	21767	21769	69	69	69				3
S:nca:21973:21990	S	Surface glycoprotein	21973-21990	21973	21990							3
S:nca:21975:21983	S	Surface glycoprotein	21975-21983	21975	21983							3
S:nca:21977:21997	S	Surface glycoprotein	21977-21997	21977	21997	139-145	139	145				3
S:nca:21998:22003	S	Surface glycoprotein	21998-22003	21998	22003	146-147	146	147				3
S:nca:22028:22036	S	Surface glycoprotein	22028-22036	22028	22036	156-158	156	158				3
S:nca:22281:22286	S	Surface glycoprotein	22281-22286	22281	22286							3
S:nca:22294:22305	S	Surface glycoprotein	22294-22305	22294	22305							3
S:nca:22299:22307	S	Surface glycoprotein	22299-22307	22299	22307							3
S:nca:22321:22326	S	Surface glycoprotein	22321-22326	22321	22326							3
S:nca:22651:22656	S	Surface glycoprotein	22651-22656	22651	22656							3
S:nca:23258:23260	S	Surface glycoprotein	23258-23260	23258	23260	566	566	566				3
S:nca:23934:23936	S	Surface glycoprotein	23934-23936	23934	23936							3
S:nca:25247:25249	S	Surface glycoprotein	25247-25249	25247	25249	1229	1229	1229				3
ORF_3a:nca:25417:25437	ORF 3a		25417-25437	25417	25437	9-15	9	15				3
ORF_3a:nca:25419:25430	ORF 3a		25419-25430	25419	25430							3
ORF_3a:nca:25519:25521	ORF 3a		25519-25521	25519	25521	43	43	43				3
ORF_3a:nca:25547:25555	ORF 3a		25547-25555	25547	25555							3
ORF_3a:nca:25643:25645	ORF 3a		25643-25645	25643	25645							3
ORF_3a:nca:25704:25715	ORF 3a		25704-25715	25704	25715							3
ORF_3a:nca:25718:25720	ORF 3a		25718-25720	25718	25720							3
ORF_3a:nca:26096:26113	ORF 3a		26096-26113	26096	26113							3
ORF_3a:nca:26158:26166	ORF 3a		26158-26166	26158	26166	256-258	256	258				3
ORF_3a:nca:26166:26168	ORF 3a		26166-26168	26166	26168							3
ORF_6:nca:27264:27269	ORF 6		27264-27269	27264	27269							3
ORF_6:nca:27266:27268	ORF 6		27266-27268	27266	27268							3
ORF_6:nca:27266:27289	ORF 6		27266-27289	27266	27289							3
ORF_6:nca:27267:27290	ORF 6		27267-27290	27267	27290							3
ORF_7a:nca:27401:27718	ORF 7a		27401-27718	27401	27718							3
ORF_7a:nca:27434:27436	ORF 7a		27434-27436	27434	27436							3
ORF_7a:nca:27509:27709	ORF 7a		27509-27709	27509	27709							3
ORF_7a:nca:27565:27615	ORF 7a		27565-27615	27565	27615	58-74	58	74				3
ORF_7a:nca:27565:27630	ORF 7a		27565-27630	27565	27630	58-79	58	79				3
ORF_7a:nca:27566:27619	ORF 7a		27566-27619	27566	27619							3
ORF_7a:nca:27567:27629	ORF 7a		27567-27629	27567	27629							3
ORF_7a:nca:27570:27593	ORF 7a		27570-27593	27570	27593							3
ORF_7a:nca:27570:27644	ORF 7a		27570-27644	27570	27644							3
ORF_7a:nca:27571:27609	ORF 7a		27571-27609	27571	27609	60-72	60	72				3
ORF_7a:nca:27572:27586	ORF 7a		27572-27586	27572	27586							3
ORF_7a:nca:27575:27643	ORF 7a		27575-27643	27575	27643							3
ORF_7a:nca:27580:27621	ORF 7a		27580-27621	27580	27621	63-76	63	76				3
ORF_7a:nca:27605:27622	ORF 7a		27605-27622	27605	27622							3
ORF_7a:nca:27671:27679	ORF 7a		27671-27679	27671	27679							3
ORF_7a:nca:27677:27682	ORF 7a		27677-27682	27677	27682							3
ORF_7a:nca:27683:27691	ORF 7a		27683-27691	27683	27691							3
ORF_7a:nca:27683:27751	ORF 7a		27683-27751	27683	27751							3
ORF_7a:nca:27722:27733	ORF 7a		27722-27733	27722	27733							3
ORF_7b:nca:27798:27803	ORF 7b		27798-27803	27798	27803	15-16	15	16				3
ORF_7b:nca:27822:27830	ORF 7b		27822-27830	27822	27830	23-25	23	25				3
ORF_7b:nca:27848:27850	ORF 7b		27848-27850	27848	27850							3
ORF_8:nca:27908:27967	ORF 8		27908-27967	27908	27967							3
ORF_8:nca:27913:28254	ORF 8		27913-28254	27913	28254							3
ORF_8:nca:27942:27944	ORF 8		27942-27944	27942	27944	17	17	17				3
ORF_8:nca:28003:28227	ORF 8		28003-28227	28003	28227							3
ORF_8:nca:28087:28095	ORF 8		28087-28095	28087	28095							3
ORF_8:nca:28092:28097	ORF 8		28092-28097	28092	28097	67-68	67	68				3
ORF_8:nca:28150:28155	ORF 8		28150-28155	28150	28155							3
ORF_8:nca:28150:28158	ORF 8		28150-28158	28150	28158							3
ORF_8:nca:28220:28225	ORF 8		28220-28225	28220	28225							3
ORF_8:nca:28243:28251	ORF 8		28243-28251	28243	28251							3
N:nca:28890:28910	N	Nucleocapsid phosphoprotein	28890-28910	28890	28910							3
N:nca:28890:28913	N	Nucleocapsid phosphoprotein	28890-28913	28890	28913							3
N:nca:28893:28904	N	Nucleocapsid phosphoprotein	28893-28904	28893	28904							3
N:nca:29027:29032	N	Nucleocapsid phosphoprotein	29027-29032	29027	29032	252-253	252	253				3
N:nca:29384:29404	N	Nucleocapsid phosphoprotein	29384-29404	29384	29404	371-377	371	377				3
N:nca:29397:29399	N	Nucleocapsid phosphoprotein	29397-29399	29397	29399							3
N:nca:29433:29441	N	Nucleocapsid phosphoprotein	29433-29441	29433	29441							3
N:nca:29465:29473	N	Nucleocapsid phosphoprotein	29465-29473	29465	29473	398-400	398	400				3
ORF_10:nca:29574:29588	ORF 10		29574-29588	29574	29588							3
NSP1:nca:415:444	nsp1	Leader protein	415-444	415	444				ORF 1a			2
NSP1:nca:512:526	nsp1	Leader protein	512-526	512	526	83-87	83	87	ORF 1a	83	87	2
NSP1:nca:518:526	nsp1	Leader protein	518-526	518	526	85-87	85	87	ORF 1a	85	87	2
NSP1:nca:524:529	nsp1	Leader protein	524-529	524	529	87-88	87	88	ORF 1a	87	88	2
NSP1:nca:524:532	nsp1	Leader protein	524-532	524	532	87-89	87	89	ORF 1a	87	89	2
NSP1:nca:681:689	nsp1	Leader protein	681-689	681	689				ORF 1a			2
NSP1:nca:684:692	nsp1	Leader protein	684-692	684	692				ORF 1a			2
NSP2:nca:923:928	nsp2		923-928	923	928	40-41	40	41	ORF 1a	220	221	2
NSP2:nca:932:940	nsp2		932-940	932	940	43-45	43	45	ORF 1a	223	225	2
NSP2:nca:1080:1082	nsp2		1080-1082	1080	1082				ORF 1a			2
NSP2:nca:1598:1606	nsp2		1598-1606	1598	1606	265-267	265	267	ORF 1a	445	447	2
NSP2:nca:1600:1602	nsp2		1600-1602	1600	1602				ORF 1a			2
NSP2:nca:1966:1968	nsp2		1966-1968	1966	1968				ORF 1a			2
NSP2:nca:2577:2579	nsp2		2577-2579	2577	2579				ORF 1a			2
NSP3:nca:3056:3058	nsp3	ADRP, Papain-like proteinase, transmembrane domain 1	3056-3058	3056	3058	113	113	113	ORF 1a	931	931	2
NSP3:nca:3088:3105	nsp3	ADRP, Papain-like proteinase, transmembrane domain 1	3088-3105	3088	3105				ORF 1a			2
NSP3:nca:3112:3114	nsp3	ADRP, Papain-like proteinase, transmembrane domain 1	3112-3114	3112	3114				ORF 1a			2
NSP3:nca:3209:3250	nsp3	ADRP, Papain-like proteinase, transmembrane domain 1	3209-3250	3209	3250	164-177	164	177	ORF 1a	982	995	2
NSP3:nca:3260:3274	nsp3	ADRP, Papain-like proteinase, transmembrane domain 1	3260-3274	3260	3274	181-185	181	185	ORF 1a	999	1003	2
NSP3:nca:3271:3345	nsp3	ADRP, Papain-like proteinase, transmembrane domain 1	3271-3345	3271	3345				ORF 1a			2
NSP3:nca:3272:3304	nsp3	ADRP, Papain-like proteinase, transmembrane domain 1	3272-3304	3272	3304	185-195	185	195	ORF 1a	1003	1013	2
NSP3:nca:3282:3311	nsp3	ADRP, Papain-like proteinase, transmembrane domain 1	3282-3311	3282	3311				ORF 1a			2
NSP3:nca:3312:3320	nsp3	ADRP, Papain-like proteinase, transmembrane domain 1	3312-3320	3312	3320				ORF 1a			2
NSP3:nca:3325:3345	nsp3	ADRP, Papain-like proteinase, transmembrane domain 1	3325-3345	3325	3345				ORF 1a			2
NSP3:nca:3326:3340	nsp3	ADRP, Papain-like proteinase, transmembrane domain 1	3326-3340	3326	3340	203-207	203	207	ORF 1a	1021	1025	2
NSP3:nca:3328:3339	nsp3	ADRP, Papain-like proteinase, transmembrane domain 1	3328-3339	3328	3339				ORF 1a			2
NSP3:nca:3337:3345	nsp3	ADRP, Papain-like proteinase, transmembrane domain 1	3337-3345	3337	3345				ORF 1a			2
NSP3:nca:3351:3356	nsp3	ADRP, Papain-like proteinase, transmembrane domain 1	3351-3356	3351	3356				ORF 1a			2
NSP3:nca:3379:3393	nsp3	ADRP, Papain-like proteinase, transmembrane domain 1	3379-3393	3379	3393				ORF 1a			2
NSP3:nca:3723:3725	nsp3	ADRP, Papain-like proteinase, transmembrane domain 1	3723-3725	3723	3725				ORF 1a			2
NSP3:nca:3801:3803	nsp3	ADRP, Papain-like proteinase, transmembrane domain 1	3801-3803	3801	3803				ORF 1a			2
NSP3:nca:3837:3842	nsp3	ADRP, Papain-like proteinase, transmembrane domain 1	3837-3842	3837	3842				ORF 1a			2
NSP3:nca:3838:3885	nsp3	ADRP, Papain-like proteinase, transmembrane domain 1	3838-3885	3838	3885				ORF 1a			2
NSP3:nca:3875:3892	nsp3	ADRP, Papain-like proteinase, transmembrane domain 1	3875-3892	3875	3892	386-391	386	391	ORF 1a	1204	1209	2
NSP3:nca:3881:3898	nsp3	ADRP, Papain-like proteinase, transmembrane domain 1	3881-3898	3881	3898	388-393	388	393	ORF 1a	1206	1211	2
NSP3:nca:3933:3941	nsp3	ADRP, Papain-like proteinase, transmembrane domain 1	3933-3941	3933	3941				ORF 1a			2
NSP3:nca:3960:4010	nsp3	ADRP, Papain-like proteinase, transmembrane domain 1	3960-4010	3960	4010				ORF 1a			2
NSP3:nca:4882:4887	nsp3	ADRP, Papain-like proteinase, transmembrane domain 1	4882-4887	4882	4887				ORF 1a			2
NSP3:nca:5133:5135	nsp3	ADRP, Papain-like proteinase, transmembrane domain 1	5133-5135	5133	5135				ORF 1a			2
NSP3:nca:5810:5824	nsp3	ADRP, Papain-like proteinase, transmembrane domain 1	5810-5824	5810	5824	1031-1035	1031	1035	ORF 1a	1849	1853	2
NSP3:nca:6324:6377	nsp3	ADRP, Papain-like proteinase, transmembrane domain 1	6324-6377	6324	6377				ORF 1a			2
NSP3:nca:6332:6352	nsp3	ADRP, Papain-like proteinase, transmembrane domain 1	6332-6352	6332	6352	1205-1211	1205	1211	ORF 1a	2023	2029	2
NSP3:nca:6348:6371	nsp3	ADRP, Papain-like proteinase, transmembrane domain 1	6348-6371	6348	6371				ORF 1a			2
NSP3:nca:6353:6406	nsp3	ADRP, Papain-like proteinase, transmembrane domain 1	6353-6406	6353	6406	1212-1229	1212	1229	ORF 1a	2030	2047	2
NSP3:nca:6378:6380	nsp3	ADRP, Papain-like proteinase, transmembrane domain 1	6378-6380	6378	6380				ORF 1a			2
NSP3:nca:6383:6391	nsp3	ADRP, Papain-like proteinase, transmembrane domain 1	6383-6391	6383	6391	1222-1224	1222	1224	ORF 1a	2040	2042	2
NSP3:nca:6431:6433	nsp3	ADRP, Papain-like proteinase, transmembrane domain 1	6431-6433	6431	6433	1238	1238	1238	ORF 1a	2056	2056	2
NSP3:nca:6538:6567	nsp3	ADRP, Papain-like proteinase, transmembrane domain 1	6538-6567	6538	6567				ORF 1a			2
NSP3:nca:6658:6681	nsp3	ADRP, Papain-like proteinase, transmembrane domain 1	6658-6681	6658	6681				ORF 1a			2
NSP3:nca:6927:6935	nsp3	ADRP, Papain-like proteinase, transmembrane domain 1	6927-6935	6927	6935				ORF 1a			2
NSP3:nca:7085:7093	nsp3	ADRP, Papain-like proteinase, transmembrane domain 1	7085-7093	7085	7093	1456-1458	1456	1458	ORF 1a	2274	2276	2
NSP3:nca:7247:7324	nsp3	ADRP, Papain-like proteinase, transmembrane domain 1	7247-7324	7247	7324	1510-1535	1510	1535	ORF 1a	2328	2353	2
NSP3:nca:7851:7859	nsp3	ADRP, Papain-like proteinase, transmembrane domain 1	7851-7859	7851	7859				ORF 1a			2
NSP3:nca:7855:7860	nsp3	ADRP, Papain-like proteinase, transmembrane domain 1	7855-7860	7855	7860				ORF 1a			2
NSP3:nca:8241:8246	nsp3	ADRP, Papain-like proteinase, transmembrane domain 1	8241-8246	8241	8246				ORF 1a			2
NSP4:nca:8597:8605	nsp4	Transmembrane domain 2	8597-8605	8597	8605	15-17	15	17	ORF 1a	2778	2780	2
NSP4:nca:8662:8664	nsp4	Transmembrane domain 2	8662-8664	8662	8664				ORF 1a			2
NSP4:nca:9850:9852	nsp4	Transmembrane domain 2	9850-9852	9850	9852				ORF 1a			2
NSP6:nca:11290:11295	nsp6	Putative transmembrane domain	11290-11295	11290	11295				ORF 1a			2
NSP6:nca:11538:11540	nsp6	Putative transmembrane domain	11538-11540	11538	11540				ORF 1a			2
NSP6:nca:11541:11543	nsp6	Putative transmembrane domain	11541-11543	11541	11543				ORF 1a			2
NSP6:nca:11568:11570	nsp6	Putative transmembrane domain	11568-11570	11568	11570				ORF 1a			2
NSP6:nca:11583:11585	nsp6	Putative transmembrane domain	11583-11585	11583	11585				ORF 1a			2
NSP8:nca:12603:12608	nsp8	Putative primase	12603-12608	12603	12608				ORF 1a			2
NSP8:nca:12620:12622	nsp8	Putative primase	12620-12622	12620	12622	177	177	177	ORF 1a	4119	4119	2
NSP9:nca:12858:12863	nsp9	ssRNA-binding protein	12858-12863	12858	12863				ORF 1a			2
NSP11:nca:13445:13450	nsp11		13445-13450	13445	13450	2-3	2	3	ORF 1a	4394	4395	2
NSP12:nca:13445:13450	nsp12	RNA-dependent RNA polymerase	13445-13450	13445	13450	2-3	2	3	ORF 1ab	4394	4395	2
NSP11:nca:13455:13457	nsp11		13455-13457	13455	13457				ORF 1a			2
NSP12:nca:13455:13457	nsp12	RNA-dependent RNA polymerase	13455-13457	13455	13457				ORF 1ab			2
NSP12:nca:13931:13933	nsp12	RNA-dependent RNA polymerase	13931-13933	13931	13933				ORF 1ab			2
NSP12:nca:14458:14472	nsp12	RNA-dependent RNA polymerase	14458-14472	14458	14472	340-344	340	344	ORF 1ab	4732	4736	2
NSP12:nca:14483:14500	nsp12	RNA-dependent RNA polymerase	14483-14500	14483	14500				ORF 1ab			2
NSP12:nca:14487:14501	nsp12	RNA-dependent RNA polymerase	14487-14501	14487	14501				ORF 1ab			2
NSP12:nca:14647:14649	nsp12	RNA-dependent RNA polymerase	14647-14649	14647	14649	403	403	403	ORF 1ab	4795	4795	2
NSP12:nca:14851:14853	nsp12	RNA-dependent RNA polymerase	14851-14853	14851	14853	471	471	471	ORF 1ab	4863	4863	2
NSP12:nca:16166:16168	nsp12	RNA-dependent RNA polymerase	16166-16168	16166	16168				ORF 1ab			2
NSP13:nca:16538:16540	nsp13	Zinc-binding domain, NTPase/helicase domain	16538-16540	16538	16540				ORF 1ab			2
NSP13:nca:16541:16543	nsp13	Zinc-binding domain, NTPase/helicase domain	16541-16543	16541	16543				ORF 1ab			2
NSP13:nca:16843:16845	nsp13	Zinc-binding domain, NTPase/helicase domain	16843-16845	16843	16845	203	203	203	ORF 1ab	5527	5527	2
NSP13:nca:17022:17024	nsp13	Zinc-binding domain, NTPase/helicase domain	17022-17024	17022	17024				ORF 1ab			2
NSP14:nca:18349:18390	nsp14	Exonuclease	18349-18390	18349	18390	104-117	104	117	ORF 1ab	6029	6042	2
NSP14:nca:18999:19001	nsp14	Exonuclease	18999-19001	18999	19001				ORF 1ab			2
NSP14:nca:19005:19007	nsp14	Exonuclease	19005-19007	19005	19007				ORF 1ab			2
NSP15:nca:20275:20340	nsp15	EndoRNAse	20275-20340	20275	20340	219-240	219	240	ORF 1ab	6671	6692	2
NSP15:nca:20298:20300	nsp15	EndoRNAse	20298-20300	20298	20300				ORF 1ab			2
NSP16:nca:21384:21386	nsp16	2'-O-ribose methyltransferase	21384-21386	21384	21386				ORF 1ab			2
S:nca:21594:21614	S	Surface glycoprotein	21594-21614	21594	21614							2
S:nca:21609:21611	S	Surface glycoprotein	21609-21611	21609	21611							2
S:nca:21610:21648	S	Surface glycoprotein	21610-21648	21610	21648							2
S:nca:21617:21622	S	Surface glycoprotein	21617-21622	21617	21622	19-20	19	20				2
S:nca:21741:21746	S	Surface glycoprotein	21741-21746	21741	21746							2
S:nca:21747:21791	S	Surface glycoprotein	21747-21791	21747	21791							2
S:nca:21758:21766	S	Surface glycoprotein	21758-21766	21758	21766	66-68	66	68				2
S:nca:21769:21774	S	Surface glycoprotein	21769-21774	21769	21774							2
S:nca:21961:21996	S	Surface glycoprotein	21961-21996	21961	21996							2
S:nca:21967:21993	S	Surface glycoprotein	21967-21993	21967	21993							2
S:nca:21970:21993	S	Surface glycoprotein	21970-21993	21970	21993							2
S:nca:21972:21974	S	Surface glycoprotein	21972-21974	21972	21974							2
S:nca:21980:21985	S	Surface glycoprotein	21980-21985	21980	21985	140-141	140	141				2
S:nca:21980:21991	S	Surface glycoprotein	21980-21991	21980	21991	140-143	140	143				2
S:nca:21986:21991	S	Surface glycoprotein	21986-21991	21986	21991	142-143	142	143				2
S:nca:22158:22160	S	Surface glycoprotein	22158-22160	22158	22160							2
S:nca:22193:22198	S	Surface glycoprotein	22193-22198	22193	22198	211-212	211	212				2
S:nca:22282:22302	S	Surface glycoprotein	22282-22302	22282	22302							2
S:nca:22290:22292	S	Surface glycoprotein	22290-22292	22290	22292							2
S:nca:22290:22298	S	Surface glycoprotein	22290-22298	22290	22298							2
S:nca:22291:22296	S	Surface glycoprotein	22291-22296	22291	22296							2
S:nca:22296:22304	S	Surface glycoprotein	22296-22304	22296	22304							2
S:nca:22329:22349	S	Surface glycoprotein	22329-22349	22329	22349							2
S:nca:22352:22354	S	Surface glycoprotein	22352-22354	22352	22354	264	264	264				2
S:nca:23124:23126	S	Surface glycoprotein	23124-23126	23124	23126							2
S:nca:23142:23144	S	Surface glycoprotein	23142-23144	23142	23144							2
S:nca:23417:23428	S	Surface glycoprotein	23417-23428	23417	23428	619-622	619	622				2
S:nca:23470:23478	S	Surface glycoprotein	23470-23478	23470	23478							2
S:nca:23484:23489	S	Surface glycoprotein	23484-23489	23484	23489							2
S:nca:23487:23489	S	Surface glycoprotein	23487-23489	23487	23489							2
S:nca:23598:23621	S	Surface glycoprotein	23598-23621	23598	23621							2
S:nca:24014:24025	S	Surface glycoprotein	24014-24025	24014	24025	818-821	818	821				2
S:nca:25299:25301	S	Surface glycoprotein	25299-25301	25299	25301							2
S:nca:25330:25332	S	Surface glycoprotein	25330-25332	25330	25332							2
ORF_3a:nca:25405:25440	ORF 3a		25405-25440	25405	25440	5-16	5	16				2
ORF_3a:nca:25423:25443	ORF 3a		25423-25443	25423	25443	11-17	11	17				2
ORF_3a:nca:25424:25438	ORF 3a		25424-25438	25424	25438							2
ORF_3a:nca:25428:25451	ORF 3a		25428-25451	25428	25451							2
ORF_3a:nca:25431:25442	ORF 3a		25431-25442	25431	25442							2
ORF_3a:nca:25468:25509	ORF 3a		25468-25509	25468	25509	26-39	26	39				2
ORF_3a:nca:25504:25530	ORF 3a		25504-25530	25504	25530	38-46	38	46				2
ORF_3a:nca:25647:25664	ORF 3a		25647-25664	25647	25664							2
ORF_3a:nca:25705:25710	ORF 3a		25705-25710	25705	25710	105-106	105	106				2
ORF_3a:nca:25710:25712	ORF 3a		25710-25712	25710	25712							2
ORF_3a:nca:25712:25720	ORF 3a		25712-25720	25712	25720							2
ORF_3a:nca:25716:25718	ORF 3a		25716-25718	25716	25718							2
ORF_3a:nca:25717:25725	ORF 3a		25717-25725	25717	25725	109-111	109	111				2
ORF_3a:nca:26092:26094	ORF 3a		26092-26094	26092	26094	234	234	234				2
ORF_3a:nca:26155:26181	ORF 3a		26155-26181	26155	26181	255-263	255	263				2
ORF_3a:nca:26159:26182	ORF 3a		26159-26182	26159	26182							2
ORF_3a:nca:26162:26182	ORF 3a		26162-26182	26162	26182							2
ORF_3a:nca:26170:26181	ORF 3a		26170-26181	26170	26181	260-263	260	263				2
M:nca:26533:26544	M	Membrane glycoprotein	26533-26544	26533	26544							2
M:nca:26775:26831	M	Membrane glycoprotein	26775-26831	26775	26831	85-103	85	103				2
M:nca:26785:26820	M	Membrane glycoprotein	26785-26820	26785	26820							2
M:nca:26811:26828	M	Membrane glycoprotein	26811-26828	26811	26828	97-102	97	102				2
M:nca:27134:27139	M	Membrane glycoprotein	27134-27139	27134	27139							2
ORF_6:nca:27207:27209	ORF 6		27207-27209	27207	27209							2
ORF_6:nca:27222:27224	ORF 6		27222-27224	27222	27224							2
ORF_6:nca:27229:27261	ORF 6		27229-27261	27229	27261	10-20	10	20				2
ORF_6:nca:27264:27287	ORF 6		27264-27287	27264	27287							2
ORF_6:nca:27321:27344	ORF 6		27321-27344	27321	27344							2
ORF_7a:nca:27403:27741	ORF 7a		27403-27741	27403	27741	4-116	4	116				2
ORF_7a:nca:27406:27741	ORF 7a		27406-27741	27406	27741	5-116	5	116				2
ORF_7a:nca:27410:27661	ORF 7a		27410-27661	27410	27661							2
ORF_7a:nca:27431:27502	ORF 7a		27431-27502	27431	27502							2
ORF_7a:nca:27494:27514	ORF 7a		27494-27514	27494	27514							2
ORF_7a:nca:27498:27749	ORF 7a		27498-27749	27498	27749							2
ORF_7a:nca:27508:27573	ORF 7a		27508-27573	27508	27573	39-60	39	60				2
ORF_7a:nca:27512:27601	ORF 7a		27512-27601	27512	27601							2
ORF_7a:nca:27514:27675	ORF 7a		27514-27675	27514	27675	41-94	41	94				2
ORF_7a:nca:27532:27660	ORF 7a		27532-27660	27532	27660	47-89	47	89				2
ORF_7a:nca:27533:27544	ORF 7a		27533-27544	27533	27544							2
ORF_7a:nca:27545:27586	ORF 7a		27545-27586	27545	27586							2
ORF_7a:nca:27551:27640	ORF 7a		27551-27640	27551	27640							2
ORF_7a:nca:27554:27643	ORF 7a		27554-27643	27554	27643							2
ORF_7a:nca:27557:27643	ORF 7a		27557-27643	27557	27643							2
ORF_7a:nca:27558:27623	ORF 7a		27558-27623	27558	27623							2
ORF_7a:nca:27563:27589	ORF 7a		27563-27589	27563	27589							2
ORF_7a:nca:27564:27623	ORF 7a		27564-27623	27564	27623							2
ORF_7a:nca:27565:27603	ORF 7a		27565-27603	27565	27603	58-70	58	70				2
ORF_7a:nca:27570:27620	ORF 7a		27570-27620	27570	27620							2
ORF_7a:nca:27578:27631	ORF 7a		27578-27631	27578	27631							2
ORF_7a:nca:27579:27587	ORF 7a		27579-27587	27579	27587							2
ORF_7a:nca:27580:27585	ORF 7a		27580-27585	27580	27585	63-64	63	64				2
ORF_7a:nca:27582:27584	ORF 7a		27582-27584	27582	27584							2
ORF_7a:nca:27582:27617	ORF 7a		27582-27617	27582	27617							2
ORF_7a:nca:27583:27606	ORF 7a		27583-27606	27583	27606	64-71	64	71				2
ORF_7a:nca:27583:27630	ORF 7a		27583-27630	27583	27630	64-79	64	79				2
ORF_7a:nca:27594:27596	ORF 7a		27594-27596	27594	27596							2
ORF_7a:nca:27599:27619	ORF 7a		27599-27619	27599	27619							2
ORF_7a:nca:27608:27625	ORF 7a		27608-27625	27608	27625							2
ORF_7a:nca:27640:27684	ORF 7a		27640-27684	27640	27684	83-97	83	97				2
ORF_7a:nca:27672:27686	ORF 7a		27672-27686	27672	27686							2
ORF_7a:nca:27680:27703	ORF 7a		27680-27703	27680	27703							2
ORF_7a:nca:27682:27732	ORF 7a		27682-27732	27682	27732	97-113	97	113				2
ORF_7a:nca:27686:27754	ORF 7a		27686-27754	27686	27754							2
ORF_7a:nca:27689:27751	ORF 7a		27689-27751	27689	27751							2
ORF_7a:nca:27694:27750	ORF 7a		27694-27750	27694	27750	101-119	101	119				2
ORF_7a:nca:27700:27735	ORF 7a		27700-27735	27700	27735	103-114	103	114				2
ORF_7a:nca:27747:27755	ORF 7a		27747-27755	27747	27755							2
ORF_7b:nca:27760:27792	ORF 7b		27760-27792	27760	27792							2
ORF_7b:nca:27786:27791	ORF 7b		27786-27791	27786	27791	11-12	11	12				2
ORF_7b:nca:27829:27831	ORF 7b		27829-27831	27829	27831							2
ORF_7b:nca:27833:27883	ORF 7b		27833-27883	27833	27883							2
ORF_8:nca:27900:28223	ORF 8		27900-28223	27900	28223	3-110	3	110				2
ORF_8:nca:27910:28254	ORF 8		27910-28254	27910	28254							2
ORF_8:nca:27915:28253	ORF 8		27915-28253	27915	28253	8-120	8	120				2
ORF_8:nca:27970:28044	ORF 8		27970-28044	27970	28044							2
ORF_8:nca:28004:28030	ORF 8		28004-28030	28004	28030							2
ORF_8:nca:28056:28067	ORF 8		28056-28067	28056	28067	55-58	55	58				2
ORF_8:nca:28065:28073	ORF 8		28065-28073	28065	28073	58-60	58	60				2
ORF_8:nca:28065:28115	ORF 8		28065-28115	28065	28115	58-74	58	74				2
ORF_8:nca:28067:28117	ORF 8		28067-28117	28067	28117							2
ORF_8:nca:28079:28093	ORF 8		28079-28093	28079	28093							2
ORF_8:nca:28150:28152	ORF 8		28150-28152	28150	28152							2
ORF_8:nca:28225:28230	ORF 8		28225-28230	28225	28230							2
ORF_8:nca:28234:28254	ORF 8		28234-28254	28234	28254							2
ORF_8:nca:28240:28245	ORF 8		28240-28245	28240	28245							2
ORF_8:nca:28248:28250	ORF 8		28248-28250	28248	28250	119	119	119				2
N:nca:28317:28322	N	Nucleocapsid phosphoprotein	28317-28322	28317	28322							2
N:nca:28754:28759	N	Nucleocapsid phosphoprotein	28754-28759	28754	28759	161-162	161	162				2
N:nca:28802:28825	N	Nucleocapsid phosphoprotein	28802-28825	28802	28825	177-184	177	184				2
N:nca:28881:28895	N	Nucleocapsid phosphoprotein	28881-28895	28881	28895							2
N:nca:28886:28903	N	Nucleocapsid phosphoprotein	28886-28903	28886	28903	205-210	205	210				2
N:nca:28890:28919	N	Nucleocapsid phosphoprotein	28890-28919	28890	28919							2
N:nca:28892:28900	N	Nucleocapsid phosphoprotein	28892-28900	28892	28900	207-209	207	209				2
N:nca:28892:28903	N	Nucleocapsid phosphoprotein	28892-28903	28892	28903	207-210	207	210				2
N:nca:28894:28917	N	Nucleocapsid phosphoprotein	28894-28917	28894	28917							2
N:nca:28908:28910	N	Nucleocapsid phosphoprotein	28908-28910	28908	28910							2
N:nca:29015:29017	N	Nucleocapsid phosphoprotein	29015-29017	29015	29017	248	248	248				2
N:nca:29114:29119	N	Nucleocapsid phosphoprotein	29114-29119	29114	29119	281-282	281	282				2
N:nca:29191:29199	N	Nucleocapsid phosphoprotein	29191-29199	29191	29199							2
N:nca:29296:29310	N	Nucleocapsid phosphoprotein	29296-29310	29296	29310							2
N:nca:29352:29384	N	Nucleocapsid phosphoprotein	29352-29384	29352	29384							2
N:nca:29378:29386	N	Nucleocapsid phosphoprotein	29378-29386	29378	29386	369-371	369	371				2
N:nca:29468:29473	N	Nucleocapsid phosphoprotein	29468-29473	29468	29473	399-400	399	400				2
NSP1:nca:271:279	nsp1	Leader protein	271-279	271	279				ORF 1a			1
NSP1:nca:278:301	nsp1	Leader protein	278-301	278	301	5-12	5	12	ORF 1a	5	12	1
NSP1:nca:293:301	nsp1	Leader protein	293-301	293	301	10-12	10	12	ORF 1a	10	12	1
NSP1:nca:301:309	nsp1	Leader protein	301-309	301	309				ORF 1a			1
NSP1:nca:316:324	nsp1	Leader protein	316-324	316	324				ORF 1a			1
NSP1:nca:318:323	nsp1	Leader protein	318-323	318	323				ORF 1a			1
NSP1:nca:320:406	nsp1	Leader protein	320-406	320	406	19-47	19	47	ORF 1a	19	47	1
NSP1:nca:325:489	nsp1	Leader protein	325-489	325	489				ORF 1a			1
NSP1:nca:326:328	nsp1	Leader protein	326-328	326	328	21	21	21	ORF 1a	21	21	1
NSP1:nca:326:346	nsp1	Leader protein	326-346	326	346	21-27	21	27	ORF 1a	21	27	1
NSP1:nca:353:382	nsp1	Leader protein	353-382	353	382	30-39	30	39	ORF 1a	30	39	1
NSP1:nca:355:378	nsp1	Leader protein	355-378	355	378				ORF 1a			1
NSP1:nca:359:382	nsp1	Leader protein	359-382	359	382	32-39	32	39	ORF 1a	32	39	1
NSP1:nca:364:384	nsp1	Leader protein	364-384	364	384				ORF 1a			1
NSP1:nca:440:445	nsp1	Leader protein	440-445	440	445	59-60	59	60	ORF 1a	59	60	1
NSP1:nca:443:445	nsp1	Leader protein	443-445	443	445	60	60	60	ORF 1a	60	60	1
NSP1:nca:505:507	nsp1	Leader protein	505-507	505	507				ORF 1a			1
NSP1:nca:505:516	nsp1	Leader protein	505-516	505	516				ORF 1a			1
NSP1:nca:505:546	nsp1	Leader protein	505-546	505	546				ORF 1a			1
NSP1:nca:507:509	nsp1	Leader protein	507-509	507	509				ORF 1a			1
NSP1:nca:507:521	nsp1	Leader protein	507-521	507	521				ORF 1a			1
NSP1:nca:507:524	nsp1	Leader protein	507-524	507	524				ORF 1a			1
NSP1:nca:508:519	nsp1	Leader protein	508-519	508	519				ORF 1a			1
NSP1:nca:509:532	nsp1	Leader protein	509-532	509	532	82-89	82	89	ORF 1a	82	89	1
NSP1:nca:511:519	nsp1	Leader protein	511-519	511	519				ORF 1a			1
NSP1:nca:512:532	nsp1	Leader protein	512-532	512	532	83-89	83	89	ORF 1a	83	89	1
NSP1:nca:513:515	nsp1	Leader protein	513-515	513	515				ORF 1a			1
NSP1:nca:513:521	nsp1	Leader protein	513-521	513	521				ORF 1a			1
NSP1:nca:518:532	nsp1	Leader protein	518-532	518	532	85-89	85	89	ORF 1a	85	89	1
NSP1:nca:519:530	nsp1	Leader protein	519-530	519	530				ORF 1a			1
NSP1:nca:683:691	nsp1	Leader protein	683-691	683	691	140-142	140	142	ORF 1a	140	142	1
NSP1:nca:686:688	nsp1	Leader protein	686-688	686	688	141	141	141	ORF 1a	141	141	1
NSP1:nca:762:767	nsp1	Leader protein	762-767	762	767				ORF 1a			1
NSP1:nca:780:797	nsp1	Leader protein	780-797	780	797				ORF 1a			1
NSP1:nca:788:796	nsp1	Leader protein	788-796	788	796	175-177	175	177	ORF 1a	175	177	1
NSP1:nca:790:795	nsp1	Leader protein	790-795	790	795				ORF 1a			1
NSP2:nca:933:938	nsp2		933-938	933	938				ORF 1a			1
NSP2:nca:953:982	nsp2		953-982	953	982	50-59	50	59	ORF 1a	230	239	1
NSP2:nca:963:965	nsp2		963-965	963	965				ORF 1a			1
NSP2:nca:1153:1158	nsp2		1153-1158	1153	1158				ORF 1a			1
NSP2:nca:1170:1196	nsp2		1170-1196	1170	1196				ORF 1a			1
NSP2:nca:1233:1244	nsp2		1233-1244	1233	1244				ORF 1a			1
NSP2:nca:1240:1242	nsp2		1240-1242	1240	1242				ORF 1a			1
NSP2:nca:1313:1342	nsp2		1313-1342	1313	1342	170-179	170	179	ORF 1a	350	359	1
NSP2:nca:1314:1322	nsp2		1314-1322	1314	1322				ORF 1a			1
NSP2:nca:1340:1387	nsp2		1340-1387	1340	1387	179-194	179	194	ORF 1a	359	374	1
NSP2:nca:1357:1359	nsp2		1357-1359	1357	1359				ORF 1a			1
NSP2:nca:1365:1370	nsp2		1365-1370	1365	1370				ORF 1a			1
NSP2:nca:1371:1913	nsp2		1371-1913	1371	1913				ORF 1a			1
NSP2:nca:1422:1424	nsp2		1422-1424	1422	1424				ORF 1a			1
NSP2:nca:1425:1427	nsp2		1425-1427	1425	1427				ORF 1a			1
NSP2:nca:1430:1444	nsp2		1430-1444	1430	1444	209-213	209	213	ORF 1a			1
NSP2:nca:1437:1526	nsp2		1437-1526	1437	1526				ORF 1a			1
NSP2:nca:1517:1519	nsp2		1517-1519	1517	1519	238	238	238	ORF 1a	418	418	1
NSP2:nca:1576:1578	nsp2		1576-1578	1576	1578				ORF 1a			1
NSP2:nca:1580:1588	nsp2		1580-1588	1580	1588	259-261	259	261	ORF 1a	439	441	1
NSP2:nca:1586:1591	nsp2		1586-1591	1586	1591	261-262	261	262	ORF 1a	441	442	1
NSP2:nca:1587:1592	nsp2		1587-1592	1587	1592				ORF 1a			1
NSP2:nca:1591:1605	nsp2		1591-1605	1591	1605				ORF 1a			1
NSP2:nca:1593:1604	nsp2		1593-1604	1593	1604				ORF 1a			1
NSP2:nca:1593:1607	nsp2		1593-1607	1593	1607				ORF 1a			1
NSP2:nca:1599:1604	nsp2		1599-1604	1599	1604				ORF 1a			1
NSP2:nca:1607:1621	nsp2		1607-1621	1607	1621	268-272	268	272	ORF 1a	448	452	1
NSP2:nca:1613:1615	nsp2		1613-1615	1613	1615	270	270	270	ORF 1a	450	450	1
NSP2:nca:1618:1650	nsp2		1618-1650	1618	1650				ORF 1a			1
NSP2:nca:1632:1634	nsp2		1632-1634	1632	1634				ORF 1a			1
NSP2:nca:1649:1651	nsp2		1649-1651	1649	1651	282	282	282	ORF 1a	462	462	1
NSP2:nca:1680:1682	nsp2		1680-1682	1680	1682				ORF 1a			1
NSP2:nca:1680:1688	nsp2		1680-1688	1680	1688				ORF 1a			1
NSP2:nca:1700:1702	nsp2		1700-1702	1700	1702	299	299	299	ORF 1a	479	479	1
NSP2:nca:1865:1870	nsp2		1865-1870	1865	1870	354-355	354	355	ORF 1a	534	535	1
NSP2:nca:2203:2205	nsp2		2203-2205	2203	2205				ORF 1a			1
NSP2:nca:2211:2213	nsp2		2211-2213	2211	2213				ORF 1a			1
NSP2:nca:2271:2273	nsp2		2271-2273	2271	2273				ORF 1a			1
NSP2:nca:2276:2278	nsp2		2276-2278	2276	2278	491	491	491	ORF 1a	671	671	1
NSP2:nca:2388:2450	nsp2		2388-2450	2388	2450				ORF 1a			1
NSP2:nca:2476:2511	nsp2		2476-2511	2476	2511				ORF 1a			1
NSP2:nca:2483:2488	nsp2		2483-2488	2483	2488	560-561	560	561	ORF 1a	740	741	1
NSP2:nca:2567:2572	nsp2		2567-2572	2567	2572	588-589	588	589	ORF 1a	768	769	1
NSP2:nca:2578:2586	nsp2		2578-2586	2578	2586				ORF 1a			1
NSP2:nca:2584:2586	nsp2		2584-2586	2584	2586				ORF 1a			1
NSP2:nca:2584:2646	nsp2		2584-2646	2584	2646				ORF 1a			1
NSP2:nca:2616:2618	nsp2		2616-2618	2616	2618				ORF 1a			1
NSP2:nca:2644:2649	nsp2		2644-2649	2644	2649				ORF 1a			1
NSP3:nca:2783:2785	nsp3	ADRP, Papain-like proteinase, transmembrane domain 1	2783-2785	2783	2785	22	22	22	ORF 1a	840	840	1
NSP3:nca:2824:2826	nsp3	ADRP, Papain-like proteinase, transmembrane domain 1	2824-2826	2824	2826				ORF 1a			1
NSP3:nca:2861:2875	nsp3	ADRP, Papain-like proteinase, transmembrane domain 1	2861-2875	2861	2875	48-52	48	52	ORF 1a	866	870	1
NSP3:nca:2891:2902	nsp3	ADRP, Papain-like proteinase, transmembrane domain 1	2891-2902	2891	2902	58-61	58	61	ORF 1a	876	879	1
NSP3:nca:2906:2911	nsp3	ADRP, Papain-like proteinase, transmembrane domain 1	2906-2911	2906	2911	63-64	63	64	ORF 1a	881	882	1
NSP3:nca:3054:3110	nsp3	ADRP, Papain-like proteinase, transmembrane domain 1	3054-3110	3054	3110				ORF 1a			1
NSP3:nca:3090:3104	nsp3	ADRP, Papain-like proteinase, transmembrane domain 1	3090-3104	3090	3104				ORF 1a			1
NSP3:nca:3090:3110	nsp3	ADRP, Papain-like proteinase, transmembrane domain 1	3090-3110	3090	3110				ORF 1a			1
NSP3:nca:3093:3104	nsp3	ADRP, Papain-like proteinase, transmembrane domain 1	3093-3104	3093	3104				ORF 1a			1
NSP3:nca:3094:3102	nsp3	ADRP, Papain-like proteinase, transmembrane domain 1	3094-3102	3094	3102				ORF 1a			1
NSP3:nca:3098:3112	nsp3	ADRP, Papain-like proteinase, transmembrane domain 1	3098-3112	3098	3112	127-131	127	131	ORF 1a	945	949	1
NSP3:nca:3104:3109	nsp3	ADRP, Papain-like proteinase, transmembrane domain 1	3104-3109	3104	3109	129-130	129	130	ORF 1a	947	948	1
NSP3:nca:3122:3124	nsp3	ADRP, Papain-like proteinase, transmembrane domain 1	3122-3124	3122	3124	135	135	135	ORF 1a	953	953	1
NSP3:nca:3126:3128	nsp3	ADRP, Papain-like proteinase, transmembrane domain 1	3126-3128	3126	3128				ORF 1a			1
NSP3:nca:3162:3164	nsp3	ADRP, Papain-like proteinase, transmembrane domain 1	3162-3164	3162	3164				ORF 1a			1
NSP3:nca:3206:3208	nsp3	ADRP, Papain-like proteinase, transmembrane domain 1	3206-3208	3206	3208	163	163	163	ORF 1a	981	981	1
NSP3:nca:3207:3257	nsp3	ADRP, Papain-like proteinase, transmembrane domain 1	3207-3257	3207	3257				ORF 1a			1
NSP3:nca:3214:3231	nsp3	ADRP, Papain-like proteinase, transmembrane domain 1	3214-3231	3214	3231				ORF 1a			1
NSP3:nca:3217:3288	nsp3	ADRP, Papain-like proteinase, transmembrane domain 1	3217-3288	3217	3288				ORF 1a			1
NSP3:nca:3218:3259	nsp3	ADRP, Papain-like proteinase, transmembrane domain 1	3218-3259	3218	3259	167-180	167	180	ORF 1a	985	998	1
NSP3:nca:3230:3250	nsp3	ADRP, Papain-like proteinase, transmembrane domain 1	3230-3250	3230	3250	171-177	171	177	ORF 1a	989	995	1
NSP3:nca:3236:3256	nsp3	ADRP, Papain-like proteinase, transmembrane domain 1	3236-3256	3236	3256	173-179	173	179	ORF 1a	991	997	1
NSP3:nca:3251:3334	nsp3	ADRP, Papain-like proteinase, transmembrane domain 1	3251-3334	3251	3334	178-205	178	205	ORF 1a	996	1023	1
NSP3:nca:3256:3324	nsp3	ADRP, Papain-like proteinase, transmembrane domain 1	3256-3324	3256	3324				ORF 1a			1
NSP3:nca:3256:3345	nsp3	ADRP, Papain-like proteinase, transmembrane domain 1	3256-3345	3256	3345				ORF 1a			1
NSP3:nca:3259:3339	nsp3	ADRP, Papain-like proteinase, transmembrane domain 1	3259-3339	3259	3339				ORF 1a			1
NSP3:nca:3263:3328	nsp3	ADRP, Papain-like proteinase, transmembrane domain 1	3263-3328	3263	3328	182-203	182	203	ORF 1a	1000	1021	1
NSP3:nca:3266:3328	nsp3	ADRP, Papain-like proteinase, transmembrane domain 1	3266-3328	3266	3328	183-203	183	203	ORF 1a	1001	1021	1
NSP3:nca:3269:3328	nsp3	ADRP, Papain-like proteinase, transmembrane domain 1	3269-3328	3269	3328	184-203	184	203	ORF 1a	1002	1021	1
NSP3:nca:3270:3272	nsp3	ADRP, Papain-like proteinase, transmembrane domain 1	3270-3272	3270	3272				ORF 1a			1
NSP3:nca:3270:3287	nsp3	ADRP, Papain-like proteinase, transmembrane domain 1	3270-3287	3270	3287				ORF 1a			1
NSP3:nca:3270:3323	nsp3	ADRP, Papain-like proteinase, transmembrane domain 1	3270-3323	3270	3323				ORF 1a			1
NSP3:nca:3271:3342	nsp3	ADRP, Papain-like proteinase, transmembrane domain 1	3271-3342	3271	3342				ORF 1a			1
NSP3:nca:3281:3301	nsp3	ADRP, Papain-like proteinase, transmembrane domain 1	3281-3301	3281	3301	188-194	188	194	ORF 1a	1006	1012	1
NSP3:nca:3302:3307	nsp3	ADRP, Papain-like proteinase, transmembrane domain 1	3302-3307	3302	3307	195-196	195	196	ORF 1a	1013	1014	1
NSP3:nca:3303:3326	nsp3	ADRP, Papain-like proteinase, transmembrane domain 1	3303-3326	3303	3326				ORF 1a			1
NSP3:nca:3305:3313	nsp3	ADRP, Papain-like proteinase, transmembrane domain 1	3305-3313	3305	3313	196-198	196	198	ORF 1a	1014	1016	1
NSP3:nca:3308:3313	nsp3	ADRP, Papain-like proteinase, transmembrane domain 1	3308-3313	3308	3313	197-198	197	198	ORF 1a	1015	1016	1
NSP3:nca:3312:3323	nsp3	ADRP, Papain-like proteinase, transmembrane domain 1	3312-3323	3312	3323				ORF 1a			1
NSP3:nca:3312:3332	nsp3	ADRP, Papain-like proteinase, transmembrane domain 1	3312-3332	3312	3332				ORF 1a			1
NSP3:nca:3321:3332	nsp3	ADRP, Papain-like proteinase, transmembrane domain 1	3321-3332	3321	3332				ORF 1a			1
NSP3:nca:3329:3346	nsp3	ADRP, Papain-like proteinase, transmembrane domain 1	3329-3346	3329	3346	204-209	204	209	ORF 1a	1022	1027	1
NSP3:nca:3331:3333	nsp3	ADRP, Papain-like proteinase, transmembrane domain 1	3331-3333	3331	3333				ORF 1a			1
NSP3:nca:3333:3353	nsp3	ADRP, Papain-like proteinase, transmembrane domain 1	3333-3353	3333	3353				ORF 1a			1
NSP3:nca:3334:3345	nsp3	ADRP, Papain-like proteinase, transmembrane domain 1	3334-3345	3334	3345				ORF 1a			1
NSP3:nca:3334:3390	nsp3	ADRP, Papain-like proteinase, transmembrane domain 1	3334-3390	3334	3390				ORF 1a			1
NSP3:nca:3341:3346	nsp3	ADRP, Papain-like proteinase, transmembrane domain 1	3341-3346	3341	3346	208-209	208	209	ORF 1a	1026	1027	1
NSP3:nca:3343:3345	nsp3	ADRP, Papain-like proteinase, transmembrane domain 1	3343-3345	3343	3345				ORF 1a			1
NSP3:nca:3343:3351	nsp3	ADRP, Papain-like proteinase, transmembrane domain 1	3343-3351	3343	3351				ORF 1a			1
NSP3:nca:3349:3351	nsp3	ADRP, Papain-like proteinase, transmembrane domain 1	3349-3351	3349	3351				ORF 1a			1
NSP3:nca:3354:3356	nsp3	ADRP, Papain-like proteinase, transmembrane domain 1	3354-3356	3354	3356				ORF 1a			1
NSP3:nca:3426:3428	nsp3	ADRP, Papain-like proteinase, transmembrane domain 1	3426-3428	3426	3428				ORF 1a			1
NSP3:nca:3438:3440	nsp3	ADRP, Papain-like proteinase, transmembrane domain 1	3438-3440	3438	3440				ORF 1a			1
NSP3:nca:3526:3528	nsp3	ADRP, Papain-like proteinase, transmembrane domain 1	3526-3528	3526	3528				ORF 1a			1
NSP3:nca:3531:3578	nsp3	ADRP, Papain-like proteinase, transmembrane domain 1	3531-3578	3531	3578				ORF 1a			1
NSP3:nca:3532:3573	nsp3	ADRP, Papain-like proteinase, transmembrane domain 1	3532-3573	3532	3573				ORF 1a			1
NSP3:nca:3543:3551	nsp3	ADRP, Papain-like proteinase, transmembrane domain 1	3543-3551	3543	3551				ORF 1a			1
NSP3:nca:3543:3596	nsp3	ADRP, Papain-like proteinase, transmembrane domain 1	3543-3596	3543	3596				ORF 1a			1
NSP3:nca:3544:3564	nsp3	ADRP, Papain-like proteinase, transmembrane domain 1	3544-3564	3544	3564				ORF 1a			1
NSP3:nca:3547:3555	nsp3	ADRP, Papain-like proteinase, transmembrane domain 1	3547-3555	3547	3555				ORF 1a			1
NSP3:nca:3626:3631	nsp3	ADRP, Papain-like proteinase, transmembrane domain 1	3626-3631	3626	3631	303-304	303	304	ORF 1a	1121	1122	1
NSP3:nca:3630:3632	nsp3	ADRP, Papain-like proteinase, transmembrane domain 1	3630-3632	3630	3632				ORF 1a			1
NSP3:nca:3667:3675	nsp3	ADRP, Papain-like proteinase, transmembrane domain 1	3667-3675	3667	3675				ORF 1a			1
NSP3:nca:3670:3678	nsp3	ADRP, Papain-like proteinase, transmembrane domain 1	3670-3678	3670	3678				ORF 1a			1
NSP3:nca:3672:3680	nsp3	ADRP, Papain-like proteinase, transmembrane domain 1	3672-3680	3672	3680				ORF 1a			1
NSP3:nca:3680:3709	nsp3	ADRP, Papain-like proteinase, transmembrane domain 1	3680-3709	3680	3709	321-330	321	330	ORF 1a	1139	1148	1
NSP3:nca:3803:3805	nsp3	ADRP, Papain-like proteinase, transmembrane domain 1	3803-3805	3803	3805	362	362	362	ORF 1a	1180	1180	1
NSP3:nca:3829:4146	nsp3	ADRP, Papain-like proteinase, transmembrane domain 1	3829-4146	3829	4146				ORF 1a			1
NSP3:nca:3839:3874	nsp3	ADRP, Papain-like proteinase, transmembrane domain 1	3839-3874	3839	3874	374-385	374	385	ORF 1a	1192	1203	1
NSP3:nca:3848:3877	nsp3	ADRP, Papain-like proteinase, transmembrane domain 1	3848-3877	3848	3877	377-386	377	386	ORF 1a	1195	1204	1
NSP3:nca:3851:3892	nsp3	ADRP, Papain-like proteinase, transmembrane domain 1	3851-3892	3851	3892	378-391	378	391	ORF 1a	1196	1209	1
NSP3:nca:3867:3926	nsp3	ADRP, Papain-like proteinase, transmembrane domain 1	3867-3926	3867	3926				ORF 1a			1
NSP3:nca:3872:3898	nsp3	ADRP, Papain-like proteinase, transmembrane domain 1	3872-3898	3872	3898	385-393	385	393	ORF 1a	1203	1211	1
NSP3:nca:3875:3898	nsp3	ADRP, Papain-like proteinase, transmembrane domain 1	3875-3898	3875	3898	386-393	386	393	ORF 1a	1204	1211	1
NSP3:nca:3880:3897	nsp3	ADRP, Papain-like proteinase, transmembrane domain 1	3880-3897	3880	3897				ORF 1a			1
NSP3:nca:3880:3906	nsp3	ADRP, Papain-like proteinase, transmembrane domain 1	3880-3906	3880	3906				ORF 1a			1
NSP3:nca:3886:3906	nsp3	ADRP, Papain-like proteinase, transmembrane domain 1	3886-3906	3886	3906				ORF 1a			1
NSP3:nca:3887:3955	nsp3	ADRP, Papain-like proteinase, transmembrane domain 1	3887-3955	3887	3955	390-412	390	412	ORF 1a	1208	1230	1
NSP3:nca:3893:3949	nsp3	ADRP, Papain-like proteinase, transmembrane domain 1	3893-3949	3893	3949	392-410	392	410	ORF 1a	1210	1228	1
NSP3:nca:3898:3918	nsp3	ADRP, Papain-like proteinase, transmembrane domain 1	3898-3918	3898	3918				ORF 1a			1
NSP3:nca:3898:3951	nsp3	ADRP, Papain-like proteinase, transmembrane domain 1	3898-3951	3898	3951				ORF 1a			1
NSP3:nca:3900:3932	nsp3	ADRP, Papain-like proteinase, transmembrane domain 1	3900-3932	3900	3932				ORF 1a			1
NSP3:nca:3907:3918	nsp3	ADRP, Papain-like proteinase, transmembrane domain 1	3907-3918	3907	3918				ORF 1a			1
NSP3:nca:3908:3910	nsp3	ADRP, Papain-like proteinase, transmembrane domain 1	3908-3910	3908	3910	397	397	397	ORF 1a	1215	1215	1
NSP3:nca:3919:3981	nsp3	ADRP, Papain-like proteinase, transmembrane domain 1	3919-3981	3919	3981				ORF 1a			1
NSP3:nca:3924:3974	nsp3	ADRP, Papain-like proteinase, transmembrane domain 1	3924-3974	3924	3974				ORF 1a			1
NSP3:nca:3943:3960	nsp3	ADRP, Papain-like proteinase, transmembrane domain 1	3943-3960	3943	3960				ORF 1a			1
NSP3:nca:3953:3961	nsp3	ADRP, Papain-like proteinase, transmembrane domain 1	3953-3961	3953	3961	412-414	412	414	ORF 1a	1230	1232	1
NSP3:nca:3983:3985	nsp3	ADRP, Papain-like proteinase, transmembrane domain 1	3983-3985	3983	3985	422	422	422	ORF 1a	1240	1240	1
NSP3:nca:3986:4021	nsp3	ADRP, Papain-like proteinase, transmembrane domain 1	3986-4021	3986	4021	423-434	423	434	ORF 1a	1241	1252	1
NSP3:nca:4138:4146	nsp3	ADRP, Papain-like proteinase, transmembrane domain 1	4138-4146	4138	4146				ORF 1a			1
NSP3:nca:4155:4157	nsp3	ADRP, Papain-like proteinase, transmembrane domain 1	4155-4157	4155	4157				ORF 1a			1
NSP3:nca:4190:4192	nsp3	ADRP, Papain-like proteinase, transmembrane domain 1	4190-4192	4190	4192	491	491	491	ORF 1a	1309	1309	1
NSP3:nca:4200:4214	nsp3	ADRP, Papain-like proteinase, transmembrane domain 1	4200-4214	4200	4214				ORF 1a			1
NSP3:nca:4254:4256	nsp3	ADRP, Papain-like proteinase, transmembrane domain 1	4254-4256	4254	4256				ORF 1a			1
NSP3:nca:4440:4505	nsp3	ADRP, Papain-like proteinase, transmembrane domain 1	4440-4505	4440	4505				ORF 1a			1
NSP3:nca:4460:4462	nsp3	ADRP, Papain-like proteinase, transmembrane domain 1	4460-4462	4460	4462	581	581	581	ORF 1a	1399	1399	1
NSP3:nca:4491:4511	nsp3	ADRP, Papain-like proteinase, transmembrane domain 1	4491-4511	4491	4511				ORF 1a			1
NSP3:nca:4494:4505	nsp3	ADRP, Papain-like proteinase, transmembrane domain 1	4494-4505	4494	4505				ORF 1a			1
NSP3:nca:4497:4508	nsp3	ADRP, Papain-like proteinase, transmembrane domain 1	4497-4508	4497	4508				ORF 1a			1
NSP3:nca:4527:4556	nsp3	ADRP, Papain-like proteinase, transmembrane domain 1	4527-4556	4527	4556				ORF 1a			1
NSP3:nca:4531:4533	nsp3	ADRP, Papain-like proteinase, transmembrane domain 1	4531-4533	4531	4533				ORF 1a			1
NSP3:nca:4581:4592	nsp3	ADRP, Papain-like proteinase, transmembrane domain 1	4581-4592	4581	4592				ORF 1a			1
NSP3:nca:4629:4637	nsp3	ADRP, Papain-like proteinase, transmembrane domain 1	4629-4637	4629	4637				ORF 1a			1
NSP3:nca:4649:4651	nsp3	ADRP, Papain-like proteinase, transmembrane domain 1	4649-4651	4649	4651	644	644	644	ORF 1a	1462	1462	1
NSP3:nca:4650:4685	nsp3	ADRP, Papain-like proteinase, transmembrane domain 1	4650-4685	4650	4685				ORF 1a			1
NSP3:nca:4656:4658	nsp3	ADRP, Papain-like proteinase, transmembrane domain 1	4656-4658	4656	4658				ORF 1a			1
NSP3:nca:4696:4698	nsp3	ADRP, Papain-like proteinase, transmembrane domain 1	4696-4698	4696	4698				ORF 1a			1
NSP3:nca:4823:4825	nsp3	ADRP, Papain-like proteinase, transmembrane domain 1	4823-4825	4823	4825	702	702	702	ORF 1a	1520	1520	1
NSP3:nca:4837:4923	nsp3	ADRP, Papain-like proteinase, transmembrane domain 1	4837-4923	4837	4923				ORF 1a			1
NSP3:nca:4874:4903	nsp3	ADRP, Papain-like proteinase, transmembrane domain 1	4874-4903	4874	4903	719-728	719	728	ORF 1a	1537	1546	1
NSP3:nca:5038:5040	nsp3	ADRP, Papain-like proteinase, transmembrane domain 1	5038-5040	5038	5040				ORF 1a			1
NSP3:nca:5184:5195	nsp3	ADRP, Papain-like proteinase, transmembrane domain 1	5184-5195	5184	5195				ORF 1a			1
NSP3:nca:5419:5421	nsp3	ADRP, Papain-like proteinase, transmembrane domain 1	5419-5421	5419	5421				ORF 1a			1
NSP3:nca:5584:5586	nsp3	ADRP, Papain-like proteinase, transmembrane domain 1	5584-5586	5584	5586				ORF 1a			1
NSP3:nca:5719:5730	nsp3	ADRP, Papain-like proteinase, transmembrane domain 1	5719-5730	5719	5730				ORF 1a			1
NSP3:nca:5904:5909	nsp3	ADRP, Papain-like proteinase, transmembrane domain 1	5904-5909	5904	5909				ORF 1a			1
NSP3:nca:5907:5909	nsp3	ADRP, Papain-like proteinase, transmembrane domain 1	5907-5909	5907	5909				ORF 1a			1
NSP3:nca:5910:5912	nsp3	ADRP, Papain-like proteinase, transmembrane domain 1	5910-5912	5910	5912				ORF 1a			1
NSP3:nca:5958:5960	nsp3	ADRP, Papain-like proteinase, transmembrane domain 1	5958-5960	5958	5960				ORF 1a			1
NSP3:nca:5976:5981	nsp3	ADRP, Papain-like proteinase, transmembrane domain 1	5976-5981	5976	5981				ORF 1a			1
NSP3:nca:5980:5982	nsp3	ADRP, Papain-like proteinase, transmembrane domain 1	5980-5982	5980	5982				ORF 1a			1
NSP3:nca:6042:6179	nsp3	ADRP, Papain-like proteinase, transmembrane domain 1	6042-6179	6042	6179				ORF 1a			1
NSP3:nca:6045:6062	nsp3	ADRP, Papain-like proteinase, transmembrane domain 1	6045-6062	6045	6062				ORF 1a			1
NSP3:nca:6046:6048	nsp3	ADRP, Papain-like proteinase, transmembrane domain 1	6046-6048	6046	6048				ORF 1a			1
NSP3:nca:6100:6102	nsp3	ADRP, Papain-like proteinase, transmembrane domain 1	6100-6102	6100	6102				ORF 1a			1
NSP3:nca:6174:6179	nsp3	ADRP, Papain-like proteinase, transmembrane domain 1	6174-6179	6174	6179				ORF 1a			1
NSP3:nca:6175:6177	nsp3	ADRP, Papain-like proteinase, transmembrane domain 1	6175-6177	6175	6177				ORF 1a			1
NSP3:nca:6335:6352	nsp3	ADRP, Papain-like proteinase, transmembrane domain 1	6335-6352	6335	6352	1206-1211	1206	1211	ORF 1a	2024	2029	1
NSP3:nca:6341:6373	nsp3	ADRP, Papain-like proteinase, transmembrane domain 1	6341-6373	6341	6373	1208-1218	1208	1218	ORF 1a	2026	2036	1
NSP3:nca:6344:6349	nsp3	ADRP, Papain-like proteinase, transmembrane domain 1	6344-6349	6344	6349	1209-1210	1209	1210	ORF 1a	2027	2028	1
NSP3:nca:6345:6395	nsp3	ADRP, Papain-like proteinase, transmembrane domain 1	6345-6395	6345	6395				ORF 1a			1
NSP3:nca:6349:6354	nsp3	ADRP, Papain-like proteinase, transmembrane domain 1	6349-6354	6349	6354				ORF 1a			1
NSP3:nca:6354:6425	nsp3	ADRP, Papain-like proteinase, transmembrane domain 1	6354-6425	6354	6425				ORF 1a			1
NSP3:nca:6362:6379	nsp3	ADRP, Papain-like proteinase, transmembrane domain 1	6362-6379	6362	6379	1215-1220	1215	1220	ORF 1a	2033	2038	1
NSP3:nca:6364:6369	nsp3	ADRP, Papain-like proteinase, transmembrane domain 1	6364-6369	6364	6369				ORF 1a			1
NSP3:nca:6372:6380	nsp3	ADRP, Papain-like proteinase, transmembrane domain 1	6372-6380	6372	6380				ORF 1a			1
NSP3:nca:6373:6402	nsp3	ADRP, Papain-like proteinase, transmembrane domain 1	6373-6402	6373	6402				ORF 1a			1
NSP3:nca:6374:6397	nsp3	ADRP, Papain-like proteinase, transmembrane domain 1	6374-6397	6374	6397	1219-1226	1219	1226	ORF 1a	2037	2044	1
NSP3:nca:6396:6416	nsp3	ADRP, Papain-like proteinase, transmembrane domain 1	6396-6416	6396	6416				ORF 1a			1
NSP3:nca:6398:6421	nsp3	ADRP, Papain-like proteinase, transmembrane domain 1	6398-6421	6398	6421	1227-1234	1227	1234	ORF 1a	2045	2052	1
NSP3:nca:6405:6434	nsp3	ADRP, Papain-like proteinase, transmembrane domain 1	6405-6434	6405	6434				ORF 1a			1
NSP3:nca:6421:6510	nsp3	ADRP, Papain-like proteinase, transmembrane domain 1	6421-6510	6421	6510				ORF 1a			1
NSP3:nca:6470:6472	nsp3	ADRP, Papain-like proteinase, transmembrane domain 1	6470-6472	6470	6472	1251	1251	1251	ORF 1a	2069	2069	1
NSP3:nca:6492:6494	nsp3	ADRP, Papain-like proteinase, transmembrane domain 1	6492-6494	6492	6494				ORF 1a			1
NSP3:nca:6504:6521	nsp3	ADRP, Papain-like proteinase, transmembrane domain 1	6504-6521	6504	6521				ORF 1a			1
NSP3:nca:6508:6522	nsp3	ADRP, Papain-like proteinase, transmembrane domain 1	6508-6522	6508	6522				ORF 1a			1
NSP3:nca:6516:6521	nsp3	ADRP, Papain-like proteinase, transmembrane domain 1	6516-6521	6516	6521				ORF 1a			1
NSP3:nca:6517:6519	nsp3	ADRP, Papain-like proteinase, transmembrane domain 1	6517-6519	6517	6519				ORF 1a			1
NSP3:nca:6517:6525	nsp3	ADRP, Papain-like proteinase, transmembrane domain 1	6517-6525	6517	6525				ORF 1a			1
NSP3:nca:6517:6573	nsp3	ADRP, Papain-like proteinase, transmembrane domain 1	6517-6573	6517	6573				ORF 1a			1
NSP3:nca:6522:6563	nsp3	ADRP, Papain-like proteinase, transmembrane domain 1	6522-6563	6522	6563				ORF 1a			1
NSP3:nca:6524:6541	nsp3	ADRP, Papain-like proteinase, transmembrane domain 1	6524-6541	6524	6541	1269-1274	1269	1274	ORF 1a	2087	2092	1
NSP3:nca:6535:6759	nsp3	ADRP, Papain-like proteinase, transmembrane domain 1	6535-6759	6535	6759				ORF 1a			1
NSP3:nca:6538:6897	nsp3	ADRP, Papain-like proteinase, transmembrane domain 1	6538-6897	6538	6897				ORF 1a			1
NSP3:nca:6544:6597	nsp3	ADRP, Papain-like proteinase, transmembrane domain 1	6544-6597	6544	6597				ORF 1a			1
NSP3:nca:6552:6602	nsp3	ADRP, Papain-like proteinase, transmembrane domain 1	6552-6602	6552	6602				ORF 1a			1
NSP3:nca:6562:6612	nsp3	ADRP, Papain-like proteinase, transmembrane domain 1	6562-6612	6562	6612				ORF 1a			1
NSP3:nca:6564:6575	nsp3	ADRP, Papain-like proteinase, transmembrane domain 1	6564-6575	6564	6575				ORF 1a			1
NSP3:nca:6573:6575	nsp3	ADRP, Papain-like proteinase, transmembrane domain 1	6573-6575	6573	6575				ORF 1a			1
NSP3:nca:6575:6622	nsp3	ADRP, Papain-like proteinase, transmembrane domain 1	6575-6622	6575	6622	1286-1301	1286	1301	ORF 1a	2104	2119	1
NSP3:nca:6591:6602	nsp3	ADRP, Papain-like proteinase, transmembrane domain 1	6591-6602	6591	6602				ORF 1a			1
NSP3:nca:6601:6603	nsp3	ADRP, Papain-like proteinase, transmembrane domain 1	6601-6603	6601	6603				ORF 1a			1
NSP3:nca:6604:6606	nsp3	ADRP, Papain-like proteinase, transmembrane domain 1	6604-6606	6604	6606				ORF 1a			1
NSP3:nca:6616:6687	nsp3	ADRP, Papain-like proteinase, transmembrane domain 1	6616-6687	6616	6687				ORF 1a			1
NSP3:nca:6625:6669	nsp3	ADRP, Papain-like proteinase, transmembrane domain 1	6625-6669	6625	6669				ORF 1a			1
NSP3:nca:6647:6649	nsp3	ADRP, Papain-like proteinase, transmembrane domain 1	6647-6649	6647	6649	1310	1310	1310	ORF 1a	2128	2128	1
NSP3:nca:6649:6672	nsp3	ADRP, Papain-like proteinase, transmembrane domain 1	6649-6672	6649	6672				ORF 1a			1
NSP3:nca:6650:6733	nsp3	ADRP, Papain-like proteinase, transmembrane domain 1	6650-6733	6650	6733	1311-1338	1311	1338	ORF 1a	2129	2156	1
NSP3:nca:6653:6670	nsp3	ADRP, Papain-like proteinase, transmembrane domain 1	6653-6670	6653	6670	1312-1317	1312	1317	ORF 1a	2130	2135	1
NSP3:nca:6654:6677	nsp3	ADRP, Papain-like proteinase, transmembrane domain 1	6654-6677	6654	6677				ORF 1a			1
NSP3:nca:6658:6675	nsp3	ADRP, Papain-like proteinase, transmembrane domain 1	6658-6675	6658	6675				ORF 1a			1
NSP3:nca:6682:6702	nsp3	ADRP, Papain-like proteinase, transmembrane domain 1	6682-6702	6682	6702				ORF 1a			1
NSP3:nca:6708:6734	nsp3	ADRP, Papain-like proteinase, transmembrane domain 1	6708-6734	6708	6734				ORF 1a			1
NSP3:nca:6776:6790	nsp3	ADRP, Papain-like proteinase, transmembrane domain 1	6776-6790	6776	6790	1353-1357	1353	1357	ORF 1a	2171	2175	1
NSP3:nca:6838:6969	nsp3	ADRP, Papain-like proteinase, transmembrane domain 1	6838-6969	6838	6969				ORF 1a			1
NSP3:nca:6843:6851	nsp3	ADRP, Papain-like proteinase, transmembrane domain 1	6843-6851	6843	6851				ORF 1a			1
NSP3:nca:6844:6867	nsp3	ADRP, Papain-like proteinase, transmembrane domain 1	6844-6867	6844	6867				ORF 1a			1
NSP3:nca:6845:6859	nsp3	ADRP, Papain-like proteinase, transmembrane domain 1	6845-6859	6845	6859	1376-1380	1376	1380	ORF 1a	2194	2198	1
NSP3:nca:6846:6881	nsp3	ADRP, Papain-like proteinase, transmembrane domain 1	6846-6881	6846	6881				ORF 1a			1
NSP3:nca:6847:6885	nsp3	ADRP, Papain-like proteinase, transmembrane domain 1	6847-6885	6847	6885				ORF 1a			1
NSP3:nca:6853:6858	nsp3	ADRP, Papain-like proteinase, transmembrane domain 1	6853-6858	6853	6858				ORF 1a			1
NSP3:nca:6873:7034	nsp3	ADRP, Papain-like proteinase, transmembrane domain 1	6873-7034	6873	7034				ORF 1a			1
NSP3:nca:6898:6924	nsp3	ADRP, Papain-like proteinase, transmembrane domain 1	6898-6924	6898	6924				ORF 1a			1
NSP3:nca:6944:6949	nsp3	ADRP, Papain-like proteinase, transmembrane domain 1	6944-6949	6944	6949	1409-1410	1409	1410	ORF 1a	2227	2228	1
NSP3:nca:6944:6952	nsp3	ADRP, Papain-like proteinase, transmembrane domain 1	6944-6952	6944	6952	1409-1411	1409	1411	ORF 1a	2227	2229	1
NSP3:nca:6965:6973	nsp3	ADRP, Papain-like proteinase, transmembrane domain 1	6965-6973	6965	6973	1416-1418	1416	1418	ORF 1a			1
NSP3:nca:7002:7112	nsp3	ADRP, Papain-like proteinase, transmembrane domain 1	7002-7112	7002	7112				ORF 1a			1
NSP3:nca:7017:7061	nsp3	ADRP, Papain-like proteinase, transmembrane domain 1	7017-7061	7017	7061				ORF 1a			1
NSP3:nca:7020:7022	nsp3	ADRP, Papain-like proteinase, transmembrane domain 1	7020-7022	7020	7022				ORF 1a			1
NSP3:nca:7021:7032	nsp3	ADRP, Papain-like proteinase, transmembrane domain 1	7021-7032	7021	7032				ORF 1a			1
NSP3:nca:7056:7058	nsp3	ADRP, Papain-like proteinase, transmembrane domain 1	7056-7058	7056	7058				ORF 1a			1
NSP3:nca:7056:7061	nsp3	ADRP, Papain-like proteinase, transmembrane domain 1	7056-7061	7056	7061				ORF 1a			1
NSP3:nca:7092:7103	nsp3	ADRP, Papain-like proteinase, transmembrane domain 1	7092-7103	7092	7103				ORF 1a			1
NSP3:nca:7111:7119	nsp3	ADRP, Papain-like proteinase, transmembrane domain 1	7111-7119	7111	7119				ORF 1a			1
NSP3:nca:7113:7115	nsp3	ADRP, Papain-like proteinase, transmembrane domain 1	7113-7115	7113	7115				ORF 1a			1
NSP3:nca:7117:7119	nsp3	ADRP, Papain-like proteinase, transmembrane domain 1	7117-7119	7117	7119				ORF 1a			1
NSP3:nca:7226:7246	nsp3	ADRP, Papain-like proteinase, transmembrane domain 1	7226-7246	7226	7246	1503-1509	1503	1509	ORF 1a	2321	2327	1
NSP3:nca:7233:7235	nsp3	ADRP, Papain-like proteinase, transmembrane domain 1	7233-7235	7233	7235				ORF 1a			1
NSP3:nca:7252:7257	nsp3	ADRP, Papain-like proteinase, transmembrane domain 1	7252-7257	7252	7257				ORF 1a			1
NSP3:nca:7273:7365	nsp3	ADRP, Papain-like proteinase, transmembrane domain 1	7273-7365	7273	7365				ORF 1a			1
NSP3:nca:7286:7327	nsp3	ADRP, Papain-like proteinase, transmembrane domain 1	7286-7327	7286	7327	1523-1536	1523	1536	ORF 1a	2341	2354	1
NSP3:nca:7287:7364	nsp3	ADRP, Papain-like proteinase, transmembrane domain 1	7287-7364	7287	7364				ORF 1a			1
NSP3:nca:7307:7315	nsp3	ADRP, Papain-like proteinase, transmembrane domain 1	7307-7315	7307	7315	1530-1532	1530	1532	ORF 1a	2348	2350	1
NSP3:nca:7330:7332	nsp3	ADRP, Papain-like proteinase, transmembrane domain 1	7330-7332	7330	7332				ORF 1a			1
NSP3:nca:7435:7437	nsp3	ADRP, Papain-like proteinase, transmembrane domain 1	7435-7437	7435	7437				ORF 1a			1
NSP3:nca:7667:7675	nsp3	ADRP, Papain-like proteinase, transmembrane domain 1	7667-7675	7667	7675	1650-1652	1650	1652	ORF 1a	2468	2470	1
NSP3:nca:7700:7744	nsp3	ADRP, Papain-like proteinase, transmembrane domain 1	7700-7744	7700	7744	1661-1675	1661	1675	ORF 1a	2479	2493	1
NSP3:nca:7703:7729	nsp3	ADRP, Papain-like proteinase, transmembrane domain 1	7703-7729	7703	7729	1662-1670	1662	1670	ORF 1a	2480	2488	1
NSP3:nca:7852:7854	nsp3	ADRP, Papain-like proteinase, transmembrane domain 1	7852-7854	7852	7854				ORF 1a			1
NSP3:nca:7922:7942	nsp3	ADRP, Papain-like proteinase, transmembrane domain 1	7922-7942	7922	7942	1735-1741	1735	1741	ORF 1a	2553	2559	1
NSP3:nca:8210:8251	nsp3	ADRP, Papain-like proteinase, transmembrane domain 1	8210-8251	8210	8251	1831-1844	1831	1844	ORF 1a	2649	2662	1
NSP3:nca:8240:8242	nsp3	ADRP, Papain-like proteinase, transmembrane domain 1	8240-8242	8240	8242	1841	1841	1841	ORF 1a	2659	2659	1
ORF_1a:nca:8346:8453	ORF 1a		8346-8453	8346	8453							1
ORF_1ab:nca:8346:8453	ORF 1ab		8346-8453	8346	8453							1
NSP3:nca:8354:8356	nsp3	ADRP, Papain-like proteinase, transmembrane domain 1	8354-8356	8354	8356	1879	1879	1879	ORF 1a	2697	2697	1
NSP3:nca:8426:8485	nsp3	ADRP, Papain-like proteinase, transmembrane domain 1	8426-8485	8426	8485	1903-1922	1903	1922	ORF 1a	2721	2740	1
ORF_1a:nca:8477:8566	ORF 1a		8477-8566	8477	8566	2738-2767	2738	2767				1
ORF_1ab:nca:8477:8566	ORF 1ab		8477-8566	8477	8566	2738-2767	2738	2767				1
ORF_1a:nca:8549:8704	ORF 1a		8549-8704	8549	8704	2762-2813	2762	2813				1
ORF_1ab:nca:8549:8704	ORF 1ab		8549-8704	8549	8704	2762-2813	2762	2813				1
NSP4:nca:8562:8564	nsp4	Transmembrane domain 2	8562-8564	8562	8564				ORF 1a			1
NSP4:nca:8572:8574	nsp4	Transmembrane domain 2	8572-8574	8572	8574				ORF 1a			1
NSP4:nca:8583:8600	nsp4	Transmembrane domain 2	8583-8600	8583	8600				ORF 1a			1
NSP4:nca:8586:8591	nsp4	Transmembrane domain 2	8586-8591	8586	8591				ORF 1a			1
NSP4:nca:8592:8597	nsp4	Transmembrane domain 2	8592-8597	8592	8597				ORF 1a			1
NSP4:nca:8592:8603	nsp4	Transmembrane domain 2	8592-8603	8592	8603				ORF 1a			1
NSP4:nca:8650:8721	nsp4	Transmembrane domain 2	8650-8721	8650	8721				ORF 1a			1
NSP4:nca:8898:8900	nsp4	Transmembrane domain 2	8898-8900	8898	8900				ORF 1a			1
NSP4:nca:8911:8913	nsp4	Transmembrane domain 2	8911-8913	8911	8913				ORF 1a			1
NSP4:nca:8920:8958	nsp4	Transmembrane domain 2	8920-8958	8920	8958				ORF 1a			1
NSP4:nca:8920:8985	nsp4	Transmembrane domain 2	8920-8985	8920	8985				ORF 1a			1
NSP4:nca:8921:8923	nsp4	Transmembrane domain 2	8921-8923	8921	8923	123	123	123	ORF 1a	2886	2886	1
NSP4:nca:9020:9166	nsp4	Transmembrane domain 2	9020-9166	9020	9166	156-204	156	204	ORF 1a	2919	2967	1
NSP4:nca:9039:9041	nsp4	Transmembrane domain 2	9039-9041	9039	9041				ORF 1a			1
NSP4:nca:9061:9063	nsp4	Transmembrane domain 2	9061-9063	9061	9063				ORF 1a			1
NSP4:nca:9291:9293	nsp4	Transmembrane domain 2	9291-9293	9291	9293				ORF 1a			1
NSP4:nca:9338:9346	nsp4	Transmembrane domain 2	9338-9346	9338	9346	262-264	262	264	ORF 1a	3025	3027	1
NSP4:nca:9448:9450	nsp4	Transmembrane domain 2	9448-9450	9448	9450				ORF 1a			1
NSP4:nca:9455:9469	nsp4	Transmembrane domain 2	9455-9469	9455	9469	301-305	301	305	ORF 1a	3064	3068	1
NSP4:nca:9456:9521	nsp4	Transmembrane domain 2	9456-9521	9456	9521				ORF 1a			1
NSP4:nca:9458:9682	nsp4	Transmembrane domain 2	9458-9682	9458	9682	302-376	302	376	ORF 1a	3065	3139	1
NSP4:nca:9460:9462	nsp4	Transmembrane domain 2	9460-9462	9460	9462				ORF 1a			1
NSP4:nca:9461:9466	nsp4	Transmembrane domain 2	9461-9466	9461	9466	303-304	303	304	ORF 1a	3066	3067	1
NSP4:nca:9461:9472	nsp4	Transmembrane domain 2	9461-9472	9461	9472	303-306	303	306	ORF 1a	3066	3069	1
NSP4:nca:9469:9546	nsp4	Transmembrane domain 2	9469-9546	9469	9546				ORF 1a			1
NSP4:nca:9495:9545	nsp4	Transmembrane domain 2	9495-9545	9495	9545				ORF 1a			1
NSP4:nca:9500:9502	nsp4	Transmembrane domain 2	9500-9502	9500	9502	316	316	316	ORF 1a	3079	3079	1
NSP4:nca:9503:9529	nsp4	Transmembrane domain 2	9503-9529	9503	9529	317-325	317	325	ORF 1a	3080	3088	1
NSP4:nca:9507:9560	nsp4	Transmembrane domain 2	9507-9560	9507	9560				ORF 1a			1
NSP4:nca:9526:9528	nsp4	Transmembrane domain 2	9526-9528	9526	9528				ORF 1a			1
NSP4:nca:9532:9552	nsp4	Transmembrane domain 2	9532-9552	9532	9552				ORF 1a			1
NSP4:nca:9541:9573	nsp4	Transmembrane domain 2	9541-9573	9541	9573				ORF 1a			1
NSP4:nca:9555:9560	nsp4	Transmembrane domain 2	9555-9560	9555	9560				ORF 1a			1
NSP4:nca:9605:9628	nsp4	Transmembrane domain 2	9605-9628	9605	9628	351-358	351	358	ORF 1a	3114	3121	1
NSP4:nca:9616:9639	nsp4	Transmembrane domain 2	9616-9639	9616	9639				ORF 1a			1
NSP4:nca:9646:9651	nsp4	Transmembrane domain 2	9646-9651	9646	9651				ORF 1a			1
NSP4:nca:9646:9660	nsp4	Transmembrane domain 2	9646-9660	9646	9660				ORF 1a			1
NSP4:nca:9656:9658	nsp4	Transmembrane domain 2	9656-9658	9656	9658	368	368	368	ORF 1a	3131	3131	1
NSP4:nca:9662:9673	nsp4	Transmembrane domain 2	9662-9673	9662	9673	370-373	370	373	ORF 1a	3133	3136	1
NSP4:nca:9696:9698	nsp4	Transmembrane domain 2	9696-9698	9696	9698				ORF 1a			1
NSP4:nca:9705:9770	nsp4	Transmembrane domain 2	9705-9770	9705	9770				ORF 1a			1
NSP4:nca:9721:9735	nsp4	Transmembrane domain 2	9721-9735	9721	9735				ORF 1a			1
NSP4:nca:9851:9859	nsp4	Transmembrane domain 2	9851-9859	9851	9859	433-435	433	435	ORF 1a	3196	3198	1
NSP5:nca:10210:10212	nsp5	3C-like proteinase	10210-10212	10210	10212				ORF 1a			1
NSP5:nca:10266:10268	nsp5	3C-like proteinase	10266-10268	10266	10268				ORF 1a			1
NSP5:nca:10302:10304	nsp5	3C-like proteinase	10302-10304	10302	10304				ORF 1a			1
NSP5:nca:10373:10375	nsp5	3C-like proteinase	10373-10375	10373	10375	107	107	107	ORF 1a	3370	3370	1
NSP5:nca:10505:10507	nsp5	3C-like proteinase	10505-10507	10505	10507	151	151	151	ORF 1a	3414	3414	1
NSP5:nca:10536:10562	nsp5	3C-like proteinase	10536-10562	10536	10562				ORF 1a			1
NSP5:nca:10716:10718	nsp5	3C-like proteinase	10716-10718	10716	10718				ORF 1a			1
NSP5:nca:10727:10729	nsp5	3C-like proteinase	10727-10729	10727	10729	225	225	225	ORF 1a	3488	3488	1
NSP5:nca:10743:10793	nsp5	3C-like proteinase	10743-10793	10743	10793				ORF 1a			1
NSP5:nca:10815:10823	nsp5	3C-like proteinase	10815-10823	10815	10823				ORF 1a			1
NSP5:nca:10910:10912	nsp5	3C-like proteinase	10910-10912	10910	10912	286	286	286	ORF 1a	3549	3549	1
NSP6:nca:11072:11074	nsp6	Putative transmembrane domain	11072-11074	11072	11074	34	34	34	ORF 1a	3603	3603	1
NSP6:nca:11075:11083	nsp6	Putative transmembrane domain	11075-11083	11075	11083	35-37	35	37	ORF 1a	3604	3606	1
NSP6:nca:11107:11115	nsp6	Putative transmembrane domain	11107-11115	11107	11115				ORF 1a			1
NSP6:nca:11107:11124	nsp6	Putative transmembrane domain	11107-11124	11107	11124				ORF 1a			1
NSP6:nca:11265:11273	nsp6	Putative transmembrane domain	11265-11273	11265	11273				ORF 1a			1
NSP6:nca:11275:11283	nsp6	Putative transmembrane domain	11275-11283	11275	11283				ORF 1a			1
NSP6:nca:11278:11280	nsp6	Putative transmembrane domain	11278-11280	11278	11280				ORF 1a			1
NSP6:nca:11280:11291	nsp6	Putative transmembrane domain	11280-11291	11280	11291				ORF 1a			1
NSP6:nca:11281:11283	nsp6	Putative transmembrane domain	11281-11283	11281	11283				ORF 1a			1
NSP6:nca:11284:11289	nsp6	Putative transmembrane domain	11284-11289	11284	11289				ORF 1a			1
NSP6:nca:11289:11291	nsp6	Putative transmembrane domain	11289-11291	11289	11291				ORF 1a			1
NSP6:nca:11292:11294	nsp6	Putative transmembrane domain	11292-11294	11292	11294				ORF 1a			1
NSP6:nca:11298:11306	nsp6	Putative transmembrane domain	11298-11306	11298	11306				ORF 1a			1
NSP6:nca:11486:11500	nsp6	Putative transmembrane domain	11486-11500	11486	11500	172-176	172	176	ORF 1a	3741	3745	1
NSP6:nca:11490:11492	nsp6	Putative transmembrane domain	11490-11492	11490	11492				ORF 1a			1
NSP6:nca:11547:11555	nsp6	Putative transmembrane domain	11547-11555	11547	11555				ORF 1a			1
NSP6:nca:11563:11682	nsp6	Putative transmembrane domain	11563-11682	11563	11682				ORF 1a			1
NSP6:nca:11570:11572	nsp6	Putative transmembrane domain	11570-11572	11570	11572	200	200	200	ORF 1a	3769	3769	1
NSP6:nca:11571:11582	nsp6	Putative transmembrane domain	11571-11582	11571	11582				ORF 1a			1
NSP6:nca:11584:11610	nsp6	Putative transmembrane domain	11584-11610	11584	11610				ORF 1a			1
NSP6:nca:11606:11680	nsp6	Putative transmembrane domain	11606-11680	11606	11680	212-236	212	236	ORF 1a	3781	3805	1
NSP6:nca:11632:11643	nsp6	Putative transmembrane domain	11632-11643	11632	11643				ORF 1a			1
NSP6:nca:11789:11791	nsp6	Putative transmembrane domain	11789-11791	11789	11791	273	273	273	ORF 1a	3842	3842	1
NSP7:nca:12039:12044	nsp7		12039-12044	12039	12044				ORF 1a			1
NSP8:nca:12127:12204	nsp8	Putative primase	12127-12204	12127	12204				ORF 1a			1
NSP8:nca:12189:12194	nsp8	Putative primase	12189-12194	12189	12194				ORF 1a			1
NSP8:nca:12235:12237	nsp8	Putative primase	12235-12237	12235	12237				ORF 1a			1
NSP8:nca:12244:12246	nsp8	Putative primase	12244-12246	12244	12246				ORF 1a			1
NSP8:nca:12270:12272	nsp8	Putative primase	12270-12272	12270	12272				ORF 1a			1
NSP8:nca:12437:12439	nsp8	Putative primase	12437-12439	12437	12439	116	116	116	ORF 1a	4058	4058	1
NSP8:nca:12597:12605	nsp8	Putative primase	12597-12605	12597	12605				ORF 1a			1
NSP8:nca:12603:12605	nsp8	Putative primase	12603-12605	12603	12605				ORF 1a			1
NSP9:nca:12713:12724	nsp9	ssRNA-binding protein	12713-12724	12713	12724	10-13	10	13	ORF 1a	4150	4153	1
NSP9:nca:12713:12748	nsp9	ssRNA-binding protein	12713-12748	12713	12748	10-21	10	21	ORF 1a	4150	4161	1
NSP9:nca:12777:12782	nsp9	ssRNA-binding protein	12777-12782	12777	12782				ORF 1a			1
NSP9:nca:12874:12876	nsp9	ssRNA-binding protein	12874-12876	12874	12876				ORF 1a			1
NSP10:nca:13090:13092	nsp10		13090-13092	13090	13092				ORF 1a			1
NSP10:nca:13143:13145	nsp10		13143-13145	13143	13145				ORF 1a			1
NSP10:nca:13378:13383	nsp10		13378-13383	13378	13383				ORF 1a			1
ORF_1a:nca:13443:13445	ORF 1a		13443-13445	13443	13445							1
ORF_1ab:nca:13443:13445	ORF 1ab		13443-13445	13443	13445							1
NSP11:nca:13445:13447	nsp11		13445-13447	13445	13447	2	2	2	ORF 1a	4394	4394	1
NSP12:nca:13445:13447	nsp12	RNA-dependent RNA polymerase	13445-13447	13445	13447	2	2	2	ORF 1ab	4394	4394	1
NSP12:nca:13482:13511	nsp12	RNA-dependent RNA polymerase	13482-13511	13482	13511				ORF 1ab			1
NSP12:nca:13483:13494	nsp12	RNA-dependent RNA polymerase	13483-13494	13483	13494	15-18	15	18	ORF 1ab	4407	4410	1
NSP12:nca:13498:13533	nsp12	RNA-dependent RNA polymerase	13498-13533	13498	13533	20-31	20	31	ORF 1ab			1
NSP12:nca:13621:13623	nsp12	RNA-dependent RNA polymerase	13621-13623	13621	13623	61	61	61	ORF 1ab	4453	4453	1
NSP12:nca:13758:13775	nsp12	RNA-dependent RNA polymerase	13758-13775	13758	13775				ORF 1ab			1
NSP12:nca:13827:13841	nsp12	RNA-dependent RNA polymerase	13827-13841	13827	13841				ORF 1ab			1
NSP12:nca:13896:13898	nsp12	RNA-dependent RNA polymerase	13896-13898	13896	13898				ORF 1ab			1
NSP12:nca:14347:14412	nsp12	RNA-dependent RNA polymerase	14347-14412	14347	14412	303-324	303	324	ORF 1ab	4695	4716	1
NSP12:nca:14348:14479	nsp12	RNA-dependent RNA polymerase	14348-14479	14348	14479				ORF 1ab			1
NSP12:nca:14349:14495	nsp12	RNA-dependent RNA polymerase	14349-14495	14349	14495				ORF 1ab			1
NSP12:nca:14374:14379	nsp12	RNA-dependent RNA polymerase	14374-14379	14374	14379	312-313	312	313	ORF 1ab	4704	4705	1
NSP12:nca:14388:14504	nsp12	RNA-dependent RNA polymerase	14388-14504	14388	14504				ORF 1ab			1
NSP12:nca:14458:14526	nsp12	RNA-dependent RNA polymerase	14458-14526	14458	14526	340-362	340	362	ORF 1ab	4732	4754	1
NSP12:nca:14458:14532	nsp12	RNA-dependent RNA polymerase	14458-14532	14458	14532	340-364	340	364	ORF 1ab	4732	4756	1
NSP12:nca:14475:14501	nsp12	RNA-dependent RNA polymerase	14475-14501	14475	14501				ORF 1ab			1
NSP12:nca:14563:14580	nsp12	RNA-dependent RNA polymerase	14563-14580	14563	14580	375-380	375	380	ORF 1ab	4767	4772	1
NSP12:nca:14570:14572	nsp12	RNA-dependent RNA polymerase	14570-14572	14570	14572				ORF 1ab			1
NSP12:nca:14573:14635	nsp12	RNA-dependent RNA polymerase	14573-14635	14573	14635				ORF 1ab			1
NSP12:nca:14595:14609	nsp12	RNA-dependent RNA polymerase	14595-14609	14595	14609				ORF 1ab			1
NSP12:nca:14757:14759	nsp12	RNA-dependent RNA polymerase	14757-14759	14757	14759				ORF 1ab			1
NSP12:nca:14851:14904	nsp12	RNA-dependent RNA polymerase	14851-14904	14851	14904	471-488	471	488	ORF 1ab	4863	4880	1
NSP12:nca:14892:14894	nsp12	RNA-dependent RNA polymerase	14892-14894	14892	14894				ORF 1ab			1
NSP12:nca:14970:14972	nsp12	RNA-dependent RNA polymerase	14970-14972	14970	14972				ORF 1ab			1
NSP12:nca:15079:15105	nsp12	RNA-dependent RNA polymerase	15079-15105	15079	15105	547-555	547	555	ORF 1ab	4939	4947	1
NSP12:nca:15178:15180	nsp12	RNA-dependent RNA polymerase	15178-15180	15178	15180	580	580	580	ORF 1ab	4972	4972	1
NSP12:nca:15347:15349	nsp12	RNA-dependent RNA polymerase	15347-15349	15347	15349				ORF 1ab			1
NSP12:nca:15481:15483	nsp12	RNA-dependent RNA polymerase	15481-15483	15481	15483	681	681	681	ORF 1ab	5073	5073	1
NSP12:nca:15569:15574	nsp12	RNA-dependent RNA polymerase	15569-15574	15569	15574				ORF 1ab			1
NSP12:nca:15855:15857	nsp12	RNA-dependent RNA polymerase	15855-15857	15855	15857				ORF 1ab			1
NSP12:nca:15896:15898	nsp12	RNA-dependent RNA polymerase	15896-15898	15896	15898				ORF 1ab			1
NSP12:nca:15902:15904	nsp12	RNA-dependent RNA polymerase	15902-15904	15902	15904				ORF 1ab			1
NSP12:nca:15905:15916	nsp12	RNA-dependent RNA polymerase	15905-15916	15905	15916				ORF 1ab			1
NSP12:nca:15956:16030	nsp12	RNA-dependent RNA polymerase	15956-16030	15956	16030				ORF 1ab			1
NSP12:nca:15964:16107	nsp12	RNA-dependent RNA polymerase	15964-16107	15964	16107	842-889	842	889	ORF 1ab	5234	5281	1
NSP12:nca:15973:15975	nsp12	RNA-dependent RNA polymerase	15973-15975	15973	15975	845	845	845	ORF 1ab	5237	5237	1
NSP12:nca:15982:15996	nsp12	RNA-dependent RNA polymerase	15982-15996	15982	15996	848-852	848	852	ORF 1ab	5240	5244	1
NSP12:nca:16026:16106	nsp12	RNA-dependent RNA polymerase	16026-16106	16026	16106				ORF 1ab			1
NSP12:nca:16169:16171	nsp12	RNA-dependent RNA polymerase	16169-16171	16169	16171				ORF 1ab			1
NSP13:nca:16302:16340	nsp13	Zinc-binding domain, NTPase/helicase domain	16302-16340	16302	16340				ORF 1ab			1
NSP13:nca:16830:16832	nsp13	Zinc-binding domain, NTPase/helicase domain	16830-16832	16830	16832				ORF 1ab			1
NSP13:nca:16964:16966	nsp13	Zinc-binding domain, NTPase/helicase domain	16964-16966	16964	16966				ORF 1ab			1
NSP13:nca:16981:16986	nsp13	Zinc-binding domain, NTPase/helicase domain	16981-16986	16981	16986	249-250	249	250	ORF 1ab	5573	5574	1
NSP13:nca:17166:17168	nsp13	Zinc-binding domain, NTPase/helicase domain	17166-17168	17166	17168				ORF 1ab			1
NSP13:nca:17169:17174	nsp13	Zinc-binding domain, NTPase/helicase domain	17169-17174	17169	17174				ORF 1ab			1
NSP13:nca:17199:17201	nsp13	Zinc-binding domain, NTPase/helicase domain	17199-17201	17199	17201				ORF 1ab			1
NSP13:nca:17404:17406	nsp13	Zinc-binding domain, NTPase/helicase domain	17404-17406	17404	17406	390	390	390	ORF 1ab	5714	5714	1
NSP13:nca:17609:17611	nsp13	Zinc-binding domain, NTPase/helicase domain	17609-17611	17609	17611				ORF 1ab			1
NSP13:nca:17681:17683	nsp13	Zinc-binding domain, NTPase/helicase domain	17681-17683	17681	17683				ORF 1ab			1
NSP13:nca:17876:17893	nsp13	Zinc-binding domain, NTPase/helicase domain	17876-17893	17876	17893				ORF 1ab			1
ORF_1ab:nca:17905:18045	ORF 1ab		17905-18045	17905	18045	5881-5927	5881	5927				1
NSP13:nca:17959:17961	nsp13	Zinc-binding domain, NTPase/helicase domain	17959-17961	17959	17961	575	575	575	ORF 1ab	5899	5899	1
NSP13:nca:17991:17993	nsp13	Zinc-binding domain, NTPase/helicase domain	17991-17993	17991	17993				ORF 1ab			1
NSP13:nca:18020:18034	nsp13	Zinc-binding domain, NTPase/helicase domain	18020-18034	18020	18034				ORF 1ab			1
ORF_1ab:nca:18020:18043	ORF 1ab		18020-18043	18020	18043							1
NSP13:nca:18029:18031	nsp13	Zinc-binding domain, NTPase/helicase domain	18029-18031	18029	18031				ORF 1ab			1
NSP14:nca:18273:18275	nsp14	Exonuclease	18273-18275	18273	18275				ORF 1ab			1
NSP14:nca:18332:18352	nsp14	Exonuclease	18332-18352	18332	18352				ORF 1ab			1
NSP14:nca:18410:18412	nsp14	Exonuclease	18410-18412	18410	18412				ORF 1ab			1
NSP14:nca:18555:18680	nsp14	Exonuclease	18555-18680	18555	18680				ORF 1ab			1
NSP14:nca:18616:18618	nsp14	Exonuclease	18616-18618	18616	18618	193	193	193	ORF 1ab	6118	6118	1
NSP14:nca:18650:18730	nsp14	Exonuclease	18650-18730	18650	18730				ORF 1ab			1
NSP14:nca:18738:18749	nsp14	Exonuclease	18738-18749	18738	18749				ORF 1ab			1
NSP14:nca:18742:18747	nsp14	Exonuclease	18742-18747	18742	18747	235-236	235	236	ORF 1ab	6160	6161	1
NSP14:nca:18743:18751	nsp14	Exonuclease	18743-18751	18743	18751				ORF 1ab			1
NSP14:nca:18785:18787	nsp14	Exonuclease	18785-18787	18785	18787				ORF 1ab			1
NSP14:nca:18883:18903	nsp14	Exonuclease	18883-18903	18883	18903	282-288	282	288	ORF 1ab	6207	6213	1
NSP14:nca:18980:18991	nsp14	Exonuclease	18980-18991	18980	18991				ORF 1ab			1
NSP14:nca:19271:19417	nsp14	Exonuclease	19271-19417	19271	19417				ORF 1ab			1
NSP14:nca:19291:19296	nsp14	Exonuclease	19291-19296	19291	19296	418-419	418	419	ORF 1ab	6343	6344	1
NSP14:nca:19291:19344	nsp14	Exonuclease	19291-19344	19291	19344	418-435	418	435	ORF 1ab	6343	6360	1
NSP14:nca:19298:19318	nsp14	Exonuclease	19298-19318	19298	19318				ORF 1ab			1
NSP14:nca:19298:19504	nsp14	Exonuclease	19298-19504	19298	19504				ORF 1ab			1
NSP14:nca:19300:19302	nsp14	Exonuclease	19300-19302	19300	19302	421	421	421	ORF 1ab	6346	6346	1
NSP14:nca:19300:19548	nsp14	Exonuclease	19300-19548	19300	19548	421-503	421	503	ORF 1ab	6346	6428	1
NSP14:nca:19302:19547	nsp14	Exonuclease	19302-19547	19302	19547				ORF 1ab			1
NSP14:nca:19304:19546	nsp14	Exonuclease	19304-19546	19304	19546				ORF 1ab			1
NSP14:nca:19305:19541	nsp14	Exonuclease	19305-19541	19305	19541				ORF 1ab			1
NSP14:nca:19324:19509	nsp14	Exonuclease	19324-19509	19324	19509	429-490	429	490	ORF 1ab	6354	6415	1
NSP14:nca:19336:19548	nsp14	Exonuclease	19336-19548	19336	19548	433-503	433	503	ORF 1ab	6358	6428	1
NSP14:nca:19340:19531	nsp14	Exonuclease	19340-19531	19340	19531				ORF 1ab			1
NSP14:nca:19344:19352	nsp14	Exonuclease	19344-19352	19344	19352				ORF 1ab			1
NSP14:nca:19344:19481	nsp14	Exonuclease	19344-19481	19344	19481				ORF 1ab			1
NSP14:nca:19393:19395	nsp14	Exonuclease	19393-19395	19393	19395	452	452	452	ORF 1ab	6377	6377	1
NSP14:nca:19406:19408	nsp14	Exonuclease	19406-19408	19406	19408				ORF 1ab			1
NSP14:nca:19413:19415	nsp14	Exonuclease	19413-19415	19413	19415				ORF 1ab			1
NSP14:nca:19451:19453	nsp14	Exonuclease	19451-19453	19451	19453				ORF 1ab			1
NSP14:nca:19466:19468	nsp14	Exonuclease	19466-19468	19466	19468				ORF 1ab			1
NSP14:nca:19505:19531	nsp14	Exonuclease	19505-19531	19505	19531				ORF 1ab			1
NSP14:nca:19516:19536	nsp14	Exonuclease	19516-19536	19516	19536	493-499	493	499	ORF 1ab	6418	6424	1
NSP14:nca:19568:19570	nsp14	Exonuclease	19568-19570	19568	19570				ORF 1ab			1
NSP15:nca:19815:19850	nsp15	EndoRNAse	19815-19850	19815	19850				ORF 1ab			1
NSP15:nca:19863:19865	nsp15	EndoRNAse	19863-19865	19863	19865				ORF 1ab			1
NSP15:nca:19934:19972	nsp15	EndoRNAse	19934-19972	19934	19972				ORF 1ab			1
NSP15:nca:19941:20171	nsp15	EndoRNAse	19941-20171	19941	20171				ORF 1ab			1
NSP15:nca:19966:20013	nsp15	EndoRNAse	19966-20013	19966	20013	116-131	116	131	ORF 1ab	6568	6583	1
NSP15:nca:20010:20012	nsp15	EndoRNAse	20010-20012	20010	20012				ORF 1ab			1
NSP15:nca:20058:20063	nsp15	EndoRNAse	20058-20063	20058	20063				ORF 1ab			1
NSP15:nca:20066:20071	nsp15	EndoRNAse	20066-20071	20066	20071				ORF 1ab			1
NSP15:nca:20112:20129	nsp15	EndoRNAse	20112-20129	20112	20129				ORF 1ab			1
NSP15:nca:20115:20129	nsp15	EndoRNAse	20115-20129	20115	20129				ORF 1ab			1
NSP15:nca:20116:20121	nsp15	EndoRNAse	20116-20121	20116	20121	166-167	166	167	ORF 1ab	6618	6619	1
NSP15:nca:20125:20136	nsp15	EndoRNAse	20125-20136	20125	20136	169-172	169	172	ORF 1ab	6621	6624	1
NSP15:nca:20127:20135	nsp15	EndoRNAse	20127-20135	20127	20135				ORF 1ab			1
NSP15:nca:20144:20161	nsp15	EndoRNAse	20144-20161	20144	20161				ORF 1ab			1
NSP15:nca:20150:20152	nsp15	EndoRNAse	20150-20152	20150	20152				ORF 1ab			1
NSP15:nca:20172:20183	nsp15	EndoRNAse	20172-20183	20172	20183				ORF 1ab			1
NSP15:nca:20197:20199	nsp15	EndoRNAse	20197-20199	20197	20199	193	193	193	ORF 1ab	6645	6645	1
NSP15:nca:20210:20218	nsp15	EndoRNAse	20210-20218	20210	20218				ORF 1ab			1
NSP15:nca:20227:20259	nsp15	EndoRNAse	20227-20259	20227	20259	203-213	203	213	ORF 1ab	6655	6665	1
NSP15:nca:20250:20252	nsp15	EndoRNAse	20250-20252	20250	20252				ORF 1ab			1
NSP15:nca:20257:20262	nsp15	EndoRNAse	20257-20262	20257	20262	213-214	213	214	ORF 1ab	6665	6666	1
NSP15:nca:20337:20339	nsp15	EndoRNAse	20337-20339	20337	20339				ORF 1ab			1
NSP15:nca:20385:20393	nsp15	EndoRNAse	20385-20393	20385	20393				ORF 1ab			1
NSP15:nca:20387:20392	nsp15	EndoRNAse	20387-20392	20387	20392				ORF 1ab			1
NSP15:nca:20406:20420	nsp15	EndoRNAse	20406-20420	20406	20420				ORF 1ab			1
NSP15:nca:20416:20424	nsp15	EndoRNAse	20416-20424	20416	20424	266-268	266	268	ORF 1ab	6718	6720	1
NSP15:nca:20476:20484	nsp15	EndoRNAse	20476-20484	20476	20484	286-288	286	288	ORF 1ab	6738	6740	1
NSP15:nca:20484:20489	nsp15	EndoRNAse	20484-20489	20484	20489				ORF 1ab			1
NSP16:nca:20705:20725	nsp16	2'-O-ribose methyltransferase	20705-20725	20705	20725				ORF 1ab			1
NSP16:nca:21021:21023	nsp16	2'-O-ribose methyltransferase	21021-21023	21021	21023				ORF 1ab			1
NSP16:nca:21055:21087	nsp16	2'-O-ribose methyltransferase	21055-21087	21055	21087	133-143	133	143	ORF 1ab	6931	6941	1
NSP16:nca:21067:21069	nsp16	2'-O-ribose methyltransferase	21067-21069	21067	21069	137	137	137	ORF 1ab	6935	6935	1
NSP16:nca:21174:21224	nsp16	2'-O-ribose methyltransferase	21174-21224	21174	21224				ORF 1ab			1
NSP16:nca:21248:21250	nsp16	2'-O-ribose methyltransferase	21248-21250	21248	21250				ORF 1ab			1
NSP16:nca:21329:21424	nsp16	2'-O-ribose methyltransferase	21329-21424	21329	21424				ORF 1ab			1
NSP16:nca:21411:21458	nsp16	2'-O-ribose methyltransferase	21411-21458	21411	21458				ORF 1ab			1
NSP16:nca:21439:21450	nsp16	2'-O-ribose methyltransferase	21439-21450	21439	21450	261-264	261	264	ORF 1ab	7059	7062	1
NSP16:nca:21446:21448	nsp16	2'-O-ribose methyltransferase	21446-21448	21446	21448				ORF 1ab			1
NSP16:nca:21537:21542	nsp16	2'-O-ribose methyltransferase	21537-21542	21537	21542				ORF 1ab			1
S:nca:21566:21571	S	Surface glycoprotein	21566-21571	21566	21571	2-3	2	3				1
S:nca:21570:21572	S	Surface glycoprotein	21570-21572	21570	21572							1
S:nca:21576:21578	S	Surface glycoprotein	21576-21578	21576	21578							1
S:nca:21579:21581	S	Surface glycoprotein	21579-21581	21579	21581							1
S:nca:21598:21600	S	Surface glycoprotein	21598-21600	21598	21600							1
S:nca:21598:21615	S	Surface glycoprotein	21598-21615	21598	21615							1
S:nca:21601:21627	S	Surface glycoprotein	21601-21627	21601	21627							1
S:nca:21602:21619	S	Surface glycoprotein	21602-21619	21602	21619	14-19	14	19				1
S:nca:21602:21622	S	Surface glycoprotein	21602-21622	21602	21622	14-20	14	20				1
S:nca:21611:21625	S	Surface glycoprotein	21611-21625	21611	21625	17-21	17	21				1
S:nca:21621:21629	S	Surface glycoprotein	21621-21629	21621	21629							1
S:nca:21625:21657	S	Surface glycoprotein	21625-21657	21625	21657							1
S:nca:21634:21645	S	Surface glycoprotein	21634-21645	21634	21645							1
S:nca:21651:21656	S	Surface glycoprotein	21651-21656	21651	21656							1
S:nca:21672:21677	S	Surface glycoprotein	21672-21677	21672	21677							1
S:nca:21673:21789	S	Surface glycoprotein	21673-21789	21673	21789							1
S:nca:21680:21685	S	Surface glycoprotein	21680-21685	21680	21685	40-41	40	41				1
S:nca:21681:21815	S	Surface glycoprotein	21681-21815	21681	21815							1
S:nca:21706:21711	S	Surface glycoprotein	21706-21711	21706	21711							1
S:nca:21712:21729	S	Surface glycoprotein	21712-21729	21712	21729							1
S:nca:21715:21720	S	Surface glycoprotein	21715-21720	21715	21720							1
S:nca:21717:21719	S	Surface glycoprotein	21717-21719	21717	21719							1
S:nca:21717:21725	S	Surface glycoprotein	21717-21725	21717	21725							1
S:nca:21752:21757	S	Surface glycoprotein	21752-21757	21752	21757	64-65	64	65				1
S:nca:21763:21786	S	Surface glycoprotein	21763-21786	21763	21786							1
S:nca:21765:21776	S	Surface glycoprotein	21765-21776	21765	21776							1
S:nca:21780:21785	S	Surface glycoprotein	21780-21785	21780	21785							1
S:nca:21813:21830	S	Surface glycoprotein	21813-21830	21813	21830							1
S:nca:21822:21824	S	Surface glycoprotein	21822-21824	21822	21824							1
S:nca:21868:21900	S	Surface glycoprotein	21868-21900	21868	21900							1
S:nca:21893:21895	S	Surface glycoprotein	21893-21895	21893	21895	111	111	111				1
S:nca:21894:21896	S	Surface glycoprotein	21894-21896	21894	21896							1
S:nca:21910:22029	S	Surface glycoprotein	21910-22029	21910	22029							1
S:nca:21911:21913	S	Surface glycoprotein	21911-21913	21911	21913	117	117	117				1
S:nca:21930:21932	S	Surface glycoprotein	21930-21932	21930	21932							1
S:nca:21942:21944	S	Surface glycoprotein	21942-21944	21942	21944							1
S:nca:21955:21960	S	Surface glycoprotein	21955-21960	21955	21960							1
S:nca:21957:22031	S	Surface glycoprotein	21957-22031	21957	22031							1
S:nca:21966:21989	S	Surface glycoprotein	21966-21989	21966	21989							1
S:nca:21969:21971	S	Surface glycoprotein	21969-21971	21969	21971							1
S:nca:21970:21981	S	Surface glycoprotein	21970-21981	21970	21981							1
S:nca:21972:21983	S	Surface glycoprotein	21972-21983	21972	21983							1
S:nca:21974:22024	S	Surface glycoprotein	21974-22024	21974	22024	138-154	138	154				1
S:nca:21982:22002	S	Surface glycoprotein	21982-22002	21982	22002							1
S:nca:21984:21986	S	Surface glycoprotein	21984-21986	21984	21986							1
S:nca:21985:21987	S	Surface glycoprotein	21985-21987	21985	21987							1
S:nca:21986:21988	S	Surface glycoprotein	21986-21988	21986	21988	142	142	142				1
S:nca:21986:21994	S	Surface glycoprotein	21986-21994	21986	21994	142-144	142	144				1
S:nca:21988:21993	S	Surface glycoprotein	21988-21993	21988	21993							1
S:nca:21991:21996	S	Surface glycoprotein	21991-21996	21991	21996							1
S:nca:21993:22004	S	Surface glycoprotein	21993-22004	21993	22004							1
S:nca:21993:22052	S	Surface glycoprotein	21993-22052	21993	22052							1
S:nca:21996:22010	S	Surface glycoprotein	21996-22010	21996	22010							1
S:nca:21999:22001	S	Surface glycoprotein	21999-22001	21999	22001							1
S:nca:21999:22007	S	Surface glycoprotein	21999-22007	21999	22007							1
S:nca:22004:22006	S	Surface glycoprotein	22004-22006	22004	22006	148	148	148				1
S:nca:22017:22034	S	Surface glycoprotein	22017-22034	22017	22034							1
S:nca:22027:22116	S	Surface glycoprotein	22027-22116	22027	22116							1
S:nca:22032:22190	S	Surface glycoprotein	22032-22190	22032	22190							1
S:nca:22051:22053	S	Surface glycoprotein	22051-22053	22051	22053							1
S:nca:22065:22073	S	Surface glycoprotein	22065-22073	22065	22073							1
S:nca:22077:22211	S	Surface glycoprotein	22077-22211	22077	22211							1
S:nca:22102:22104	S	Surface glycoprotein	22102-22104	22102	22104							1
S:nca:22126:22143	S	Surface glycoprotein	22126-22143	22126	22143							1
S:nca:22127:22132	S	Surface glycoprotein	22127-22132	22127	22132	189-190	189	190				1
S:nca:22143:22145	S	Surface glycoprotein	22143-22145	22143	22145							1
S:nca:22168:22170	S	Surface glycoprotein	22168-22170	22168	22170							1
S:nca:22284:22286	S	Surface glycoprotein	22284-22286	22284	22286							1
S:nca:22285:22296	S	Surface glycoprotein	22285-22296	22285	22296							1
S:nca:22287:22292	S	Surface glycoprotein	22287-22292	22287	22292							1
S:nca:22288:22290	S	Surface glycoprotein	22288-22290	22288	22290							1
S:nca:22294:22299	S	Surface glycoprotein	22294-22299	22294	22299							1
S:nca:22297:22299	S	Surface glycoprotein	22297-22299	22297	22299							1
S:nca:22303:22305	S	Surface glycoprotein	22303-22305	22303	22305							1
S:nca:22321:22323	S	Surface glycoprotein	22321-22323	22321	22323							1
S:nca:22328:22336	S	Surface glycoprotein	22328-22336	22328	22336	256-258	256	258				1
S:nca:22334:22336	S	Surface glycoprotein	22334-22336	22334	22336	258	258	258				1
S:nca:22338:22346	S	Surface glycoprotein	22338-22346	22338	22346							1
S:nca:22339:22410	S	Surface glycoprotein	22339-22410	22339	22410							1
S:nca:22354:22356	S	Surface glycoprotein	22354-22356	22354	22356							1
S:nca:22431:22514	S	Surface glycoprotein	22431-22514	22431	22514							1
S:nca:22497:22499	S	Surface glycoprotein	22497-22499	22497	22499							1
S:nca:22499:22501	S	Surface glycoprotein	22499-22501	22499	22501	313	313	313				1
S:nca:22527:22529	S	Surface glycoprotein	22527-22529	22527	22529							1
S:nca:22539:22541	S	Surface glycoprotein	22539-22541	22539	22541							1
S:nca:22567:22572	S	Surface glycoprotein	22567-22572	22567	22572							1
S:nca:22584:22586	S	Surface glycoprotein	22584-22586	22584	22586							1
S:nca:22672:22683	S	Surface glycoprotein	22672-22683	22672	22683							1
S:nca:22692:22694	S	Surface glycoprotein	22692-22694	22692	22694							1
S:nca:22692:22772	S	Surface glycoprotein	22692-22772	22692	22772							1
S:nca:22803:22805	S	Surface glycoprotein	22803-22805	22803	22805							1
S:nca:22809:22871	S	Surface glycoprotein	22809-22871	22809	22871							1
S:nca:22819:22902	S	Surface glycoprotein	22819-22902	22819	22902							1
S:nca:22825:22902	S	Surface glycoprotein	22825-22902	22825	22902							1
S:nca:22878:22883	S	Surface glycoprotein	22878-22883	22878	22883							1
S:nca:22878:22886	S	Surface glycoprotein	22878-22886	22878	22886							1
S:nca:22878:22889	S	Surface glycoprotein	22878-22889	22878	22889							1
S:nca:22930:22962	S	Surface glycoprotein	22930-22962	22930	22962							1
S:nca:22992:23000	S	Surface glycoprotein	22992-23000	22992	23000							1
S:nca:23046:23048	S	Surface glycoprotein	23046-23048	23046	23048							1
S:nca:23054:23056	S	Surface glycoprotein	23054-23056	23054	23056	498	498	498				1
S:nca:23066:23095	S	Surface glycoprotein	23066-23095	23066	23095	502-511	502	511				1
S:nca:23133:23159	S	Surface glycoprotein	23133-23159	23133	23159							1
S:nca:23228:23230	S	Surface glycoprotein	23228-23230	23228	23230	556	556	556				1
S:nca:23275:23292	S	Surface glycoprotein	23275-23292	23275	23292							1
S:nca:23306:23314	S	Surface glycoprotein	23306-23314	23306	23314	582-584	582	584				1
S:nca:23397:23399	S	Surface glycoprotein	23397-23399	23397	23399							1
S:nca:23427:23432	S	Surface glycoprotein	23427-23432	23427	23432							1
S:nca:23428:23436	S	Surface glycoprotein	23428-23436	23428	23436							1
S:nca:23431:23448	S	Surface glycoprotein	23431-23448	23431	23448							1
S:nca:23434:23442	S	Surface glycoprotein	23434-23442	23434	23442							1
S:nca:23530:23532	S	Surface glycoprotein	23530-23532	23530	23532							1
S:nca:23544:23582	S	Surface glycoprotein	23544-23582	23544	23582							1
S:nca:23550:23582	S	Surface glycoprotein	23550-23582	23550	23582							1
S:nca:23559:23582	S	Surface glycoprotein	23559-23582	23559	23582							1
S:nca:23568:23579	S	Surface glycoprotein	23568-23579	23568	23579							1
S:nca:23585:23587	S	Surface glycoprotein	23585-23587	23585	23587	675	675	675				1
S:nca:23585:23593	S	Surface glycoprotein	23585-23593	23585	23593	675-677	675	677				1
S:nca:23594:23629	S	Surface glycoprotein	23594-23629	23594	23629	678-689	678	689				1
S:nca:23596:23616	S	Surface glycoprotein	23596-23616	23596	23616							1
S:nca:23619:23621	S	Surface glycoprotein	23619-23621	23619	23621							1
S:nca:23659:23661	S	Surface glycoprotein	23659-23661	23659	23661							1
S:nca:23897:23971	S	Surface glycoprotein	23897-23971	23897	23971	779-803	779	803				1
S:nca:23904:23906	S	Surface glycoprotein	23904-23906	23904	23906							1
S:nca:23988:24008	S	Surface glycoprotein	23988-24008	23988	24008							1
S:nca:24017:24025	S	Surface glycoprotein	24017-24025	24017	24025	819-821	819	821				1
S:nca:24026:24028	S	Surface glycoprotein	24026-24028	24026	24028	822	822	822				1
S:nca:24126:24140	S	Surface glycoprotein	24126-24140	24126	24140							1
S:nca:24129:24140	S	Surface glycoprotein	24129-24140	24129	24140							1
S:nca:24286:24333	S	Surface glycoprotein	24286-24333	24286	24333							1
S:nca:24386:24397	S	Surface glycoprotein	24386-24397	24386	24397	942-945	942	945				1
S:nca:24413:24415	S	Surface glycoprotein	24413-24415	24413	24415	951	951	951				1
S:nca:24604:24606	S	Surface glycoprotein	24604-24606	24604	24606							1
S:nca:24624:24626	S	Surface glycoprotein	24624-24626	24624	24626							1
S:nca:24871:24876	S	Surface glycoprotein	24871-24876	24871	24876							1
S:nca:24876:24896	S	Surface glycoprotein	24876-24896	24876	24896							1
S:nca:24948:24950	S	Surface glycoprotein	24948-24950	24948	24950							1
S:nca:24956:24958	S	Surface glycoprotein	24956-24958	24956	24958	1132	1132	1132				1
S:nca:24994:25002	S	Surface glycoprotein	24994-25002	24994	25002							1
S:nca:25087:25110	S	Surface glycoprotein	25087-25110	25087	25110							1
S:nca:25164:25166	S	Surface glycoprotein	25164-25166	25164	25166							1
S:nca:25180:25191	S	Surface glycoprotein	25180-25191	25180	25191							1
S:nca:25196:25204	S	Surface glycoprotein	25196-25204	25196	25204	1212-1214	1212	1214				1
S:nca:25196:25210	S	Surface glycoprotein	25196-25210	25196	25210	1212-1216	1212	1216				1
S:nca:25197:25286	S	Surface glycoprotein	25197-25286	25197	25286							1
S:nca:25244:25258	S	Surface glycoprotein	25244-25258	25244	25258	1228-1232	1228	1232				1
S:nca:25254:25304	S	Surface glycoprotein	25254-25304	25254	25304							1
S:nca:25301:25303	S	Surface glycoprotein	25301-25303	25301	25303	1247	1247	1247				1
S:nca:25314:25322	S	Surface glycoprotein	25314-25322	25314	25322							1
S:nca:25319:25333	S	Surface glycoprotein	25319-25333	25319	25333	1253-1257	1253	1257				1
S:nca:25319:25351	S	Surface glycoprotein	25319-25351	25319	25351	1253-1263	1253	1263				1
S:nca:25345:25374	S	Surface glycoprotein	25345-25374	25345	25374							1
S:nca:25347:25358	S	Surface glycoprotein	25347-25358	25347	25358							1
S:nca:25356:25361	S	Surface glycoprotein	25356-25361	25356	25361							1
S:nca:25358:25381	S	Surface glycoprotein	25358-25381	25358	25381	1266-1273	1266	1273				1
ORF_3a:nca:25397:25453	ORF 3a		25397-25453	25397	25453							1
ORF_3a:nca:25404:25463	ORF 3a		25404-25463	25404	25463							1
ORF_3a:nca:25405:25419	ORF 3a		25405-25419	25405	25419	5-9	5	9				1
ORF_3a:nca:25405:25437	ORF 3a		25405-25437	25405	25437	5-15	5	15				1
ORF_3a:nca:25413:25418	ORF 3a		25413-25418	25413	25418							1
ORF_3a:nca:25414:25449	ORF 3a		25414-25449	25414	25449	8-19	8	19				1
ORF_3a:nca:25415:25429	ORF 3a		25415-25429	25415	25429							1
ORF_3a:nca:25415:25450	ORF 3a		25415-25450	25415	25450							1
ORF_3a:nca:25417:25422	ORF 3a		25417-25422	25417	25422	9-10	9	10				1
ORF_3a:nca:25419:25424	ORF 3a		25419-25424	25419	25424							1
ORF_3a:nca:25421:25435	ORF 3a		25421-25435	25421	25435							1
ORF_3a:nca:25422:25433	ORF 3a		25422-25433	25422	25433							1
ORF_3a:nca:25423:25455	ORF 3a		25423-25455	25423	25455	11-21	11	21				1
ORF_3a:nca:25425:25430	ORF 3a		25425-25430	25425	25430							1
ORF_3a:nca:25425:25451	ORF 3a		25425-25451	25425	25451							1
ORF_3a:nca:25429:25440	ORF 3a		25429-25440	25429	25440	13-16	13	16				1
ORF_3a:nca:25430:25438	ORF 3a		25430-25438	25430	25438							1
ORF_3a:nca:25430:25450	ORF 3a		25430-25450	25430	25450							1
ORF_3a:nca:25444:25536	ORF 3a		25444-25536	25444	25536	18-48	18	48				1
ORF_3a:nca:25444:25551	ORF 3a		25444-25551	25444	25551	18-53	18	53				1
ORF_3a:nca:25448:25462	ORF 3a		25448-25462	25448	25462							1
ORF_3a:nca:25449:25475	ORF 3a		25449-25475	25449	25475							1
ORF_3a:nca:25457:25462	ORF 3a		25457-25462	25457	25462							1
ORF_3a:nca:25457:25468	ORF 3a		25457-25468	25457	25468							1
ORF_3a:nca:25463:25477	ORF 3a		25463-25477	25463	25477							1
ORF_3a:nca:25469:25513	ORF 3a		25469-25513	25469	25513							1
ORF_3a:nca:25473:25529	ORF 3a		25473-25529	25473	25529							1
ORF_3a:nca:25477:25539	ORF 3a		25477-25539	25477	25539	29-49	29	49				1
ORF_3a:nca:25484:25486	ORF 3a		25484-25486	25484	25486							1
ORF_3a:nca:25494:25496	ORF 3a		25494-25496	25494	25496							1
ORF_3a:nca:25496:25513	ORF 3a		25496-25513	25496	25513							1
ORF_3a:nca:25496:25519	ORF 3a		25496-25519	25496	25519							1
ORF_3a:nca:25497:25499	ORF 3a		25497-25499	25497	25499							1
ORF_3a:nca:25498:25536	ORF 3a		25498-25536	25498	25536	36-48	36	48				1
ORF_3a:nca:25501:25533	ORF 3a		25501-25533	25501	25533	37-47	37	47				1
ORF_3a:nca:25504:25527	ORF 3a		25504-25527	25504	25527	38-45	38	45				1
ORF_3a:nca:25504:25533	ORF 3a		25504-25533	25504	25533	38-47	38	47				1
ORF_3a:nca:25512:25514	ORF 3a		25512-25514	25512	25514							1
ORF_3a:nca:25520:25549	ORF 3a		25520-25549	25520	25549							1
ORF_3a:nca:25532:25549	ORF 3a		25532-25549	25532	25549							1
ORF_3a:nca:25532:25555	ORF 3a		25532-25555	25532	25555							1
ORF_3a:nca:25532:25558	ORF 3a		25532-25558	25532	25558							1
ORF_3a:nca:25590:25604	ORF 3a		25590-25604	25590	25604							1
ORF_3a:nca:25605:25607	ORF 3a		25605-25607	25605	25607							1
ORF_3a:nca:25620:25646	ORF 3a		25620-25646	25620	25646							1
ORF_3a:nca:25648:25659	ORF 3a		25648-25659	25648	25659	86-89	86	89				1
ORF_3a:nca:25651:25662	ORF 3a		25651-25662	25651	25662	87-90	87	90				1
ORF_3a:nca:25667:25687	ORF 3a		25667-25687	25667	25687							1
ORF_3a:nca:25673:25681	ORF 3a		25673-25681	25673	25681							1
ORF_3a:nca:25683:25685	ORF 3a		25683-25685	25683	25685							1
ORF_3a:nca:25706:25708	ORF 3a		25706-25708	25706	25708							1
ORF_3a:nca:25711:25713	ORF 3a		25711-25713	25711	25713	107	107	107				1
ORF_3a:nca:25715:25720	ORF 3a		25715-25720	25715	25720							1
ORF_3a:nca:25716:25721	ORF 3a		25716-25721	25716	25721							1
ORF_3a:nca:25717:25728	ORF 3a		25717-25728	25717	25728	109-112	109	112				1
ORF_3a:nca:25758:25760	ORF 3a		25758-25760	25758	25760							1
ORF_3a:nca:25781:25786	ORF 3a		25781-25786	25781	25786							1
ORF_3a:nca:25818:25829	ORF 3a		25818-25829	25818	25829							1
ORF_3a:nca:25821:25823	ORF 3a		25821-25823	25821	25823							1
ORF_3a:nca:25825:25827	ORF 3a		25825-25827	25825	25827	145	145	145				1
ORF_3a:nca:25827:25829	ORF 3a		25827-25829	25827	25829							1
ORF_3a:nca:25827:25832	ORF 3a		25827-25832	25827	25832							1
ORF_3a:nca:25930:25974	ORF 3a		25930-25974	25930	25974	180-194	180	194				1
ORF_3a:nca:25932:25934	ORF 3a		25932-25934	25932	25934							1
ORF_3a:nca:25978:25980	ORF 3a		25978-25980	25978	25980	196	196	196				1
ORF_3a:nca:26047:26049	ORF 3a		26047-26049	26047	26049	219	219	219				1
ORF_3a:nca:26061:26063	ORF 3a		26061-26063	26061	26063							1
ORF_3a:nca:26100:26105	ORF 3a		26100-26105	26100	26105							1
ORF_3a:nca:26103:26105	ORF 3a		26103-26105	26103	26105							1
ORF_3a:nca:26139:26141	ORF 3a		26139-26141	26139	26141							1
ORF_3a:nca:26154:26156	ORF 3a		26154-26156	26154	26156							1
ORF_3a:nca:26157:26162	ORF 3a		26157-26162	26157	26162							1
ORF_3a:nca:26160:26183	ORF 3a		26160-26183	26160	26183							1
ORF_3a:nca:26161:26178	ORF 3a		26161-26178	26161	26178	257-262	257	262				1
ORF_3a:nca:26162:26167	ORF 3a		26162-26167	26162	26167							1
ORF_3a:nca:26170:26172	ORF 3a		26170-26172	26170	26172	260	260	260				1
E:nca:26322:26375	E	Envelope protein	26322-26375	26322	26375							1
E:nca:26330:26353	E	Envelope protein	26330-26353	26330	26353							1
E:nca:26338:26376	E	Envelope protein	26338-26376	26338	26376	32-44	32	44				1
E:nca:26352:26354	E	Envelope protein	26352-26354	26352	26354							1
E:nca:26360:26365	E	Envelope protein	26360-26365	26360	26365							1
E:nca:26370:26384	E	Envelope protein	26370-26384	26370	26384							1
E:nca:26442:26444	E	Envelope protein	26442-26444	26442	26444							1
M:nca:26540:26542	M	Membrane glycoprotein	26540-26542	26540	26542							1
M:nca:26559:26570	M	Membrane glycoprotein	26559-26570	26559	26570	13-16	13	16				1
M:nca:26574:26603	M	Membrane glycoprotein	26574-26603	26574	26603	18-27	18	27				1
M:nca:26638:27045	M	Membrane glycoprotein	26638-27045	26638	27045							1
M:nca:26674:26676	M	Membrane glycoprotein	26674-26676	26674	26676							1
M:nca:26716:26718	M	Membrane glycoprotein	26716-26718	26716	26718							1
M:nca:26735:26836	M	Membrane glycoprotein	26735-26836	26735	26836							1
M:nca:26776:26817	M	Membrane glycoprotein	26776-26817	26776	26817							1
M:nca:26780:26812	M	Membrane glycoprotein	26780-26812	26780	26812							1
M:nca:26787:26789	M	Membrane glycoprotein	26787-26789	26787	26789	89	89	89				1
M:nca:26792:26815	M	Membrane glycoprotein	26792-26815	26792	26815							1
M:nca:26793:26810	M	Membrane glycoprotein	26793-26810	26793	26810	91-96	91	96				1
M:nca:26799:26801	M	Membrane glycoprotein	26799-26801	26799	26801	93	93	93				1
M:nca:26815:26817	M	Membrane glycoprotein	26815-26817	26815	26817							1
M:nca:27053:27055	M	Membrane glycoprotein	27053-27055	27053	27055							1
M:nca:27068:27136	M	Membrane glycoprotein	27068-27136	27068	27136							1
M:nca:27140:27145	M	Membrane glycoprotein	27140-27145	27140	27145							1
M:nca:27162:27164	M	Membrane glycoprotein	27162-27164	27162	27164	214	214	214				1
M:nca:27168:27170	M	Membrane glycoprotein	27168-27170	27168	27170	216	216	216				1
M:nca:27181:27183	M	Membrane glycoprotein	27181-27183	27181	27183							1
M:nca:27183:27185	M	Membrane glycoprotein	27183-27185	27183	27185	221	221	221				1
ORF_6:nca:27211:27294	ORF 6		27211-27294	27211	27294	4-31	4	31				1
ORF_6:nca:27222:27341	ORF 6		27222-27341	27222	27341							1
ORF_6:nca:27235:27375	ORF 6		27235-27375	27235	27375	12-58	12	58				1
ORF_6:nca:27248:27307	ORF 6		27248-27307	27248	27307							1
ORF_6:nca:27250:27252	ORF 6		27250-27252	27250	27252	17	17	17				1
ORF_6:nca:27264:27299	ORF 6		27264-27299	27264	27299							1
ORF_6:nca:27268:27294	ORF 6		27268-27294	27268	27294	23-31	23	31				1
ORF_6:nca:27273:27290	ORF 6		27273-27290	27273	27290							1
ORF_6:nca:27320:27325	ORF 6		27320-27325	27320	27325							1
ORF_6:nca:27330:27332	ORF 6		27330-27332	27330	27332							1
ORF_6:nca:27370:27384	ORF 6		27370-27384	27370	27384	57-61	57	61				1
ORF_6:nca:27378:27380	ORF 6		27378-27380	27378	27380							1
ORF_7a:nca:27397:27402	ORF 7a		27397-27402	27397	27402	2-3	2	3				1
ORF_7a:nca:27400:27402	ORF 7a		27400-27402	27400	27402	3	3	3				1
ORF_7a:nca:27400:27720	ORF 7a		27400-27720	27400	27720	3-109	3	109				1
ORF_7a:nca:27404:27484	ORF 7a		27404-27484	27404	27484							1
ORF_7a:nca:27406:27459	ORF 7a		27406-27459	27406	27459	5-22	5	22				1
ORF_7a:nca:27408:27461	ORF 7a		27408-27461	27408	27461							1
ORF_7a:nca:27416:27475	ORF 7a		27416-27475	27416	27475							1
ORF_7a:nca:27416:27511	ORF 7a		27416-27511	27416	27511							1
ORF_7a:nca:27423:27476	ORF 7a		27423-27476	27423	27476							1
ORF_7a:nca:27434:27448	ORF 7a		27434-27448	27434	27448							1
ORF_7a:nca:27435:27443	ORF 7a		27435-27443	27435	27443							1
ORF_7a:nca:27445:27459	ORF 7a		27445-27459	27445	27459	18-22	18	22				1
ORF_7a:nca:27465:27755	ORF 7a		27465-27755	27465	27755							1
ORF_7a:nca:27471:27671	ORF 7a		27471-27671	27471	27671							1
ORF_7a:nca:27471:27740	ORF 7a		27471-27740	27471	27740							1
ORF_7a:nca:27479:27733	ORF 7a		27479-27733	27479	27733							1
ORF_7a:nca:27491:27523	ORF 7a		27491-27523	27491	27523							1
ORF_7a:nca:27492:27659	ORF 7a		27492-27659	27492	27659							1
ORF_7a:nca:27494:27682	ORF 7a		27494-27682	27494	27682							1
ORF_7a:nca:27498:27734	ORF 7a		27498-27734	27498	27734							1
ORF_7a:nca:27502:27660	ORF 7a		27502-27660	27502	27660	37-89	37	89				1
ORF_7a:nca:27503:27514	ORF 7a		27503-27514	27503	27514							1
ORF_7a:nca:27503:27628	ORF 7a		27503-27628	27503	27628							1
ORF_7a:nca:27508:27555	ORF 7a		27508-27555	27508	27555	39-54	39	54				1
ORF_7a:nca:27509:27526	ORF 7a		27509-27526	27509	27526							1
ORF_7a:nca:27515:27523	ORF 7a		27515-27523	27515	27523							1
ORF_7a:nca:27515:27640	ORF 7a		27515-27640	27515	27640							1
ORF_7a:nca:27518:27634	ORF 7a		27518-27634	27518	27634							1
ORF_7a:nca:27519:27608	ORF 7a		27519-27608	27519	27608							1
ORF_7a:nca:27523:27528	ORF 7a		27523-27528	27523	27528	44-45	44	45				1
ORF_7a:nca:27524:27526	ORF 7a		27524-27526	27524	27526							1
ORF_7a:nca:27524:27541	ORF 7a		27524-27541	27524	27541							1
ORF_7a:nca:27524:27589	ORF 7a		27524-27589	27524	27589							1
ORF_7a:nca:27524:27676	ORF 7a		27524-27676	27524	27676							1
ORF_7a:nca:27524:27679	ORF 7a		27524-27679	27524	27679							1
ORF_7a:nca:27524:27724	ORF 7a		27524-27724	27524	27724							1
ORF_7a:nca:27525:27722	ORF 7a		27525-27722	27525	27722							1
ORF_7a:nca:27526:27531	ORF 7a		27526-27531	27526	27531	45-46	45	46				1
ORF_7a:nca:27526:27615	ORF 7a		27526-27615	27526	27615	45-74	45	74				1
ORF_7a:nca:27527:27556	ORF 7a		27527-27556	27527	27556							1
ORF_7a:nca:27527:27562	ORF 7a		27527-27562	27527	27562							1
ORF_7a:nca:27528:27560	ORF 7a		27528-27560	27528	27560							1
ORF_7a:nca:27533:27682	ORF 7a		27533-27682	27533	27682							1
ORF_7a:nca:27538:27540	ORF 7a		27538-27540	27538	27540	49	49	49				1
ORF_7a:nca:27542:27553	ORF 7a		27542-27553	27542	27553							1
ORF_7a:nca:27542:27616	ORF 7a		27542-27616	27542	27616							1
ORF_7a:nca:27545:27574	ORF 7a		27545-27574	27545	27574							1
ORF_7a:nca:27547:27552	ORF 7a		27547-27552	27547	27552	52-53	52	53				1
ORF_7a:nca:27547:27630	ORF 7a		27547-27630	27547	27630	52-79	52	79				1
ORF_7a:nca:27547:27654	ORF 7a		27547-27654	27547	27654	52-87	52	87				1
ORF_7a:nca:27548:27640	ORF 7a		27548-27640	27548	27640							1
ORF_7a:nca:27550:27639	ORF 7a		27550-27639	27550	27639	53-82	53	82				1
ORF_7a:nca:27552:27554	ORF 7a		27552-27554	27552	27554							1
ORF_7a:nca:27552:27623	ORF 7a		27552-27623	27552	27623							1
ORF_7a:nca:27553:27555	ORF 7a		27553-27555	27553	27555	54	54	54				1
ORF_7a:nca:27553:27567	ORF 7a		27553-27567	27553	27567	54-58	54	58				1
ORF_7a:nca:27554:27556	ORF 7a		27554-27556	27554	27556							1
ORF_7a:nca:27554:27637	ORF 7a		27554-27637	27554	27637							1
ORF_7a:nca:27555:27557	ORF 7a		27555-27557	27555	27557							1
ORF_7a:nca:27555:27593	ORF 7a		27555-27593	27555	27593							1
ORF_7a:nca:27555:27608	ORF 7a		27555-27608	27555	27608							1
ORF_7a:nca:27555:27641	ORF 7a		27555-27641	27555	27641							1
ORF_7a:nca:27555:27644	ORF 7a		27555-27644	27555	27644							1
ORF_7a:nca:27556:27633	ORF 7a		27556-27633	27556	27633	55-80	55	80				1
ORF_7a:nca:27557:27559	ORF 7a		27557-27559	27557	27559							1
ORF_7a:nca:27557:27595	ORF 7a		27557-27595	27557	27595							1
ORF_7a:nca:27560:27640	ORF 7a		27560-27640	27560	27640							1
ORF_7a:nca:27560:27652	ORF 7a		27560-27652	27560	27652							1
ORF_7a:nca:27561:27629	ORF 7a		27561-27629	27561	27629							1
ORF_7a:nca:27562:27576	ORF 7a		27562-27576	27562	27576	57-61	57	61				1
ORF_7a:nca:27563:27583	ORF 7a		27563-27583	27563	27583							1
ORF_7a:nca:27563:27634	ORF 7a		27563-27634	27563	27634							1
ORF_7a:nca:27564:27617	ORF 7a		27564-27617	27564	27617							1
ORF_7a:nca:27566:27625	ORF 7a		27566-27625	27566	27625							1
ORF_7a:nca:27567:27569	ORF 7a		27567-27569	27567	27569							1
ORF_7a:nca:27568:27588	ORF 7a		27568-27588	27568	27588	59-65	59	65				1
ORF_7a:nca:27568:27618	ORF 7a		27568-27618	27568	27618	59-75	59	75				1
ORF_7a:nca:27570:27572	ORF 7a		27570-27572	27570	27572							1
ORF_7a:nca:27570:27626	ORF 7a		27570-27626	27570	27626							1
ORF_7a:nca:27571:27606	ORF 7a		27571-27606	27571	27606	60-71	60	71				1
ORF_7a:nca:27571:27624	ORF 7a		27571-27624	27571	27624	60-77	60	77				1
ORF_7a:nca:27572:27577	ORF 7a		27572-27577	27572	27577							1
ORF_7a:nca:27572:27598	ORF 7a		27572-27598	27572	27598							1
ORF_7a:nca:27573:27623	ORF 7a		27573-27623	27573	27623							1
ORF_7a:nca:27574:27576	ORF 7a		27574-27576	27574	27576	61	61	61				1
ORF_7a:nca:27576:27605	ORF 7a		27576-27605	27576	27605							1
ORF_7a:nca:27577:27609	ORF 7a		27577-27609	27577	27609	62-72	62	72				1
ORF_7a:nca:27578:27634	ORF 7a		27578-27634	27578	27634							1
ORF_7a:nca:27579:27629	ORF 7a		27579-27629	27579	27629							1
ORF_7a:nca:27579:27635	ORF 7a		27579-27635	27579	27635							1
ORF_7a:nca:27579:27695	ORF 7a		27579-27695	27579	27695							1
ORF_7a:nca:27580:27582	ORF 7a		27580-27582	27580	27582	63	63	63				1
ORF_7a:nca:27581:27631	ORF 7a		27581-27631	27581	27631							1
ORF_7a:nca:27582:27626	ORF 7a		27582-27626	27582	27626							1
ORF_7a:nca:27590:27592	ORF 7a		27590-27592	27590	27592							1
ORF_7a:nca:27600:27623	ORF 7a		27600-27623	27600	27623							1
ORF_7a:nca:27603:27605	ORF 7a		27603-27605	27603	27605							1
ORF_7a:nca:27608:27754	ORF 7a		27608-27754	27608	27754							1
ORF_7a:nca:27609:27644	ORF 7a		27609-27644	27609	27644							1
ORF_7a:nca:27611:27616	ORF 7a		27611-27616	27611	27616							1
ORF_7a:nca:27617:27628	ORF 7a		27617-27628	27617	27628							1
ORF_7a:nca:27618:27635	ORF 7a		27618-27635	27618	27635							1
ORF_7a:nca:27623:27631	ORF 7a		27623-27631	27623	27631							1
ORF_7a:nca:27628:27675	ORF 7a		27628-27675	27628	27675	79-94	79	94				1
ORF_7a:nca:27629:27682	ORF 7a		27629-27682	27629	27682							1
ORF_7a:nca:27631:27645	ORF 7a		27631-27645	27631	27645	80-84	80	84				1
ORF_7a:nca:27632:27640	ORF 7a		27632-27640	27632	27640							1
ORF_7a:nca:27632:27667	ORF 7a		27632-27667	27632	27667							1
ORF_7a:nca:27632:27697	ORF 7a		27632-27697	27632	27697							1
ORF_7a:nca:27634:27639	ORF 7a		27634-27639	27634	27639	81-82	81	82				1
ORF_7a:nca:27637:27639	ORF 7a		27637-27639	27637	27639	82	82	82				1
ORF_7a:nca:27637:27645	ORF 7a		27637-27645	27637	27645	82-84	82	84				1
ORF_7a:nca:27638:27679	ORF 7a		27638-27679	27638	27679							1
ORF_7a:nca:27641:27646	ORF 7a		27641-27646	27641	27646							1
ORF_7a:nca:27652:27654	ORF 7a		27652-27654	27652	27654	87	87	87				1
ORF_7a:nca:27657:27737	ORF 7a		27657-27737	27657	27737							1
ORF_7a:nca:27668:27682	ORF 7a		27668-27682	27668	27682							1
ORF_7a:nca:27671:27673	ORF 7a		27671-27673	27671	27673							1
ORF_7a:nca:27671:27691	ORF 7a		27671-27691	27671	27691							1
ORF_7a:nca:27677:27751	ORF 7a		27677-27751	27677	27751							1
ORF_7a:nca:27678:27734	ORF 7a		27678-27734	27678	27734							1
ORF_7a:nca:27679:27687	ORF 7a		27679-27687	27679	27687	96-98	96	98				1
ORF_7a:nca:27680:27694	ORF 7a		27680-27694	27680	27694							1
ORF_7a:nca:27682:27738	ORF 7a		27682-27738	27682	27738	97-115	97	115				1
ORF_7a:nca:27682:27753	ORF 7a		27682-27753	27682	27753	97-120	97	120				1
ORF_7a:nca:27683:27697	ORF 7a		27683-27697	27683	27697							1
ORF_7a:nca:27683:27703	ORF 7a		27683-27703	27683	27703							1
ORF_7a:nca:27683:27739	ORF 7a		27683-27739	27683	27739							1
ORF_7a:nca:27684:27734	ORF 7a		27684-27734	27684	27734							1
ORF_7a:nca:27685:27693	ORF 7a		27685-27693	27685	27693	98-100	98	100				1
ORF_7a:nca:27686:27709	ORF 7a		27686-27709	27686	27709							1
ORF_7a:nca:27687:27698	ORF 7a		27687-27698	27687	27698							1
ORF_7a:nca:27688:27690	ORF 7a		27688-27690	27688	27690	99	99	99				1
ORF_7a:nca:27691:27702	ORF 7a		27691-27702	27691	27702	100-103	100	103				1
ORF_7a:nca:27694:27723	ORF 7a		27694-27723	27694	27723	101-110	101	110				1
ORF_7a:nca:27696:27746	ORF 7a		27696-27746	27696	27746							1
ORF_7a:nca:27697:27726	ORF 7a		27697-27726	27697	27726	102-111	102	111				1
ORF_7a:nca:27700:27756	ORF 7a		27700-27756	27700	27756	103-121	103	121				1
ORF_7a:nca:27718:27723	ORF 7a		27718-27723	27718	27723	109-110	109	110				1
ORF_7a:nca:27719:27727	ORF 7a		27719-27727	27719	27727							1
ORF_7a:nca:27721:27741	ORF 7a		27721-27741	27721	27741	110-116	110	116				1
ORF_7a:nca:27741:27749	ORF 7a		27741-27749	27741	27749							1
ORF_7b:nca:27759:27767	ORF 7b		27759-27767	27759	27767	2-4	2	4				1
ORF_7b:nca:27759:27794	ORF 7b		27759-27794	27759	27794	2-13	2	13				1
ORF_7b:nca:27763:27795	ORF 7b		27763-27795	27763	27795							1
ORF_7b:nca:27766:27780	ORF 7b		27766-27780	27766	27780							1
ORF_7b:nca:27769:27774	ORF 7b		27769-27774	27769	27774							1
ORF_7b:nca:27773:27784	ORF 7b		27773-27784	27773	27784							1
ORF_7b:nca:27774:27776	ORF 7b		27774-27776	27774	27776	7	7	7				1
ORF_7b:nca:27777:27809	ORF 7b		27777-27809	27777	27809	8-18	8	18				1
ORF_7b:nca:27785:27790	ORF 7b		27785-27790	27785	27790							1
ORF_7b:nca:27791:27793	ORF 7b		27791-27793	27791	27793							1
ORF_7b:nca:27796:27798	ORF 7b		27796-27798	27796	27798							1
ORF_7b:nca:27801:27803	ORF 7b		27801-27803	27801	27803	16	16	16				1
ORF_7b:nca:27820:27870	ORF 7b		27820-27870	27820	27870							1
ORF_7b:nca:27822:27824	ORF 7b		27822-27824	27822	27824	23	23	23				1
ORF_7b:nca:27823:27828	ORF 7b		27823-27828	27823	27828							1
ORF_7b:nca:27826:27843	ORF 7b		27826-27843	27826	27843							1
ORF_7b:nca:27827:27859	ORF 7b		27827-27859	27827	27859							1
ORF_7b:nca:27836:27883	ORF 7b		27836-27883	27836	27883							1
ORF_7b:nca:27845:27883	ORF 7b		27845-27883	27845	27883							1
ORF_7b:nca:27870:27872	ORF 7b		27870-27872	27870	27872	39	39	39				1
ORF_7b:nca:27871:27879	ORF 7b		27871-27879	27871	27879							1
ORF_7b:nca:27879:27881	ORF 7b		27879-27881	27879	27881	42	42	42				1
ORF_8:nca:27897:27902	ORF 8		27897-27902	27897	27902	2-3	2	3				1
ORF_8:nca:27901:27903	ORF 8		27901-27903	27901	27903							1
ORF_8:nca:27904:28050	ORF 8		27904-28050	27904	28050							1
ORF_8:nca:27905:28006	ORF 8		27905-28006	27905	28006							1
ORF_8:nca:27906:28166	ORF 8		27906-28166	27906	28166	5-91	5	91				1
ORF_8:nca:27912:28217	ORF 8		27912-28217	27912	28217	7-108	7	108				1
ORF_8:nca:27912:28244	ORF 8		27912-28244	27912	28244	7-117	7	117				1
ORF_8:nca:27915:27968	ORF 8		27915-27968	27915	27968	8-25	8	25				1
ORF_8:nca:27924:27926	ORF 8		27924-27926	27924	27926	11	11	11				1
ORF_8:nca:27971:28195	ORF 8		27971-28195	27971	28195							1
ORF_8:nca:27985:28080	ORF 8		27985-28080	27985	28080							1
ORF_8:nca:28002:28019	ORF 8		28002-28019	28002	28019	37-42	37	42				1
ORF_8:nca:28003:28221	ORF 8		28003-28221	28003	28221							1
ORF_8:nca:28004:28009	ORF 8		28004-28009	28004	28009							1
ORF_8:nca:28006:28044	ORF 8		28006-28044	28006	28044							1
ORF_8:nca:28006:28074	ORF 8		28006-28074	28006	28074							1
ORF_8:nca:28011:28037	ORF 8		28011-28037	28011	28037	40-48	40	48				1
ORF_8:nca:28027:28107	ORF 8		28027-28107	28027	28107							1
ORF_8:nca:28027:28191	ORF 8		28027-28191	28027	28191							1
ORF_8:nca:28028:28060	ORF 8		28028-28060	28028	28060							1
ORF_8:nca:28047:28064	ORF 8		28047-28064	28047	28064	52-57	52	57				1
ORF_8:nca:28056:28229	ORF 8		28056-28229	28056	28229	55-112	55	112				1
ORF_8:nca:28062:28070	ORF 8		28062-28070	28062	28070	57-59	57	59				1
ORF_8:nca:28063:28083	ORF 8		28063-28083	28063	28083							1
ORF_8:nca:28063:28188	ORF 8		28063-28188	28063	28188							1
ORF_8:nca:28065:28094	ORF 8		28065-28094	28065	28094	58-67	58	67				1
ORF_8:nca:28069:28095	ORF 8		28069-28095	28069	28095							1
ORF_8:nca:28069:28104	ORF 8		28069-28104	28069	28104							1
ORF_8:nca:28069:28119	ORF 8		28069-28119	28069	28119							1
ORF_8:nca:28071:28073	ORF 8		28071-28073	28071	28073	60	60	60				1
ORF_8:nca:28071:28094	ORF 8		28071-28094	28071	28094	60-67	60	67				1
ORF_8:nca:28084:28110	ORF 8		28084-28110	28084	28110							1
ORF_8:nca:28090:28119	ORF 8		28090-28119	28090	28119							1
ORF_8:nca:28091:28093	ORF 8		28091-28093	28091	28093							1
ORF_8:nca:28091:28096	ORF 8		28091-28096	28091	28096							1
ORF_8:nca:28094:28219	ORF 8		28094-28219	28094	28219							1
ORF_8:nca:28127:28216	ORF 8		28127-28216	28127	28216							1
ORF_8:nca:28130:28150	ORF 8		28130-28150	28130	28150							1
ORF_8:nca:28134:28151	ORF 8		28134-28151	28134	28151	81-86	81	86				1
ORF_8:nca:28155:28157	ORF 8		28155-28157	28155	28157	88	88	88				1
ORF_8:nca:28176:28199	ORF 8		28176-28199	28176	28199	95-102	95	102				1
ORF_8:nca:28180:28218	ORF 8		28180-28218	28180	28218							1
ORF_8:nca:28186:28188	ORF 8		28186-28188	28186	28188							1
ORF_8:nca:28206:28223	ORF 8		28206-28223	28206	28223	105-110	105	110				1
ORF_8:nca:28218:28220	ORF 8		28218-28220	28218	28220	109	109	109				1
ORF_8:nca:28227:28256	ORF 8		28227-28256	28227	28256	112-121	112	121				1
ORF_8:nca:28229:28240	ORF 8		28229-28240	28229	28240							1
ORF_8:nca:28231:28251	ORF 8		28231-28251	28231	28251							1
ORF_8:nca:28233:28238	ORF 8		28233-28238	28233	28238	114-115	114	115				1
ORF_8:nca:28237:28239	ORF 8		28237-28239	28237	28239							1
ORF_8:nca:28240:28251	ORF 8		28240-28251	28240	28251							1
ORF_8:nca:28243:28254	ORF 8		28243-28254	28243	28254							1
ORF_8:nca:28246:28254	ORF 8		28246-28254	28246	28254							1
ORF_8:nca:28249:28251	ORF 8		28249-28251	28249	28251							1
N:nca:28298:28300	N	Nucleocapsid phosphoprotein	28298-28300	28298	28300	9	9	9				1
N:nca:28301:28312	N	Nucleocapsid phosphoprotein	28301-28312	28301	28312	10-13	10	13				1
N:nca:28326:28340	N	Nucleocapsid phosphoprotein	28326-28340	28326	28340							1
N:nca:28341:28343	N	Nucleocapsid phosphoprotein	28341-28343	28341	28343							1
N:nca:28341:28352	N	Nucleocapsid phosphoprotein	28341-28352	28341	28352							1
N:nca:28351:28359	N	Nucleocapsid phosphoprotein	28351-28359	28351	28359							1
N:nca:28353:28361	N	Nucleocapsid phosphoprotein	28353-28361	28353	28361							1
N:nca:28407:28415	N	Nucleocapsid phosphoprotein	28407-28415	28407	28415							1
N:nca:28427:28429	N	Nucleocapsid phosphoprotein	28427-28429	28427	28429	52	52	52				1
N:nca:28452:28475	N	Nucleocapsid phosphoprotein	28452-28475	28452	28475							1
N:nca:28752:28766	N	Nucleocapsid phosphoprotein	28752-28766	28752	28766							1
N:nca:28772:28774	N	Nucleocapsid phosphoprotein	28772-28774	28772	28774	167	167	167				1
N:nca:28845:28856	N	Nucleocapsid phosphoprotein	28845-28856	28845	28856							1
N:nca:28845:28871	N	Nucleocapsid phosphoprotein	28845-28871	28845	28871							1
N:nca:28852:28854	N	Nucleocapsid phosphoprotein	28852-28854	28852	28854							1
N:nca:28855:28860	N	Nucleocapsid phosphoprotein	28855-28860	28855	28860							1
N:nca:28882:28896	N	Nucleocapsid phosphoprotein	28882-28896	28882	28896							1
N:nca:28890:28892	N	Nucleocapsid phosphoprotein	28890-28892	28890	28892							1
N:nca:28890:28898	N	Nucleocapsid phosphoprotein	28890-28898	28890	28898							1
N:nca:28890:28925	N	Nucleocapsid phosphoprotein	28890-28925	28890	28925							1
N:nca:28894:28911	N	Nucleocapsid phosphoprotein	28894-28911	28894	28911							1
N:nca:28897:28899	N	Nucleocapsid phosphoprotein	28897-28899	28897	28899							1
N:nca:28898:28909	N	Nucleocapsid phosphoprotein	28898-28909	28898	28909	209-212	209	212				1
N:nca:28904:28909	N	Nucleocapsid phosphoprotein	28904-28909	28904	28909	211-212	211	212				1
N:nca:28906:28911	N	Nucleocapsid phosphoprotein	28906-28911	28906	28911							1
N:nca:28907:28915	N	Nucleocapsid phosphoprotein	28907-28915	28907	28915	212-214	212	214				1
N:nca:28913:28915	N	Nucleocapsid phosphoprotein	28913-28915	28913	28915	214	214	214				1
N:nca:28930:28932	N	Nucleocapsid phosphoprotein	28930-28932	28930	28932							1
N:nca:28932:28934	N	Nucleocapsid phosphoprotein	28932-28934	28932	28934							1
N:nca:28935:28937	N	Nucleocapsid phosphoprotein	28935-28937	28935	28937							1
N:nca:29007:29027	N	Nucleocapsid phosphoprotein	29007-29027	29007	29027							1
N:nca:29013:29036	N	Nucleocapsid phosphoprotein	29013-29036	29013	29036							1
N:nca:29015:29020	N	Nucleocapsid phosphoprotein	29015-29020	29015	29020	248-249	248	249				1
N:nca:29021:29035	N	Nucleocapsid phosphoprotein	29021-29035	29021	29035	250-254	250	254				1
N:nca:29069:29086	N	Nucleocapsid phosphoprotein	29069-29086	29069	29086	266-271	266	271				1
N:nca:29070:29081	N	Nucleocapsid phosphoprotein	29070-29081	29070	29081							1
N:nca:29163:29165	N	Nucleocapsid phosphoprotein	29163-29165	29163	29165							1
N:nca:29191:29196	N	Nucleocapsid phosphoprotein	29191-29196	29191	29196							1
N:nca:29193:29195	N	Nucleocapsid phosphoprotein	29193-29195	29193	29195							1
N:nca:29193:29222	N	Nucleocapsid phosphoprotein	29193-29222	29193	29222							1
N:nca:29313:29315	N	Nucleocapsid phosphoprotein	29313-29315	29313	29315							1
N:nca:29324:29341	N	Nucleocapsid phosphoprotein	29324-29341	29324	29341	351-356	351	356				1
N:nca:29363:29365	N	Nucleocapsid phosphoprotein	29363-29365	29363	29365	364	364	364				1
N:nca:29367:29369	N	Nucleocapsid phosphoprotein	29367-29369	29367	29369							1
N:nca:29367:29384	N	Nucleocapsid phosphoprotein	29367-29384	29367	29384							1
N:nca:29379:29384	N	Nucleocapsid phosphoprotein	29379-29384	29379	29384							1
N:nca:29379:29405	N	Nucleocapsid phosphoprotein	29379-29405	29379	29405							1
N:nca:29405:29473	N	Nucleocapsid phosphoprotein	29405-29473	29405	29473	378-400	378	400				1
N:nca:29430:29432	N	Nucleocapsid phosphoprotein	29430-29432	29430	29432							1
N:nca:29440:29448	N	Nucleocapsid phosphoprotein	29440-29448	29440	29448							1
N:nca:29460:29462	N	Nucleocapsid phosphoprotein	29460-29462	29460	29462							1
N:nca:29468:29476	N	Nucleocapsid phosphoprotein	29468-29476	29468	29476	399-401	399	401				1
N:nca:29478:29480	N	Nucleocapsid phosphoprotein	29478-29480	29478	29480							1
ORF_10:nca:29570:29575	ORF 10		29570-29575	29570	29575	5-6	5	6				1
ORF_10:nca:29581:29589	ORF 10		29581-29589	29581	29589							1
