# Supplementary material for: The impact of viral mutations on recognition by SARS-CoV-2 specific T cells
Source: iScience. 2021 Oct 28;24(11):103353. doi: 10.1016/j.isci.2021.103353 (PMC8552693; doi:10.1016/j.isci.2021.103353)
Supplement: Data S1. Mutation_identification — R Code and input data used for identifying mutations within T cell epitopes [file mmc5.zip › Mutation_identification/input_data/replacements_30July2021.csv]

replacementID	genomeRegion	genomeRegionDesc	replacement	codonNumber	altGenomeRegion	altCodonNumber	refNtPosition	refAminoAcid	replacementAminoAcid	granthamDistance	miyataDistance	numSeqs
S:D:614:G	S	Surface glycoprotein	D614G	614			23402	D	G	94	2.373748911504371	867980
NSP12:P:323:L	nsp12	RNA-dependent RNA polymerase	P323L	323	ORF 1ab	4715	14407	P	L	98	2.6962818635359933	862300
N:R:203:K	N	Nucleocapsid phosphoprotein	R203K	203			28880	R	K	26	0.3982749033932912	416945
N:G:204:R	N	Nucleocapsid phosphoprotein	G204R	204			28883	G	R	125	3.584766932145264	406159
S:P:681:H	S	Surface glycoprotein	P681H	681			23603	P	H	76	2.154892056346583	265749
S:N:501:Y	S	Surface glycoprotein	N501Y	501			23063	N	Y	142	3.416303226515753	257333
S:T:716:I	S	Surface glycoprotein	T716I	716			23708	T	I	89	2.143694221057671	250512
NSP3:T:183:I	nsp3	ADRP, Papain-like proteinase, transmembrane domain 1	T183I	183	ORF 1a	1001	3266	T	I	89	2.143694221057671	250420
N:S:235:F	N	Nucleocapsid phosphoprotein	S235F	235			28976	S	F	155	3.447399039542067	250393
S:S:982:A	S	Surface glycoprotein	S982A	982			24506	S	A	99	0.5107016875310603	249095
S:D:1118:H	S	Surface glycoprotein	D1118H	1118			24914	D	H	81	1.7153540746282345	248795
S:A:570:D	S	Surface glycoprotein	A570D	570			23270	A	D	126	2.3675832690225778	248654
ORF_8:Q:27:*	ORF 8		Q27*	27			27972	Q	*			248494
NSP3:A:890:D	nsp3	ADRP, Papain-like proteinase, transmembrane domain 1	A890D	890	ORF 1a	1708	5387	A	D	126	2.3675832690225778	248285
ORF_8:Y:73:C	ORF 8		Y73C	73			28110	Y	C	194	2.376405280106065	248228
ORF_8:R:52:I	ORF 8		R52I	52			28047	R	I	98	2.485550159989036	247501
NSP3:I:1412:T	nsp3	ADRP, Papain-like proteinase, transmembrane domain 1	I1412T	1412	ORF 1a	2230	6953	I	T	89	2.143694221057671	247342
N:D:3:L	N	Nucleocapsid phosphoprotein	D3L	3			28280	D	L	172	4.103763724859247	246173
ORF_3a:Q:57:H	ORF 3a		Q57H	57			25561	Q	H	24	0.32304219411608814	209977
NSP2:T:85:I	nsp2		T85I	85	ORF 1a	265	1058	T	I	89	2.143694221057671	157504
S:A:222:V	S	Surface glycoprotein	A222V	222			22226	A	V	64	1.847329414521172	138646
N:A:220:V	N	Nucleocapsid phosphoprotein	A220V	220			28931	A	V	64	1.847329414521172	136316
ORF_10:V:30:L	ORF 10		V30L	30			29645	V	L	32	0.9113906837969203	135413
N:P:199:L	N	Nucleocapsid phosphoprotein	P199L	199			28868	P	L	98	2.6962818635359933	77416
ORF_8:S:24:L	ORF 8		S24L	24			27963	S	L	144	3.0404515387240023	74550
NSP13:K:460:R	nsp13	Zinc-binding domain, NTPase/helicase domain	K460R	460	ORF 1ab	5784	17614	K	R	26	0.3982749033932912	70677
NSP5:L:89:F	nsp5	3C-like proteinase	L89F	89	ORF 1a	3352	10319	L	F	22	0.6259759618337314	67941
S:L:18:F	S	Surface glycoprotein	L18F	18			21614	L	F	22	0.6259759618337314	66914
NSP14:N:129:D	nsp14	Exonuclease	N129D	129	ORF 1ab	6054	18424	N	D	23	0.6515287120397918	62743
N:P:67:S	N	Nucleocapsid phosphoprotein	P67S	67			28472	P	S	73	0.5564160035374529	62089
ORF_3a:G:172:V	ORF 3a		G172V	172			25906	G	V	109	2.7580349580646812	61775
NSP16:R:216:C	nsp16	2'-O-ribose methyltransferase	R216C	216	ORF 1ab	7014	21304	R	C	180	3.0647823950803734	57748
N:M:234:I	N	Nucleocapsid phosphoprotein	M234I	234			28973	M	I	10	0.2900379922702617	56025
ORF_8:K:68:*	ORF 8		K68*	68			28095	K	*			52058
N:S:194:L	N	Nucleocapsid phosphoprotein	S194L	194			28853	S	L	144	3.0404515387240023	48555
S:S:477:N	S	Surface glycoprotein	S477N	477			22991	S	N	46	1.3130472141012726	36814
N:T:205:I	N	Nucleocapsid phosphoprotein	T205I	205			28886	T	I	89	2.143694221057671	36031
NSP6:L:37:F	nsp6	Putative transmembrane domain	L37F	37	ORF 1a	3606	11081	L	F	22	0.6259759618337314	35311
NSP2:L:550:F	nsp2		L550F	550	ORF 1a	730	2453	L	F	22	0.6259759618337314	29926
NSP3:M:1788:I	nsp3	ADRP, Papain-like proteinase, transmembrane domain 1	M1788I	1788	ORF 1a	2606	8081	M	I	10	0.2900379922702617	27775
NSP12:V:776:L	nsp12	RNA-dependent RNA polymerase	V776L	776	ORF 1ab	5168	15766	V	L	32	0.9113906837969203	25056
NSP13:E:261:D	nsp13	Zinc-binding domain, NTPase/helicase domain	E261D	261	ORF 1ab	5585	17017	E	D	45	0.9031410249655084	23163
NSP4:M:324:I	nsp4	Transmembrane domain 2	M324I	324	ORF 1a	3087	9524	M	I	10	0.2900379922702617	22905
NSP12:A:185:S	nsp12	RNA-dependent RNA polymerase	A185S	185	ORF 1ab	4577	13993	A	S	99	0.5107016875310603	22552
NSP13:K:218:R	nsp13	Zinc-binding domain, NTPase/helicase domain	K218R	218	ORF 1ab	5542	16888	K	R	26	0.3982749033932912	22412
S:L:452:R	S	Surface glycoprotein	L452R	452			22916	L	R	102	2.6230759164978448	22334
N:A:376:T	N	Nucleocapsid phosphoprotein	A376T	376			29399	A	T	58	0.9021839838528766	22121
S:L:5:F	S	Surface glycoprotein	L5F	5			21575	L	F	22	0.6259759618337314	21828
NSP13:H:290:Y	nsp13	Zinc-binding domain, NTPase/helicase domain	H290Y	290	ORF 1ab	5614	17104	H	Y	83	2.2674887607305707	21348
S:N:439:K	S	Surface glycoprotein	N439K	439			22877	N	K	94	1.8362786676180092	21141
NSP3:I:1683:T	nsp3	ADRP, Papain-like proteinase, transmembrane domain 1	I1683T	1683	ORF 1a	2501	7766	I	T	89	2.143694221057671	20285
N:D:377:Y	N	Nucleocapsid phosphoprotein	D377Y	377			29402	D	Y	160	3.951517253135271	19702
NSP13:D:260:Y	nsp13	Zinc-binding domain, NTPase/helicase domain	D260Y	260	ORF 1ab	5584	17014	D	Y	160	3.951517253135271	19663
NSP5:K:90:R	nsp5	3C-like proteinase	K90R	90	ORF 1a	3353	10322	K	R	26	0.3982749033932912	19588
S:S:13:I	S	Surface glycoprotein	S13I	13			21599	S	I	142	2.951162964200133	19109
S:W:152:C	S	Surface glycoprotein	W152C	152			22016	W	C	214	3.3426337619029294	18778
NSP12:P:227:L	nsp12	RNA-dependent RNA polymerase	P227L	227	ORF 1ab	4619	14119	P	L	98	2.6962818635359933	17969
NSP2:I:120:F	nsp2		I120F	120	ORF 1a	300	1163	I	F	21	0.6103353013257657	17466
NSP4:F:17:L	nsp4	Transmembrane domain 2	F17L	17	ORF 1a	2780	8603	F	L	22	0.6259759618337314	17462
S:E:484:K	S	Surface glycoprotein	E484K	484			23012	E	K	57	1.1443659173772327	16426
ORF_3a:L:15:F	ORF 3a		L15F	15			25435	L	F	22	0.6259759618337314	16313
NSP13:A:598:S	nsp13	Zinc-binding domain, NTPase/helicase domain	A598S	598	ORF 1ab	5922	18028	A	S	99	0.5107016875310603	16165
S:S:98:F	S	Surface glycoprotein	S98F	98			21854	S	F	155	3.447399039542067	15837
NSP9:M:101:I	nsp9	ssRNA-binding protein	M101I	101	ORF 1a	4241	12986	M	I	10	0.2900379922702617	15757
NSP12:V:720:I	nsp12	RNA-dependent RNA polymerase	V720I	720	ORF 1ab	5112	15598	V	I	30	0.8491514617150016	15673
NSP3:P:153:L	nsp3	ADRP, Papain-like proteinase, transmembrane domain 1	P153L	153	ORF 1a	971	3176	P	L	98	2.6962818635359933	15451
NSP14:P:43:L	nsp14	Exonuclease	P43L	43	ORF 1ab	5968	18166	P	L	98	2.6962818635359933	15444
NSP16:R:287:I	nsp16	2'-O-ribose methyltransferase	R287I	287	ORF 1ab	7085	21517	R	I	98	2.485550159989036	14558
S:W:1214:G	S	Surface glycoprotein	W1214G	1214			25202	W	G	184	5.132455948239974	14459
N:P:365:S	N	Nucleocapsid phosphoprotein	P365S	365			29366	P	S	73	0.5564160035374529	14241
NSP3:H:295:Y	nsp3	ADRP, Papain-like proteinase, transmembrane domain 1	H295Y	295	ORF 1a	1113	3602	H	Y	83	2.2674887607305707	14234
S:Q:677:H	S	Surface glycoprotein	Q677H	677			23591	Q	H	24	0.32304219411608814	13659
NSP9:I:65:V	nsp9	ssRNA-binding protein	I65V	65	ORF 1a	4205	12878	I	V	30	0.8491514617150016	13412
ORF_3a:V:202:L	ORF 3a		V202L	202			25996	V	L	32	0.9113906837969203	13363
ORF_3a:T:223:I	ORF 3a		T223I	223			26059	T	I	89	2.143694221057671	13169
ORF_3a:Q:38:R	ORF 3a		Q38R	38			25504	Q	R	43	1.1334798453192791	12045
ORF_3a:S:171:L	ORF 3a		S171L	171			25903	S	L	144	3.0404515387240023	11839
NSP13:P:53:L	nsp13	Zinc-binding domain, NTPase/helicase domain	P53L	53	ORF 1ab	5377	16393	P	L	98	2.6962818635359933	11583
ORF_3a:G:172:R	ORF 3a		G172R	172			25906	G	R	125	3.584766932145264	11563
N:G:204:P	N	Nucleocapsid phosphoprotein	G204P	204			28883	G	P	42	0.9746515921540382	11165
S:A:701:V	S	Surface glycoprotein	A701V	701			23663	A	V	64	1.847329414521172	11165
NSP8:Q:24:R	nsp8	Putative primase	Q24R	24	ORF 1a	3966	12161	Q	R	43	1.1334798453192791	10955
NSP5:P:108:S	nsp5	3C-like proteinase	P108S	108	ORF 1a	3371	10376	P	S	73	0.5564160035374529	10733
NSP5:G:15:S	nsp5	3C-like proteinase	G15S	15	ORF 1a	3278	10097	G	S	55	0.8479269350772444	10487
ORF_8:A:65:V	ORF 8		A65V	65			28086	A	V	64	1.847329414521172	10456
N:P:151:L	N	Nucleocapsid phosphoprotein	P151L	151			28724	P	L	98	2.6962818635359933	10261
ORF_8:L:84:S	ORF 8		L84S	84			28143	L	S	144	3.0404515387240023	9865
NSP4:T:492:I	nsp4	Transmembrane domain 2	T492I	492	ORF 1a	3255	10028	T	I	89	2.143694221057671	9339
S:A:262:S	S	Surface glycoprotein	A262S	262			22346	A	S	99	0.5107016875310603	9278
NSP12:A:423:V	nsp12	RNA-dependent RNA polymerase	A423V	423	ORF 1ab	4815	14707	A	V	64	1.847329414521172	8983
ORF_3a:T:151:I	ORF 3a		T151I	151			25843	T	I	89	2.143694221057671	8933
NSP3:S:543:P	nsp3	ADRP, Papain-like proteinase, transmembrane domain 1	S543P	543	ORF 1a	1361	4346	S	P	73	0.5564160035374529	8789
NSP6:V:179:I	nsp6	Putative transmembrane domain	V179I	179	ORF 1a	3748	11507	V	I	30	0.8491514617150016	8737
S:T:732:A	S	Surface glycoprotein	T732A	732			23756	T	A	58	0.9021839838528766	8538
NSP15:T:33:I	nsp15	EndoRNAse	T33I	33	ORF 1ab	6485	19717	T	I	89	2.143694221057671	8086
NSP3:K:837:N	nsp3	ADRP, Papain-like proteinase, transmembrane domain 1	K837N	837	ORF 1a	1655	5228	K	N	94	1.8362786676180092	7829
NSP3:T:428:I	nsp3	ADRP, Papain-like proteinase, transmembrane domain 1	T428I	428	ORF 1a	1246	4001	T	I	89	2.143694221057671	7808
NSP3:P:141:S	nsp3	ADRP, Papain-like proteinase, transmembrane domain 1	P141S	141	ORF 1a	959	3140	P	S	73	0.5564160035374529	7647
ORF_3a:Q:185:H	ORF 3a		Q185H	185			25945	Q	H	24	0.32304219411608814	7578
NSP9:T:35:I	nsp9	ssRNA-binding protein	T35I	35	ORF 1a	4175	12788	T	I	89	2.143694221057671	7370
S:Q:675:H	S	Surface glycoprotein	Q675H	675			23585	Q	H	24	0.32304219411608814	7370
S:T:95:I	S	Surface glycoprotein	T95I	95			21845	T	I	89	2.143694221057671	7285
NSP6:V:149:F	nsp6	Putative transmembrane domain	V149F	149	ORF 1a	3718	11417	V	F	50	1.4322877272611014	7273
S:P:272:L	S	Surface glycoprotein	P272L	272			22376	P	L	98	2.6962818635359933	7270
NSP6:L:142:F	nsp6	Putative transmembrane domain	L142F	142	ORF 1a	3711	11396	L	F	22	0.6259759618337314	7269
N:T:391:I	N	Nucleocapsid phosphoprotein	T391I	391			29444	T	I	89	2.143694221057671	7171
NSP16:K:160:R	nsp16	2'-O-ribose methyltransferase	K160R	160	ORF 1ab	6958	21136	K	R	26	0.3982749033932912	7143
NSP6:A:54:S	nsp6	Putative transmembrane domain	A54S	54	ORF 1a	3623	11132	A	S	99	0.5107016875310603	7055
E:P:71:L	E	Envelope protein	P71L	71			26455	P	L	98	2.6962818635359933	7038
NSP14:T:31:I	nsp14	Exonuclease	T31I	31	ORF 1ab	5956	18130	T	I	89	2.143694221057671	6887
NSP7:S:25:L	nsp7		S25L	25	ORF 1a	3884	11915	S	L	144	3.0404515387240023	6837
ORF_3a:W:131:C	ORF 3a		W131C	131			25783	W	C	214	3.3426337619029294	6690
S:D:80:A	S	Surface glycoprotein	D80A	80			21800	D	A	126	2.3675832690225778	6618
S:K:417:N	S	Surface glycoprotein	K417N	417			22811	K	N	94	1.8362786676180092	6595
S:T:478:K	S	Surface glycoprotein	T478K	478			22994	T	K	78	2.0994805676769532	6559
ORF_3a:G:251:V	ORF 3a		G251V	251			26143	G	V	109	2.7580349580646812	6541
NSP6:I:49:V	nsp6	Putative transmembrane domain	I49V	49	ORF 1a	3618	11117	I	V	30	0.8491514617150016	6521
ORF_3a:S:166:L	ORF 3a		S166L	166			25888	S	L	144	3.0404515387240023	6426
ORF_7a:T:14:I	ORF 7a		T14I	14			27433	T	I	89	2.143694221057671	6355
NSP2:V:381:A	nsp2		V381A	381	ORF 1a	561	1946	V	A	64	1.847329414521172	6352
S:M:153:T	S	Surface glycoprotein	M153T	153			22019	M	T	81	1.8553256449702145	6349
S:D:215:G	S	Surface glycoprotein	D215G	215			22205	D	G	94	2.373748911504371	6248
S:V:1176:F	S	Surface glycoprotein	V1176F	1176			25088	V	F	50	1.4322877272611014	6212
ORF_3a:P:42:L	ORF 3a		P42L	42			25516	P	L	98	2.6962818635359933	6198
NSP4:L:438:P	nsp4	Transmembrane domain 2	L438P	438	ORF 1a	3201	9866	L	P	98	2.6962818635359933	6184
ORF_8:T:11:I	ORF 8		T11I	11			27924	T	I	89	2.143694221057671	6184
N:P:13:L	N	Nucleocapsid phosphoprotein	P13L	13			28310	P	L	98	2.6962818635359933	5849
NSP4:S:395:T	nsp4	Transmembrane domain 2	S395T	395	ORF 1a	3158	9737	S	T	58	0.8875431743515021	5742
S:D:253:G	S	Surface glycoprotein	D253G	253			22319	D	G	94	2.373748911504371	5656
ORF_7b:E:39:*	ORF 7b		E39*	39			27870	E	*			5648
NSP6:L:260:F	nsp6	Putative transmembrane domain	L260F	260	ORF 1a	3829	11750	L	F	22	0.6259759618337314	5611
S:D:138:Y	S	Surface glycoprotein	D138Y	138			21974	D	Y	160	3.951517253135271	5599
NSP8:T:145:I	nsp8	Putative primase	T145I	145	ORF 1a	4087	12524	T	I	89	2.143694221057671	5582
NSP3:P:968:L	nsp3	ADRP, Papain-like proteinase, transmembrane domain 1	P968L	968	ORF 1a	1786	5621	P	L	98	2.6962818635359933	5564
N:A:398:V	N	Nucleocapsid phosphoprotein	A398V	398			29465	A	V	64	1.847329414521172	5505
NSP8:P:10:S	nsp8	Putative primase	P10S	10	ORF 1a	3952	12119	P	S	73	0.5564160035374529	5456
NSP14:E:347:G	nsp14	Exonuclease	E347G	347	ORF 1ab	6272	19078	E	G	98	2.7831228164426745	5419
ORF_3a:G:224:C	ORF 3a		G224C	224			26062	G	C	158	2.2172032627151887	5417
NSP3:M:1441:I	nsp3	ADRP, Papain-like proteinase, transmembrane domain 1	M1441I	1441	ORF 1a	2259	7040	M	I	10	0.2900379922702617	5272
ORF_3a:R:122:I	ORF 3a		R122I	122			25756	R	I	98	2.485550159989036	5244
NSP3:A:1736:V	nsp3	ADRP, Papain-like proteinase, transmembrane domain 1	A1736V	1736	ORF 1a	2554	7925	A	V	64	1.847329414521172	5198
NSP14:M:501:I	nsp14	Exonuclease	M501I	501	ORF 1ab	6426	19540	M	I	10	0.2900379922702617	5153
ORF_7b:S:5:L	ORF 7b		S5L	5			27768	S	L	144	3.0404515387240023	5153
S:L:189:F	S	Surface glycoprotein	L189F	189			22127	L	F	22	0.6259759618337314	5071
S:P:26:S	S	Surface glycoprotein	P26S	26			21638	P	S	73	0.5564160035374529	4988
S:V:772:I	S	Surface glycoprotein	V772I	772			23876	V	I	30	0.8491514617150016	4983
ORF_7a:Q:62:*	ORF 7a		Q62*	62			27577	Q	*			4955
ORF_8:E:64:*	ORF 8		E64*	64			28083	E	*			4904
NSP3:T:1189:I	nsp3	ADRP, Papain-like proteinase, transmembrane domain 1	T1189I	1189	ORF 1a	2007	6284	T	I	89	2.143694221057671	4887
NSP4:M:458:I	nsp4	Transmembrane domain 2	M458I	458	ORF 1a	3221	9926	M	I	10	0.2900379922702617	4843
ORF_3a:D:155:Y	ORF 3a		D155Y	155			25855	D	Y	160	3.951517253135271	4841
NSP3:S:126:L	nsp3	ADRP, Papain-like proteinase, transmembrane domain 1	S126L	126	ORF 1a	944	3095	S	L	144	3.0404515387240023	4830
NSP14:P:46:L	nsp14	Exonuclease	P46L	46	ORF 1ab	5971	18175	P	L	98	2.6962818635359933	4777
NSP3:G:307:C	nsp3	ADRP, Papain-like proteinase, transmembrane domain 1	G307C	307	ORF 1a	1125	3638	G	C	158	2.2172032627151887	4750
NSP14:E:453:D	nsp14	Exonuclease	E453D	453	ORF 1ab	6378	19396	E	D	45	0.9031410249655084	4736
ORF_8:V:100:L	ORF 8		V100L	100			28191	V	L	32	0.9113906837969203	4618
NSP9:L:42:F	nsp9	ssRNA-binding protein	L42F	42	ORF 1a	4182	12809	L	F	22	0.6259759618337314	4571
NSP3:K:1241:R	nsp3	ADRP, Papain-like proteinase, transmembrane domain 1	K1241R	1241	ORF 1a	2059	6440	K	R	26	0.3982749033932912	4509
ORF_8:V:62:L	ORF 8		V62L	62			28077	V	L	32	0.9113906837969203	4477
NSP4:D:217:G	nsp4	Transmembrane domain 2	D217G	217	ORF 1a	2980	9203	D	G	94	2.373748911504371	4442
NSP12:E:254:D	nsp12	RNA-dependent RNA polymerase	E254D	254	ORF 1ab	4646	14200	E	D	45	0.9031410249655084	4438
NSP2:G:339:S	nsp2		G339S	339	ORF 1a	519	1820	G	S	55	0.8479269350772444	4404
NSP13:Q:88:H	nsp13	Zinc-binding domain, NTPase/helicase domain	Q88H	88	ORF 1ab	5412	16498	Q	H	24	0.32304219411608814	4395
NSP2:V:485:I	nsp2		V485I	485	ORF 1a	665	2258	V	I	30	0.8491514617150016	4321
N:Q:9:H	N	Nucleocapsid phosphoprotein	Q9H	9			28298	Q	H	24	0.32304219411608814	4311
NSP5:G:71:S	nsp5	3C-like proteinase	G71S	71	ORF 1a	3334	10265	G	S	55	0.8479269350772444	4209
NSP6:M:86:I	nsp6	Putative transmembrane domain	M86I	86	ORF 1a	3655	11228	M	I	10	0.2900379922702617	4207
NSP15:R:206:S	nsp15	EndoRNAse	R206S	206	ORF 1ab	6658	20236	R	S	109	2.7409075071380777	4191
NSP3:V:473:F	nsp3	ADRP, Papain-like proteinase, transmembrane domain 1	V473F	473	ORF 1a	1291	4136	V	F	50	1.4322877272611014	4188
NSP2:T:44:I	nsp2		T44I	44	ORF 1a	224	935	T	I	89	2.143694221057671	4187
ORF_8:S:67:F	ORF 8		S67F	67			28092	S	F	155	3.447399039542067	4166
NSP3:Q:1884:H	nsp3	ADRP, Papain-like proteinase, transmembrane domain 1	Q1884H	1884	ORF 1a	2702	8369	Q	H	24	0.32304219411608814	4160
NSP2:P:129:L	nsp2		P129L	129	ORF 1a	309	1190	P	L	98	2.6962818635359933	4114
NSP3:K:384:N	nsp3	ADRP, Papain-like proteinase, transmembrane domain 1	K384N	384	ORF 1a	1202	3869	K	N	94	1.8362786676180092	4083
N:S:183:Y	N	Nucleocapsid phosphoprotein	S183Y	183			28820	S	Y	143	3.327140114906959	4032
NSP12:A:656:S	nsp12	RNA-dependent RNA polymerase	A656S	656	ORF 1ab	5048	15406	A	S	99	0.5107016875310603	4003
S:H:655:Y	S	Surface glycoprotein	H655Y	655			23525	H	Y	83	2.2674887607305707	4002
S:E:583:D	S	Surface glycoprotein	E583D	583			23309	E	D	45	0.9031410249655084	3983
ORF_3a:T:175:I	ORF 3a		T175I	175			25915	T	I	89	2.143694221057671	3976
M:A:2:S	M	Membrane glycoprotein	A2S	2			26526	A	S	99	0.5107016875310603	3944
ORF_3a:V:77:F	ORF 3a		V77F	77			25621	V	F	50	1.4322877272611014	3919
NSP13:P:504:L	nsp13	Zinc-binding domain, NTPase/helicase domain	P504L	504	ORF 1ab	5828	17746	P	L	98	2.6962818635359933	3904
S:L:54:F	S	Surface glycoprotein	L54F	54			21722	L	F	22	0.6259759618337314	3876
NSP1:R:24:C	nsp1	Leader protein	R24C	24	ORF 1a	24	335	R	C	180	3.0647823950803734	3817
NSP4:A:380:V	nsp4	Transmembrane domain 2	A380V	380	ORF 1a	3143	9692	A	V	64	1.847329414521172	3790
NSP3:S:1588:L	nsp3	ADRP, Papain-like proteinase, transmembrane domain 1	S1588L	1588	ORF 1a	2406	7481	S	L	144	3.0404515387240023	3742
NSP6:K:270:R	nsp6	Putative transmembrane domain	K270R	270	ORF 1a	3839	11780	K	R	26	0.3982749033932912	3736
NSP6:F:108:L	nsp6	Putative transmembrane domain	F108L	108	ORF 1a	3677	11294	F	L	22	0.6259759618337314	3724
NSP13:T:481:M	nsp13	Zinc-binding domain, NTPase/helicase domain	T481M	481	ORF 1ab	5805	17677	T	M	81	1.8553256449702145	3678
NSP14:P:451:S	nsp14	Exonuclease	P451S	451	ORF 1ab	6376	19390	P	S	73	0.5564160035374529	3645
N:S:190:I	N	Nucleocapsid phosphoprotein	S190I	190			28841	S	I	142	2.951162964200133	3621
ORF_3a:K:75:N	ORF 3a		K75N	75			25615	K	N	94	1.8362786676180092	3619
N:A:90:T	N	Nucleocapsid phosphoprotein	A90T	90			28541	A	T	58	0.9021839838528766	3597
N:L:139:F	N	Nucleocapsid phosphoprotein	L139F	139			28688	L	F	22	0.6259759618337314	3585
ORF_3a:V:13:L	ORF 3a		V13L	13			25429	V	L	32	0.9113906837969203	3576
NSP3:T:1306:I	nsp3	ADRP, Papain-like proteinase, transmembrane domain 1	T1306I	1306	ORF 1a	2124	6635	T	I	89	2.143694221057671	3532
NSP7:L:71:F	nsp7		L71F	71	ORF 1a	3930	12053	L	F	22	0.6259759618337314	3520
NSP3:N:1543:K	nsp3	ADRP, Papain-like proteinase, transmembrane domain 1	N1543K	1543	ORF 1a	2361	7346	N	K	94	1.8362786676180092	3503
S:D:1163:Y	S	Surface glycoprotein	D1163Y	1163			25049	D	Y	160	3.951517253135271	3473
N:T:135:I	N	Nucleocapsid phosphoprotein	T135I	135			28676	T	I	89	2.143694221057671	3459
ORF_3a:H:78:Y	ORF 3a		H78Y	78			25624	H	Y	83	2.2674887607305707	3449
N:S:187:L	N	Nucleocapsid phosphoprotein	S187L	187			28832	S	L	144	3.0404515387240023	3446
NSP10:T:12:I	nsp10		T12I	12	ORF 1a	4265	13058	T	I	89	2.143694221057671	3423
NSP13:E:341:D	nsp13	Zinc-binding domain, NTPase/helicase domain	E341D	341	ORF 1ab	5665	17257	E	D	45	0.9031410249655084	3411
NSP1:H:110:Y	nsp1	Leader protein	H110Y	110	ORF 1a	110	593	H	Y	83	2.2674887607305707	3404
NSP3:T:1363:I	nsp3	ADRP, Papain-like proteinase, transmembrane domain 1	T1363I	1363	ORF 1a	2181	6806	T	I	89	2.143694221057671	3398
NSP6:M:183:I	nsp6	Putative transmembrane domain	M183I	183	ORF 1a	3752	11519	M	I	10	0.2900379922702617	3377
S:G:769:V	S	Surface glycoprotein	G769V	769			23867	G	V	109	2.7580349580646812	3375
S:D:80:Y	S	Surface glycoprotein	D80Y	80			21800	D	Y	160	3.951517253135271	3365
NSP12:A:97:V	nsp12	RNA-dependent RNA polymerase	A97V	97	ORF 1ab	4489	13729	A	V	64	1.847329414521172	3345
NSP7:M:75:I	nsp7		M75I	75	ORF 1a	3934	12065	M	I	10	0.2900379922702617	3334
NSP12:M:666:I	nsp12	RNA-dependent RNA polymerase	M666I	666	ORF 1ab	5058	15436	M	I	10	0.2900379922702617	3317
NSP15:V:127:F	nsp15	EndoRNAse	V127F	127	ORF 1ab	6579	19999	V	F	50	1.4322877272611014	3309
NSP13:P:78:S	nsp13	Zinc-binding domain, NTPase/helicase domain	P78S	78	ORF 1ab	5402	16468	P	S	73	0.5564160035374529	3294
N:D:401:Y	N	Nucleocapsid phosphoprotein	D401Y	401			29474	D	Y	160	3.951517253135271	3235
NSP13:A:446:S	nsp13	Zinc-binding domain, NTPase/helicase domain	A446S	446	ORF 1ab	5770	17572	A	S	99	0.5107016875310603	3233
N:S:197:L	N	Nucleocapsid phosphoprotein	S197L	197			28862	S	L	144	3.0404515387240023	3215
ORF_3a:G:100:C	ORF 3a		G100C	100			25690	G	C	158	2.2172032627151887	3207
NSP3:Q:180:H	nsp3	ADRP, Papain-like proteinase, transmembrane domain 1	Q180H	180	ORF 1a	998	3257	Q	H	24	0.32304219411608814	3202
NSP3:A:85:V	nsp3	ADRP, Papain-like proteinase, transmembrane domain 1	A85V	85	ORF 1a	903	2972	A	V	64	1.847329414521172	3198
M:V:70:L	M	Membrane glycoprotein	V70L	70			26730	V	L	32	0.9113906837969203	3194
N:H:145:Y	N	Nucleocapsid phosphoprotein	H145Y	145			28706	H	Y	83	2.2674887607305707	3144
NSP4:A:446:V	nsp4	Transmembrane domain 2	A446V	446	ORF 1a	3209	9890	A	V	64	1.847329414521172	3138
NSP2:A:318:V	nsp2		A318V	318	ORF 1a	498	1757	A	V	64	1.847329414521172	3127
ORF_8:I:121:L	ORF 8		I121L	121			28254	I	L	5	0.13905655234203065	3102
NSP13:Y:541:C	nsp13	Zinc-binding domain, NTPase/helicase domain	Y541C	541	ORF 1ab	5865	17857	Y	C	194	2.376405280106065	3099
NSP6:E:195:D	nsp6	Putative transmembrane domain	E195D	195	ORF 1a	3764	11555	E	D	45	0.9031410249655084	3086
ORF_3a:A:110:S	ORF 3a		A110S	110			25720	A	S	99	0.5107016875310603	3085
NSP3:A:480:V	nsp3	ADRP, Papain-like proteinase, transmembrane domain 1	A480V	480	ORF 1a	1298	4157	A	V	64	1.847329414521172	3069
NSP3:G:1300:D	nsp3	ADRP, Papain-like proteinase, transmembrane domain 1	G1300D	1300	ORF 1a	2118	6617	G	D	94	2.373748911504371	3060
S:K:1191:N	S	Surface glycoprotein	K1191N	1191			25133	K	N	94	1.8362786676180092	3056
NSP6:Q:160:R	nsp6	Putative transmembrane domain	Q160R	160	ORF 1a	3729	11450	Q	R	43	1.1334798453192791	3051
M:D:3:G	M	Membrane glycoprotein	D3G	3			26529	D	G	94	2.373748911504371	3040
NSP3:T:749:A	nsp3	ADRP, Papain-like proteinase, transmembrane domain 1	T749A	749	ORF 1a	1567	4964	T	A	58	0.9021839838528766	3021
NSP12:T:26:I	nsp12	RNA-dependent RNA polymerase	T26I	26	ORF 1ab	4418	13516	T	I	89	2.143694221057671	3000
NSP3:A:994:D	nsp3	ADRP, Papain-like proteinase, transmembrane domain 1	A994D	994	ORF 1a	1812	5699	A	D	126	2.3675832690225778	2994
ORF_3a:A:72:S	ORF 3a		A72S	72			25606	A	S	99	0.5107016875310603	2971
NSP16:D:179:G	nsp16	2'-O-ribose methyltransferase	D179G	179	ORF 1ab	6977	21193	D	G	94	2.373748911504371	2966
NSP15:A:81:V	nsp15	EndoRNAse	A81V	81	ORF 1ab	6533	19861	A	V	64	1.847329414521172	2958
NSP3:S:1285:F	nsp3	ADRP, Papain-like proteinase, transmembrane domain 1	S1285F	1285	ORF 1a	2103	6572	S	F	155	3.447399039542067	2935
NSP3:G:1849:C	nsp3	ADRP, Papain-like proteinase, transmembrane domain 1	G1849C	1849	ORF 1a	2667	8264	G	C	158	2.2172032627151887	2932
NSP16:R:216:N	nsp16	2'-O-ribose methyltransferase	R216N	216	ORF 1ab	7014	21304	R	N	85	2.0410358678809644	2909
NSP4:S:218:F	nsp4	Transmembrane domain 2	S218F	218	ORF 1a	2981	9206	S	F	155	3.447399039542067	2894
NSP14:V:167:L	nsp14	Exonuclease	V167L	167	ORF 1ab	6092	18538	V	L	32	0.9113906837969203	2875
S:S:494:P	S	Surface glycoprotein	S494P	494			23042	S	P	73	0.5564160035374529	2862
ORF_8:E:92:K	ORF 8		E92K	92			28167	E	K	57	1.1443659173772327	2848
N:A:119:S	N	Nucleocapsid phosphoprotein	A119S	119			28628	A	S	99	0.5107016875310603	2841
NSP3:S:370:L	nsp3	ADRP, Papain-like proteinase, transmembrane domain 1	S370L	370	ORF 1a	1188	3827	S	L	144	3.0404515387240023	2818
N:R:385:K	N	Nucleocapsid phosphoprotein	R385K	385			29426	R	K	26	0.3982749033932912	2802
ORF_3a:V:90:F	ORF 3a		V90F	90			25660	V	F	50	1.4322877272611014	2775
NSP13:A:296:S	nsp13	Zinc-binding domain, NTPase/helicase domain	A296S	296	ORF 1ab	5620	17122	A	S	99	0.5107016875310603	2769
S:D:936:Y	S	Surface glycoprotein	D936Y	936			24368	D	Y	160	3.951517253135271	2765
NSP3:P:340:L	nsp3	ADRP, Papain-like proteinase, transmembrane domain 1	P340L	340	ORF 1a	1158	3737	P	L	98	2.6962818635359933	2761
S:S:939:F	S	Surface glycoprotein	S939F	939			24377	S	F	155	3.447399039542067	2750
NSP14:A:320:V	nsp14	Exonuclease	A320V	320	ORF 1ab	6245	18997	A	V	64	1.847329414521172	2743
N:Q:418:H	N	Nucleocapsid phosphoprotein	Q418H	418			29525	Q	H	24	0.32304219411608814	2722
NSP5:E:47:N	nsp5	3C-like proteinase	E47N	47	ORF 1a	3310	10193	E	N	41	0.8491514617150018	2716
N:R:203:E	N	Nucleocapsid phosphoprotein	R203E	203			28880	R	E	54	1.4546646945728405	2701
N:I:292:T	N	Nucleocapsid phosphoprotein	I292T	292			29147	I	T	89	2.143694221057671	2695
ORF_10:P:10:S	ORF 10		P10S	10			29585	P	S	73	0.5564160035374529	2693
NSP6:Q:208:R	nsp6	Putative transmembrane domain	Q208R	208	ORF 1a	3777	11594	Q	R	43	1.1334798453192791	2690
NSP3:T:819:I	nsp3	ADRP, Papain-like proteinase, transmembrane domain 1	T819I	819	ORF 1a	1637	5174	T	I	89	2.143694221057671	2687
NSP2:P:585:S	nsp2		P585S	585	ORF 1a	765	2558	P	S	73	0.5564160035374529	2683
NSP3:V:1786:A	nsp3	ADRP, Papain-like proteinase, transmembrane domain 1	V1786A	1786	ORF 1a	2604	8075	V	A	64	1.847329414521172	2680
S:H:49:Y	S	Surface glycoprotein	H49Y	49			21707	H	Y	83	2.2674887607305707	2671
S:L:176:F	S	Surface glycoprotein	L176F	176			22088	L	F	22	0.6259759618337314	2668
ORF_6:I:33:T	ORF 6		I33T	33			27298	I	T	89	2.143694221057671	2667
S:A:688:V	S	Surface glycoprotein	A688V	688			23624	A	V	64	1.847329414521172	2654
ORF_3a:V:225:F	ORF 3a		V225F	225			26065	V	F	50	1.4322877272611014	2641
NSP3:T:1004:I	nsp3	ADRP, Papain-like proteinase, transmembrane domain 1	T1004I	1004	ORF 1a	1822	5729	T	I	89	2.143694221057671	2622
NSP3:Y:1102:H	nsp3	ADRP, Papain-like proteinase, transmembrane domain 1	Y1102H	1102	ORF 1a	1920	6023	Y	H	83	2.2674887607305707	2617
NSP16:T:35:I	nsp16	2'-O-ribose methyltransferase	T35I	35	ORF 1ab	6833	20761	T	I	89	2.143694221057671	2608
S:Q:677:P	S	Surface glycoprotein	Q677P	677			23591	Q	P	75	1.9159881217963026	2601
ORF_3a:S:180:P	ORF 3a		S180P	180			25930	S	P	73	0.5564160035374529	2597
NSP13:T:588:I	nsp13	Zinc-binding domain, NTPase/helicase domain	T588I	588	ORF 1ab	5912	17998	T	I	89	2.143694221057671	2591
NSP13:L:581:F	nsp13	Zinc-binding domain, NTPase/helicase domain	L581F	581	ORF 1ab	5905	17977	L	F	22	0.6259759618337314	2576
NSP14:M:49:I	nsp14	Exonuclease	M49I	49	ORF 1ab	5974	18184	M	I	10	0.2900379922702617	2544
NSP12:T:739:I	nsp12	RNA-dependent RNA polymerase	T739I	739	ORF 1ab	5131	15655	T	I	89	2.143694221057671	2540
N:D:103:Y	N	Nucleocapsid phosphoprotein	D103Y	103			28580	D	Y	160	3.951517253135271	2527
M:F:28:L	M	Membrane glycoprotein	F28L	28			26604	F	L	22	0.6259759618337314	2523
N:Q:389:L	N	Nucleocapsid phosphoprotein	Q389L	389			29438	Q	L	112	2.703476672168515	2521
NSP3:S:1424:F	nsp3	ADRP, Papain-like proteinase, transmembrane domain 1	S1424F	1424	ORF 1a	2242	6989	S	F	155	3.447399039542067	2510
NSP5:A:260:V	nsp5	3C-like proteinase	A260V	260	ORF 1a	3523	10832	A	V	64	1.847329414521172	2510
NSP2:I:559:V	nsp2		I559V	559	ORF 1a	739	2480	I	V	30	0.8491514617150016	2507
NSP6:G:107:S	nsp6	Putative transmembrane domain	G107S	107	ORF 1a	3676	11291	G	S	55	0.8479269350772444	2495
S:A:1078:S	S	Surface glycoprotein	A1078S	1078			24794	A	S	99	0.5107016875310603	2494
M:I:82:T	M	Membrane glycoprotein	I82T	82			26766	I	T	89	2.143694221057671	2452
ORF_3a:L:85:F	ORF 3a		L85F	85			25645	L	F	22	0.6259759618337314	2445
NSP6:T:181:I	nsp6	Putative transmembrane domain	T181I	181	ORF 1a	3750	11513	T	I	89	2.143694221057671	2420
S:T:20:I	S	Surface glycoprotein	T20I	20			21620	T	I	89	2.143694221057671	2411
S:A:520:S	S	Surface glycoprotein	A520S	520			23120	A	S	99	0.5107016875310603	2409
ORF_3a:G:174:D	ORF 3a		G174D	174			25912	G	D	94	2.373748911504371	2399
NSP3:K:1077:N	nsp3	ADRP, Papain-like proteinase, transmembrane domain 1	K1077N	1077	ORF 1a	1895	5948	K	N	94	1.8362786676180092	2387
ORF_3a:L:108:F	ORF 3a		L108F	108			25714	L	F	22	0.6259759618337314	2387
N:S:193:I	N	Nucleocapsid phosphoprotein	S193I	193			28850	S	I	142	2.951162964200133	2383
N:S:202:N	N	Nucleocapsid phosphoprotein	S202N	202			28877	S	N	46	1.3130472141012726	2373
NSP2:T:634:I	nsp2		T634I	634	ORF 1a	814	2705	T	I	89	2.143694221057671	2372
N:P:199:S	N	Nucleocapsid phosphoprotein	P199S	199			28868	P	S	73	0.5564160035374529	2371
NSP14:L:177:F	nsp14	Exonuclease	L177F	177	ORF 1ab	6102	18568	L	F	22	0.6259759618337314	2367
NSP3:A:231:V	nsp3	ADRP, Papain-like proteinase, transmembrane domain 1	A231V	231	ORF 1a	1049	3410	A	V	64	1.847329414521172	2367
NSP4:A:231:V	nsp4	Transmembrane domain 2	A231V	231	ORF 1a	2994	9245	A	V	64	1.847329414521172	2360
S:A:845:S	S	Surface glycoprotein	A845S	845			24095	A	S	99	0.5107016875310603	2359
ORF_3a:G:196:V	ORF 3a		G196V	196			25978	G	V	109	2.7580349580646812	2357
ORF_8:P:30:L	ORF 8		P30L	30			27981	P	L	98	2.6962818635359933	2356
N:P:383:L	N	Nucleocapsid phosphoprotein	P383L	383			29420	P	L	98	2.6962818635359933	2350
NSP8:T:89:I	nsp8	Putative primase	T89I	89	ORF 1a	4031	12356	T	I	89	2.143694221057671	2345
NSP6:A:46:V	nsp6	Putative transmembrane domain	A46V	46	ORF 1a	3615	11108	A	V	64	1.847329414521172	2339
S:G:1167:V	S	Surface glycoprotein	G1167V	1167			25061	G	V	109	2.7580349580646812	2339
N:A:211:V	N	Nucleocapsid phosphoprotein	A211V	211			28904	A	V	64	1.847329414521172	2337
ORF_7a:T:120:I	ORF 7a		T120I	120			27751	T	I	89	2.143694221057671	2335
ORF_8:H:17:Y	ORF 8		H17Y	17			27942	H	Y	83	2.2674887607305707	2323
NSP16:M:270:I	nsp16	2'-O-ribose methyltransferase	M270I	270	ORF 1ab	7068	21466	M	I	10	0.2900379922702617	2317
NSP3:T:1830:I	nsp3	ADRP, Papain-like proteinase, transmembrane domain 1	T1830I	1830	ORF 1a	2648	8207	T	I	89	2.143694221057671	2310
S:T:1027:I	S	Surface glycoprotein	T1027I	1027			24641	T	I	89	2.143694221057671	2307
NSP4:F:308:Y	nsp4	Transmembrane domain 2	F308Y	308	ORF 1a	3071	9476	F	Y	22	0.4778781952608543	2304
NSP13:S:468:L	nsp13	Zinc-binding domain, NTPase/helicase domain	S468L	468	ORF 1ab	5792	17638	S	L	144	3.0404515387240023	2282
NSP3:T:1198:K	nsp3	ADRP, Papain-like proteinase, transmembrane domain 1	T1198K	1198	ORF 1a	2016	6311	T	K	78	2.0994805676769532	2261
NSP10:A:32:V	nsp10		A32V	32	ORF 1a	4285	13118	A	V	64	1.847329414521172	2245
S:V:1228:L	S	Surface glycoprotein	V1228L	1228			25244	V	L	32	0.9113906837969203	2243
NSP2:R:27:C	nsp2		R27C	27	ORF 1a	207	884	R	C	180	3.0647823950803734	2236
NSP3:K:1077:R	nsp3	ADRP, Papain-like proteinase, transmembrane domain 1	K1077R	1077	ORF 1a	1895	5948	K	R	26	0.3982749033932912	2233
ORF_3a:A:54:S	ORF 3a		A54S	54			25552	A	S	99	0.5107016875310603	2226
NSP3:A:465:V	nsp3	ADRP, Papain-like proteinase, transmembrane domain 1	A465V	465	ORF 1a	1283	4112	A	V	64	1.847329414521172	2223
NSP6:M:143:I	nsp6	Putative transmembrane domain	M143I	143	ORF 1a	3712	11399	M	I	10	0.2900379922702617	2221
NSP16:A:34:V	nsp16	2'-O-ribose methyltransferase	A34V	34	ORF 1ab	6832	20758	A	V	64	1.847329414521172	2215
NSP8:F:15:L	nsp8	Putative primase	F15L	15	ORF 1a	3957	12134	F	L	22	0.6259759618337314	2214
S:D:138:H	S	Surface glycoprotein	D138H	138			21974	D	H	81	1.7153540746282345	2213
NSP3:S:1296:F	nsp3	ADRP, Papain-like proteinase, transmembrane domain 1	S1296F	1296	ORF 1a	2114	6605	S	F	155	3.447399039542067	2212
N:R:209:I	N	Nucleocapsid phosphoprotein	R209I	209			28898	R	I	98	2.485550159989036	2205
NSP3:L:198:F	nsp3	ADRP, Papain-like proteinase, transmembrane domain 1	L198F	198	ORF 1a	1016	3311	L	F	22	0.6259759618337314	2197
N:M:210:I	N	Nucleocapsid phosphoprotein	M210I	210			28901	M	I	10	0.2900379922702617	2196
N:T:362:I	N	Nucleocapsid phosphoprotein	T362I	362			29357	T	I	89	2.143694221057671	2193
S:S:12:F	S	Surface glycoprotein	S12F	12			21596	S	F	155	3.447399039542067	2175
NSP12:T:141:I	nsp12	RNA-dependent RNA polymerase	T141I	141	ORF 1ab	4533	13861	T	I	89	2.143694221057671	2170
S:N:501:T	S	Surface glycoprotein	N501T	501			23063	N	T	65	1.3981379672196967	2167
NSP16:T:140:I	nsp16	2'-O-ribose methyltransferase	T140I	140	ORF 1ab	6938	21076	T	I	89	2.143694221057671	2151
NSP3:T:1456:I	nsp3	ADRP, Papain-like proteinase, transmembrane domain 1	T1456I	1456	ORF 1a	2274	7085	T	I	89	2.143694221057671	2142
S:W:258:L	S	Surface glycoprotein	W258L	258			22334	W	L	61	1.730342752116309	2142
ORF_3a:S:253:P	ORF 3a		S253P	253			26149	S	P	73	0.5564160035374529	2138
N:P:207:L	N	Nucleocapsid phosphoprotein	P207L	207			28892	P	L	98	2.6962818635359933	2126
NSP3:H:1274:Y	nsp3	ADRP, Papain-like proteinase, transmembrane domain 1	H1274Y	1274	ORF 1a	2092	6539	H	Y	83	2.2674887607305707	2121
NSP2:M:135:I	nsp2		M135I	135	ORF 1a	315	1208	M	I	10	0.2900379922702617	2118
NSP3:A:496:V	nsp3	ADRP, Papain-like proteinase, transmembrane domain 1	A496V	496	ORF 1a	1314	4205	A	V	64	1.847329414521172	2118
S:A:67:V	S	Surface glycoprotein	A67V	67			21761	A	V	64	1.847329414521172	2104
NSP3:L:1221:F	nsp3	ADRP, Papain-like proteinase, transmembrane domain 1	L1221F	1221	ORF 1a	2039	6380	L	F	22	0.6259759618337314	2101
NSP5:T:196:M	nsp5	3C-like proteinase	T196M	196	ORF 1a	3459	10640	T	M	81	1.8553256449702145	2099
NSP15:D:219:Y	nsp15	EndoRNAse	D219Y	219	ORF 1ab	6671	20275	D	Y	160	3.951517253135271	2097
NSP4:M:33:L	nsp4	Transmembrane domain 2	M33L	33	ORF 1a	2796	8651	M	L	14	0.4097737313122809	2096
NSP3:P:1228:L	nsp3	ADRP, Papain-like proteinase, transmembrane domain 1	P1228L	1228	ORF 1a	2046	6401	P	L	98	2.6962818635359933	2094
NSP16:P:236:S	nsp16	2'-O-ribose methyltransferase	P236S	236	ORF 1ab	7034	21364	P	S	73	0.5564160035374529	2091
NSP13:T:127:I	nsp13	Zinc-binding domain, NTPase/helicase domain	T127I	127	ORF 1ab	5451	16615	T	I	89	2.143694221057671	2083
NSP14:P:203:L	nsp14	Exonuclease	P203L	203	ORF 1ab	6128	18646	P	L	98	2.6962818635359933	2074
NSP2:R:370:C	nsp2		R370C	370	ORF 1a	550	1913	R	C	180	3.0647823950803734	2070
S:W:152:L	S	Surface glycoprotein	W152L	152			22016	W	L	61	1.730342752116309	2058
N:P:207:S	N	Nucleocapsid phosphoprotein	P207S	207			28892	P	S	73	0.5564160035374529	2056
N:S:206:F	N	Nucleocapsid phosphoprotein	S206F	206			28889	S	F	155	3.447399039542067	2050
NSP15:P:205:S	nsp15	EndoRNAse	P205S	205	ORF 1ab	6657	20233	P	S	73	0.5564160035374529	2041
NSP3:K:429:N	nsp3	ADRP, Papain-like proteinase, transmembrane domain 1	K429N	429	ORF 1a	1247	4004	K	N	94	1.8362786676180092	2038
NSP3:D:218:E	nsp3	ADRP, Papain-like proteinase, transmembrane domain 1	D218E	218	ORF 1a	1036	3371	D	E	45	0.9031410249655084	2036
NSP14:A:119:V	nsp14	Exonuclease	A119V	119	ORF 1ab	6044	18394	A	V	64	1.847329414521172	2032
ORF_3a:P:104:L	ORF 3a		P104L	104			25702	P	L	98	2.6962818635359933	2031
M:H:125:Y	M	Membrane glycoprotein	H125Y	125			26895	H	Y	83	2.2674887607305707	2030
NSP3:Q:764:H	nsp3	ADRP, Papain-like proteinase, transmembrane domain 1	Q764H	764	ORF 1a	1582	5009	Q	H	24	0.32304219411608814	2030
NSP16:Q:6:L	nsp16	2'-O-ribose methyltransferase	Q6L	6	ORF 1ab	6804	20674	Q	L	112	2.703476672168515	2026
NSP14:L:157:F	nsp14	Exonuclease	L157F	157	ORF 1ab	6082	18508	L	F	22	0.6259759618337314	2015
NSP6:L:207:F	nsp6	Putative transmembrane domain	L207F	207	ORF 1a	3776	11591	L	F	22	0.6259759618337314	2007
NSP3:P:822:S	nsp3	ADRP, Papain-like proteinase, transmembrane domain 1	P822S	822	ORF 1a	1640	5183	P	S	73	0.5564160035374529	2003
N:T:379:I	N	Nucleocapsid phosphoprotein	T379I	379			29408	T	I	89	2.143694221057671	1998
N:E:378:Q	N	Nucleocapsid phosphoprotein	E378Q	378			29405	E	Q	29	0.8363616795657459	1986
NSP2:A:419:V	nsp2		A419V	419	ORF 1a	599	2060	A	V	64	1.847329414521172	1986
S:E:780:Q	S	Surface glycoprotein	E780Q	780			23900	E	Q	29	0.8363616795657459	1974
NSP3:P:1044:S	nsp3	ADRP, Papain-like proteinase, transmembrane domain 1	P1044S	1044	ORF 1a	1862	5849	P	S	73	0.5564160035374529	1971
NSP8:T:141:M	nsp8	Putative primase	T141M	141	ORF 1a	4083	12512	T	M	81	1.8553256449702145	1970
NSP8:L:122:F	nsp8	Putative primase	L122F	122	ORF 1a	4064	12455	L	F	22	0.6259759618337314	1963
ORF_8:A:51:V	ORF 8		A51V	51			28044	A	V	64	1.847329414521172	1950
ORF_3a:S:165:F	ORF 3a		S165F	165			25885	S	F	155	3.447399039542067	1945
N:V:72:I	N	Nucleocapsid phosphoprotein	V72I	72			28487	V	I	30	0.8491514617150016	1943
NSP3:P:1103:L	nsp3	ADRP, Papain-like proteinase, transmembrane domain 1	P1103L	1103	ORF 1a	1921	6026	P	L	98	2.6962818635359933	1936
NSP2:E:575:K	nsp2		E575K	575	ORF 1a	755	2528	E	K	57	1.1443659173772327	1929
S:P:681:R	S	Surface glycoprotein	P681R	681			23603	P	R	103	2.9008276159240594	1920
ORF_3a:Y:109:C	ORF 3a		Y109C	109			25717	Y	C	194	2.376405280106065	1913
ORF_3a:L:94:P	ORF 3a		L94P	94			25672	L	P	98	2.6962818635359933	1912
S:S:256:L	S	Surface glycoprotein	S256L	256			22328	S	L	144	3.0404515387240023	1912
NSP14:K:349:N	nsp14	Exonuclease	K349N	349	ORF 1ab	6274	19084	K	N	94	1.8362786676180092	1911
NSP13:G:439:R	nsp13	Zinc-binding domain, NTPase/helicase domain	G439R	439	ORF 1ab	5763	17551	G	R	125	3.584766932145264	1906
NSP12:A:529:V	nsp12	RNA-dependent RNA polymerase	A529V	529	ORF 1ab	4921	15025	A	V	64	1.847329414521172	1899
NSP5:A:191:V	nsp5	3C-like proteinase	A191V	191	ORF 1a	3454	10625	A	V	64	1.847329414521172	1899
S:T:572:I	S	Surface glycoprotein	T572I	572			23276	T	I	89	2.143694221057671	1896
S:R:21:I	S	Surface glycoprotein	R21I	21			21623	R	I	98	2.485550159989036	1889
NSP3:T:1269:I	nsp3	ADRP, Papain-like proteinase, transmembrane domain 1	T1269I	1269	ORF 1a	2087	6524	T	I	89	2.143694221057671	1887
NSP3:K:977:Q	nsp3	ADRP, Papain-like proteinase, transmembrane domain 1	K977Q	977	ORF 1a	1795	5648	K	Q	53	1.0554475691875203	1885
S:Q:613:H	S	Surface glycoprotein	Q613H	613			23399	Q	H	24	0.32304219411608814	1885
N:P:383:S	N	Nucleocapsid phosphoprotein	P383S	383			29420	P	S	73	0.5564160035374529	1883
ORF_7b:H:42:Y	ORF 7b		H42Y	42			27879	H	Y	83	2.2674887607305707	1878
NSP2:F:10:L	nsp2		F10L	10	ORF 1a	190	833	F	L	22	0.6259759618337314	1873
ORF_8:A:65:S	ORF 8		A65S	65			28086	A	S	99	0.5107016875310603	1873
NSP13:L:428:F	nsp13	Zinc-binding domain, NTPase/helicase domain	L428F	428	ORF 1ab	5752	17518	L	F	22	0.6259759618337314	1865
NSP2:T:547:I	nsp2		T547I	547	ORF 1a	727	2444	T	I	89	2.143694221057671	1865
NSP16:P:215:L	nsp16	2'-O-ribose methyltransferase	P215L	215	ORF 1ab	7013	21301	P	L	98	2.6962818635359933	1862
NSP15:D:132:Y	nsp15	EndoRNAse	D132Y	132	ORF 1ab	6584	20014	D	Y	160	3.951517253135271	1858
ORF_8:V:32:L	ORF 8		V32L	32			27987	V	L	32	0.9113906837969203	1855
NSP3:G:171:V	nsp3	ADRP, Papain-like proteinase, transmembrane domain 1	G171V	171	ORF 1a	989	3230	G	V	109	2.7580349580646812	1850
ORF_3a:E:226:G	ORF 3a		E226G	226			26068	E	G	98	2.7831228164426745	1848
N:P:13:S	N	Nucleocapsid phosphoprotein	P13S	13			28310	P	S	73	0.5564160035374529	1844
NSP3:T:749:I	nsp3	ADRP, Papain-like proteinase, transmembrane domain 1	T749I	749	ORF 1a	1567	4964	T	I	89	2.143694221057671	1842
NSP12:P:323:F	nsp12	RNA-dependent RNA polymerase	P323F	323	ORF 1ab	4715	14407	P	F	114	3.169716979755525	1840
NSP6:A:136:V	nsp6	Putative transmembrane domain	A136V	136	ORF 1a	3705	11378	A	V	64	1.847329414521172	1840
ORF_3a:T:14:I	ORF 3a		T14I	14			25432	T	I	89	2.143694221057671	1839
ORF_7a:T:39:I	ORF 7a		T39I	39			27508	T	I	89	2.143694221057671	1838
NSP11:S:6:L	nsp11		S6L	6	ORF 1a	4398	13457	S	L	144	3.0404515387240023	1834
NSP12:S:6:L	nsp12	RNA-dependent RNA polymerase	S6L	6	ORF 1ab	4398	13457	S	L	144	3.0404515387240023	1834
NSP2:I:513:V	nsp2		I513V	513	ORF 1a	693	2342	I	V	30	0.8491514617150016	1833
NSP3:T:181:I	nsp3	ADRP, Papain-like proteinase, transmembrane domain 1	T181I	181	ORF 1a	999	3260	T	I	89	2.143694221057671	1831
N:P:80:R	N	Nucleocapsid phosphoprotein	P80R	80			28511	P	R	103	2.9008276159240594	1828
NSP3:S:1682:F	nsp3	ADRP, Papain-like proteinase, transmembrane domain 1	S1682F	1682	ORF 1a	2500	7763	S	F	155	3.447399039542067	1824
NSP6:L:75:F	nsp6	Putative transmembrane domain	L75F	75	ORF 1a	3644	11195	L	F	22	0.6259759618337314	1824
S:R:190:S	S	Surface glycoprotein	R190S	190			22130	R	S	109	2.7409075071380777	1822
ORF_3a:G:172:C	ORF 3a		G172C	172			25906	G	C	158	2.2172032627151887	1815
NSP2:H:194:Y	nsp2		H194Y	194	ORF 1a	374	1385	H	Y	83	2.2674887607305707	1813
S:T:20:N	S	Surface glycoprotein	T20N	20			21620	T	N	65	1.3981379672196967	1811
NSP2:A:510:V	nsp2		A510V	510	ORF 1a	690	2333	A	V	64	1.847329414521172	1801
NSP3:P:1200:S	nsp3	ADRP, Papain-like proteinase, transmembrane domain 1	P1200S	1200	ORF 1a	2018	6317	P	S	73	0.5564160035374529	1801
NSP1:D:144:A	nsp1	Leader protein	D144A	144	ORF 1a	144	695	D	A	126	2.3675832690225778	1797
NSP3:T:1036:I	nsp3	ADRP, Papain-like proteinase, transmembrane domain 1	T1036I	1036	ORF 1a	1854	5825	T	I	89	2.143694221057671	1796
NSP3:E:95:D	nsp3	ADRP, Papain-like proteinase, transmembrane domain 1	E95D	95	ORF 1a	913	3002	E	D	45	0.9031410249655084	1795
NSP15:V:320:L	nsp15	EndoRNAse	V320L	320	ORF 1ab	6772	20578	V	L	32	0.9113906837969203	1792
NSP12:A:449:V	nsp12	RNA-dependent RNA polymerase	A449V	449	ORF 1ab	4841	14785	A	V	64	1.847329414521172	1790
NSP16:P:236:L	nsp16	2'-O-ribose methyltransferase	P236L	236	ORF 1ab	7034	21364	P	L	98	2.6962818635359933	1786
N:P:13:T	N	Nucleocapsid phosphoprotein	P13T	13			28310	P	T	38	0.873755109177339	1785
N:D:371:Y	N	Nucleocapsid phosphoprotein	D371Y	371			29384	D	Y	160	3.951517253135271	1784
ORF_8:T:87:I	ORF 8		T87I	87			28152	T	I	89	2.143694221057671	1780
ORF_8:Q:18:*	ORF 8		Q18*	18			27945	Q	*			1778
NSP14:V:381:L	nsp14	Exonuclease	V381L	381	ORF 1ab	6306	19180	V	L	32	0.9113906837969203	1776
NSP3:T:725:I	nsp3	ADRP, Papain-like proteinase, transmembrane domain 1	T725I	725	ORF 1a	1543	4892	T	I	89	2.143694221057671	1776
NSP3:L:1287:P	nsp3	ADRP, Papain-like proteinase, transmembrane domain 1	L1287P	1287	ORF 1a	2105	6578	L	P	98	2.6962818635359933	1770
NSP1:E:37:D	nsp1	Leader protein	E37D	37	ORF 1a	37	374	E	D	45	0.9031410249655084	1760
NSP3:T:779:I	nsp3	ADRP, Papain-like proteinase, transmembrane domain 1	T779I	779	ORF 1a	1597	5054	T	I	89	2.143694221057671	1760
S:G:1219:C	S	Surface glycoprotein	G1219C	1219			25217	G	C	158	2.2172032627151887	1749
NSP8:T:148:I	nsp8	Putative primase	T148I	148	ORF 1a	4090	12533	T	I	89	2.143694221057671	1733
N:R:32:H	N	Nucleocapsid phosphoprotein	R32H	32			28367	R	H	29	0.8150994217108231	1732
NSP12:G:179:C	nsp12	RNA-dependent RNA polymerase	G179C	179	ORF 1ab	4571	13975	G	C	158	2.2172032627151887	1731
NSP2:D:23:N	nsp2		D23N	23	ORF 1a	203	872	D	N	23	0.6515287120397918	1715
NSP14:T:250:I	nsp14	Exonuclease	T250I	250	ORF 1ab	6175	18787	T	I	89	2.143694221057671	1713
NSP12:L:638:F	nsp12	RNA-dependent RNA polymerase	L638F	638	ORF 1ab	5030	15352	L	F	22	0.6259759618337314	1699
ORF_3a:P:240:S	ORF 3a		P240S	240			26110	P	S	73	0.5564160035374529	1699
NSP3:A:655:V	nsp3	ADRP, Papain-like proteinase, transmembrane domain 1	A655V	655	ORF 1a	1473	4682	A	V	64	1.847329414521172	1698
NSP5:L:205:V	nsp5	3C-like proteinase	L205V	205	ORF 1a	3468	10667	L	V	32	0.9113906837969203	1694
ORF_7b:C:41:F	ORF 7b		C41F	41			27876	C	F	204	2.2422122336883987	1690
ORF_10:Q:29:*	ORF 10		Q29*	29			29642	Q	*			1688
ORF_7a:L:116:F	ORF 7a		L116F	116			27739	L	F	22	0.6259759618337314	1686
NSP5:P:132:S	nsp5	3C-like proteinase	P132S	132	ORF 1a	3395	10448	P	S	73	0.5564160035374529	1685
NSP3:A:58:T	nsp3	ADRP, Papain-like proteinase, transmembrane domain 1	A58T	58	ORF 1a	876	2891	A	T	58	0.9021839838528766	1679
NSP3:A:1179:V	nsp3	ADRP, Papain-like proteinase, transmembrane domain 1	A1179V	1179	ORF 1a	1997	6254	A	V	64	1.847329414521172	1676
NSP3:P:985:S	nsp3	ADRP, Papain-like proteinase, transmembrane domain 1	P985S	985	ORF 1a	1803	5672	P	S	73	0.5564160035374529	1675
NSP15:T:114:A	nsp15	EndoRNAse	T114A	114	ORF 1ab	6566	19960	T	A	58	0.9021839838528766	1671
NSP3:H:342:Y	nsp3	ADRP, Papain-like proteinase, transmembrane domain 1	H342Y	342	ORF 1a	1160	3743	H	Y	83	2.2674887607305707	1670
NSP4:T:295:I	nsp4	Transmembrane domain 2	T295I	295	ORF 1a	3058	9437	T	I	89	2.143694221057671	1667
NSP2:V:258:A	nsp2		V258A	258	ORF 1a	438	1577	V	A	64	1.847329414521172	1664
NSP3:S:1670:F	nsp3	ADRP, Papain-like proteinase, transmembrane domain 1	S1670F	1670	ORF 1a	2488	7727	S	F	155	3.447399039542067	1654
NSP14:P:412:H	nsp14	Exonuclease	P412H	412	ORF 1ab	6337	19273	P	H	76	2.154892056346583	1648
NSP2:P:181:L	nsp2		P181L	181	ORF 1a	361	1346	P	L	98	2.6962818635359933	1648
ORF_3a:K:16:N	ORF 3a		K16N	16			25438	K	N	94	1.8362786676180092	1645
S:K:1073:N	S	Surface glycoprotein	K1073N	1073			24779	K	N	94	1.8362786676180092	1643
NSP3:T:350:I	nsp3	ADRP, Papain-like proteinase, transmembrane domain 1	T350I	350	ORF 1a	1168	3767	T	I	89	2.143694221057671	1642
NSP3:P:822:L	nsp3	ADRP, Papain-like proteinase, transmembrane domain 1	P822L	822	ORF 1a	1640	5183	P	L	98	2.6962818635359933	1642
ORF_3a:G:174:C	ORF 3a		G174C	174			25912	G	C	158	2.2172032627151887	1632
ORF_3a:L:106:F	ORF 3a		L106F	106			25708	L	F	22	0.6259759618337314	1631
ORF_3a:S:74:F	ORF 3a		S74F	74			25612	S	F	155	3.447399039542067	1628
NSP14:M:72:I	nsp14	Exonuclease	M72I	72	ORF 1ab	5997	18253	M	I	10	0.2900379922702617	1626
NSP3:S:1406:F	nsp3	ADRP, Papain-like proteinase, transmembrane domain 1	S1406F	1406	ORF 1a	2224	6935	S	F	155	3.447399039542067	1624
NSP12:T:76:I	nsp12	RNA-dependent RNA polymerase	T76I	76	ORF 1ab	4468	13666	T	I	89	2.143694221057671	1621
NSP2:S:138:L	nsp2		S138L	138	ORF 1a	318	1217	S	L	144	3.0404515387240023	1621
S:S:640:F	S	Surface glycoprotein	S640F	640			23480	S	F	155	3.447399039542067	1619
S:K:417:T	S	Surface glycoprotein	K417T	417			22811	K	T	78	2.0994805676769532	1616
S:A:522:S	S	Surface glycoprotein	A522S	522			23126	A	S	99	0.5107016875310603	1615
NSP3:I:441:V	nsp3	ADRP, Papain-like proteinase, transmembrane domain 1	I441V	441	ORF 1a	1259	4040	I	V	30	0.8491514617150016	1614
N:T:334:I	N	Nucleocapsid phosphoprotein	T334I	334			29273	T	I	89	2.143694221057671	1608
N:T:366:I	N	Nucleocapsid phosphoprotein	T366I	366			29369	T	I	89	2.143694221057671	1607
NSP3:S:794:L	nsp3	ADRP, Papain-like proteinase, transmembrane domain 1	S794L	794	ORF 1a	1612	5099	S	L	144	3.0404515387240023	1601
NSP2:G:212:D	nsp2		G212D	212	ORF 1a	392	1439	G	D	94	2.373748911504371	1598
ORF_7a:P:84:S	ORF 7a		P84S	84			27643	P	S	73	0.5564160035374529	1598
N:G:200:C	N	Nucleocapsid phosphoprotein	G200C	200			28871	G	C	158	2.2172032627151887	1592
NSP2:A:360:V	nsp2		A360V	360	ORF 1a	540	1883	A	V	64	1.847329414521172	1592
NSP3:G:1128:S	nsp3	ADRP, Papain-like proteinase, transmembrane domain 1	G1128S	1128	ORF 1a	1946	6101	G	S	55	0.8479269350772444	1588
N:A:182:S	N	Nucleocapsid phosphoprotein	A182S	182			28817	A	S	99	0.5107016875310603	1586
NSP3:T:724:I	nsp3	ADRP, Papain-like proteinase, transmembrane domain 1	T724I	724	ORF 1a	1542	4889	T	I	89	2.143694221057671	1577
NSP14:T:16:I	nsp14	Exonuclease	T16I	16	ORF 1ab	5941	18085	T	I	89	2.143694221057671	1576
M:T:175:M	M	Membrane glycoprotein	T175M	175			27045	T	M	81	1.8553256449702145	1575
ORF_3a:A:23:V	ORF 3a		A23V	23			25459	A	V	64	1.847329414521172	1575
NSP15:V:22:L	nsp15	EndoRNAse	V22L	22	ORF 1ab	6474	19684	V	L	32	0.9113906837969203	1571
ORF_10:I:4:V	ORF 10		I4V	4			29567	I	V	30	0.8491514617150016	1566
S:P:812:S	S	Surface glycoprotein	P812S	812			23996	P	S	73	0.5564160035374529	1562
M:A:2:V	M	Membrane glycoprotein	A2V	2			26526	A	V	64	1.847329414521172	1556
S:Q:675:R	S	Surface glycoprotein	Q675R	675			23585	Q	R	43	1.1334798453192791	1555
ORF_3a:D:27:Y	ORF 3a		D27Y	27			25471	D	Y	160	3.951517253135271	1552
NSP2:A:306:V	nsp2		A306V	306	ORF 1a	486	1721	A	V	64	1.847329414521172	1548
S:P:1263:L	S	Surface glycoprotein	P1263L	1263			25349	P	L	98	2.6962818635359933	1547
NSP2:R:380:C	nsp2		R380C	380	ORF 1a	560	1943	R	C	180	3.0647823950803734	1538
NSP15:K:12:R	nsp15	EndoRNAse	K12R	12	ORF 1ab	6464	19654	K	R	26	0.3982749033932912	1530
ORF_7b:A:15:S	ORF 7b		A15S	15			27798	A	S	99	0.5107016875310603	1525
S:A:1020:S	S	Surface glycoprotein	A1020S	1020			24620	A	S	99	0.5107016875310603	1525
ORF_3a:L:95:F	ORF 3a		L95F	95			25675	L	F	22	0.6259759618337314	1518
S:T:859:N	S	Surface glycoprotein	T859N	859			24137	T	N	65	1.3981379672196967	1518
NSP12:Q:822:H	nsp12	RNA-dependent RNA polymerase	Q822H	822	ORF 1ab	5214	15904	Q	H	24	0.32304219411608814	1517
S:V:143:F	S	Surface glycoprotein	V143F	143			21989	V	F	50	1.4322877272611014	1517
ORF_3a:L:41:F	ORF 3a		L41F	41			25513	L	F	22	0.6259759618337314	1516
NSP2:R:218:C	nsp2		R218C	218	ORF 1a	398	1457	R	C	180	3.0647823950803734	1512
N:G:204:L	N	Nucleocapsid phosphoprotein	G204L	204			28883	G	L	138	3.6693539184619897	1511
ORF_3a:L:53:F	ORF 3a		L53F	53			25549	L	F	22	0.6259759618337314	1511
NSP13:A:18:V	nsp13	Zinc-binding domain, NTPase/helicase domain	A18V	18	ORF 1ab	5342	16288	A	V	64	1.847329414521172	1509
NSP8:T:123:I	nsp8	Putative primase	T123I	123	ORF 1a	4065	12458	T	I	89	2.143694221057671	1507
NSP15:T:112:I	nsp15	EndoRNAse	T112I	112	ORF 1ab	6564	19954	T	I	89	2.143694221057671	1506
ORF_3a:A:110:V	ORF 3a		A110V	110			25720	A	V	64	1.847329414521172	1501
S:T:859:I	S	Surface glycoprotein	T859I	859			24137	T	I	89	2.143694221057671	1501
NSP13:T:153:I	nsp13	Zinc-binding domain, NTPase/helicase domain	T153I	153	ORF 1ab	5477	16693	T	I	89	2.143694221057671	1499
NSP4:S:34:F	nsp4	Transmembrane domain 2	S34F	34	ORF 1a	2797	8654	S	F	155	3.447399039542067	1497
ORF_6:D:61:L	ORF 6		D61L	61			27382	D	L	172	4.103763724859247	1496
NSP14:I:150:T	nsp14	Exonuclease	I150T	150	ORF 1ab	6075	18487	I	T	89	2.143694221057671	1495
NSP3:N:1705:T	nsp3	ADRP, Papain-like proteinase, transmembrane domain 1	N1705T	1705	ORF 1a	2523	7832	N	T	65	1.3981379672196967	1495
S:D:215:H	S	Surface glycoprotein	D215H	215			22205	D	H	81	1.7153540746282345	1493
N:G:30:R	N	Nucleocapsid phosphoprotein	G30R	30			28361	G	R	125	3.584766932145264	1491
NSP6:V:84:F	nsp6	Putative transmembrane domain	V84F	84	ORF 1a	3653	11222	V	F	50	1.4322877272611014	1490
E:L:21:F	E	Envelope protein	L21F	21			26305	L	F	22	0.6259759618337314	1489
NSP3:T:1063:I	nsp3	ADRP, Papain-like proteinase, transmembrane domain 1	T1063I	1063	ORF 1a	1881	5906	T	I	89	2.143694221057671	1489
NSP16:P:134:S	nsp16	2'-O-ribose methyltransferase	P134S	134	ORF 1ab	6932	21058	P	S	73	0.5564160035374529	1486
NSP3:S:1807:F	nsp3	ADRP, Papain-like proteinase, transmembrane domain 1	S1807F	1807	ORF 1a	2625	8138	S	F	155	3.447399039542067	1485
NSP7:M:3:I	nsp7		M3I	3	ORF 1a	3862	11849	M	I	10	0.2900379922702617	1481
N:H:300:Y	N	Nucleocapsid phosphoprotein	H300Y	300			29171	H	Y	83	2.2674887607305707	1473
NSP12:D:738:Y	nsp12	RNA-dependent RNA polymerase	D738Y	738	ORF 1ab	5130	15652	D	Y	160	3.951517253135271	1473
NSP2:G:220:D	nsp2		G220D	220	ORF 1a	400	1463	G	D	94	2.373748911504371	1473
N:D:128:Y	N	Nucleocapsid phosphoprotein	D128Y	128			28655	D	Y	160	3.951517253135271	1472
ORF_3a:V:163:I	ORF 3a		V163I	163			25879	V	I	30	0.8491514617150016	1458
NSP13:R:392:C	nsp13	Zinc-binding domain, NTPase/helicase domain	R392C	392	ORF 1ab	5716	17410	R	C	180	3.0647823950803734	1457
NSP6:V:278:I	nsp6	Putative transmembrane domain	V278I	278	ORF 1a	3847	11804	V	I	30	0.8491514617150016	1456
NSP3:A:1305:V	nsp3	ADRP, Papain-like proteinase, transmembrane domain 1	A1305V	1305	ORF 1a	2123	6632	A	V	64	1.847329414521172	1455
NSP14:A:274:S	nsp14	Exonuclease	A274S	274	ORF 1ab	6199	18859	A	S	99	0.5107016875310603	1454
E:T:9:I	E	Envelope protein	T9I	9			26269	T	I	89	2.143694221057671	1448
S:S:255:F	S	Surface glycoprotein	S255F	255			22325	S	F	155	3.447399039542067	1442
ORF_8:E:106:*	ORF 8		E106*	106			28209	E	*			1439
ORF_3a:V:112:F	ORF 3a		V112F	112			25726	V	F	50	1.4322877272611014	1438
NSP3:T:1198:I	nsp3	ADRP, Papain-like proteinase, transmembrane domain 1	T1198I	1198	ORF 1a	2016	6311	T	I	89	2.143694221057671	1435
NSP2:P:129:S	nsp2		P129S	129	ORF 1a	309	1190	P	S	73	0.5564160035374529	1429
NSP4:L:264:F	nsp4	Transmembrane domain 2	L264F	264	ORF 1a	3027	9344	L	F	22	0.6259759618337314	1429
NSP2:L:180:S	nsp2		L180S	180	ORF 1a	360	1343	L	S	144	3.0404515387240023	1425
N:S:327:L	N	Nucleocapsid phosphoprotein	S327L	327			29252	S	L	144	3.0404515387240023	1414
NSP3:I:1460:V	nsp3	ADRP, Papain-like proteinase, transmembrane domain 1	I1460V	1460	ORF 1a	2278	7097	I	V	30	0.8491514617150016	1411
N:A:12:G	N	Nucleocapsid phosphoprotein	A12G	12			28307	A	G	60	0.9144774819777941	1410
S:M:153:I	S	Surface glycoprotein	M153I	153			22019	M	I	10	0.2900379922702617	1410
NSP15:V:66:L	nsp15	EndoRNAse	V66L	66	ORF 1ab	6518	19816	V	L	32	0.9113906837969203	1409
NSP13:A:52:V	nsp13	Zinc-binding domain, NTPase/helicase domain	A52V	52	ORF 1ab	5376	16390	A	V	64	1.847329414521172	1405
ORF_3a:K:21:N	ORF 3a		K21N	21			25453	K	N	94	1.8362786676180092	1404
ORF_3a:S:40:L	ORF 3a		S40L	40			25510	S	L	144	3.0404515387240023	1401
ORF_7a:T:28:I	ORF 7a		T28I	28			27475	T	I	89	2.143694221057671	1397
NSP15:A:171:V	nsp15	EndoRNAse	A171V	171	ORF 1ab	6623	20131	A	V	64	1.847329414521172	1395
NSP8:P:133:S	nsp8	Putative primase	P133S	133	ORF 1a	4075	12488	P	S	73	0.5564160035374529	1392
ORF_3a:S:58:N	ORF 3a		S58N	58			25564	S	N	46	1.3130472141012726	1391
ORF_3a:A:99:V	ORF 3a		A99V	99			25687	A	V	64	1.847329414521172	1390
NSP4:K:399:E	nsp4	Transmembrane domain 2	K399E	399	ORF 1a	3162	9749	K	E	57	1.1443659173772327	1386
N:R:14:C	N	Nucleocapsid phosphoprotein	R14C	14			28313	R	C	180	3.0647823950803734	1380
NSP3:E:229:G	nsp3	ADRP, Papain-like proteinase, transmembrane domain 1	E229G	229	ORF 1a	1047	3404	E	G	98	2.7831228164426745	1379
NSP3:L:1244:F	nsp3	ADRP, Papain-like proteinase, transmembrane domain 1	L1244F	1244	ORF 1a	2062	6449	L	F	22	0.6259759618337314	1374
ORF_8:C:61:F	ORF 8		C61F	61			28074	C	F	204	2.2422122336883987	1373
ORF_3a:D:173:G	ORF 3a		D173G	173			25909	D	G	94	2.373748911504371	1372
NSP5:P:132:L	nsp5	3C-like proteinase	P132L	132	ORF 1a	3395	10448	P	L	98	2.6962818635359933	1369
S:V:1264:L	S	Surface glycoprotein	V1264L	1264			25352	V	L	32	0.9113906837969203	1367
NSP3:A:41:V	nsp3	ADRP, Papain-like proteinase, transmembrane domain 1	A41V	41	ORF 1a	859	2840	A	V	64	1.847329414521172	1366
NSP3:E:1789:K	nsp3	ADRP, Papain-like proteinase, transmembrane domain 1	E1789K	1789	ORF 1a	2607	8084	E	K	57	1.1443659173772327	1362
NSP2:T:388:I	nsp2		T388I	388	ORF 1a	568	1967	T	I	89	2.143694221057671	1353
NSP13:T:599:I	nsp13	Zinc-binding domain, NTPase/helicase domain	T599I	599	ORF 1ab	5923	18031	T	I	89	2.143694221057671	1352
S:N:679:K	S	Surface glycoprotein	N679K	679			23597	N	K	94	1.8362786676180092	1349
NSP3:P:874:S	nsp3	ADRP, Papain-like proteinase, transmembrane domain 1	P874S	874	ORF 1a	1692	5339	P	S	73	0.5564160035374529	1345
S:A:626:S	S	Surface glycoprotein	A626S	626			23438	A	S	99	0.5107016875310603	1345
N:G:238:C	N	Nucleocapsid phosphoprotein	G238C	238			28985	G	C	158	2.2172032627151887	1341
NSP14:E:204:D	nsp14	Exonuclease	E204D	204	ORF 1ab	6129	18649	E	D	45	0.9031410249655084	1339
NSP3:V:325:F	nsp3	ADRP, Papain-like proteinase, transmembrane domain 1	V325F	325	ORF 1a	1143	3692	V	F	50	1.4322877272611014	1337
ORF_7b:S:31:L	ORF 7b		S31L	31			27846	S	L	144	3.0404515387240023	1337
E:S:68:F	E	Envelope protein	S68F	68			26446	S	F	155	3.447399039542067	1332
S:Q:1071:L	S	Surface glycoprotein	Q1071L	1071			24773	Q	L	112	2.703476672168515	1332
E:L:73:F	E	Envelope protein	L73F	73			26461	L	F	22	0.6259759618337314	1329
S:T:29:I	S	Surface glycoprotein	T29I	29			21647	T	I	89	2.143694221057671	1326
NSP4:R:249:K	nsp4	Transmembrane domain 2	R249K	249	ORF 1a	3012	9299	R	K	26	0.3982749033932912	1324
ORF_3a:H:182:Y	ORF 3a		H182Y	182			25936	H	Y	83	2.2674887607305707	1324
ORF_7b:H:37:L	ORF 7b		H37L	37			27864	H	L	99	2.5863765667097054	1321
NSP3:R:352:C	nsp3	ADRP, Papain-like proteinase, transmembrane domain 1	R352C	352	ORF 1a	1170	3773	R	C	180	3.0647823950803734	1318
ORF_6:F:7:L	ORF 6		F7L	7			27220	F	L	22	0.6259759618337314	1318
NSP3:T:864:I	nsp3	ADRP, Papain-like proteinase, transmembrane domain 1	T864I	864	ORF 1a	1682	5309	T	I	89	2.143694221057671	1317
NSP3:V:1770:F	nsp3	ADRP, Papain-like proteinase, transmembrane domain 1	V1770F	1770	ORF 1a	2588	8027	V	F	50	1.4322877272611014	1317
NSP3:A:1711:V	nsp3	ADRP, Papain-like proteinase, transmembrane domain 1	A1711V	1711	ORF 1a	2529	7850	A	V	64	1.847329414521172	1316
NSP2:S:263:F	nsp2		S263F	263	ORF 1a	443	1592	S	F	155	3.447399039542067	1315
NSP3:N:844:S	nsp3	ADRP, Papain-like proteinase, transmembrane domain 1	N844S	844	ORF 1a	1662	5249	N	S	46	1.3130472141012726	1308
NSP3:K:1211:N	nsp3	ADRP, Papain-like proteinase, transmembrane domain 1	K1211N	1211	ORF 1a	2029	6350	K	N	94	1.8362786676180092	1306
S:P:812:L	S	Surface glycoprotein	P812L	812			23996	P	L	98	2.6962818635359933	1306
NSP3:V:238:L	nsp3	ADRP, Papain-like proteinase, transmembrane domain 1	V238L	238	ORF 1a	1056	3431	V	L	32	0.9113906837969203	1304
S:G:181:V	S	Surface glycoprotein	G181V	181			22103	G	V	109	2.7580349580646812	1302
NSP2:S:196:L	nsp2		S196L	196	ORF 1a	376	1391	S	L	144	3.0404515387240023	1298
S:G:75:R	S	Surface glycoprotein	G75R	75			21785	G	R	125	3.584766932145264	1297
NSP3:A:534:V	nsp3	ADRP, Papain-like proteinase, transmembrane domain 1	A534V	534	ORF 1a	1352	4319	A	V	64	1.847329414521172	1296
NSP16:L:126:F	nsp16	2'-O-ribose methyltransferase	L126F	126	ORF 1ab	6924	21034	L	F	22	0.6259759618337314	1293
NSP13:V:98:F	nsp13	Zinc-binding domain, NTPase/helicase domain	V98F	98	ORF 1ab	5422	16528	V	F	50	1.4322877272611014	1291
NSP13:M:274:I	nsp13	Zinc-binding domain, NTPase/helicase domain	M274I	274	ORF 1ab	5598	17056	M	I	10	0.2900379922702617	1285
NSP13:P:504:S	nsp13	Zinc-binding domain, NTPase/helicase domain	P504S	504	ORF 1ab	5828	17746	P	S	73	0.5564160035374529	1284
NSP14:T:113:I	nsp14	Exonuclease	T113I	113	ORF 1ab	6038	18376	T	I	89	2.143694221057671	1284
S:S:1252:F	S	Surface glycoprotein	S1252F	1252			25316	S	F	155	3.447399039542067	1284
NSP12:D:92:G	nsp12	RNA-dependent RNA polymerase	D92G	92	ORF 1ab	4484	13714	D	G	94	2.373748911504371	1277
NSP4:D:279:N	nsp4	Transmembrane domain 2	D279N	279	ORF 1a	3042	9389	D	N	23	0.6515287120397918	1275
NSP13:P:47:S	nsp13	Zinc-binding domain, NTPase/helicase domain	P47S	47	ORF 1ab	5371	16375	P	S	73	0.5564160035374529	1274
NSP3:A:1431:V	nsp3	ADRP, Papain-like proteinase, transmembrane domain 1	A1431V	1431	ORF 1a	2249	7010	A	V	64	1.847329414521172	1271
ORF_3a:T:89:I	ORF 3a		T89I	89			25657	T	I	89	2.143694221057671	1268
NSP12:K:91:R	nsp12	RNA-dependent RNA polymerase	K91R	91	ORF 1ab	4483	13711	K	R	26	0.3982749033932912	1267
NSP14:D:345:Y	nsp14	Exonuclease	D345Y	345	ORF 1ab	6270	19072	D	Y	160	3.951517253135271	1267
NSP3:S:1206:L	nsp3	ADRP, Papain-like proteinase, transmembrane domain 1	S1206L	1206	ORF 1a	2024	6335	S	L	144	3.0404515387240023	1267
ORF_8:A:51:S	ORF 8		A51S	51			28044	A	S	99	0.5107016875310603	1267
NSP1:S:166:G	nsp1	Leader protein	S166G	166	ORF 1a	166	761	S	G	55	0.8479269350772444	1266
NSP14:P:412:S	nsp14	Exonuclease	P412S	412	ORF 1ab	6337	19273	P	S	73	0.5564160035374529	1266
NSP3:T:1275:I	nsp3	ADRP, Papain-like proteinase, transmembrane domain 1	T1275I	1275	ORF 1a	2093	6542	T	I	89	2.143694221057671	1266
NSP3:S:1717:L	nsp3	ADRP, Papain-like proteinase, transmembrane domain 1	S1717L	1717	ORF 1a	2535	7868	S	L	144	3.0404515387240023	1266
NSP6:A:51:V	nsp6	Putative transmembrane domain	A51V	51	ORF 1a	3620	11123	A	V	64	1.847329414521172	1266
NSP3:K:1715:R	nsp3	ADRP, Papain-like proteinase, transmembrane domain 1	K1715R	1715	ORF 1a	2533	7862	K	R	26	0.3982749033932912	1259
NSP3:T:204:I	nsp3	ADRP, Papain-like proteinase, transmembrane domain 1	T204I	204	ORF 1a	1022	3329	T	I	89	2.143694221057671	1258
NSP4:M:33:I	nsp4	Transmembrane domain 2	M33I	33	ORF 1a	2796	8651	M	I	10	0.2900379922702617	1256
S:A:879:S	S	Surface glycoprotein	A879S	879			24197	A	S	99	0.5107016875310603	1252
NSP3:K:1693:N	nsp3	ADRP, Papain-like proteinase, transmembrane domain 1	K1693N	1693	ORF 1a	2511	7796	K	N	94	1.8362786676180092	1251
ORF_7a:H:47:Y	ORF 7a		H47Y	47			27532	H	Y	83	2.2674887607305707	1251
NSP3:T:611:I	nsp3	ADRP, Papain-like proteinase, transmembrane domain 1	T611I	611	ORF 1a	1429	4550	T	I	89	2.143694221057671	1249
ORF_3a:T:223:N	ORF 3a		T223N	223			26059	T	N	65	1.3981379672196967	1247
NSP3:S:1197:R	nsp3	ADRP, Papain-like proteinase, transmembrane domain 1	S1197R	1197	ORF 1a	2015	6308	S	R	109	2.7409075071380777	1241
NSP13:P:53:S	nsp13	Zinc-binding domain, NTPase/helicase domain	P53S	53	ORF 1ab	5377	16393	P	S	73	0.5564160035374529	1240
NSP13:E:244:D	nsp13	Zinc-binding domain, NTPase/helicase domain	E244D	244	ORF 1ab	5568	16966	E	D	45	0.9031410249655084	1237
N:Q:7:K	N	Nucleocapsid phosphoprotein	Q7K	7			28292	Q	K	53	1.0554475691875203	1236
ORF_3a:P:240:L	ORF 3a		P240L	240			26110	P	L	98	2.6962818635359933	1236
NSP4:S:481:L	nsp4	Transmembrane domain 2	S481L	481	ORF 1a	3244	9995	S	L	144	3.0404515387240023	1235
S:S:254:F	S	Surface glycoprotein	S254F	254			22322	S	F	155	3.447399039542067	1234
NSP6:C:221:F	nsp6	Putative transmembrane domain	C221F	221	ORF 1a	3790	11633	C	F	204	2.2422122336883987	1232
ORF_8:H:40:Y	ORF 8		H40Y	40			28011	H	Y	83	2.2674887607305707	1232
NSP3:V:1229:F	nsp3	ADRP, Papain-like proteinase, transmembrane domain 1	V1229F	1229	ORF 1a	2047	6404	V	F	50	1.4322877272611014	1229
NSP13:K:171:R	nsp13	Zinc-binding domain, NTPase/helicase domain	K171R	171	ORF 1ab	5495	16747	K	R	26	0.3982749033932912	1227
NSP3:P:1867:T	nsp3	ADRP, Papain-like proteinase, transmembrane domain 1	P1867T	1867	ORF 1a	2685	8318	P	T	38	0.873755109177339	1227
ORF_7a:F:6:L	ORF 7a		F6L	6			27409	F	L	22	0.6259759618337314	1227
N:S:202:R	N	Nucleocapsid phosphoprotein	S202R	202			28877	S	R	109	2.7409075071380777	1225
N:P:364:L	N	Nucleocapsid phosphoprotein	P364L	364			29363	P	L	98	2.6962818635359933	1222
NSP12:T:803:I	nsp12	RNA-dependent RNA polymerase	T803I	803	ORF 1ab	5195	15847	T	I	89	2.143694221057671	1220
E:P:71:S	E	Envelope protein	P71S	71			26455	P	S	73	0.5564160035374529	1214
NSP9:T:109:I	nsp9	ssRNA-binding protein	T109I	109	ORF 1a	4249	13010	T	I	89	2.143694221057671	1214
N:Q:389:H	N	Nucleocapsid phosphoprotein	Q389H	389			29438	Q	H	24	0.32304219411608814	1213
NSP3:M:951:I	nsp3	ADRP, Papain-like proteinase, transmembrane domain 1	M951I	951	ORF 1a	1769	5570	M	I	10	0.2900379922702617	1207
NSP3:A:1527:V	nsp3	ADRP, Papain-like proteinase, transmembrane domain 1	A1527V	1527	ORF 1a	2345	7298	A	V	64	1.847329414521172	1207
S:F:157:S	S	Surface glycoprotein	F157S	157			22031	F	S	155	3.447399039542067	1207
NSP3:P:1103:S	nsp3	ADRP, Papain-like proteinase, transmembrane domain 1	P1103S	1103	ORF 1a	1921	6026	P	S	73	0.5564160035374529	1205
S:T:22:I	S	Surface glycoprotein	T22I	22			21626	T	I	89	2.143694221057671	1205
NSP10:A:104:V	nsp10		A104V	104	ORF 1a	4357	13334	A	V	64	1.847329414521172	1204
ORF_3a:A:23:S	ORF 3a		A23S	23			25459	A	S	99	0.5107016875310603	1198
NSP12:K:718:N	nsp12	RNA-dependent RNA polymerase	K718N	718	ORF 1ab	5110	15592	K	N	94	1.8362786676180092	1196
NSP3:A:1766:V	nsp3	ADRP, Papain-like proteinase, transmembrane domain 1	A1766V	1766	ORF 1a	2584	8015	A	V	64	1.847329414521172	1196
NSP14:F:233:L	nsp14	Exonuclease	F233L	233	ORF 1ab	6158	18736	F	L	22	0.6259759618337314	1192
NSP3:P:153:S	nsp3	ADRP, Papain-like proteinase, transmembrane domain 1	P153S	153	ORF 1a	971	3176	P	S	73	0.5564160035374529	1192
ORF_3a:A:33:S	ORF 3a		A33S	33			25489	A	S	99	0.5107016875310603	1191
NSP12:V:605:I	nsp12	RNA-dependent RNA polymerase	V605I	605	ORF 1ab	4997	15253	V	I	30	0.8491514617150016	1190
N:P:279:Q	N	Nucleocapsid phosphoprotein	P279Q	279			29108	P	Q	75	1.9159881217963026	1188
NSP2:A:361:V	nsp2		A361V	361	ORF 1a	541	1886	A	V	64	1.847329414521172	1187
NSP1:D:48:G	nsp1	Leader protein	D48G	48	ORF 1a	48	407	D	G	94	2.373748911504371	1185
NSP3:S:915:F	nsp3	ADRP, Papain-like proteinase, transmembrane domain 1	S915F	915	ORF 1a	1733	5462	S	F	155	3.447399039542067	1184
NSP2:D:409:G	nsp2		D409G	409	ORF 1a	589	2030	D	G	94	2.373748911504371	1183
ORF_8:S:54:L	ORF 8		S54L	54			28053	S	L	144	3.0404515387240023	1179
NSP3:K:1771:R	nsp3	ADRP, Papain-like proteinase, transmembrane domain 1	K1771R	1771	ORF 1a	2589	8030	K	R	26	0.3982749033932912	1178
NSP4:T:189:I	nsp4	Transmembrane domain 2	T189I	189	ORF 1a	2952	9119	T	I	89	2.143694221057671	1174
NSP4:S:137:L	nsp4	Transmembrane domain 2	S137L	137	ORF 1a	2900	8963	S	L	144	3.0404515387240023	1172
NSP3:P:1228:S	nsp3	ADRP, Papain-like proteinase, transmembrane domain 1	P1228S	1228	ORF 1a	2046	6401	P	S	73	0.5564160035374529	1171
NSP4:T:83:I	nsp4	Transmembrane domain 2	T83I	83	ORF 1a	2846	8801	T	I	89	2.143694221057671	1171
NSP8:R:51:C	nsp8	Putative primase	R51C	51	ORF 1a	3993	12242	R	C	180	3.0647823950803734	1168
S:V:622:F	S	Surface glycoprotein	V622F	622			23426	V	F	50	1.4322877272611014	1165
NSP15:T:48:I	nsp15	EndoRNAse	T48I	48	ORF 1ab	6500	19762	T	I	89	2.143694221057671	1161
ORF_3a:L:275:F	ORF 3a		L275F	275			26215	L	F	22	0.6259759618337314	1161
NSP14:S:255:I	nsp14	Exonuclease	S255I	255	ORF 1ab	6180	18802	S	I	142	2.951162964200133	1160
NSP12:A:16:V	nsp12	RNA-dependent RNA polymerase	A16V	16	ORF 1ab	4408	13486	A	V	64	1.847329414521172	1158
NSP3:P:340:S	nsp3	ADRP, Papain-like proteinase, transmembrane domain 1	P340S	340	ORF 1a	1158	3737	P	S	73	0.5564160035374529	1158
NSP13:S:259:L	nsp13	Zinc-binding domain, NTPase/helicase domain	S259L	259	ORF 1ab	5583	17011	S	L	144	3.0404515387240023	1155
N:D:144:Y	N	Nucleocapsid phosphoprotein	D144Y	144			28703	D	Y	160	3.951517253135271	1153
S:F:157:L	S	Surface glycoprotein	F157L	157			22031	F	L	22	0.6259759618337314	1153
S:M:1237:I	S	Surface glycoprotein	M1237I	1237			25271	M	I	10	0.2900379922702617	1152
NSP2:H:237:Y	nsp2		H237Y	237	ORF 1a	417	1514	H	Y	83	2.2674887607305707	1150
NSP2:A:476:V	nsp2		A476V	476	ORF 1a	656	2231	A	V	64	1.847329414521172	1150
NSP13:V:570:L	nsp13	Zinc-binding domain, NTPase/helicase domain	V570L	570	ORF 1ab	5894	17944	V	L	32	0.9113906837969203	1149
NSP15:A:117:T	nsp15	EndoRNAse	A117T	117	ORF 1ab	6569	19969	A	T	58	0.9021839838528766	1147
NSP1:E:37:K	nsp1	Leader protein	E37K	37	ORF 1a	37	374	E	K	57	1.1443659173772327	1146
NSP3:T:1303:I	nsp3	ADRP, Papain-like proteinase, transmembrane domain 1	T1303I	1303	ORF 1a	2121	6626	T	I	89	2.143694221057671	1146
E:L:21:V	E	Envelope protein	L21V	21			26305	L	V	32	0.9113906837969203	1144
NSP3:A:579:V	nsp3	ADRP, Papain-like proteinase, transmembrane domain 1	A579V	579	ORF 1a	1397	4454	A	V	64	1.847329414521172	1144
NSP3:Y:647:C	nsp3	ADRP, Papain-like proteinase, transmembrane domain 1	Y647C	647	ORF 1a	1465	4658	Y	C	194	2.376405280106065	1144
S:M:1229:I	S	Surface glycoprotein	M1229I	1229			25247	M	I	10	0.2900379922702617	1142
N:A:414:S	N	Nucleocapsid phosphoprotein	A414S	414			29513	A	S	99	0.5107016875310603	1140
NSP2:A:411:V	nsp2		A411V	411	ORF 1a	591	2036	A	V	64	1.847329414521172	1139
S:D:950:H	S	Surface glycoprotein	D950H	950			24410	D	H	81	1.7153540746282345	1139
NSP2:L:462:F	nsp2		L462F	462	ORF 1a	642	2189	L	F	22	0.6259759618337314	1137
NSP2:A:26:V	nsp2		A26V	26	ORF 1a	206	881	A	V	64	1.847329414521172	1136
NSP2:H:208:Y	nsp2		H208Y	208	ORF 1a	388	1427	H	Y	83	2.2674887607305707	1136
NSP2:E:493:K	nsp2		E493K	493	ORF 1a	673	2282	E	K	57	1.1443659173772327	1135
NSP4:T:114:I	nsp4	Transmembrane domain 2	T114I	114	ORF 1a	2877	8894	T	I	89	2.143694221057671	1134
ORF_3a:T:176:I	ORF 3a		T176I	176			25918	T	I	89	2.143694221057671	1134
ORF_10:L:37:F	ORF 10		L37F	37			29666	L	F	22	0.6259759618337314	1133
S:S:673:T	S	Surface glycoprotein	S673T	673			23579	S	T	58	0.8875431743515021	1133
S:Q:957:R	S	Surface glycoprotein	Q957R	957			24431	Q	R	43	1.1334798453192791	1133
NSP10:T:58:I	nsp10		T58I	58	ORF 1a	4311	13196	T	I	89	2.143694221057671	1131
S:T:51:I	S	Surface glycoprotein	T51I	51			21713	T	I	89	2.143694221057671	1128
NSP12:S:647:I	nsp12	RNA-dependent RNA polymerase	S647I	647	ORF 1ab	5039	15379	S	I	142	2.951162964200133	1127
NSP3:T:936:I	nsp3	ADRP, Papain-like proteinase, transmembrane domain 1	T936I	936	ORF 1a	1754	5525	T	I	89	2.143694221057671	1126
N:G:243:C	N	Nucleocapsid phosphoprotein	G243C	243			29000	G	C	158	2.2172032627151887	1121
ORF_3a:T:32:I	ORF 3a		T32I	32			25486	T	I	89	2.143694221057671	1115
M:D:209:Y	M	Membrane glycoprotein	D209Y	209			27147	D	Y	160	3.951517253135271	1114
N:S:2:Y	N	Nucleocapsid phosphoprotein	S2Y	2			28277	S	Y	143	3.327140114906959	1114
NSP15:L:162:F	nsp15	EndoRNAse	L162F	162	ORF 1ab	6614	20104	L	F	22	0.6259759618337314	1114
NSP3:G:175:S	nsp3	ADRP, Papain-like proteinase, transmembrane domain 1	G175S	175	ORF 1a	993	3242	G	S	55	0.8479269350772444	1112
NSP5:L:75:F	nsp5	3C-like proteinase	L75F	75	ORF 1a	3338	10277	L	F	22	0.6259759618337314	1112
NSP2:T:166:I	nsp2		T166I	166	ORF 1a	346	1301	T	I	89	2.143694221057671	1110
NSP10:T:102:I	nsp10		T102I	102	ORF 1a	4355	13328	T	I	89	2.143694221057671	1108
NSP3:P:503:S	nsp3	ADRP, Papain-like proteinase, transmembrane domain 1	P503S	503	ORF 1a	1321	4226	P	S	73	0.5564160035374529	1106
S:P:1162:S	S	Surface glycoprotein	P1162S	1162			25046	P	S	73	0.5564160035374529	1105
NSP8:V:34:F	nsp8	Putative primase	V34F	34	ORF 1a	3976	12191	V	F	50	1.4322877272611014	1102
NSP2:A:336:V	nsp2		A336V	336	ORF 1a	516	1811	A	V	64	1.847329414521172	1101
S:V:367:F	S	Surface glycoprotein	V367F	367			22661	V	F	50	1.4322877272611014	1100
NSP2:T:569:A	nsp2		T569A	569	ORF 1a	749	2510	T	A	58	0.9021839838528766	1098
NSP6:A:2:V	nsp6	Putative transmembrane domain	A2V	2	ORF 1a	3571	10976	A	V	64	1.847329414521172	1095
NSP3:L:1328:F	nsp3	ADRP, Papain-like proteinase, transmembrane domain 1	L1328F	1328	ORF 1a	2146	6701	L	F	22	0.6259759618337314	1094
NSP2:T:170:I	nsp2		T170I	170	ORF 1a	350	1313	T	I	89	2.143694221057671	1093
N:R:195:I	N	Nucleocapsid phosphoprotein	R195I	195			28856	R	I	98	2.485550159989036	1091
M:V:70:F	M	Membrane glycoprotein	V70F	70			26730	V	F	50	1.4322877272611014	1086
M:H:155:Y	M	Membrane glycoprotein	H155Y	155			26985	H	Y	83	2.2674887607305707	1083
N:P:365:L	N	Nucleocapsid phosphoprotein	P365L	365			29366	P	L	98	2.6962818635359933	1083
N:S:33:I	N	Nucleocapsid phosphoprotein	S33I	33			28370	S	I	142	2.951162964200133	1077
NSP2:S:211:F	nsp2		S211F	211	ORF 1a	391	1436	S	F	155	3.447399039542067	1077
NSP2:T:573:I	nsp2		T573I	573	ORF 1a	753	2522	T	I	89	2.143694221057671	1077
NSP3:S:1578:I	nsp3	ADRP, Papain-like proteinase, transmembrane domain 1	S1578I	1578	ORF 1a	2396	7451	S	I	142	2.951162964200133	1077
NSP13:V:169:F	nsp13	Zinc-binding domain, NTPase/helicase domain	V169F	169	ORF 1ab	5493	16741	V	F	50	1.4322877272611014	1076
S:T:723:I	S	Surface glycoprotein	T723I	723			23729	T	I	89	2.143694221057671	1074
ORF_8:L:4:P	ORF 8		L4P	4			27903	L	P	98	2.6962818635359933	1072
NSP13:P:47:L	nsp13	Zinc-binding domain, NTPase/helicase domain	P47L	47	ORF 1ab	5371	16375	P	L	98	2.6962818635359933	1071
NSP15:V:314:F	nsp15	EndoRNAse	V314F	314	ORF 1ab	6766	20560	V	F	50	1.4322877272611014	1070
ORF_3a:I:62:T	ORF 3a		I62T	62			25576	I	T	89	2.143694221057671	1070
NSP13:S:350:L	nsp13	Zinc-binding domain, NTPase/helicase domain	S350L	350	ORF 1ab	5674	17284	S	L	144	3.0404515387240023	1066
NSP2:T:528:I	nsp2		T528I	528	ORF 1a	708	2387	T	I	89	2.143694221057671	1065
NSP15:P:270:L	nsp15	EndoRNAse	P270L	270	ORF 1ab	6722	20428	P	L	98	2.6962818635359933	1064
NSP3:T:1465:I	nsp3	ADRP, Papain-like proteinase, transmembrane domain 1	T1465I	1465	ORF 1a	2283	7112	T	I	89	2.143694221057671	1062
NSP4:S:336:L	nsp4	Transmembrane domain 2	S336L	336	ORF 1a	3099	9560	S	L	144	3.0404515387240023	1060
NSP3:S:1437:F	nsp3	ADRP, Papain-like proteinase, transmembrane domain 1	S1437F	1437	ORF 1a	2255	7028	S	F	155	3.447399039542067	1058
NSP13:T:125:A	nsp13	Zinc-binding domain, NTPase/helicase domain	T125A	125	ORF 1ab	5449	16609	T	A	58	0.9021839838528766	1057
NSP13:L:297:F	nsp13	Zinc-binding domain, NTPase/helicase domain	L297F	297	ORF 1ab	5621	17125	L	F	22	0.6259759618337314	1055
NSP3:T:64:I	nsp3	ADRP, Papain-like proteinase, transmembrane domain 1	T64I	64	ORF 1a	882	2909	T	I	89	2.143694221057671	1055
NSP12:T:85:I	nsp12	RNA-dependent RNA polymerase	T85I	85	ORF 1ab	4477	13693	T	I	89	2.143694221057671	1053
NSP16:K:182:R	nsp16	2'-O-ribose methyltransferase	K182R	182	ORF 1ab	6980	21202	K	R	26	0.3982749033932912	1053
NSP2:L:410:F	nsp2		L410F	410	ORF 1a	590	2033	L	F	22	0.6259759618337314	1052
NSP3:M:494:I	nsp3	ADRP, Papain-like proteinase, transmembrane domain 1	M494I	494	ORF 1a	1312	4199	M	I	10	0.2900379922702617	1050
S:D:80:G	S	Surface glycoprotein	D80G	80			21800	D	G	94	2.373748911504371	1050
NSP3:M:560:I	nsp3	ADRP, Papain-like proteinase, transmembrane domain 1	M560I	560	ORF 1a	1378	4397	M	I	10	0.2900379922702617	1048
N:D:402:Y	N	Nucleocapsid phosphoprotein	D402Y	402			29477	D	Y	160	3.951517253135271	1047
NSP6:M:100:I	nsp6	Putative transmembrane domain	M100I	100	ORF 1a	3669	11270	M	I	10	0.2900379922702617	1047
NSP13:S:74:P	nsp13	Zinc-binding domain, NTPase/helicase domain	S74P	74	ORF 1ab	5398	16456	S	P	73	0.5564160035374529	1046
NSP15:A:217:V	nsp15	EndoRNAse	A217V	217	ORF 1ab	6669	20269	A	V	64	1.847329414521172	1046
N:G:34:W	N	Nucleocapsid phosphoprotein	G34W	34			28373	G	W	184	5.132455948239974	1043
ORF_7a:V:93:F	ORF 7a		V93F	93			27670	V	F	50	1.4322877272611014	1043
N:D:3:Y	N	Nucleocapsid phosphoprotein	D3Y	3			28280	D	Y	160	3.951517253135271	1040
NSP3:P:109:L	nsp3	ADRP, Papain-like proteinase, transmembrane domain 1	P109L	109	ORF 1a	927	3044	P	L	98	2.6962818635359933	1039
NSP3:H:1307:Y	nsp3	ADRP, Papain-like proteinase, transmembrane domain 1	H1307Y	1307	ORF 1a	2125	6638	H	Y	83	2.2674887607305707	1037
NSP14:I:15:T	nsp14	Exonuclease	I15T	15	ORF 1ab	5940	18082	I	T	89	2.143694221057671	1036
S:Q:52:R	S	Surface glycoprotein	Q52R	52			21716	Q	R	43	1.1334798453192791	1036
NSP2:S:430:L	nsp2		S430L	430	ORF 1a	610	2093	S	L	144	3.0404515387240023	1035
NSP3:A:1502:V	nsp3	ADRP, Papain-like proteinase, transmembrane domain 1	A1502V	1502	ORF 1a	2320	7223	A	V	64	1.847329414521172	1035
ORF_3a:A:99:S	ORF 3a		A99S	99			25687	A	S	99	0.5107016875310603	1034
NSP12:A:185:V	nsp12	RNA-dependent RNA polymerase	A185V	185	ORF 1ab	4577	13993	A	V	64	1.847329414521172	1033
NSP13:S:74:L	nsp13	Zinc-binding domain, NTPase/helicase domain	S74L	74	ORF 1ab	5398	16456	S	L	144	3.0404515387240023	1032
NSP13:P:300:L	nsp13	Zinc-binding domain, NTPase/helicase domain	P300L	300	ORF 1ab	5624	17134	P	L	98	2.6962818635359933	1032
S:F:888:L	S	Surface glycoprotein	F888L	888			24224	F	L	22	0.6259759618337314	1032
NSP4:A:457:V	nsp4	Transmembrane domain 2	A457V	457	ORF 1a	3220	9923	A	V	64	1.847329414521172	1031
NSP5:G:15:C	nsp5	3C-like proteinase	G15C	15	ORF 1a	3278	10097	G	C	158	2.2172032627151887	1028
N:S:413:I	N	Nucleocapsid phosphoprotein	S413I	413			29510	S	I	142	2.951162964200133	1027
NSP16:G:113:C	nsp16	2'-O-ribose methyltransferase	G113C	113	ORF 1ab	6911	20995	G	C	158	2.2172032627151887	1027
NSP3:S:769:L	nsp3	ADRP, Papain-like proteinase, transmembrane domain 1	S769L	769	ORF 1a	1587	5024	S	L	144	3.0404515387240023	1027
ORF_7a:P:34:S	ORF 7a		P34S	34			27493	P	S	73	0.5564160035374529	1026
NSP13:H:164:Y	nsp13	Zinc-binding domain, NTPase/helicase domain	H164Y	164	ORF 1ab	5488	16726	H	Y	83	2.2674887607305707	1025
ORF_10:S:23:F	ORF 10		S23F	23			29624	S	F	155	3.447399039542067	1024
NSP15:S:161:I	nsp15	EndoRNAse	S161I	161	ORF 1ab	6613	20101	S	I	142	2.951162964200133	1023
ORF_3a:S:26:L	ORF 3a		S26L	26			25468	S	L	144	3.0404515387240023	1021
S:P:26:L	S	Surface glycoprotein	P26L	26			21638	P	L	98	2.6962818635359933	1020
NSP6:L:125:F	nsp6	Putative transmembrane domain	L125F	125	ORF 1a	3694	11345	L	F	22	0.6259759618337314	1015
ORF_3a:L:46:F	ORF 3a		L46F	46			25528	L	F	22	0.6259759618337314	1015
N:S:188:L	N	Nucleocapsid phosphoprotein	S188L	188			28835	S	L	144	3.0404515387240023	1014
NSP15:Q:19:H	nsp15	EndoRNAse	Q19H	19	ORF 1ab	6471	19675	Q	H	24	0.32304219411608814	1013
S:G:75:V	S	Surface glycoprotein	G75V	75			21785	G	V	109	2.7580349580646812	1013
NSP4:L:353:F	nsp4	Transmembrane domain 2	L353F	353	ORF 1a	3116	9611	L	F	22	0.6259759618337314	1011
S:P:809:S	S	Surface glycoprotein	P809S	809			23987	P	S	73	0.5564160035374529	1009
NSP4:L:323:I	nsp4	Transmembrane domain 2	L323I	323	ORF 1a	3086	9521	L	I	5	0.13905655234203065	1008
NSP3:T:1022:I	nsp3	ADRP, Papain-like proteinase, transmembrane domain 1	T1022I	1022	ORF 1a	1840	5783	T	I	89	2.143694221057671	1007
ORF_3a:L:140:F	ORF 3a		L140F	140			25810	L	F	22	0.6259759618337314	1006
ORF_10:D:31:Y	ORF 10		D31Y	31			29648	D	Y	160	3.951517253135271	1004
ORF_10:R:24:C	ORF 10		R24C	24			29627	R	C	180	3.0647823950803734	1003
ORF_8:D:35:Y	ORF 8		D35Y	35			27996	D	Y	160	3.951517253135271	1002
NSP5:V:247:F	nsp5	3C-like proteinase	V247F	247	ORF 1a	3510	10793	V	F	50	1.4322877272611014	1001
NSP2:R:4:C	nsp2		R4C	4	ORF 1a	184	815	R	C	180	3.0647823950803734	1000
NSP4:T:204:I	nsp4	Transmembrane domain 2	T204I	204	ORF 1a	2967	9164	T	I	89	2.143694221057671	996
NSP13:V:348:L	nsp13	Zinc-binding domain, NTPase/helicase domain	V348L	348	ORF 1ab	5672	17278	V	L	32	0.9113906837969203	995
NSP15:D:39:Y	nsp15	EndoRNAse	D39Y	39	ORF 1ab	6491	19735	D	Y	160	3.951517253135271	995
ORF_3a:S:60:F	ORF 3a		S60F	60			25570	S	F	155	3.447399039542067	993
NSP1:D:75:E	nsp1	Leader protein	D75E	75	ORF 1a	75	488	D	E	45	0.9031410249655084	990
NSP6:F:220:L	nsp6	Putative transmembrane domain	F220L	220	ORF 1a	3789	11630	F	L	22	0.6259759618337314	986
ORF_8:F:120:V	ORF 8		F120V	120			28251	F	V	50	1.4322877272611014	986
NSP2:Q:427:H	nsp2		Q427H	427	ORF 1a	607	2084	Q	H	24	0.32304219411608814	984
NSP3:A:1279:V	nsp3	ADRP, Papain-like proteinase, transmembrane domain 1	A1279V	1279	ORF 1a	2097	6554	A	V	64	1.847329414521172	984
NSP15:V:38:F	nsp15	EndoRNAse	V38F	38	ORF 1ab	6490	19732	V	F	50	1.4322877272611014	982
NSP2:V:185:I	nsp2		V185I	185	ORF 1a	365	1358	V	I	30	0.8491514617150016	981
S:H:245:Y	S	Surface glycoprotein	H245Y	245			22295	H	Y	83	2.2674887607305707	981
S:Y:453:F	S	Surface glycoprotein	Y453F	453			22919	Y	F	22	0.4778781952608543	981
NSP15:K:334:N	nsp15	EndoRNAse	K334N	334	ORF 1ab	6786	20620	K	N	94	1.8362786676180092	976
NSP3:A:861:V	nsp3	ADRP, Papain-like proteinase, transmembrane domain 1	A861V	861	ORF 1a	1679	5300	A	V	64	1.847329414521172	976
NSP13:A:509:V	nsp13	Zinc-binding domain, NTPase/helicase domain	A509V	509	ORF 1ab	5833	17761	A	V	64	1.847329414521172	972
S:G:1124:V	S	Surface glycoprotein	G1124V	1124			24932	G	V	109	2.7580349580646812	972
NSP13:M:576:I	nsp13	Zinc-binding domain, NTPase/helicase domain	M576I	576	ORF 1ab	5900	17962	M	I	10	0.2900379922702617	969
NSP15:D:335:F	nsp15	EndoRNAse	D335F	335	ORF 1ab	6787	20623	D	F	177	4.267403445829135	969
NSP3:M:768:I	nsp3	ADRP, Papain-like proteinase, transmembrane domain 1	M768I	768	ORF 1a	1586	5021	M	I	10	0.2900379922702617	967
ORF_3a:A:54:V	ORF 3a		A54V	54			25552	A	V	64	1.847329414521172	964
ORF_6:W:27:L	ORF 6		W27L	27			27280	W	L	61	1.730342752116309	962
NSP2:G:548:C	nsp2		G548C	548	ORF 1a	728	2447	G	C	158	2.2172032627151887	961
ORF_7a:L:96:F	ORF 7a		L96F	96			27679	L	F	22	0.6259759618337314	961
S:N:164:T	S	Surface glycoprotein	N164T	164			22052	N	T	65	1.3981379672196967	961
NSP6:V:26:G	nsp6	Putative transmembrane domain	V26G	26	ORF 1a	3595	11048	V	G	109	2.7580349580646812	958
NSP3:L:1706:F	nsp3	ADRP, Papain-like proteinase, transmembrane domain 1	L1706F	1706	ORF 1a	2524	7835	L	F	22	0.6259759618337314	956
NSP3:P:1787:S	nsp3	ADRP, Papain-like proteinase, transmembrane domain 1	P1787S	1787	ORF 1a	2605	8078	P	S	73	0.5564160035374529	956
NSP3:S:1375:F	nsp3	ADRP, Papain-like proteinase, transmembrane domain 1	S1375F	1375	ORF 1a	2193	6842	S	F	155	3.447399039542067	954
S:S:221:L	S	Surface glycoprotein	S221L	221			22223	S	L	144	3.0404515387240023	954
NSP14:H:26:Y	nsp14	Exonuclease	H26Y	26	ORF 1ab	5951	18115	H	Y	83	2.2674887607305707	952
NSP2:A:205:V	nsp2		A205V	205	ORF 1a	385	1418	A	V	64	1.847329414521172	952
NSP2:T:580:I	nsp2		T580I	580	ORF 1a	760	2543	T	I	89	2.143694221057671	952
NSP5:P:96:L	nsp5	3C-like proteinase	P96L	96	ORF 1a	3359	10340	P	L	98	2.6962818635359933	952
NSP2:V:126:F	nsp2		V126F	126	ORF 1a	306	1181	V	F	50	1.4322877272611014	948
NSP3:E:405:A	nsp3	ADRP, Papain-like proteinase, transmembrane domain 1	E405A	405	ORF 1a	1223	3932	E	A	107	2.464557824068621	944
NSP12:V:354:L	nsp12	RNA-dependent RNA polymerase	V354L	354	ORF 1ab	4746	14500	V	L	32	0.9113906837969203	943
NSP13:A:296:T	nsp13	Zinc-binding domain, NTPase/helicase domain	A296T	296	ORF 1ab	5620	17122	A	T	58	0.9021839838528766	942
ORF_7a:R:80:I	ORF 7a		R80I	80			27631	R	I	98	2.485550159989036	941
S:A:706:V	S	Surface glycoprotein	A706V	706			23678	A	V	64	1.847329414521172	940
NSP14:T:516:I	nsp14	Exonuclease	T516I	516	ORF 1ab	6441	19585	T	I	89	2.143694221057671	938
S:V:1104:L	S	Surface glycoprotein	V1104L	1104			24872	V	L	32	0.9113906837969203	938
NSP16:A:258:V	nsp16	2'-O-ribose methyltransferase	A258V	258	ORF 1ab	7056	21430	A	V	64	1.847329414521172	937
ORF_3a:I:20:V	ORF 3a		I20V	20			25450	I	V	30	0.8491514617150016	937
NSP3:K:1382:N	nsp3	ADRP, Papain-like proteinase, transmembrane domain 1	K1382N	1382	ORF 1a	2200	6863	K	N	94	1.8362786676180092	936
NSP12:D:109:Y	nsp12	RNA-dependent RNA polymerase	D109Y	109	ORF 1ab	4501	13765	D	Y	160	3.951517253135271	935
NSP3:L:689:F	nsp3	ADRP, Papain-like proteinase, transmembrane domain 1	L689F	689	ORF 1a	1507	4784	L	F	22	0.6259759618337314	935
NSP1:K:120:N	nsp1	Leader protein	K120N	120	ORF 1a	120	623	K	N	94	1.8362786676180092	934
S:Q:173:K	S	Surface glycoprotein	Q173K	173			22079	Q	K	53	1.0554475691875203	933
ORF_3a:T:24:I	ORF 3a		T24I	24			25462	T	I	89	2.143694221057671	932
NSP13:P:77:L	nsp13	Zinc-binding domain, NTPase/helicase domain	P77L	77	ORF 1ab	5401	16465	P	L	98	2.6962818635359933	929
NSP8:T:187:I	nsp8	Putative primase	T187I	187	ORF 1a	4129	12650	T	I	89	2.143694221057671	929
S:N:440:K	S	Surface glycoprotein	N440K	440			22880	N	K	94	1.8362786676180092	929
S:Q:23:H	S	Surface glycoprotein	Q23H	23			21629	Q	H	24	0.32304219411608814	927
NSP14:P:327:S	nsp14	Exonuclease	P327S	327	ORF 1ab	6252	19018	P	S	73	0.5564160035374529	924
NSP6:Y:153:C	nsp6	Putative transmembrane domain	Y153C	153	ORF 1a	3722	11429	Y	C	194	2.376405280106065	924
NSP12:T:293:I	nsp12	RNA-dependent RNA polymerase	T293I	293	ORF 1ab	4685	14317	T	I	89	2.143694221057671	922
NSP2:A:1:T	nsp2		A1T	1	ORF 1a	181	806	A	T	58	0.9021839838528766	920
NSP3:T:1365:I	nsp3	ADRP, Papain-like proteinase, transmembrane domain 1	T1365I	1365	ORF 1a	2183	6812	T	I	89	2.143694221057671	919
ORF_8:P:38:S	ORF 8		P38S	38			28005	P	S	73	0.5564160035374529	919
NSP2:T:429:I	nsp2		T429I	429	ORF 1a	609	2090	T	I	89	2.143694221057671	918
NSP6:P:198:L	nsp6	Putative transmembrane domain	P198L	198	ORF 1a	3767	11564	P	L	98	2.6962818635359933	917
NSP3:N:1053:S	nsp3	ADRP, Papain-like proteinase, transmembrane domain 1	N1053S	1053	ORF 1a	1871	5876	N	S	46	1.3130472141012726	916
S:G:142:S	S	Surface glycoprotein	G142S	142			21986	G	S	55	0.8479269350772444	914
NSP3:P:1403:S	nsp3	ADRP, Papain-like proteinase, transmembrane domain 1	P1403S	1403	ORF 1a	2221	6926	P	S	73	0.5564160035374529	911
NSP15:V:35:F	nsp15	EndoRNAse	V35F	35	ORF 1ab	6487	19723	V	F	50	1.4322877272611014	910
S:H:146:Y	S	Surface glycoprotein	H146Y	146			21998	H	Y	83	2.2674887607305707	910
NSP14:Q:22:H	nsp14	Exonuclease	Q22H	22	ORF 1ab	5947	18103	Q	H	24	0.32304219411608814	909
NSP2:S:122:F	nsp2		S122F	122	ORF 1a	302	1169	S	F	155	3.447399039542067	909
M:I:48:V	M	Membrane glycoprotein	I48V	48			26664	I	V	30	0.8491514617150016	907
NSP5:A:234:V	nsp5	3C-like proteinase	A234V	234	ORF 1a	3497	10754	A	V	64	1.847329414521172	907
NSP3:L:1287:F	nsp3	ADRP, Papain-like proteinase, transmembrane domain 1	L1287F	1287	ORF 1a	2105	6578	L	F	22	0.6259759618337314	906
ORF_3a:T:64:I	ORF 3a		T64I	64			25582	T	I	89	2.143694221057671	906
S:A:653:V	S	Surface glycoprotein	A653V	653			23519	A	V	64	1.847329414521172	905
NSP2:V:447:F	nsp2		V447F	447	ORF 1a	627	2144	V	F	50	1.4322877272611014	903
NSP4:G:309:C	nsp4	Transmembrane domain 2	G309C	309	ORF 1a	3072	9479	G	C	158	2.2172032627151887	903
S:G:1219:V	S	Surface glycoprotein	G1219V	1219			25217	G	V	109	2.7580349580646812	902
NSP2:T:256:I	nsp2		T256I	256	ORF 1a	436	1571	T	I	89	2.143694221057671	901
NSP2:L:448:F	nsp2		L448F	448	ORF 1a	628	2147	L	F	22	0.6259759618337314	899
ORF_3a:W:69:L	ORF 3a		W69L	69			25597	W	L	61	1.730342752116309	896
S:P:384:L	S	Surface glycoprotein	P384L	384			22712	P	L	98	2.6962818635359933	896
S:V:1122:L	S	Surface glycoprotein	V1122L	1122			24926	V	L	32	0.9113906837969203	896
NSP2:L:400:F	nsp2		L400F	400	ORF 1a	580	2003	L	F	22	0.6259759618337314	895
S:T:1117:I	S	Surface glycoprotein	T1117I	1117			24911	T	I	89	2.143694221057671	895
NSP12:D:153:Y	nsp12	RNA-dependent RNA polymerase	D153Y	153	ORF 1ab	4545	13897	D	Y	160	3.951517253135271	894
NSP15:D:91:Y	nsp15	EndoRNAse	D91Y	91	ORF 1ab	6543	19891	D	Y	160	3.951517253135271	894
NSP3:L:312:F	nsp3	ADRP, Papain-like proteinase, transmembrane domain 1	L312F	312	ORF 1a	1130	3653	L	F	22	0.6259759618337314	894
NSP13:V:187:L	nsp13	Zinc-binding domain, NTPase/helicase domain	V187L	187	ORF 1ab	5511	16795	V	L	32	0.9113906837969203	892
N:D:144:H	N	Nucleocapsid phosphoprotein	D144H	144			28703	D	H	81	1.7153540746282345	887
N:A:211:S	N	Nucleocapsid phosphoprotein	A211S	211			28904	A	S	99	0.5107016875310603	887
NSP2:P:624:L	nsp2		P624L	624	ORF 1a	804	2675	P	L	98	2.6962818635359933	887
NSP5:Q:83:K	nsp5	3C-like proteinase	Q83K	83	ORF 1a	3346	10301	Q	K	53	1.0554475691875203	885
S:E:180:V	S	Surface glycoprotein	E180V	180			22100	E	V	121	2.966682149792932	885
S:E:1202:Q	S	Surface glycoprotein	E1202Q	1202			25166	E	Q	29	0.8363616795657459	885
NSP13:M:233:I	nsp13	Zinc-binding domain, NTPase/helicase domain	M233I	233	ORF 1ab	5557	16933	M	I	10	0.2900379922702617	884
NSP3:T:1348:I	nsp3	ADRP, Papain-like proteinase, transmembrane domain 1	T1348I	1348	ORF 1a	2166	6761	T	I	89	2.143694221057671	884
NSP14:P:140:S	nsp14	Exonuclease	P140S	140	ORF 1ab	6065	18457	P	S	73	0.5564160035374529	880
ORF_7a:V:104:F	ORF 7a		V104F	104			27703	V	F	50	1.4322877272611014	880
NSP3:D:1121:N	nsp3	ADRP, Papain-like proteinase, transmembrane domain 1	D1121N	1121	ORF 1a	1939	6080	D	N	23	0.6515287120397918	878
NSP13:T:239:I	nsp13	Zinc-binding domain, NTPase/helicase domain	T239I	239	ORF 1ab	5563	16951	T	I	89	2.143694221057671	875
NSP5:T:45:I	nsp5	3C-like proteinase	T45I	45	ORF 1a	3308	10187	T	I	89	2.143694221057671	874
ORF_3a:T:268:M	ORF 3a		T268M	268			26194	T	M	81	1.8553256449702145	873
NSP12:T:806:I	nsp12	RNA-dependent RNA polymerase	T806I	806	ORF 1ab	5198	15856	T	I	89	2.143694221057671	871
NSP13:L:176:F	nsp13	Zinc-binding domain, NTPase/helicase domain	L176F	176	ORF 1ab	5500	16762	L	F	22	0.6259759618337314	869
NSP3:K:487:N	nsp3	ADRP, Papain-like proteinase, transmembrane domain 1	K487N	487	ORF 1a	1305	4178	K	N	94	1.8362786676180092	868
NSP16:A:188:S	nsp16	2'-O-ribose methyltransferase	A188S	188	ORF 1ab	6986	21220	A	S	99	0.5107016875310603	867
ORF_3a:M:125:I	ORF 3a		M125I	125			25765	M	I	10	0.2900379922702617	867
NSP15:R:257:C	nsp15	EndoRNAse	R257C	257	ORF 1ab	6709	20389	R	C	180	3.0647823950803734	866
S:A:27:S	S	Surface glycoprotein	A27S	27			21641	A	S	99	0.5107016875310603	865
NSP3:D:174:Y	nsp3	ADRP, Papain-like proteinase, transmembrane domain 1	D174Y	174	ORF 1a	992	3239	D	Y	160	3.951517253135271	864
ORF_3a:H:93:Y	ORF 3a		H93Y	93			25669	H	Y	83	2.2674887607305707	864
ORF_7a:G:70:C	ORF 7a		G70C	70			27601	G	C	158	2.2172032627151887	863
NSP3:T:1677:I	nsp3	ADRP, Papain-like proteinase, transmembrane domain 1	T1677I	1677	ORF 1a	2495	7748	T	I	89	2.143694221057671	862
NSP13:A:368:V	nsp13	Zinc-binding domain, NTPase/helicase domain	A368V	368	ORF 1ab	5692	17338	A	V	64	1.847329414521172	861
NSP16:T:151:I	nsp16	2'-O-ribose methyltransferase	T151I	151	ORF 1ab	6949	21109	T	I	89	2.143694221057671	861
NSP2:L:501:F	nsp2		L501F	501	ORF 1a	681	2306	L	F	22	0.6259759618337314	860
S:S:704:L	S	Surface glycoprotein	S704L	704			23672	S	L	144	3.0404515387240023	860
NSP10:R:134:C	nsp10		R134C	134	ORF 1a	4387	13424	R	C	180	3.0647823950803734	859
NSP6:A:128:V	nsp6	Putative transmembrane domain	A128V	128	ORF 1a	3697	11354	A	V	64	1.847329414521172	859
S:T:76:I	S	Surface glycoprotein	T76I	76			21788	T	I	89	2.143694221057671	859
NSP15:S:287:L	nsp15	EndoRNAse	S287L	287	ORF 1ab	6739	20479	S	L	144	3.0404515387240023	858
NSP6:F:184:V	nsp6	Putative transmembrane domain	F184V	184	ORF 1a	3753	11522	F	V	50	1.4322877272611014	858
NSP2:V:571:L	nsp2		V571L	571	ORF 1a	751	2516	V	L	32	0.9113906837969203	857
NSP3:L:1791:F	nsp3	ADRP, Papain-like proteinase, transmembrane domain 1	L1791F	1791	ORF 1a	2609	8090	L	F	22	0.6259759618337314	857
NSP7:T:81:I	nsp7		T81I	81	ORF 1a	3940	12083	T	I	89	2.143694221057671	857
NSP3:S:650:F	nsp3	ADRP, Papain-like proteinase, transmembrane domain 1	S650F	650	ORF 1a	1468	4667	S	F	155	3.447399039542067	856
ORF_8:C:102:F	ORF 8		C102F	102			28197	C	F	204	2.2422122336883987	853
NSP3:L:1870:F	nsp3	ADRP, Papain-like proteinase, transmembrane domain 1	L1870F	1870	ORF 1a	2688	8327	L	F	22	0.6259759618337314	852
NSP5:A:193:V	nsp5	3C-like proteinase	A193V	193	ORF 1a	3456	10631	A	V	64	1.847329414521172	851
NSP2:T:434:I	nsp2		T434I	434	ORF 1a	614	2105	T	I	89	2.143694221057671	849
NSP10:T:51:I	nsp10		T51I	51	ORF 1a	4304	13175	T	I	89	2.143694221057671	848
N:P:326:S	N	Nucleocapsid phosphoprotein	P326S	326			29249	P	S	73	0.5564160035374529	845
NSP3:T:1288:I	nsp3	ADRP, Papain-like proteinase, transmembrane domain 1	T1288I	1288	ORF 1a	2106	6581	T	I	89	2.143694221057671	842
N:P:364:S	N	Nucleocapsid phosphoprotein	P364S	364			29363	P	S	73	0.5564160035374529	840
NSP3:H:290:Y	nsp3	ADRP, Papain-like proteinase, transmembrane domain 1	H290Y	290	ORF 1a	1108	3587	H	Y	83	2.2674887607305707	840
N:A:252:S	N	Nucleocapsid phosphoprotein	A252S	252			29027	A	S	99	0.5107016875310603	839
NSP6:K:8:N	nsp6	Putative transmembrane domain	K8N	8	ORF 1a	3577	10994	K	N	94	1.8362786676180092	839
ORF_7b:L:32:F	ORF 7b		L32F	32			27849	L	F	22	0.6259759618337314	839
NSP1:L:92:F	nsp1	Leader protein	L92F	92	ORF 1a	92	539	L	F	22	0.6259759618337314	838
NSP3:H:1539:Y	nsp3	ADRP, Papain-like proteinase, transmembrane domain 1	H1539Y	1539	ORF 1a	2357	7334	H	Y	83	2.2674887607305707	837
ORF_8:W:45:L	ORF 8		W45L	45			28026	W	L	61	1.730342752116309	837
NSP4:T:37:I	nsp4	Transmembrane domain 2	T37I	37	ORF 1a	2800	8663	T	I	89	2.143694221057671	833
S:S:940:F	S	Surface glycoprotein	S940F	940			24380	S	F	155	3.447399039542067	831
ORF_3a:S:92:L	ORF 3a		S92L	92			25666	S	L	144	3.0404515387240023	830
NSP4:A:307:V	nsp4	Transmembrane domain 2	A307V	307	ORF 1a	3070	9473	A	V	64	1.847329414521172	828
ORF_3a:R:134:L	ORF 3a		R134L	134			25792	R	L	102	2.6230759164978448	828
ORF_3a:T:229:I	ORF 3a		T229I	229			26077	T	I	89	2.143694221057671	828
ORF_7b:H:42:Q	ORF 7b		H42Q	42			27879	H	Q	24	0.32304219411608814	827
NSP1:R:124:C	nsp1	Leader protein	R124C	124	ORF 1a	124	635	R	C	180	3.0647823950803734	826
S:K:1073:T	S	Surface glycoprotein	K1073T	1073			24779	K	T	78	2.0994805676769532	826
NSP16:Q:28:H	nsp16	2'-O-ribose methyltransferase	Q28H	28	ORF 1ab	6826	20740	Q	H	24	0.32304219411608814	825
NSP2:K:219:R	nsp2		K219R	219	ORF 1a	399	1460	K	R	26	0.3982749033932912	825
NSP5:V:212:F	nsp5	3C-like proteinase	V212F	212	ORF 1a	3475	10688	V	F	50	1.4322877272611014	825
NSP3:V:766:M	nsp3	ADRP, Papain-like proteinase, transmembrane domain 1	V766M	766	ORF 1a	1584	5015	V	M	22	0.6173356298910421	823
N:S:186:Y	N	Nucleocapsid phosphoprotein	S186Y	186			28829	S	Y	143	3.327140114906959	822
NSP3:L:930:M	nsp3	ADRP, Papain-like proteinase, transmembrane domain 1	L930M	930	ORF 1a	1748	5507	L	M	14	0.4097737313122809	822
ORF_3a:L:52:F	ORF 3a		L52F	52			25546	L	F	22	0.6259759618337314	822
NSP15:V:172:L	nsp15	EndoRNAse	V172L	172	ORF 1ab	6624	20134	V	L	32	0.9113906837969203	821
NSP2:T:223:I	nsp2		T223I	223	ORF 1a	403	1472	T	I	89	2.143694221057671	821
N:T:393:I	N	Nucleocapsid phosphoprotein	T393I	393			29450	T	I	89	2.143694221057671	819
NSP6:L:98:F	nsp6	Putative transmembrane domain	L98F	98	ORF 1a	3667	11264	L	F	22	0.6259759618337314	819
NSP3:S:692:F	nsp3	ADRP, Papain-like proteinase, transmembrane domain 1	S692F	692	ORF 1a	1510	4793	S	F	155	3.447399039542067	818
NSP16:T:91:M	nsp16	2'-O-ribose methyltransferase	T91M	91	ORF 1ab	6889	20929	T	M	81	1.8553256449702145	817
NSP3:T:127:I	nsp3	ADRP, Papain-like proteinase, transmembrane domain 1	T127I	127	ORF 1a	945	3098	T	I	89	2.143694221057671	816
NSP4:H:313:Y	nsp4	Transmembrane domain 2	H313Y	313	ORF 1a	3076	9491	H	Y	83	2.2674887607305707	815
NSP9:T:24:I	nsp9	ssRNA-binding protein	T24I	24	ORF 1a	4164	12755	T	I	89	2.143694221057671	815
NSP8:T:17:I	nsp8	Putative primase	T17I	17	ORF 1a	3959	12140	T	I	89	2.143694221057671	814
ORF_3a:W:45:L	ORF 3a		W45L	45			25525	W	L	61	1.730342752116309	813
NSP15:M:271:I	nsp15	EndoRNAse	M271I	271	ORF 1ab	6723	20431	M	I	10	0.2900379922702617	812
NSP15:H:337:Y	nsp15	EndoRNAse	H337Y	337	ORF 1ab	6789	20629	H	Y	83	2.2674887607305707	812
NSP3:P:679:L	nsp3	ADRP, Papain-like proteinase, transmembrane domain 1	P679L	679	ORF 1a	1497	4754	P	L	98	2.6962818635359933	812
ORF_7a:P:99:S	ORF 7a		P99S	99			27688	P	S	73	0.5564160035374529	812
ORF_7a:T:61:I	ORF 7a		T61I	61			27574	T	I	89	2.143694221057671	811
NSP3:P:1326:L	nsp3	ADRP, Papain-like proteinase, transmembrane domain 1	P1326L	1326	ORF 1a	2144	6695	P	L	98	2.6962818635359933	810
S:V:308:L	S	Surface glycoprotein	V308L	308			22484	V	L	32	0.9113906837969203	810
NSP3:P:822:H	nsp3	ADRP, Papain-like proteinase, transmembrane domain 1	P822H	822	ORF 1a	1640	5183	P	H	76	2.154892056346583	807
NSP4:T:73:I	nsp4	Transmembrane domain 2	T73I	73	ORF 1a	2836	8771	T	I	89	2.143694221057671	806
N:T:141:I	N	Nucleocapsid phosphoprotein	T141I	141			28694	T	I	89	2.143694221057671	805
NSP12:H:613:Y	nsp12	RNA-dependent RNA polymerase	H613Y	613	ORF 1ab	5005	15277	H	Y	83	2.2674887607305707	805
N:A:359:S	N	Nucleocapsid phosphoprotein	A359S	359			29348	A	S	99	0.5107016875310603	804
ORF_8:I:10:T	ORF 8		I10T	10			27921	I	T	89	2.143694221057671	804
NSP13:A:598:V	nsp13	Zinc-binding domain, NTPase/helicase domain	A598V	598	ORF 1ab	5922	18028	A	V	64	1.847329414521172	803
NSP3:T:133:I	nsp3	ADRP, Papain-like proteinase, transmembrane domain 1	T133I	133	ORF 1a	951	3116	T	I	89	2.143694221057671	803
NSP3:D:135:Y	nsp3	ADRP, Papain-like proteinase, transmembrane domain 1	D135Y	135	ORF 1a	953	3122	D	Y	160	3.951517253135271	801
NSP3:T:970:M	nsp3	ADRP, Papain-like proteinase, transmembrane domain 1	T970M	970	ORF 1a	1788	5627	T	M	81	1.8553256449702145	801
N:P:168:S	N	Nucleocapsid phosphoprotein	P168S	168			28775	P	S	73	0.5564160035374529	798
N:K:373:N	N	Nucleocapsid phosphoprotein	K373N	373			29390	K	N	94	1.8362786676180092	795
N:T:325:I	N	Nucleocapsid phosphoprotein	T325I	325			29246	T	I	89	2.143694221057671	793
NSP3:D:270:N	nsp3	ADRP, Papain-like proteinase, transmembrane domain 1	D270N	270	ORF 1a	1088	3527	D	N	23	0.6515287120397918	792
ORF_3a:G:254:*	ORF 3a		G254*	254			26152	G	*			791
NSP12:E:744:D	nsp12	RNA-dependent RNA polymerase	E744D	744	ORF 1ab	5136	15670	E	D	45	0.9031410249655084	790
S:W:152:R	S	Surface glycoprotein	W152R	152			22016	W	R	101	2.715820642666301	789
NSP12:M:463:I	nsp12	RNA-dependent RNA polymerase	M463I	463	ORF 1ab	4855	14827	M	I	10	0.2900379922702617	788
NSP3:P:1442:L	nsp3	ADRP, Papain-like proteinase, transmembrane domain 1	P1442L	1442	ORF 1a	2260	7043	P	L	98	2.6962818635359933	788
M:A:85:S	M	Membrane glycoprotein	A85S	85			26775	A	S	99	0.5107016875310603	786
N:P:142:S	N	Nucleocapsid phosphoprotein	P142S	142			28697	P	S	73	0.5564160035374529	786
NSP3:A:256:V	nsp3	ADRP, Papain-like proteinase, transmembrane domain 1	A256V	256	ORF 1a	1074	3485	A	V	64	1.847329414521172	786
ORF_3a:E:261:*	ORF 3a		E261*	261			26173	E	*			785
NSP5:P:108:L	nsp5	3C-like proteinase	P108L	108	ORF 1a	3371	10376	P	L	98	2.6962818635359933	784
NSP13:L:256:F	nsp13	Zinc-binding domain, NTPase/helicase domain	L256F	256	ORF 1ab	5580	17002	L	F	22	0.6259759618337314	782
NSP3:T:43:I	nsp3	ADRP, Papain-like proteinase, transmembrane domain 1	T43I	43	ORF 1a	861	2846	T	I	89	2.143694221057671	782
NSP3:I:1094:V	nsp3	ADRP, Papain-like proteinase, transmembrane domain 1	I1094V	1094	ORF 1a	1912	5999	I	V	30	0.8491514617150016	782
ORF_7a:G:38:V	ORF 7a		G38V	38			27505	G	V	109	2.7580349580646812	781
N:A:156:S	N	Nucleocapsid phosphoprotein	A156S	156			28739	A	S	99	0.5107016875310603	780
NSP3:L:1304:F	nsp3	ADRP, Papain-like proteinase, transmembrane domain 1	L1304F	1304	ORF 1a	2122	6629	L	F	22	0.6259759618337314	780
NSP15:V:10:L	nsp15	EndoRNAse	V10L	10	ORF 1ab	6462	19648	V	L	32	0.9113906837969203	779
NSP7:S:26:F	nsp7		S26F	26	ORF 1a	3885	11918	S	F	155	3.447399039542067	779
NSP7:E:50:G	nsp7		E50G	50	ORF 1a	3909	11990	E	G	98	2.7831228164426745	778
NSP2:A:192:V	nsp2		A192V	192	ORF 1a	372	1379	A	V	64	1.847329414521172	776
NSP8:I:107:V	nsp8	Putative primase	I107V	107	ORF 1a	4049	12410	I	V	30	0.8491514617150016	775
NSP15:E:228:K	nsp15	EndoRNAse	E228K	228	ORF 1ab	6680	20302	E	K	57	1.1443659173772327	774
ORF_10:R:24:L	ORF 10		R24L	24			29627	R	L	102	2.6230759164978448	774
M:M:109:I	M	Membrane glycoprotein	M109I	109			26847	M	I	10	0.2900379922702617	773
ORF_7a:E:121:*	ORF 7a		E121*	121			27754	E	*			773
NSP2:K:142:N	nsp2		K142N	142	ORF 1a	322	1229	K	N	94	1.8362786676180092	771
NSP13:S:166:L	nsp13	Zinc-binding domain, NTPase/helicase domain	S166L	166	ORF 1ab	5490	16732	S	L	144	3.0404515387240023	768
NSP12:S:325:I	nsp12	RNA-dependent RNA polymerase	S325I	325	ORF 1ab	4717	14413	S	I	142	2.951162964200133	767
ORF_3a:Y:156:C	ORF 3a		Y156C	156			25858	Y	C	194	2.376405280106065	767
ORF_10:A:8:V	ORF 10		A8V	8			29579	A	V	64	1.847329414521172	764
ORF_7a:Q:21:R	ORF 7a		Q21R	21			27454	Q	R	43	1.1334798453192791	764
ORF_6:T:21:I	ORF 6		T21I	21			27262	T	I	89	2.143694221057671	762
NSP1:S:142:L	nsp1	Leader protein	S142L	142	ORF 1a	142	689	S	L	144	3.0404515387240023	761
NSP3:T:1482:I	nsp3	ADRP, Papain-like proteinase, transmembrane domain 1	T1482I	1482	ORF 1a	2300	7163	T	I	89	2.143694221057671	758
NSP12:P:264:T	nsp12	RNA-dependent RNA polymerase	P264T	264	ORF 1ab	4656	14230	P	T	38	0.873755109177339	757
NSP13:T:141:I	nsp13	Zinc-binding domain, NTPase/helicase domain	T141I	141	ORF 1ab	5465	16657	T	I	89	2.143694221057671	757
NSP3:D:807:E	nsp3	ADRP, Papain-like proteinase, transmembrane domain 1	D807E	807	ORF 1a	1625	5138	D	E	45	0.9031410249655084	757
ORF_8:Q:72:H	ORF 8		Q72H	72			28107	Q	H	24	0.32304219411608814	756
NSP4:S:238:N	nsp4	Transmembrane domain 2	S238N	238	ORF 1a	3001	9266	S	N	46	1.3130472141012726	755
N:P:67:L	N	Nucleocapsid phosphoprotein	P67L	67			28472	P	L	98	2.6962818635359933	754
NSP4:L:106:F	nsp4	Transmembrane domain 2	L106F	106	ORF 1a	2869	8870	L	F	22	0.6259759618337314	754
ORF_8:T:26:I	ORF 8		T26I	26			27969	T	I	89	2.143694221057671	754
S:S:477:R	S	Surface glycoprotein	S477R	477			22991	S	R	109	2.7409075071380777	754
NSP13:A:505:V	nsp13	Zinc-binding domain, NTPase/helicase domain	A505V	505	ORF 1ab	5829	17749	A	V	64	1.847329414521172	753
NSP3:V:477:F	nsp3	ADRP, Papain-like proteinase, transmembrane domain 1	V477F	477	ORF 1a	1295	4148	V	F	50	1.4322877272611014	752
NSP3:P:1200:L	nsp3	ADRP, Papain-like proteinase, transmembrane domain 1	P1200L	1200	ORF 1a	2018	6317	P	L	98	2.6962818635359933	751
NSP2:F:226:Y	nsp2		F226Y	226	ORF 1a	406	1481	F	Y	22	0.4778781952608543	750
NSP3:L:1035:F	nsp3	ADRP, Papain-like proteinase, transmembrane domain 1	L1035F	1035	ORF 1a	1853	5822	L	F	22	0.6259759618337314	750
S:L:1063:F	S	Surface glycoprotein	L1063F	1063			24749	L	F	22	0.6259759618337314	750
NSP15:K:334:R	nsp15	EndoRNAse	K334R	334	ORF 1ab	6786	20620	K	R	26	0.3982749033932912	749
NSP3:T:1010:A	nsp3	ADRP, Papain-like proteinase, transmembrane domain 1	T1010A	1010	ORF 1a	1828	5747	T	A	58	0.9021839838528766	749
NSP15:A:92:S	nsp15	EndoRNAse	A92S	92	ORF 1ab	6544	19894	A	S	99	0.5107016875310603	748
S:L:822:F	S	Surface glycoprotein	L822F	822			24026	L	F	22	0.6259759618337314	747
NSP2:V:198:I	nsp2		V198I	198	ORF 1a	378	1397	V	I	30	0.8491514617150016	746
NSP13:R:442:Q	nsp13	Zinc-binding domain, NTPase/helicase domain	R442Q	442	ORF 1ab	5766	17560	R	Q	43	1.1334798453192791	745
NSP14:P:297:S	nsp14	Exonuclease	P297S	297	ORF 1ab	6222	18928	P	S	73	0.5564160035374529	745
NSP2:K:500:N	nsp2		K500N	500	ORF 1a	680	2303	K	N	94	1.8362786676180092	744
NSP3:P:402:L	nsp3	ADRP, Papain-like proteinase, transmembrane domain 1	P402L	402	ORF 1a	1220	3923	P	L	98	2.6962818635359933	744
NSP3:L:1802:F	nsp3	ADRP, Papain-like proteinase, transmembrane domain 1	L1802F	1802	ORF 1a	2620	8123	L	F	22	0.6259759618337314	743
ORF_8:S:97:I	ORF 8		S97I	97			28182	S	I	142	2.951162964200133	743
ORF_3a:V:202:I	ORF 3a		V202I	202			25996	V	I	30	0.8491514617150016	740
N:A:152:S	N	Nucleocapsid phosphoprotein	A152S	152			28727	A	S	99	0.5107016875310603	738
NSP3:P:1159:L	nsp3	ADRP, Papain-like proteinase, transmembrane domain 1	P1159L	1159	ORF 1a	1977	6194	P	L	98	2.6962818635359933	736
NSP3:I:733:T	nsp3	ADRP, Papain-like proteinase, transmembrane domain 1	I733T	733	ORF 1a	1551	4916	I	T	89	2.143694221057671	735
S:K:558:N	S	Surface glycoprotein	K558N	558			23234	K	N	94	1.8362786676180092	734
NSP3:G:1447:D	nsp3	ADRP, Papain-like proteinase, transmembrane domain 1	G1447D	1447	ORF 1a	2265	7058	G	D	94	2.373748911504371	733
N:S:2:P	N	Nucleocapsid phosphoprotein	S2P	2			28277	S	P	73	0.5564160035374529	730
NSP3:P:74:S	nsp3	ADRP, Papain-like proteinase, transmembrane domain 1	P74S	74	ORF 1a	892	2939	P	S	73	0.5564160035374529	729
N:T:271:I	N	Nucleocapsid phosphoprotein	T271I	271			29084	T	I	89	2.143694221057671	728
NSP12:P:264:S	nsp12	RNA-dependent RNA polymerase	P264S	264	ORF 1ab	4656	14230	P	S	73	0.5564160035374529	728
NSP13:S:485:L	nsp13	Zinc-binding domain, NTPase/helicase domain	S485L	485	ORF 1ab	5809	17689	S	L	144	3.0404515387240023	728
NSP2:S:263:P	nsp2		S263P	263	ORF 1a	443	1592	S	P	73	0.5564160035374529	728
NSP3:T:678:I	nsp3	ADRP, Papain-like proteinase, transmembrane domain 1	T678I	678	ORF 1a	1496	4751	T	I	89	2.143694221057671	728
ORF_7a:A:105:V	ORF 7a		A105V	105			27706	A	V	64	1.847329414521172	728
ORF_8:L:95:F	ORF 8		L95F	95			28176	L	F	22	0.6259759618337314	728
N:V:270:L	N	Nucleocapsid phosphoprotein	V270L	270			29081	V	L	32	0.9113906837969203	727
NSP2:G:220:S	nsp2		G220S	220	ORF 1a	400	1463	G	S	55	0.8479269350772444	727
NSP5:D:248:E	nsp5	3C-like proteinase	D248E	248	ORF 1a	3511	10796	D	E	45	0.9031410249655084	727
S:G:142:V	S	Surface glycoprotein	G142V	142			21986	G	V	109	2.7580349580646812	727
NSP3:C:1029:R	nsp3	ADRP, Papain-like proteinase, transmembrane domain 1	C1029R	1029	ORF 1a	1847	5804	C	R	180	3.0647823950803734	725
NSP3:E:1231:V	nsp3	ADRP, Papain-like proteinase, transmembrane domain 1	E1231V	1231	ORF 1a	2049	6410	E	V	121	2.966682149792932	725
NSP6:L:167:F	nsp6	Putative transmembrane domain	L167F	167	ORF 1a	3736	11471	L	F	22	0.6259759618337314	725
NSP6:T:10:I	nsp6	Putative transmembrane domain	T10I	10	ORF 1a	3579	11000	T	I	89	2.143694221057671	724
NSP3:P:968:S	nsp3	ADRP, Papain-like proteinase, transmembrane domain 1	P968S	968	ORF 1a	1786	5621	P	S	73	0.5564160035374529	722
ORF_3a:T:12:I	ORF 3a		T12I	12			25426	T	I	89	2.143694221057671	722
ORF_3a:L:86:F	ORF 3a		L86F	86			25648	L	F	22	0.6259759618337314	722
NSP3:E:195:K	nsp3	ADRP, Papain-like proteinase, transmembrane domain 1	E195K	195	ORF 1a	1013	3302	E	K	57	1.1443659173772327	721
NSP3:R:646:W	nsp3	ADRP, Papain-like proteinase, transmembrane domain 1	R646W	646	ORF 1a	1464	4655	R	W	101	2.715820642666301	721
S:L:216:F	S	Surface glycoprotein	L216F	216			22208	L	F	22	0.6259759618337314	720
S:L:1224:F	S	Surface glycoprotein	L1224F	1224			25232	L	F	22	0.6259759618337314	719
NSP2:D:144:G	nsp2		D144G	144	ORF 1a	324	1235	D	G	94	2.373748911504371	718
NSP13:P:529:L	nsp13	Zinc-binding domain, NTPase/helicase domain	P529L	529	ORF 1ab	5853	17821	P	L	98	2.6962818635359933	717
NSP5:T:21:I	nsp5	3C-like proteinase	T21I	21	ORF 1a	3284	10115	T	I	89	2.143694221057671	716
M:A:104:V	M	Membrane glycoprotein	A104V	104			26832	A	V	64	1.847329414521172	715
NSP12:A:526:V	nsp12	RNA-dependent RNA polymerase	A526V	526	ORF 1ab	4918	15016	A	V	64	1.847329414521172	714
NSP12:H:882:R	nsp12	RNA-dependent RNA polymerase	H882R	882	ORF 1ab	5274	16084	H	R	29	0.8150994217108231	714
NSP2:P:17:S	nsp2		P17S	17	ORF 1a	197	854	P	S	73	0.5564160035374529	714
NSP9:A:8:V	nsp9	ssRNA-binding protein	A8V	8	ORF 1a	4148	12707	A	V	64	1.847329414521172	714
S:M:177:I	S	Surface glycoprotein	M177I	177			22091	M	I	10	0.2900379922702617	713
NSP13:T:351:I	nsp13	Zinc-binding domain, NTPase/helicase domain	T351I	351	ORF 1ab	5675	17287	T	I	89	2.143694221057671	712
NSP3:P:389:L	nsp3	ADRP, Papain-like proteinase, transmembrane domain 1	P389L	389	ORF 1a	1207	3884	P	L	98	2.6962818635359933	712
NSP15:K:12:N	nsp15	EndoRNAse	K12N	12	ORF 1ab	6464	19654	K	N	94	1.8362786676180092	711
ORF_7a:S:83:L	ORF 7a		S83L	83			27640	S	L	144	3.0404515387240023	710
NSP1:I:114:T	nsp1	Leader protein	I114T	114	ORF 1a	114	605	I	T	89	2.143694221057671	709
NSP12:E:922:D	nsp12	RNA-dependent RNA polymerase	E922D	922	ORF 1ab	5314	16204	E	D	45	0.9031410249655084	709
S:T:307:I	S	Surface glycoprotein	T307I	307			22481	T	I	89	2.143694221057671	708
NSP3:A:1872:V	nsp3	ADRP, Papain-like proteinase, transmembrane domain 1	A1872V	1872	ORF 1a	2690	8333	A	V	64	1.847329414521172	707
NSP3:T:1319:I	nsp3	ADRP, Papain-like proteinase, transmembrane domain 1	T1319I	1319	ORF 1a	2137	6674	T	I	89	2.143694221057671	705
NSP3:H:1841:Y	nsp3	ADRP, Papain-like proteinase, transmembrane domain 1	H1841Y	1841	ORF 1a	2659	8240	H	Y	83	2.2674887607305707	705
NSP9:P:83:L	nsp9	ssRNA-binding protein	P83L	83	ORF 1a	4223	12932	P	L	98	2.6962818635359933	705
ORF_3a:W:131:L	ORF 3a		W131L	131			25783	W	L	61	1.730342752116309	705
S:G:72:R	S	Surface glycoprotein	G72R	72			21776	G	R	125	3.584766932145264	704
NSP14:P:46:S	nsp14	Exonuclease	P46S	46	ORF 1ab	5971	18175	P	S	73	0.5564160035374529	703
NSP2:S:32:L	nsp2		S32L	32	ORF 1a	212	899	S	L	144	3.0404515387240023	703
S:P:1162:L	S	Surface glycoprotein	P1162L	1162			25046	P	L	98	2.6962818635359933	701
NSP1:H:45:Y	nsp1	Leader protein	H45Y	45	ORF 1a	45	398	H	Y	83	2.2674887607305707	700
E:V:62:F	E	Envelope protein	V62F	62			26428	V	F	50	1.4322877272611014	699
ORF_3a:K:61:L	ORF 3a		K61L	61			25573	K	L	106	2.9756375073333805	699
N:G:212:V	N	Nucleocapsid phosphoprotein	G212V	212			28907	G	V	109	2.7580349580646812	698
NSP3:S:1212:L	nsp3	ADRP, Papain-like proteinase, transmembrane domain 1	S1212L	1212	ORF 1a	2030	6353	S	L	144	3.0404515387240023	698
NSP3:V:1243:F	nsp3	ADRP, Papain-like proteinase, transmembrane domain 1	V1243F	1243	ORF 1a	2061	6446	V	F	50	1.4322877272611014	698
ORF_10:A:28:V	ORF 10		A28V	28			29639	A	V	64	1.847329414521172	698
ORF_7a:R:78:C	ORF 7a		R78C	78			27625	R	C	180	3.0647823950803734	698
NSP2:L:274:F	nsp2		L274F	274	ORF 1a	454	1625	L	F	22	0.6259759618337314	697
NSP9:T:19:I	nsp9	ssRNA-binding protein	T19I	19	ORF 1a	4159	12740	T	I	89	2.143694221057671	696
NSP3:N:1778:S	nsp3	ADRP, Papain-like proteinase, transmembrane domain 1	N1778S	1778	ORF 1a	2596	8051	N	S	46	1.3130472141012726	694
ORF_7a:P:34:L	ORF 7a		P34L	34			27493	P	L	98	2.6962818635359933	694
NSP12:K:411:R	nsp12	RNA-dependent RNA polymerase	K411R	411	ORF 1ab	4803	14671	K	R	26	0.3982749033932912	692
NSP15:E:260:K	nsp15	EndoRNAse	E260K	260	ORF 1ab	6712	20398	E	K	57	1.1443659173772327	692
S:D:215:Y	S	Surface glycoprotein	D215Y	215			22205	D	Y	160	3.951517253135271	692
NSP14:S:450:R	nsp14	Exonuclease	S450R	450	ORF 1ab	6375	19387	S	R	109	2.7409075071380777	690
NSP14:L:493:F	nsp14	Exonuclease	L493F	493	ORF 1ab	6418	19516	L	F	22	0.6259759618337314	690
NSP6:S:163:A	nsp6	Putative transmembrane domain	S163A	163	ORF 1a	3732	11459	S	A	99	0.5107016875310603	690
M:K:180:R	M	Membrane glycoprotein	K180R	180			27060	K	R	26	0.3982749033932912	689
NSP13:V:226:L	nsp13	Zinc-binding domain, NTPase/helicase domain	V226L	226	ORF 1ab	5550	16912	V	L	32	0.9113906837969203	689
ORF_3a:K:67:N	ORF 3a		K67N	67			25591	K	N	94	1.8362786676180092	689
S:Q:957:L	S	Surface glycoprotein	Q957L	957			24431	Q	L	112	2.703476672168515	689
NSP14:G:59:S	nsp14	Exonuclease	G59S	59	ORF 1ab	5984	18214	G	S	55	0.8479269350772444	685
NSP14:D:324:Y	nsp14	Exonuclease	D324Y	324	ORF 1ab	6249	19009	D	Y	160	3.951517253135271	685
NSP15:I:327:L	nsp15	EndoRNAse	I327L	327	ORF 1ab	6779	20599	I	L	5	0.13905655234203065	685
NSP4:S:386:F	nsp4	Transmembrane domain 2	S386F	386	ORF 1a	3149	9710	S	F	155	3.447399039542067	685
NSP3:P:395:L	nsp3	ADRP, Papain-like proteinase, transmembrane domain 1	P395L	395	ORF 1a	1213	3902	P	L	98	2.6962818635359933	683
N:L:230:F	N	Nucleocapsid phosphoprotein	L230F	230			28961	L	F	22	0.6259759618337314	682
ORF_3a:R:68:I	ORF 3a		R68I	68			25594	R	I	98	2.485550159989036	680
ORF_7b:T:40:I	ORF 7b		T40I	40			27873	T	I	89	2.143694221057671	679
NSP12:S:913:L	nsp12	RNA-dependent RNA polymerase	S913L	913	ORF 1ab	5305	16177	S	L	144	3.0404515387240023	678
M:L:17:I	M	Membrane glycoprotein	L17I	17			26571	L	I	5	0.13905655234203065	676
NSP1:E:87:D	nsp1	Leader protein	E87D	87	ORF 1a	87	524	E	D	45	0.9031410249655084	676
NSP3:T:656:I	nsp3	ADRP, Papain-like proteinase, transmembrane domain 1	T656I	656	ORF 1a	1474	4685	T	I	89	2.143694221057671	676
NSP8:R:51:L	nsp8	Putative primase	R51L	51	ORF 1a	3993	12242	R	L	102	2.6230759164978448	676
ORF_8:G:8:V	ORF 8		G8V	8			27915	G	V	109	2.7580349580646812	676
NSP13:P:402:S	nsp13	Zinc-binding domain, NTPase/helicase domain	P402S	402	ORF 1ab	5726	17440	P	S	73	0.5564160035374529	674
ORF_8:C:25:F	ORF 8		C25F	25			27966	C	F	204	2.2422122336883987	673
NSP3:S:1843:F	nsp3	ADRP, Papain-like proteinase, transmembrane domain 1	S1843F	1843	ORF 1a	2661	8246	S	F	155	3.447399039542067	672
NSP2:L:24:F	nsp2		L24F	24	ORF 1a	204	875	L	F	22	0.6259759618337314	671
S:E:96:D	S	Surface glycoprotein	E96D	96			21848	E	D	45	0.9031410249655084	671
NSP15:S:147:I	nsp15	EndoRNAse	S147I	147	ORF 1ab	6599	20059	S	I	142	2.951162964200133	670
NSP3:T:1378:P	nsp3	ADRP, Papain-like proteinase, transmembrane domain 1	T1378P	1378	ORF 1a	2196	6851	T	P	38	0.873755109177339	670
ORF_8:F:3:L	ORF 8		F3L	3			27900	F	L	22	0.6259759618337314	669
N:T:24:I	N	Nucleocapsid phosphoprotein	T24I	24			28343	T	I	89	2.143694221057671	668
ORF_8:P:36:S	ORF 8		P36S	36			27999	P	S	73	0.5564160035374529	668
S:T:299:I	S	Surface glycoprotein	T299I	299			22457	T	I	89	2.143694221057671	667
NSP15:K:109:N	nsp15	EndoRNAse	K109N	109	ORF 1ab	6561	19945	K	N	94	1.8362786676180092	665
ORF_7a:S:81:L	ORF 7a		S81L	81			27634	S	L	144	3.0404515387240023	665
NSP12:M:601:I	nsp12	RNA-dependent RNA polymerase	M601I	601	ORF 1ab	4993	15241	M	I	10	0.2900379922702617	664
ORF_7b:E:33:*	ORF 7b		E33*	33			27852	E	*			664
S:D:1084:Y	S	Surface glycoprotein	D1084Y	1084			24812	D	Y	160	3.951517253135271	664
NSP12:T:248:I	nsp12	RNA-dependent RNA polymerase	T248I	248	ORF 1ab	4640	14182	T	I	89	2.143694221057671	663
NSP9:P:80:L	nsp9	ssRNA-binding protein	P80L	80	ORF 1a	4220	12923	P	L	98	2.6962818635359933	663
NSP2:P:568:L	nsp2		P568L	568	ORF 1a	748	2507	P	L	98	2.6962818635359933	662
ORF_3a:V:55:F	ORF 3a		V55F	55			25555	V	F	50	1.4322877272611014	660
ORF_3a:L:129:F	ORF 3a		L129F	129			25777	L	F	22	0.6259759618337314	660
NSP3:S:1467:F	nsp3	ADRP, Papain-like proteinase, transmembrane domain 1	S1467F	1467	ORF 1a	2285	7118	S	F	155	3.447399039542067	659
ORF_7a:P:99:L	ORF 7a		P99L	99			27688	P	L	98	2.6962818635359933	659
N:Q:289:H	N	Nucleocapsid phosphoprotein	Q289H	289			29138	Q	H	24	0.32304219411608814	658
NSP15:T:114:M	nsp15	EndoRNAse	T114M	114	ORF 1ab	6566	19960	T	M	81	1.8553256449702145	657
ORF_8:E:110:*	ORF 8		E110*	110			28221	E	*			656
ORF_8:E:110:Q	ORF 8		E110Q	110			28221	E	Q	29	0.8363616795657459	655
S:T:547:I	S	Surface glycoprotein	T547I	547			23201	T	I	89	2.143694221057671	655
NSP3:T:48:I	nsp3	ADRP, Papain-like proteinase, transmembrane domain 1	T48I	48	ORF 1a	866	2861	T	I	89	2.143694221057671	651
NSP3:P:1261:S	nsp3	ADRP, Papain-like proteinase, transmembrane domain 1	P1261S	1261	ORF 1a	2079	6500	P	S	73	0.5564160035374529	651
NSP9:T:67:I	nsp9	ssRNA-binding protein	T67I	67	ORF 1a	4207	12884	T	I	89	2.143694221057671	650
NSP13:M:474:I	nsp13	Zinc-binding domain, NTPase/helicase domain	M474I	474	ORF 1ab	5798	17656	M	I	10	0.2900379922702617	648
NSP6:G:277:S	nsp6	Putative transmembrane domain	G277S	277	ORF 1a	3846	11801	G	S	55	0.8479269350772444	648
S:T:732:S	S	Surface glycoprotein	T732S	732			23756	T	S	58	0.8875431743515021	648
NSP3:P:992:L	nsp3	ADRP, Papain-like proteinase, transmembrane domain 1	P992L	992	ORF 1a	1810	5693	P	L	98	2.6962818635359933	647
NSP16:R:216:H	nsp16	2'-O-ribose methyltransferase	R216H	216	ORF 1ab	7014	21304	R	H	29	0.8150994217108231	645
NSP8:L:9:F	nsp8	Putative primase	L9F	9	ORF 1a	3951	12116	L	F	22	0.6259759618337314	645
NSP3:K:462:N	nsp3	ADRP, Papain-like proteinase, transmembrane domain 1	K462N	462	ORF 1a	1280	4103	K	N	94	1.8362786676180092	644
ORF_8:P:36:L	ORF 8		P36L	36			27999	P	L	98	2.6962818635359933	643
S:A:27:V	S	Surface glycoprotein	A27V	27			21641	A	V	64	1.847329414521172	643
N:T:16:M	N	Nucleocapsid phosphoprotein	T16M	16			28319	T	M	81	1.8553256449702145	641
ORF_7a:H:73:Y	ORF 7a		H73Y	73			27610	H	Y	83	2.2674887607305707	641
NSP2:T:153:M	nsp2		T153M	153	ORF 1a	333	1262	T	M	81	1.8553256449702145	640
S:D:796:Y	S	Surface glycoprotein	D796Y	796			23948	D	Y	160	3.951517253135271	639
NSP3:Q:774:R	nsp3	ADRP, Papain-like proteinase, transmembrane domain 1	Q774R	774	ORF 1a	1592	5039	Q	R	43	1.1334798453192791	638
NSP8:A:74:V	nsp8	Putative primase	A74V	74	ORF 1a	4016	12311	A	V	64	1.847329414521172	638
NSP15:A:255:V	nsp15	EndoRNAse	A255V	255	ORF 1ab	6707	20383	A	V	64	1.847329414521172	637
NSP3:G:132:V	nsp3	ADRP, Papain-like proteinase, transmembrane domain 1	G132V	132	ORF 1a	950	3113	G	V	109	2.7580349580646812	637
N:G:25:C	N	Nucleocapsid phosphoprotein	G25C	25			28346	G	C	158	2.2172032627151887	636
NSP14:A:96:V	nsp14	Exonuclease	A96V	96	ORF 1ab	6021	18325	A	V	64	1.847329414521172	636
NSP10:T:111:I	nsp10		T111I	111	ORF 1a	4364	13355	T	I	89	2.143694221057671	635
N:P:6:L	N	Nucleocapsid phosphoprotein	P6L	6			28289	P	L	98	2.6962818635359933	634
NSP3:S:284:G	nsp3	ADRP, Papain-like proteinase, transmembrane domain 1	S284G	284	ORF 1a	1102	3569	S	G	55	0.8479269350772444	634
NSP3:T:771:I	nsp3	ADRP, Papain-like proteinase, transmembrane domain 1	T771I	771	ORF 1a	1589	5030	T	I	89	2.143694221057671	633
NSP13:T:214:I	nsp13	Zinc-binding domain, NTPase/helicase domain	T214I	214	ORF 1ab	5538	16876	T	I	89	2.143694221057671	632
NSP5:A:129:V	nsp5	3C-like proteinase	A129V	129	ORF 1a	3392	10439	A	V	64	1.847329414521172	632
NSP3:A:225:V	nsp3	ADRP, Papain-like proteinase, transmembrane domain 1	A225V	225	ORF 1a	1043	3392	A	V	64	1.847329414521172	631
ORF_7a:V:24:F	ORF 7a		V24F	24			27463	V	F	50	1.4322877272611014	630
S:A:67:S	S	Surface glycoprotein	A67S	67			21761	A	S	99	0.5107016875310603	630
NSP3:R:1518:K	nsp3	ADRP, Papain-like proteinase, transmembrane domain 1	R1518K	1518	ORF 1a	2336	7271	R	K	26	0.3982749033932912	628
NSP13:A:520:V	nsp13	Zinc-binding domain, NTPase/helicase domain	A520V	520	ORF 1ab	5844	17794	A	V	64	1.847329414521172	627
S:L:938:F	S	Surface glycoprotein	L938F	938			24374	L	F	22	0.6259759618337314	626
NSP13:S:80:G	nsp13	Zinc-binding domain, NTPase/helicase domain	S80G	80	ORF 1ab	5404	16474	S	G	55	0.8479269350772444	625
NSP14:A:371:V	nsp14	Exonuclease	A371V	371	ORF 1ab	6296	19150	A	V	64	1.847329414521172	623
NSP16:T:117:I	nsp16	2'-O-ribose methyltransferase	T117I	117	ORF 1ab	6915	21007	T	I	89	2.143694221057671	622
N:A:208:V	N	Nucleocapsid phosphoprotein	A208V	208			28895	A	V	64	1.847329414521172	621
N:Q:229:H	N	Nucleocapsid phosphoprotein	Q229H	229			28958	Q	H	24	0.32304219411608814	621
NSP8:D:143:G	nsp8	Putative primase	D143G	143	ORF 1a	4085	12518	D	G	94	2.373748911504371	620
NSP3:V:765:F	nsp3	ADRP, Papain-like proteinase, transmembrane domain 1	V765F	765	ORF 1a	1583	5012	V	F	50	1.4322877272611014	619
NSP13:C:16:S	nsp13	Zinc-binding domain, NTPase/helicase domain	C16S	16	ORF 1ab	5340	16282	C	S	112	1.8406989880227782	618
NSP2:T:601:I	nsp2		T601I	601	ORF 1a	781	2606	T	I	89	2.143694221057671	618
NSP3:N:1785:D	nsp3	ADRP, Papain-like proteinase, transmembrane domain 1	N1785D	1785	ORF 1a	2603	8072	N	D	23	0.6515287120397918	618
NSP2:K:618:N	nsp2		K618N	618	ORF 1a	798	2657	K	N	94	1.8362786676180092	616
S:I:233:V	S	Surface glycoprotein	I233V	233			22259	I	V	30	0.8491514617150016	616
N:A:55:S	N	Nucleocapsid phosphoprotein	A55S	55			28436	A	S	99	0.5107016875310603	615
NSP14:A:85:S	nsp14	Exonuclease	A85S	85	ORF 1ab	6010	18292	A	S	99	0.5107016875310603	615
N:P:151:S	N	Nucleocapsid phosphoprotein	P151S	151			28724	P	S	73	0.5564160035374529	613
NSP3:K:1679:N	nsp3	ADRP, Papain-like proteinase, transmembrane domain 1	K1679N	1679	ORF 1a	2497	7754	K	N	94	1.8362786676180092	613
S:F:490:S	S	Surface glycoprotein	F490S	490			23030	F	S	155	3.447399039542067	612
N:A:308:S	N	Nucleocapsid phosphoprotein	A308S	308			29195	A	S	99	0.5107016875310603	611
NSP16:A:178:V	nsp16	2'-O-ribose methyltransferase	A178V	178	ORF 1ab	6976	21190	A	V	64	1.847329414521172	611
S:C:1247:F	S	Surface glycoprotein	C1247F	1247			25301	C	F	204	2.2422122336883987	611
NSP13:T:413:I	nsp13	Zinc-binding domain, NTPase/helicase domain	T413I	413	ORF 1ab	5737	17473	T	I	89	2.143694221057671	610
NSP7:V:33:I	nsp7		V33I	33	ORF 1a	3892	11939	V	I	30	0.8491514617150016	610
NSP2:P:624:S	nsp2		P624S	624	ORF 1a	804	2675	P	S	73	0.5564160035374529	608
NSP3:T:754:I	nsp3	ADRP, Papain-like proteinase, transmembrane domain 1	T754I	754	ORF 1a	1572	4979	T	I	89	2.143694221057671	608
NSP2:L:451:F	nsp2		L451F	451	ORF 1a	631	2156	L	F	22	0.6259759618337314	606
NSP2:V:469:F	nsp2		V469F	469	ORF 1a	649	2210	V	F	50	1.4322877272611014	606
NSP4:V:498:I	nsp4	Transmembrane domain 2	V498I	498	ORF 1a	3261	10046	V	I	30	0.8491514617150016	605
M:I:76:V	M	Membrane glycoprotein	I76V	76			26748	I	V	30	0.8491514617150016	604
NSP16:R:216:S	nsp16	2'-O-ribose methyltransferase	R216S	216	ORF 1ab	7014	21304	R	S	109	2.7409075071380777	604
ORF_3a:A:59:T	ORF 3a		A59T	59			25567	A	T	58	0.9021839838528766	604
NSP3:S:1675:I	nsp3	ADRP, Papain-like proteinase, transmembrane domain 1	S1675I	1675	ORF 1a	2493	7742	S	I	142	2.951162964200133	603
ORF_7a:Q:62:H	ORF 7a		Q62H	62			27577	Q	H	24	0.32304219411608814	603
S:G:446:V	S	Surface glycoprotein	G446V	446			22898	G	V	109	2.7580349580646812	603
S:S:929:T	S	Surface glycoprotein	S929T	929			24347	S	T	58	0.8875431743515021	603
NSP3:A:1461:T	nsp3	ADRP, Papain-like proteinase, transmembrane domain 1	A1461T	1461	ORF 1a	2279	7100	A	T	58	0.9021839838528766	602
ORF_3a:P:262:S	ORF 3a		P262S	262			26176	P	S	73	0.5564160035374529	602
NSP12:R:279:S	nsp12	RNA-dependent RNA polymerase	R279S	279	ORF 1ab	4671	14275	R	S	109	2.7409075071380777	600
ORF_7a:I:88:V	ORF 7a		I88V	88			27655	I	V	30	0.8491514617150016	600
NSP2:K:489:E	nsp2		K489E	489	ORF 1a	669	2270	K	E	57	1.1443659173772327	599
ORF_7a:P:45:R	ORF 7a		P45R	45			27526	P	R	103	2.9008276159240594	599
NSP15:P:262:L	nsp15	EndoRNAse	P262L	262	ORF 1ab	6714	20404	P	L	98	2.6962818635359933	598
S:G:184:S	S	Surface glycoprotein	G184S	184			22112	G	S	55	0.8479269350772444	597
S:D:839:Y	S	Surface glycoprotein	D839Y	839			24077	D	Y	160	3.951517253135271	597
NSP3:A:1321:V	nsp3	ADRP, Papain-like proteinase, transmembrane domain 1	A1321V	1321	ORF 1a	2139	6680	A	V	64	1.847329414521172	596
ORF_3a:G:224:V	ORF 3a		G224V	224			26062	G	V	109	2.7580349580646812	596
NSP3:T:763:M	nsp3	ADRP, Papain-like proteinase, transmembrane domain 1	T763M	763	ORF 1a	1581	5006	T	M	81	1.8553256449702145	594
NSP3:A:1105:V	nsp3	ADRP, Papain-like proteinase, transmembrane domain 1	A1105V	1105	ORF 1a	1923	6032	A	V	64	1.847329414521172	593
N:A:35:V	N	Nucleocapsid phosphoprotein	A35V	35			28376	A	V	64	1.847329414521172	592
N:A:90:S	N	Nucleocapsid phosphoprotein	A90S	90			28541	A	S	99	0.5107016875310603	592
NSP15:D:128:Y	nsp15	EndoRNAse	D128Y	128	ORF 1ab	6580	20002	D	Y	160	3.951517253135271	592
S:D:1118:Y	S	Surface glycoprotein	D1118Y	1118			24914	D	Y	160	3.951517253135271	592
NSP14:S:369:F	nsp14	Exonuclease	S369F	369	ORF 1ab	6294	19144	S	F	155	3.447399039542067	591
S:Y:144:F	S	Surface glycoprotein	Y144F	144			21992	Y	F	22	0.4778781952608543	590
NSP2:A:340:V	nsp2		A340V	340	ORF 1a	520	1823	A	V	64	1.847329414521172	589
NSP3:K:1943:N	nsp3	ADRP, Papain-like proteinase, transmembrane domain 1	K1943N	1943	ORF 1a	2761	8546	K	N	94	1.8362786676180092	588
ORF_3a:Q:213:K	ORF 3a		Q213K	213			26029	Q	K	53	1.0554475691875203	586
NSP16:D:144:Y	nsp16	2'-O-ribose methyltransferase	D144Y	144	ORF 1ab	6942	21088	D	Y	160	3.951517253135271	585
NSP7:K:43:R	nsp7		K43R	43	ORF 1a	3902	11969	K	R	26	0.3982749033932912	585
S:T:323:I	S	Surface glycoprotein	T323I	323			22529	T	I	89	2.143694221057671	585
NSP15:P:262:S	nsp15	EndoRNAse	P262S	262	ORF 1ab	6714	20404	P	S	73	0.5564160035374529	584
NSP2:P:191:S	nsp2		P191S	191	ORF 1a	371	1376	P	S	73	0.5564160035374529	584
NSP3:P:236:L	nsp3	ADRP, Papain-like proteinase, transmembrane domain 1	P236L	236	ORF 1a	1054	3425	P	L	98	2.6962818635359933	584
NSP3:A:994:V	nsp3	ADRP, Papain-like proteinase, transmembrane domain 1	A994V	994	ORF 1a	1812	5699	A	V	64	1.847329414521172	584
M:L:17:F	M	Membrane glycoprotein	L17F	17			26571	L	F	22	0.6259759618337314	583
NSP14:M:153:I	nsp14	Exonuclease	M153I	153	ORF 1ab	6078	18496	M	I	10	0.2900379922702617	582
ORF_3a:W:193:L	ORF 3a		W193L	193			25969	W	L	61	1.730342752116309	582
NSP3:I:1258:T	nsp3	ADRP, Papain-like proteinase, transmembrane domain 1	I1258T	1258	ORF 1a	2076	6491	I	T	89	2.143694221057671	581
NSP14:V:125:F	nsp14	Exonuclease	V125F	125	ORF 1ab	6050	18412	V	F	50	1.4322877272611014	580
NSP2:E:201:D	nsp2		E201D	201	ORF 1a	381	1406	E	D	45	0.9031410249655084	580
NSP3:V:1795:F	nsp3	ADRP, Papain-like proteinase, transmembrane domain 1	V1795F	1795	ORF 1a	2613	8102	V	F	50	1.4322877272611014	580
S:E:654:Q	S	Surface glycoprotein	E654Q	654			23522	E	Q	29	0.8363616795657459	580
NSP3:C:1015:R	nsp3	ADRP, Papain-like proteinase, transmembrane domain 1	C1015R	1015	ORF 1a	1833	5762	C	R	180	3.0647823950803734	579
NSP4:H:36:Y	nsp4	Transmembrane domain 2	H36Y	36	ORF 1a	2799	8660	H	Y	83	2.2674887607305707	579
ORF_3a:Y:107:H	ORF 3a		Y107H	107			25711	Y	H	83	2.2674887607305707	579
S:A:846:V	S	Surface glycoprotein	A846V	846			24098	A	V	64	1.847329414521172	579
NSP4:A:128:V	nsp4	Transmembrane domain 2	A128V	128	ORF 1a	2891	8936	A	V	64	1.847329414521172	578
S:S:71:F	S	Surface glycoprotein	S71F	71			21773	S	F	155	3.447399039542067	578
NSP2:G:265:V	nsp2		G265V	265	ORF 1a	445	1598	G	V	109	2.7580349580646812	577
NSP3:T:182:I	nsp3	ADRP, Papain-like proteinase, transmembrane domain 1	T182I	182	ORF 1a	1000	3263	T	I	89	2.143694221057671	577
NSP4:H:31:Y	nsp4	Transmembrane domain 2	H31Y	31	ORF 1a	2794	8645	H	Y	83	2.2674887607305707	577
NSP15:M:218:I	nsp15	EndoRNAse	M218I	218	ORF 1ab	6670	20272	M	I	10	0.2900379922702617	576
NSP2:S:248:G	nsp2		S248G	248	ORF 1a	428	1547	S	G	55	0.8479269350772444	576
NSP12:L:829:F	nsp12	RNA-dependent RNA polymerase	L829F	829	ORF 1ab	5221	15925	L	F	22	0.6259759618337314	574
ORF_8:H:112:Y	ORF 8		H112Y	112			28227	H	Y	83	2.2674887607305707	574
N:R:209:K	N	Nucleocapsid phosphoprotein	R209K	209			28898	R	K	26	0.3982749033932912	573
N:Q:384:H	N	Nucleocapsid phosphoprotein	Q384H	384			29423	Q	H	24	0.32304219411608814	573
NSP14:E:284:D	nsp14	Exonuclease	E284D	284	ORF 1ab	6209	18889	E	D	45	0.9031410249655084	573
NSP8:Y:138:H	nsp8	Putative primase	Y138H	138	ORF 1a	4080	12503	Y	H	83	2.2674887607305707	573
N:A:12:S	N	Nucleocapsid phosphoprotein	A12S	12			28307	A	S	99	0.5107016875310603	572
NSP2:D:23:Y	nsp2		D23Y	23	ORF 1a	203	872	D	Y	160	3.951517253135271	572
S:G:261:V	S	Surface glycoprotein	G261V	261			22343	G	V	109	2.7580349580646812	572
NSP12:A:382:T	nsp12	RNA-dependent RNA polymerase	A382T	382	ORF 1ab	4774	14584	A	T	58	0.9021839838528766	571
ORF_3a:R:134:C	ORF 3a		R134C	134			25792	R	C	180	3.0647823950803734	571
S:T:240:I	S	Surface glycoprotein	T240I	240			22280	T	I	89	2.143694221057671	571
NSP15:S:261:L	nsp15	EndoRNAse	S261L	261	ORF 1ab	6713	20401	S	L	144	3.0404515387240023	570
NSP3:T:820:I	nsp3	ADRP, Papain-like proteinase, transmembrane domain 1	T820I	820	ORF 1a	1638	5177	T	I	89	2.143694221057671	570
N:S:250:T	N	Nucleocapsid phosphoprotein	S250T	250			29021	S	T	58	0.8875431743515021	569
NSP3:P:1469:S	nsp3	ADRP, Papain-like proteinase, transmembrane domain 1	P1469S	1469	ORF 1a	2287	7124	P	S	73	0.5564160035374529	569
S:H:1101:Y	S	Surface glycoprotein	H1101Y	1101			24863	H	Y	83	2.2674887607305707	569
ORF_3a:W:69:C	ORF 3a		W69C	69			25597	W	C	214	3.3426337619029294	567
S:D:936:N	S	Surface glycoprotein	D936N	936			24368	D	N	23	0.6515287120397918	567
NSP13:I:399:V	nsp13	Zinc-binding domain, NTPase/helicase domain	I399V	399	ORF 1ab	5723	17431	I	V	30	0.8491514617150016	566
ORF_3a:G:18:V	ORF 3a		G18V	18			25444	G	V	109	2.7580349580646812	566
NSP16:K:141:R	nsp16	2'-O-ribose methyltransferase	K141R	141	ORF 1ab	6939	21079	K	R	26	0.3982749033932912	565
NSP15:T:325:I	nsp15	EndoRNAse	T325I	325	ORF 1ab	6777	20593	T	I	89	2.143694221057671	564
S:P:25:S	S	Surface glycoprotein	P25S	25			21635	P	S	73	0.5564160035374529	564
NSP13:E:365:D	nsp13	Zinc-binding domain, NTPase/helicase domain	E365D	365	ORF 1ab	5689	17329	E	D	45	0.9031410249655084	563
S:T:19:I	S	Surface glycoprotein	T19I	19			21617	T	I	89	2.143694221057671	563
NSP1:L:27:F	nsp1	Leader protein	L27F	27	ORF 1a	27	344	L	F	22	0.6259759618337314	561
NSP10:A:24:S	nsp10		A24S	24	ORF 1a	4277	13094	A	S	99	0.5107016875310603	561
NSP4:D:56:N	nsp4	Transmembrane domain 2	D56N	56	ORF 1a	2819	8720	D	N	23	0.6515287120397918	561
NSP2:L:578:V	nsp2		L578V	578	ORF 1a	758	2537	L	V	32	0.9113906837969203	560
NSP3:A:450:V	nsp3	ADRP, Papain-like proteinase, transmembrane domain 1	A450V	450	ORF 1a	1268	4067	A	V	64	1.847329414521172	560
NSP6:H:11:Q	nsp6	Putative transmembrane domain	H11Q	11	ORF 1a	3580	11003	H	Q	24	0.32304219411608814	560
ORF_3a:E:239:D	ORF 3a		E239D	239			26107	E	D	45	0.9031410249655084	560
M:L:34:F	M	Membrane glycoprotein	L34F	34			26622	L	F	22	0.6259759618337314	559
NSP14:K:304:N	nsp14	Exonuclease	K304N	304	ORF 1ab	6229	18949	K	N	94	1.8362786676180092	559
ORF_8:V:62:A	ORF 8		V62A	62			28077	V	A	64	1.847329414521172	559
NSP1:D:139:N	nsp1	Leader protein	D139N	139	ORF 1a	139	680	D	N	23	0.6515287120397918	558
ORF_8:S:21:N	ORF 8		S21N	21			27954	S	N	46	1.3130472141012726	558
NSP10:P:84:S	nsp10		P84S	84	ORF 1a	4337	13274	P	S	73	0.5564160035374529	555
NSP14:T:524:I	nsp14	Exonuclease	T524I	524	ORF 1ab	6449	19609	T	I	89	2.143694221057671	555
NSP5:K:88:R	nsp5	3C-like proteinase	K88R	88	ORF 1a	3351	10316	K	R	26	0.3982749033932912	555
NSP12:S:434:F	nsp12	RNA-dependent RNA polymerase	S434F	434	ORF 1ab	4826	14740	S	F	155	3.447399039542067	552
NSP14:A:220:V	nsp14	Exonuclease	A220V	220	ORF 1ab	6145	18697	A	V	64	1.847329414521172	552
NSP3:T:1335:I	nsp3	ADRP, Papain-like proteinase, transmembrane domain 1	T1335I	1335	ORF 1a	2153	6722	T	I	89	2.143694221057671	552
S:A:1020:V	S	Surface glycoprotein	A1020V	1020			24620	A	V	64	1.847329414521172	552
NSP14:P:443:S	nsp14	Exonuclease	P443S	443	ORF 1ab	6368	19366	P	S	73	0.5564160035374529	551
NSP3:G:282:V	nsp3	ADRP, Papain-like proteinase, transmembrane domain 1	G282V	282	ORF 1a	1100	3563	G	V	109	2.7580349580646812	551
ORF_3a:L:65:F	ORF 3a		L65F	65			25585	L	F	22	0.6259759618337314	551
NSP14:P:43:S	nsp14	Exonuclease	P43S	43	ORF 1ab	5968	18166	P	S	73	0.5564160035374529	550
S:S:813:I	S	Surface glycoprotein	S813I	813			23999	S	I	142	2.951162964200133	550
NSP2:I:251:M	nsp2		I251M	251	ORF 1a	431	1556	I	M	10	0.2900379922702617	549
S:V:6:A	S	Surface glycoprotein	V6A	6			21578	V	A	64	1.847329414521172	549
NSP3:K:945:N	nsp3	ADRP, Papain-like proteinase, transmembrane domain 1	K945N	945	ORF 1a	1763	5552	K	N	94	1.8362786676180092	548
ORF_3a:P:104:S	ORF 3a		P104S	104			25702	P	S	73	0.5564160035374529	548
S:H:69:Y	S	Surface glycoprotein	H69Y	69			21767	H	Y	83	2.2674887607305707	548
NSP12:G:671:V	nsp12	RNA-dependent RNA polymerase	G671V	671	ORF 1ab	5063	15451	G	V	109	2.7580349580646812	547
NSP9:T:21:I	nsp9	ssRNA-binding protein	T21I	21	ORF 1a	4161	12746	T	I	89	2.143694221057671	547
S:A:684:V	S	Surface glycoprotein	A684V	684			23612	A	V	64	1.847329414521172	547
S:P:1162:R	S	Surface glycoprotein	P1162R	1162			25046	P	R	103	2.9008276159240594	547
N:D:22:G	N	Nucleocapsid phosphoprotein	D22G	22			28337	D	G	94	2.373748911504371	545
NSP13:Y:253:H	nsp13	Zinc-binding domain, NTPase/helicase domain	Y253H	253	ORF 1ab	5577	16993	Y	H	83	2.2674887607305707	545
NSP15:S:288:F	nsp15	EndoRNAse	S288F	288	ORF 1ab	6740	20482	S	F	155	3.447399039542067	544
ORF_3a:V:88:L	ORF 3a		V88L	88			25654	V	L	32	0.9113906837969203	544
NSP12:D:140:Y	nsp12	RNA-dependent RNA polymerase	D140Y	140	ORF 1ab	4532	13858	D	Y	160	3.951517253135271	543
NSP3:K:412:N	nsp3	ADRP, Papain-like proteinase, transmembrane domain 1	K412N	412	ORF 1a	1230	3953	K	N	94	1.8362786676180092	543
ORF_3a:L:83:F	ORF 3a		L83F	83			25639	L	F	22	0.6259759618337314	542
S:P:330:S	S	Surface glycoprotein	P330S	330			22550	P	S	73	0.5564160035374529	542
NSP1:D:147:G	nsp1	Leader protein	D147G	147	ORF 1a	147	704	D	G	94	2.373748911504371	541
NSP16:Q:238:H	nsp16	2'-O-ribose methyltransferase	Q238H	238	ORF 1ab	7036	21370	Q	H	24	0.32304219411608814	541
S:R:102:I	S	Surface glycoprotein	R102I	102			21866	R	I	98	2.485550159989036	541
S:A:831:V	S	Surface glycoprotein	A831V	831			24053	A	V	64	1.847329414521172	541
NSP12:M:668:I	nsp12	RNA-dependent RNA polymerase	M668I	668	ORF 1ab	5060	15442	M	I	10	0.2900379922702617	540
NSP13:P:172:S	nsp13	Zinc-binding domain, NTPase/helicase domain	P172S	172	ORF 1ab	5496	16750	P	S	73	0.5564160035374529	540
NSP3:M:829:I	nsp3	ADRP, Papain-like proteinase, transmembrane domain 1	M829I	829	ORF 1a	1647	5204	M	I	10	0.2900379922702617	539
NSP6:Q:208:H	nsp6	Putative transmembrane domain	Q208H	208	ORF 1a	3777	11594	Q	H	24	0.32304219411608814	539
NSP2:G:115:C	nsp2		G115C	115	ORF 1a	295	1148	G	C	158	2.2172032627151887	537
NSP2:M:117:V	nsp2		M117V	117	ORF 1a	297	1154	M	V	22	0.6173356298910421	537
NSP3:S:1087:F	nsp3	ADRP, Papain-like proteinase, transmembrane domain 1	S1087F	1087	ORF 1a	1905	5978	S	F	155	3.447399039542067	536
NSP16:T:56:I	nsp16	2'-O-ribose methyltransferase	T56I	56	ORF 1ab	6854	20824	T	I	89	2.143694221057671	535
ORF_8:D:63:G	ORF 8		D63G	63			28080	D	G	94	2.373748911504371	534
S:I:818:V	S	Surface glycoprotein	I818V	818			24014	I	V	30	0.8491514617150016	534
NSP13:M:429:I	nsp13	Zinc-binding domain, NTPase/helicase domain	M429I	429	ORF 1ab	5753	17521	M	I	10	0.2900379922702617	533
N:T:166:I	N	Nucleocapsid phosphoprotein	T166I	166			28769	T	I	89	2.143694221057671	532
NSP12:A:443:S	nsp12	RNA-dependent RNA polymerase	A443S	443	ORF 1ab	4835	14767	A	S	99	0.5107016875310603	532
NSP3:T:237:I	nsp3	ADRP, Papain-like proteinase, transmembrane domain 1	T237I	237	ORF 1a	1055	3428	T	I	89	2.143694221057671	532
NSP8:A:27:V	nsp8	Putative primase	A27V	27	ORF 1a	3969	12170	A	V	64	1.847329414521172	531
E:S:55:F	E	Envelope protein	S55F	55			26407	S	F	155	3.447399039542067	530
NSP2:L:213:F	nsp2		L213F	213	ORF 1a	393	1442	L	F	22	0.6259759618337314	530
NSP4:K:35:R	nsp4	Transmembrane domain 2	K35R	35	ORF 1a	2798	8657	K	R	26	0.3982749033932912	530
NSP16:K:182:N	nsp16	2'-O-ribose methyltransferase	K182N	182	ORF 1ab	6980	21202	K	N	94	1.8362786676180092	529
NSP1:P:80:S	nsp1	Leader protein	P80S	80	ORF 1a	80	503	P	S	73	0.5564160035374529	528
NSP12:K:59:N	nsp12	RNA-dependent RNA polymerase	K59N	59	ORF 1ab	4451	13615	K	N	94	1.8362786676180092	528
NSP14:R:163:C	nsp14	Exonuclease	R163C	163	ORF 1ab	6088	18526	R	C	180	3.0647823950803734	528
S:V:213:L	S	Surface glycoprotein	V213L	213			22199	V	L	32	0.9113906837969203	528
NSP4:T:14:I	nsp4	Transmembrane domain 2	T14I	14	ORF 1a	2777	8594	T	I	89	2.143694221057671	527
N:L:219:I	N	Nucleocapsid phosphoprotein	L219I	219			28928	L	I	5	0.13905655234203065	526
NSP9:P:57:S	nsp9	ssRNA-binding protein	P57S	57	ORF 1a	4197	12854	P	S	73	0.5564160035374529	526
N:S:180:I	N	Nucleocapsid phosphoprotein	S180I	180			28811	S	I	142	2.951162964200133	525
NSP5:P:96:S	nsp5	3C-like proteinase	P96S	96	ORF 1a	3359	10340	P	S	73	0.5564160035374529	525
ORF_3a:A:99:T	ORF 3a		A99T	99			25687	A	T	58	0.9021839838528766	525
ORF_6:R:20:S	ORF 6		R20S	20			27259	R	S	109	2.7409075071380777	525
NSP2:P:13:L	nsp2		P13L	13	ORF 1a	193	842	P	L	98	2.6962818635359933	524
NSP3:T:73:I	nsp3	ADRP, Papain-like proteinase, transmembrane domain 1	T73I	73	ORF 1a	891	2936	T	I	89	2.143694221057671	524
NSP3:A:149:V	nsp3	ADRP, Papain-like proteinase, transmembrane domain 1	A149V	149	ORF 1a	967	3164	A	V	64	1.847329414521172	524
NSP6:K:263:N	nsp6	Putative transmembrane domain	K263N	263	ORF 1a	3832	11759	K	N	94	1.8362786676180092	524
S:A:771:S	S	Surface glycoprotein	A771S	771			23873	A	S	99	0.5107016875310603	524
E:V:58:F	E	Envelope protein	V58F	58			26416	V	F	50	1.4322877272611014	522
NSP14:A:360:V	nsp14	Exonuclease	A360V	360	ORF 1ab	6285	19117	A	V	64	1.847329414521172	522
NSP3:S:699:F	nsp3	ADRP, Papain-like proteinase, transmembrane domain 1	S699F	699	ORF 1a	1517	4814	S	F	155	3.447399039542067	522
NSP12:A:311:S	nsp12	RNA-dependent RNA polymerase	A311S	311	ORF 1ab	4703	14371	A	S	99	0.5107016875310603	521
NSP14:M:315:I	nsp14	Exonuclease	M315I	315	ORF 1ab	6240	18982	M	I	10	0.2900379922702617	521
NSP15:A:231:V	nsp15	EndoRNAse	A231V	231	ORF 1ab	6683	20311	A	V	64	1.847329414521172	521
ORF_3a:A:98:V	ORF 3a		A98V	98			25684	A	V	64	1.847329414521172	520
S:D:574:Y	S	Surface glycoprotein	D574Y	574			23282	D	Y	160	3.951517253135271	520
ORF_7a:P:84:L	ORF 7a		P84L	84			27643	P	L	98	2.6962818635359933	519
S:V:6:F	S	Surface glycoprotein	V6F	6			21578	V	F	50	1.4322877272611014	519
NSP13:P:254:L	nsp13	Zinc-binding domain, NTPase/helicase domain	P254L	254	ORF 1ab	5578	16996	P	L	98	2.6962818635359933	518
NSP3:N:1587:S	nsp3	ADRP, Papain-like proteinase, transmembrane domain 1	N1587S	1587	ORF 1a	2405	7478	N	S	46	1.3130472141012726	518
S:V:3:G	S	Surface glycoprotein	V3G	3			21569	V	G	109	2.7580349580646812	518
S:G:639:S	S	Surface glycoprotein	G639S	639			23477	G	S	55	0.8479269350772444	518
S:D:1168:G	S	Surface glycoprotein	D1168G	1168			25064	D	G	94	2.373748911504371	517
NSP12:T:644:M	nsp12	RNA-dependent RNA polymerase	T644M	644	ORF 1ab	5036	15370	T	M	81	1.8553256449702145	516
NSP3:A:1311:V	nsp3	ADRP, Papain-like proteinase, transmembrane domain 1	A1311V	1311	ORF 1a	2129	6650	A	V	64	1.847329414521172	516
S:R:214:L	S	Surface glycoprotein	R214L	214			22202	R	L	102	2.6230759164978448	516
NSP14:L:409:F	nsp14	Exonuclease	L409F	409	ORF 1ab	6334	19264	L	F	22	0.6259759618337314	515
NSP14:H:455:Y	nsp14	Exonuclease	H455Y	455	ORF 1ab	6380	19402	H	Y	83	2.2674887607305707	515
NSP8:Q:158:H	nsp8	Putative primase	Q158H	158	ORF 1a	4100	12563	Q	H	24	0.32304219411608814	515
NSP2:I:42:V	nsp2		I42V	42	ORF 1a	222	929	I	V	30	0.8491514617150016	514
NSP4:L:438:F	nsp4	Transmembrane domain 2	L438F	438	ORF 1a	3201	9866	L	F	22	0.6259759618337314	514
NSP5:L:50:F	nsp5	3C-like proteinase	L50F	50	ORF 1a	3313	10202	L	F	22	0.6259759618337314	514
S:T:791:I	S	Surface glycoprotein	T791I	791			23933	T	I	89	2.143694221057671	514
S:C:1235:F	S	Surface glycoprotein	C1235F	1235			25265	C	F	204	2.2422122336883987	513
NSP10:N:85:D	nsp10		N85D	85	ORF 1a	4338	13277	N	D	23	0.6515287120397918	512
ORF_3a:R:126:S	ORF 3a		R126S	126			25768	R	S	109	2.7409075071380777	512
ORF_8:R:115:C	ORF 8		R115C	115			28236	R	C	180	3.0647823950803734	512
NSP2:A:488:V	nsp2		A488V	488	ORF 1a	668	2267	A	V	64	1.847329414521172	510
NSP3:D:110:E	nsp3	ADRP, Papain-like proteinase, transmembrane domain 1	D110E	110	ORF 1a	928	3047	D	E	45	0.9031410249655084	510
NSP3:A:1796:V	nsp3	ADRP, Papain-like proteinase, transmembrane domain 1	A1796V	1796	ORF 1a	2614	8105	A	V	64	1.847329414521172	510
NSP13:S:236:I	nsp13	Zinc-binding domain, NTPase/helicase domain	S236I	236	ORF 1ab	5560	16942	S	I	142	2.951162964200133	509
NSP4:V:16:L	nsp4	Transmembrane domain 2	V16L	16	ORF 1a	2779	8600	V	L	32	0.9113906837969203	509
NSP2:E:563:D	nsp2		E563D	563	ORF 1a	743	2492	E	D	45	0.9031410249655084	508
M:V:70:I	M	Membrane glycoprotein	V70I	70			26730	V	I	30	0.8491514617150016	507
NSP2:L:266:F	nsp2		L266F	266	ORF 1a	446	1601	L	F	22	0.6259759618337314	507
NSP3:G:255:V	nsp3	ADRP, Papain-like proteinase, transmembrane domain 1	G255V	255	ORF 1a	1073	3482	G	V	109	2.7580349580646812	507
NSP4:W:6:C	nsp4	Transmembrane domain 2	W6C	6	ORF 1a	2769	8570	W	C	214	3.3426337619029294	507
ORF_7a:T:115:I	ORF 7a		T115I	115			27736	T	I	89	2.143694221057671	507
ORF_10:T:38:I	ORF 10		T38I	38			29669	T	I	89	2.143694221057671	506
ORF_3a:T:269:M	ORF 3a		T269M	269			26197	T	M	81	1.8553256449702145	506
NSP2:K:112:Q	nsp2		K112Q	112	ORF 1a	292	1139	K	Q	53	1.0554475691875203	505
NSP2:E:574:D	nsp2		E574D	574	ORF 1a	754	2525	E	D	45	0.9031410249655084	505
NSP3:L:1301:F	nsp3	ADRP, Papain-like proteinase, transmembrane domain 1	L1301F	1301	ORF 1a	2119	6620	L	F	22	0.6259759618337314	505
NSP3:P:67:L	nsp3	ADRP, Papain-like proteinase, transmembrane domain 1	P67L	67	ORF 1a	885	2918	P	L	98	2.6962818635359933	504
S:A:1070:S	S	Surface glycoprotein	A1070S	1070			24770	A	S	99	0.5107016875310603	504
ORF_3a:L:94:F	ORF 3a		L94F	94			25672	L	F	22	0.6259759618337314	503
NSP12:K:478:N	nsp12	RNA-dependent RNA polymerase	K478N	478	ORF 1ab	4870	14872	K	N	94	1.8362786676180092	502
NSP3:P:1921:S	nsp3	ADRP, Papain-like proteinase, transmembrane domain 1	P1921S	1921	ORF 1a	2739	8480	P	S	73	0.5564160035374529	502
ORF_7a:K:72:N	ORF 7a		K72N	72			27607	K	N	94	1.8362786676180092	502
N:N:8:D	N	Nucleocapsid phosphoprotein	N8D	8			28295	N	D	23	0.6515287120397918	501
S:D:111:N	S	Surface glycoprotein	D111N	111			21893	D	N	23	0.6515287120397918	499
M:V:23:L	M	Membrane glycoprotein	V23L	23			26589	V	L	32	0.9113906837969203	498
NSP12:A:581:S	nsp12	RNA-dependent RNA polymerase	A581S	581	ORF 1ab	4973	15181	A	S	99	0.5107016875310603	498
NSP3:T:942:I	nsp3	ADRP, Papain-like proteinase, transmembrane domain 1	T942I	942	ORF 1a	1760	5543	T	I	89	2.143694221057671	498
NSP13:T:250:I	nsp13	Zinc-binding domain, NTPase/helicase domain	T250I	250	ORF 1ab	5574	16984	T	I	89	2.143694221057671	497
NSP2:L:271:F	nsp2		L271F	271	ORF 1a	451	1616	L	F	22	0.6259759618337314	497
NSP3:D:165:G	nsp3	ADRP, Papain-like proteinase, transmembrane domain 1	D165G	165	ORF 1a	983	3212	D	G	94	2.373748911504371	497
NSP12:P:94:L	nsp12	RNA-dependent RNA polymerase	P94L	94	ORF 1ab	4486	13720	P	L	98	2.6962818635359933	496
NSP14:V:182:L	nsp14	Exonuclease	V182L	182	ORF 1ab	6107	18583	V	L	32	0.9113906837969203	496
NSP3:K:1804:N	nsp3	ADRP, Papain-like proteinase, transmembrane domain 1	K1804N	1804	ORF 1a	2622	8129	K	N	94	1.8362786676180092	496
NSP4:T:143:I	nsp4	Transmembrane domain 2	T143I	143	ORF 1a	2906	8981	T	I	89	2.143694221057671	496
ORF_3a:D:22:Y	ORF 3a		D22Y	22			25456	D	Y	160	3.951517253135271	496
S:A:1070:V	S	Surface glycoprotein	A1070V	1070			24770	A	V	64	1.847329414521172	496
NSP8:K:37:N	nsp8	Putative primase	K37N	37	ORF 1a	3979	12200	K	N	94	1.8362786676180092	495
NSP3:G:255:R	nsp3	ADRP, Papain-like proteinase, transmembrane domain 1	G255R	255	ORF 1a	1073	3482	G	R	125	3.584766932145264	494
ORF_3a:W:149:C	ORF 3a		W149C	149			25837	W	C	214	3.3426337619029294	494
ORF_8:W:45:C	ORF 8		W45C	45			28026	W	C	214	3.3426337619029294	494
NSP3:T:424:I	nsp3	ADRP, Papain-like proteinase, transmembrane domain 1	T424I	424	ORF 1a	1242	3989	T	I	89	2.143694221057671	493
NSP3:S:1134:L	nsp3	ADRP, Papain-like proteinase, transmembrane domain 1	S1134L	1134	ORF 1a	1952	6119	S	L	144	3.0404515387240023	493
NSP7:G:64:R	nsp7		G64R	64	ORF 1a	3923	12032	G	R	125	3.584766932145264	493
S:V:382:L	S	Surface glycoprotein	V382L	382			22706	V	L	32	0.9113906837969203	493
NSP1:V:86:F	nsp1	Leader protein	V86F	86	ORF 1a	86	521	V	F	50	1.4322877272611014	490
NSP2:K:534:R	nsp2		K534R	534	ORF 1a	714	2405	K	R	26	0.3982749033932912	490
NSP3:S:40:F	nsp3	ADRP, Papain-like proteinase, transmembrane domain 1	S40F	40	ORF 1a	858	2837	S	F	155	3.447399039542067	489
NSP3:S:93:F	nsp3	ADRP, Papain-like proteinase, transmembrane domain 1	S93F	93	ORF 1a	911	2996	S	F	155	3.447399039542067	489
NSP4:T:237:I	nsp4	Transmembrane domain 2	T237I	237	ORF 1a	3000	9263	T	I	89	2.143694221057671	489
NSP12:G:44:V	nsp12	RNA-dependent RNA polymerase	G44V	44	ORF 1ab	4436	13570	G	V	109	2.7580349580646812	488
ORF_8:E:59:*	ORF 8		E59*	59			28068	E	*			488
S:A:522:V	S	Surface glycoprotein	A522V	522			23126	A	V	64	1.847329414521172	488
N:P:46:S	N	Nucleocapsid phosphoprotein	P46S	46			28409	P	S	73	0.5564160035374529	487
NSP4:L:323:F	nsp4	Transmembrane domain 2	L323F	323	ORF 1a	3086	9521	L	F	22	0.6259759618337314	487
ORF_3a:N:257:K	ORF 3a		N257K	257			26161	N	K	94	1.8362786676180092	487
ORF_8:G:8:R	ORF 8		G8R	8			27915	G	R	125	3.584766932145264	487
S:T:678:I	S	Surface glycoprotein	T678I	678			23594	T	I	89	2.143694221057671	487
NSP3:V:355:D	nsp3	ADRP, Papain-like proteinase, transmembrane domain 1	V355D	355	ORF 1a	1173	3782	V	D	152	3.4045465485098587	484
NSP4:S:163:F	nsp4	Transmembrane domain 2	S163F	163	ORF 1a	2926	9041	S	F	155	3.447399039542067	484
N:A:273:S	N	Nucleocapsid phosphoprotein	A273S	273			29090	A	S	99	0.5107016875310603	483
N:R:40:C	N	Nucleocapsid phosphoprotein	R40C	40			28391	R	C	180	3.0647823950803734	482
NSP2:P:191:L	nsp2		P191L	191	ORF 1a	371	1376	P	L	98	2.6962818635359933	482
NSP2:H:237:R	nsp2		H237R	237	ORF 1a	417	1514	H	R	29	0.8150994217108231	481
ORF_7b:L:4:F	ORF 7b		L4F	4			27765	L	F	22	0.6259759618337314	481
NSP12:A:443:V	nsp12	RNA-dependent RNA polymerase	A443V	443	ORF 1ab	4835	14767	A	V	64	1.847329414521172	480
NSP15:H:234:Y	nsp15	EndoRNAse	H234Y	234	ORF 1ab	6686	20320	H	Y	83	2.2674887607305707	480
NSP3:A:861:S	nsp3	ADRP, Papain-like proteinase, transmembrane domain 1	A861S	861	ORF 1a	1679	5300	A	S	99	0.5107016875310603	480
ORF_3a:G:44:R	ORF 3a		G44R	44			25522	G	R	125	3.584766932145264	480
S:M:1237:T	S	Surface glycoprotein	M1237T	1237			25271	M	T	81	1.8553256449702145	480
NSP4:I:363:V	nsp4	Transmembrane domain 2	I363V	363	ORF 1a	3126	9641	I	V	30	0.8491514617150016	479
S:V:90:F	S	Surface glycoprotein	V90F	90			21830	V	F	50	1.4322877272611014	479
NSP12:L:614:F	nsp12	RNA-dependent RNA polymerase	L614F	614	ORF 1ab	5006	15280	L	F	22	0.6259759618337314	478
ORF_7a:P:45:L	ORF 7a		P45L	45			27526	P	L	98	2.6962818635359933	478
N:T:247:I	N	Nucleocapsid phosphoprotein	T247I	247			29012	T	I	89	2.143694221057671	477
NSP5:A:94:V	nsp5	3C-like proteinase	A94V	94	ORF 1a	3357	10334	A	V	64	1.847329414521172	477
NSP13:T:431:I	nsp13	Zinc-binding domain, NTPase/helicase domain	T431I	431	ORF 1ab	5755	17527	T	I	89	2.143694221057671	476
ORF_3a:L:101:F	ORF 3a		L101F	101			25693	L	F	22	0.6259759618337314	476
NSP3:E:391:D	nsp3	ADRP, Papain-like proteinase, transmembrane domain 1	E391D	391	ORF 1a	1209	3890	E	D	45	0.9031410249655084	475
NSP3:C:1392:F	nsp3	ADRP, Papain-like proteinase, transmembrane domain 1	C1392F	1392	ORF 1a	2210	6893	C	F	204	2.2422122336883987	474
NSP4:T:269:I	nsp4	Transmembrane domain 2	T269I	269	ORF 1a	3032	9359	T	I	89	2.143694221057671	474
S:A:899:S	S	Surface glycoprotein	A899S	899			24257	A	S	99	0.5107016875310603	474
N:S:33:G	N	Nucleocapsid phosphoprotein	S33G	33			28370	S	G	55	0.8479269350772444	473
NSP13:Q:518:H	nsp13	Zinc-binding domain, NTPase/helicase domain	Q518H	518	ORF 1ab	5842	17788	Q	H	24	0.32304219411608814	473
ORF_3a:V:55:G	ORF 3a		V55G	55			25555	V	G	109	2.7580349580646812	473
S:A:672:V	S	Surface glycoprotein	A672V	672			23576	A	V	64	1.847329414521172	473
NSP13:G:206:V	nsp13	Zinc-binding domain, NTPase/helicase domain	G206V	206	ORF 1ab	5530	16852	G	V	109	2.7580349580646812	472
NSP3:S:688:L	nsp3	ADRP, Papain-like proteinase, transmembrane domain 1	S688L	688	ORF 1a	1506	4781	S	L	144	3.0404515387240023	472
S:R:357:K	S	Surface glycoprotein	R357K	357			22631	R	K	26	0.3982749033932912	472
ORF_6:P:57:L	ORF 6		P57L	57			27370	P	L	98	2.6962818635359933	471
NSP3:T:720:I	nsp3	ADRP, Papain-like proteinase, transmembrane domain 1	T720I	720	ORF 1a	1538	4877	T	I	89	2.143694221057671	470
NSP16:L:163:F	nsp16	2'-O-ribose methyltransferase	L163F	163	ORF 1ab	6961	21145	L	F	22	0.6259759618337314	469
NSP2:N:280:Y	nsp2		N280Y	280	ORF 1a	460	1643	N	Y	142	3.416303226515753	469
M:T:208:I	M	Membrane glycoprotein	T208I	208			27144	T	I	89	2.143694221057671	468
ORF_3a:D:155:H	ORF 3a		D155H	155			25855	D	H	81	1.7153540746282345	468
NSP3:T:1336:I	nsp3	ADRP, Papain-like proteinase, transmembrane domain 1	T1336I	1336	ORF 1a	2154	6725	T	I	89	2.143694221057671	467
NSP12:V:667:I	nsp12	RNA-dependent RNA polymerase	V667I	667	ORF 1ab	5059	15439	V	I	30	0.8491514617150016	465
NSP3:T:656:R	nsp3	ADRP, Papain-like proteinase, transmembrane domain 1	T656R	656	ORF 1a	1474	4685	T	R	71	2.0317972672838045	464
NSP3:H:1156:Y	nsp3	ADRP, Papain-like proteinase, transmembrane domain 1	H1156Y	1156	ORF 1a	1974	6185	H	Y	83	2.2674887607305707	464
NSP3:V:1811:I	nsp3	ADRP, Papain-like proteinase, transmembrane domain 1	V1811I	1811	ORF 1a	2629	8150	V	I	30	0.8491514617150016	464
ORF_7b:W:29:L	ORF 7b		W29L	29			27840	W	L	61	1.730342752116309	464
NSP4:S:432:G	nsp4	Transmembrane domain 2	S432G	432	ORF 1a	3195	9848	S	G	55	0.8479269350772444	463
NSP5:V:157:L	nsp5	3C-like proteinase	V157L	157	ORF 1a	3420	10523	V	L	32	0.9113906837969203	463
NSP2:I:349:T	nsp2		I349T	349	ORF 1a	529	1850	I	T	89	2.143694221057671	462
NSP3:T:1866:I	nsp3	ADRP, Papain-like proteinase, transmembrane domain 1	T1866I	1866	ORF 1a	2684	8315	T	I	89	2.143694221057671	462
NSP5:P:241:L	nsp5	3C-like proteinase	P241L	241	ORF 1a	3504	10775	P	L	98	2.6962818635359933	462
NSP2:T:412:I	nsp2		T412I	412	ORF 1a	592	2039	T	I	89	2.143694221057671	461
NSP13:P:78:L	nsp13	Zinc-binding domain, NTPase/helicase domain	P78L	78	ORF 1ab	5402	16468	P	L	98	2.6962818635359933	460
NSP13:T:416:I	nsp13	Zinc-binding domain, NTPase/helicase domain	T416I	416	ORF 1ab	5740	17482	T	I	89	2.143694221057671	460
NSP3:P:1921:L	nsp3	ADRP, Papain-like proteinase, transmembrane domain 1	P1921L	1921	ORF 1a	2739	8480	P	L	98	2.6962818635359933	460
NSP4:T:60:I	nsp4	Transmembrane domain 2	T60I	60	ORF 1a	2823	8732	T	I	89	2.143694221057671	460
NSP9:T:34:I	nsp9	ssRNA-binding protein	T34I	34	ORF 1a	4174	12785	T	I	89	2.143694221057671	459
S:T:747:I	S	Surface glycoprotein	T747I	747			23801	T	I	89	2.143694221057671	459
S:V:1068:F	S	Surface glycoprotein	V1068F	1068			24764	V	F	50	1.4322877272611014	459
N:A:173:V	N	Nucleocapsid phosphoprotein	A173V	173			28790	A	V	64	1.847329414521172	458
NSP2:A:302:V	nsp2		A302V	302	ORF 1a	482	1709	A	V	64	1.847329414521172	458
NSP5:N:274:D	nsp5	3C-like proteinase	N274D	274	ORF 1a	3537	10874	N	D	23	0.6515287120397918	457
NSP8:L:95:F	nsp8	Putative primase	L95F	95	ORF 1a	4037	12374	L	F	22	0.6259759618337314	457
ORF_8:I:10:V	ORF 8		I10V	10			27921	I	V	30	0.8491514617150016	457
NSP3:I:1045:V	nsp3	ADRP, Papain-like proteinase, transmembrane domain 1	I1045V	1045	ORF 1a	1863	5852	I	V	30	0.8491514617150016	456
NSP4:T:28:I	nsp4	Transmembrane domain 2	T28I	28	ORF 1a	2791	8636	T	I	89	2.143694221057671	456
ORF_7a:A:8:T	ORF 7a		A8T	8			27415	A	T	58	0.9021839838528766	456
ORF_7a:K:119:N	ORF 7a		K119N	119			27748	K	N	94	1.8362786676180092	456
NSP3:S:1314:G	nsp3	ADRP, Papain-like proteinase, transmembrane domain 1	S1314G	1314	ORF 1a	2132	6659	S	G	55	0.8479269350772444	455
NSP4:M:366:I	nsp4	Transmembrane domain 2	M366I	366	ORF 1a	3129	9650	M	I	10	0.2900379922702617	455
N:G:212:C	N	Nucleocapsid phosphoprotein	G212C	212			28907	G	C	158	2.2172032627151887	453
NSP6:E:39:D	nsp6	Putative transmembrane domain	E39D	39	ORF 1a	3608	11087	E	D	45	0.9031410249655084	453
NSP1:V:60:I	nsp1	Leader protein	V60I	60	ORF 1a	60	443	V	I	30	0.8491514617150016	452
NSP12:D:879:Y	nsp12	RNA-dependent RNA polymerase	D879Y	879	ORF 1ab	5271	16075	D	Y	160	3.951517253135271	452
ORF_3a:L:147:F	ORF 3a		L147F	147			25831	L	F	22	0.6259759618337314	451
ORF_3a:D:222:Y	ORF 3a		D222Y	222			26056	D	Y	160	3.951517253135271	451
NSP13:H:311:L	nsp13	Zinc-binding domain, NTPase/helicase domain	H311L	311	ORF 1ab	5635	17167	H	L	99	2.5863765667097054	450
NSP3:K:902:N	nsp3	ADRP, Papain-like proteinase, transmembrane domain 1	K902N	902	ORF 1a	1720	5423	K	N	94	1.8362786676180092	450
ORF_3a:I:63:T	ORF 3a		I63T	63			25579	I	T	89	2.143694221057671	450
NSP13:F:475:V	nsp13	Zinc-binding domain, NTPase/helicase domain	F475V	475	ORF 1ab	5799	17659	F	V	50	1.4322877272611014	449
NSP2:S:358:L	nsp2		S358L	358	ORF 1a	538	1877	S	L	144	3.0404515387240023	449
M:A:69:S	M	Membrane glycoprotein	A69S	69			26727	A	S	99	0.5107016875310603	448
N:D:399:Y	N	Nucleocapsid phosphoprotein	D399Y	399			29468	D	Y	160	3.951517253135271	448
NSP14:D:496:Y	nsp14	Exonuclease	D496Y	496	ORF 1ab	6421	19525	D	Y	160	3.951517253135271	448
NSP16:A:116:V	nsp16	2'-O-ribose methyltransferase	A116V	116	ORF 1ab	6914	21004	A	V	64	1.847329414521172	448
NSP2:G:212:C	nsp2		G212C	212	ORF 1a	392	1439	G	C	158	2.2172032627151887	448
NSP6:I:168:V	nsp6	Putative transmembrane domain	I168V	168	ORF 1a	3737	11474	I	V	30	0.8491514617150016	448
NSP2:P:91:S	nsp2		P91S	91	ORF 1a	271	1076	P	S	73	0.5564160035374529	447
NSP3:I:1021:V	nsp3	ADRP, Papain-like proteinase, transmembrane domain 1	I1021V	1021	ORF 1a	1839	5780	I	V	30	0.8491514617150016	447
NSP3:S:1160:F	nsp3	ADRP, Papain-like proteinase, transmembrane domain 1	S1160F	1160	ORF 1a	1978	6197	S	F	155	3.447399039542067	447
NSP12:T:319:I	nsp12	RNA-dependent RNA polymerase	T319I	319	ORF 1ab	4711	14395	T	I	89	2.143694221057671	446
NSP14:G:44:C	nsp14	Exonuclease	G44C	44	ORF 1ab	5969	18169	G	C	158	2.2172032627151887	446
NSP12:M:629:I	nsp12	RNA-dependent RNA polymerase	M629I	629	ORF 1ab	5021	15325	M	I	10	0.2900379922702617	445
NSP16:V:167:A	nsp16	2'-O-ribose methyltransferase	V167A	167	ORF 1ab	6965	21157	V	A	64	1.847329414521172	445
N:N:8:Y	N	Nucleocapsid phosphoprotein	N8Y	8			28295	N	Y	142	3.416303226515753	444
NSP13:I:195:T	nsp13	Zinc-binding domain, NTPase/helicase domain	I195T	195	ORF 1ab	5519	16819	I	T	89	2.143694221057671	444
NSP14:G:44:S	nsp14	Exonuclease	G44S	44	ORF 1ab	5969	18169	G	S	55	0.8479269350772444	444
NSP3:T:1002:I	nsp3	ADRP, Papain-like proteinase, transmembrane domain 1	T1002I	1002	ORF 1a	1820	5723	T	I	89	2.143694221057671	444
NSP3:D:10:Y	nsp3	ADRP, Papain-like proteinase, transmembrane domain 1	D10Y	10	ORF 1a	828	2747	D	Y	160	3.951517253135271	443
NSP3:S:1265:N	nsp3	ADRP, Papain-like proteinase, transmembrane domain 1	S1265N	1265	ORF 1a	2083	6512	S	N	46	1.3130472141012726	443
NSP13:S:38:L	nsp13	Zinc-binding domain, NTPase/helicase domain	S38L	38	ORF 1ab	5362	16348	S	L	144	3.0404515387240023	442
NSP3:T:492:I	nsp3	ADRP, Papain-like proteinase, transmembrane domain 1	T492I	492	ORF 1a	1310	4193	T	I	89	2.143694221057671	442
NSP5:C:160:F	nsp5	3C-like proteinase	C160F	160	ORF 1a	3423	10532	C	F	204	2.2422122336883987	441
ORF_7a:S:37:F	ORF 7a		S37F	37			27502	S	F	155	3.447399039542067	441
N:G:120:V	N	Nucleocapsid phosphoprotein	G120V	120			28631	G	V	109	2.7580349580646812	440
NSP13:G:433:C	nsp13	Zinc-binding domain, NTPase/helicase domain	G433C	433	ORF 1ab	5757	17533	G	C	158	2.2172032627151887	440
NSP14:V:14:L	nsp14	Exonuclease	V14L	14	ORF 1ab	5939	18079	V	L	32	0.9113906837969203	440
NSP15:G:286:S	nsp15	EndoRNAse	G286S	286	ORF 1ab	6738	20476	G	S	55	0.8479269350772444	440
NSP4:A:22:T	nsp4	Transmembrane domain 2	A22T	22	ORF 1a	2785	8618	A	T	58	0.9021839838528766	440
NSP8:I:185:V	nsp8	Putative primase	I185V	185	ORF 1a	4127	12644	I	V	30	0.8491514617150016	440
NSP13:T:115:I	nsp13	Zinc-binding domain, NTPase/helicase domain	T115I	115	ORF 1ab	5439	16579	T	I	89	2.143694221057671	439
NSP3:A:333:V	nsp3	ADRP, Papain-like proteinase, transmembrane domain 1	A333V	333	ORF 1a	1151	3716	A	V	64	1.847329414521172	439
NSP3:K:935:R	nsp3	ADRP, Papain-like proteinase, transmembrane domain 1	K935R	935	ORF 1a	1753	5522	K	R	26	0.3982749033932912	439
M:R:107:H	M	Membrane glycoprotein	R107H	107			26841	R	H	29	0.8150994217108231	438
N:T:198:I	N	Nucleocapsid phosphoprotein	T198I	198			28865	T	I	89	2.143694221057671	438
NSP15:I:252:V	nsp15	EndoRNAse	I252V	252	ORF 1ab	6704	20374	I	V	30	0.8491514617150016	438
ORF_3a:W:193:R	ORF 3a		W193R	193			25969	W	R	101	2.715820642666301	438
NSP3:P:389:S	nsp3	ADRP, Papain-like proteinase, transmembrane domain 1	P389S	389	ORF 1a	1207	3884	P	S	73	0.5564160035374529	437
ORF_3a:L:73:I	ORF 3a		L73I	73			25609	L	I	5	0.13905655234203065	437
S:P:251:S	S	Surface glycoprotein	P251S	251			22313	P	S	73	0.5564160035374529	437
NSP3:D:178:N	nsp3	ADRP, Papain-like proteinase, transmembrane domain 1	D178N	178	ORF 1a	996	3251	D	N	23	0.6515287120397918	436
NSP3:T:847:I	nsp3	ADRP, Papain-like proteinase, transmembrane domain 1	T847I	847	ORF 1a	1665	5258	T	I	89	2.143694221057671	436
NSP3:T:1714:I	nsp3	ADRP, Papain-like proteinase, transmembrane domain 1	T1714I	1714	ORF 1a	2532	7859	T	I	89	2.143694221057671	436
S:A:879:V	S	Surface glycoprotein	A879V	879			24197	A	V	64	1.847329414521172	436
NSP3:Q:322:H	nsp3	ADRP, Papain-like proteinase, transmembrane domain 1	Q322H	322	ORF 1a	1140	3683	Q	H	24	0.32304219411608814	435
NSP5:H:246:Y	nsp5	3C-like proteinase	H246Y	246	ORF 1a	3509	10790	H	Y	83	2.2674887607305707	435
NSP2:R:222:C	nsp2		R222C	222	ORF 1a	402	1469	R	C	180	3.0647823950803734	434
S:G:1167:A	S	Surface glycoprotein	G1167A	1167			25061	G	A	60	0.9144774819777941	434
NSP16:S:33:R	nsp16	2'-O-ribose methyltransferase	S33R	33	ORF 1ab	6831	20755	S	R	109	2.7409075071380777	433
NSP16:H:186:Y	nsp16	2'-O-ribose methyltransferase	H186Y	186	ORF 1ab	6984	21214	H	Y	83	2.2674887607305707	433
ORF_3a:I:10:L	ORF 3a		I10L	10			25420	I	L	5	0.13905655234203065	433
S:T:732:I	S	Surface glycoprotein	T732I	732			23756	T	I	89	2.143694221057671	433
NSP1:A:138:T	nsp1	Leader protein	A138T	138	ORF 1a	138	677	A	T	58	0.9021839838528766	432
NSP3:N:51:S	nsp3	ADRP, Papain-like proteinase, transmembrane domain 1	N51S	51	ORF 1a	869	2870	N	S	46	1.3130472141012726	432
S:A:575:S	S	Surface glycoprotein	A575S	575			23285	A	S	99	0.5107016875310603	432
NSP8:L:122:I	nsp8	Putative primase	L122I	122	ORF 1a	4064	12455	L	I	5	0.13905655234203065	431
S:A:892:V	S	Surface glycoprotein	A892V	892			24236	A	V	64	1.847329414521172	430
S:T:33:I	S	Surface glycoprotein	T33I	33			21659	T	I	89	2.143694221057671	429
E:V:49:L	E	Envelope protein	V49L	49			26389	V	L	32	0.9113906837969203	428
NSP13:V:169:I	nsp13	Zinc-binding domain, NTPase/helicase domain	V169I	169	ORF 1ab	5493	16741	V	I	30	0.8491514617150016	428
NSP2:T:304:A	nsp2		T304A	304	ORF 1a	484	1715	T	A	58	0.9021839838528766	428
NSP7:N:78:S	nsp7		N78S	78	ORF 1a	3937	12074	N	S	46	1.3130472141012726	428
ORF_8:A:55:V	ORF 8		A55V	55			28056	A	V	64	1.847329414521172	428
S:F:565:L	S	Surface glycoprotein	F565L	565			23255	F	L	22	0.6259759618337314	428
N:M:322:I	N	Nucleocapsid phosphoprotein	M322I	322			29237	M	I	10	0.2900379922702617	427
NSP12:T:870:I	nsp12	RNA-dependent RNA polymerase	T870I	870	ORF 1ab	5262	16048	T	I	89	2.143694221057671	427
ORF_6:I:14:T	ORF 6		I14T	14			27241	I	T	89	2.143694221057671	427
NSP3:L:72:F	nsp3	ADRP, Papain-like proteinase, transmembrane domain 1	L72F	72	ORF 1a	890	2933	L	F	22	0.6259759618337314	426
NSP12:G:823:C	nsp12	RNA-dependent RNA polymerase	G823C	823	ORF 1ab	5215	15907	G	C	158	2.2172032627151887	425
NSP12:V:827:M	nsp12	RNA-dependent RNA polymerase	V827M	827	ORF 1ab	5219	15919	V	M	22	0.6173356298910421	425
NSP3:L:357:F	nsp3	ADRP, Papain-like proteinase, transmembrane domain 1	L357F	357	ORF 1a	1175	3788	L	F	22	0.6259759618337314	425
NSP4:F:101:L	nsp4	Transmembrane domain 2	F101L	101	ORF 1a	2864	8855	F	L	22	0.6259759618337314	425
NSP4:T:439:M	nsp4	Transmembrane domain 2	T439M	439	ORF 1a	3202	9869	T	M	81	1.8553256449702145	425
ORF_3a:N:257:S	ORF 3a		N257S	257			26161	N	S	46	1.3130472141012726	425
S:C:1250:F	S	Surface glycoprotein	C1250F	1250			25310	C	F	204	2.2422122336883987	425
NSP15:V:121:I	nsp15	EndoRNAse	V121I	121	ORF 1ab	6573	19981	V	I	30	0.8491514617150016	424
S:V:1177:I	S	Surface glycoprotein	V1177I	1177			25091	V	I	30	0.8491514617150016	422
N:D:22:Y	N	Nucleocapsid phosphoprotein	D22Y	22			28337	D	Y	160	3.951517253135271	421
NSP3:H:323:Y	nsp3	ADRP, Papain-like proteinase, transmembrane domain 1	H323Y	323	ORF 1a	1141	3686	H	Y	83	2.2674887607305707	421
ORF_8:F:120:L	ORF 8		F120L	120			28251	F	L	22	0.6259759618337314	421
S:A:243:S	S	Surface glycoprotein	A243S	243			22289	A	S	99	0.5107016875310603	421
S:I:720:V	S	Surface glycoprotein	I720V	720			23720	I	V	30	0.8491514617150016	420
S:G:1251:V	S	Surface glycoprotein	G1251V	1251			25313	G	V	109	2.7580349580646812	420
NSP12:S:607:I	nsp12	RNA-dependent RNA polymerase	S607I	607	ORF 1ab	4999	15259	S	I	142	2.951162964200133	419
NSP3:K:589:N	nsp3	ADRP, Papain-like proteinase, transmembrane domain 1	K589N	589	ORF 1a	1407	4484	K	N	94	1.8362786676180092	419
NSP8:N:43:H	nsp8	Putative primase	N43H	43	ORF 1a	3985	12218	N	H	68	1.288757085402098	419
E:D:72:G	E	Envelope protein	D72G	72			26458	D	G	94	2.373748911504371	417
N:A:134:V	N	Nucleocapsid phosphoprotein	A134V	134			28673	A	V	64	1.847329414521172	417
NSP1:V:28:I	nsp1	Leader protein	V28I	28	ORF 1a	28	347	V	I	30	0.8491514617150016	417
NSP4:A:69:V	nsp4	Transmembrane domain 2	A69V	69	ORF 1a	2832	8759	A	V	64	1.847329414521172	416
NSP6:H:11:Y	nsp6	Putative transmembrane domain	H11Y	11	ORF 1a	3580	11003	H	Y	83	2.2674887607305707	416
NSP6:A:79:V	nsp6	Putative transmembrane domain	A79V	79	ORF 1a	3648	11207	A	V	64	1.847329414521172	416
ORF_3a:S:216:P	ORF 3a		S216P	216			26038	S	P	73	0.5564160035374529	416
ORF_7a:D:69:Y	ORF 7a		D69Y	69			27598	D	Y	160	3.951517253135271	416
NSP11:A:2:V	nsp11		A2V	2	ORF 1a	4394	13445	A	V	64	1.847329414521172	415
NSP12:A:2:V	nsp12	RNA-dependent RNA polymerase	A2V	2	ORF 1ab	4394	13445	A	V	64	1.847329414521172	415
NSP14:T:378:I	nsp14	Exonuclease	T378I	378	ORF 1ab	6303	19171	T	I	89	2.143694221057671	415
NSP15:T:285:I	nsp15	EndoRNAse	T285I	285	ORF 1ab	6737	20473	T	I	89	2.143694221057671	415
ORF_7b:M:24:I	ORF 7b		M24I	24			27825	M	I	10	0.2900379922702617	415
S:S:698:L	S	Surface glycoprotein	S698L	698			23654	S	L	144	3.0404515387240023	415
NSP14:R:212:K	nsp14	Exonuclease	R212K	212	ORF 1ab	6137	18673	R	K	26	0.3982749033932912	414
NSP2:E:172:D	nsp2		E172D	172	ORF 1a	352	1319	E	D	45	0.9031410249655084	414
ORF_3a:A:143:S	ORF 3a		A143S	143			25819	A	S	99	0.5107016875310603	414
S:D:796:H	S	Surface glycoprotein	D796H	796			23948	D	H	81	1.7153540746282345	414
NSP5:A:266:V	nsp5	3C-like proteinase	A266V	266	ORF 1a	3529	10850	A	V	64	1.847329414521172	413
NSP10:T:101:I	nsp10		T101I	101	ORF 1a	4354	13325	T	I	89	2.143694221057671	412
NSP8:M:129:I	nsp8	Putative primase	M129I	129	ORF 1a	4071	12476	M	I	10	0.2900379922702617	412
NSP2:M:551:I	nsp2		M551I	551	ORF 1a	731	2456	M	I	10	0.2900379922702617	411
N:R:203:M	N	Nucleocapsid phosphoprotein	R203M	203			28880	R	M	92	2.2924081997745525	410
N:A:376:V	N	Nucleocapsid phosphoprotein	A376V	376			29399	A	V	64	1.847329414521172	410
S:C:1253:F	S	Surface glycoprotein	C1253F	1253			25319	C	F	204	2.2422122336883987	410
NSP13:L:325:F	nsp13	Zinc-binding domain, NTPase/helicase domain	L325F	325	ORF 1ab	5649	17209	L	F	22	0.6259759618337314	409
S:D:198:G	S	Surface glycoprotein	D198G	198			22154	D	G	94	2.373748911504371	409
S:P:681:L	S	Surface glycoprotein	P681L	681			23603	P	L	98	2.6962818635359933	409
NSP10:P:136:S	nsp10		P136S	136	ORF 1a	4389	13430	P	S	73	0.5564160035374529	408
NSP2:A:596:V	nsp2		A596V	596	ORF 1a	776	2591	A	V	64	1.847329414521172	408
NSP3:E:595:D	nsp3	ADRP, Papain-like proteinase, transmembrane domain 1	E595D	595	ORF 1a	1413	4502	E	D	45	0.9031410249655084	408
NSP3:P:679:S	nsp3	ADRP, Papain-like proteinase, transmembrane domain 1	P679S	679	ORF 1a	1497	4754	P	S	73	0.5564160035374529	408
N:G:18:V	N	Nucleocapsid phosphoprotein	G18V	18			28325	G	V	109	2.7580349580646812	407
NSP3:V:393:F	nsp3	ADRP, Papain-like proteinase, transmembrane domain 1	V393F	393	ORF 1a	1211	3896	V	F	50	1.4322877272611014	407
NSP6:V:190:F	nsp6	Putative transmembrane domain	V190F	190	ORF 1a	3759	11540	V	F	50	1.4322877272611014	407
ORF_3a:L:111:S	ORF 3a		L111S	111			25723	L	S	144	3.0404515387240023	406
NSP15:D:282:G	nsp15	EndoRNAse	D282G	282	ORF 1ab	6734	20464	D	G	94	2.373748911504371	405
NSP2:R:46:K	nsp2		R46K	46	ORF 1a	226	941	R	K	26	0.3982749033932912	404
S:D:1153:Y	S	Surface glycoprotein	D1153Y	1153			25019	D	Y	160	3.951517253135271	404
NSP1:I:114:L	nsp1	Leader protein	I114L	114	ORF 1a	114	605	I	L	5	0.13905655234203065	403
NSP6:S:1:N	nsp6	Putative transmembrane domain	S1N	1	ORF 1a	3570	10973	S	N	46	1.3130472141012726	403
NSP2:G:285:V	nsp2		G285V	285	ORF 1a	465	1658	G	V	109	2.7580349580646812	402
NSP9:D:25:G	nsp9	ssRNA-binding protein	D25G	25	ORF 1a	4165	12758	D	G	94	2.373748911504371	402
S:S:689:I	S	Surface glycoprotein	S689I	689			23627	S	I	142	2.951162964200133	402
NSP3:N:793:S	nsp3	ADRP, Papain-like proteinase, transmembrane domain 1	N793S	793	ORF 1a	1611	5096	N	S	46	1.3130472141012726	401
ORF_3a:T:34:M	ORF 3a		T34M	34			25492	T	M	81	1.8553256449702145	401
NSP2:P:106:L	nsp2		P106L	106	ORF 1a	286	1121	P	L	98	2.6962818635359933	400
NSP3:M:1547:V	nsp3	ADRP, Papain-like proteinase, transmembrane domain 1	M1547V	1547	ORF 1a	2365	7358	M	V	22	0.6173356298910421	400
ORF_7a:E:22:D	ORF 7a		E22D	22			27457	E	D	45	0.9031410249655084	400
ORF_7a:S:81:P	ORF 7a		S81P	81			27634	S	P	73	0.5564160035374529	400
ORF_7a:V:82:F	ORF 7a		V82F	82			27637	V	F	50	1.4322877272611014	400
NSP14:D:324:E	nsp14	Exonuclease	D324E	324	ORF 1ab	6249	19009	D	E	45	0.9031410249655084	399
NSP3:V:732:I	nsp3	ADRP, Papain-like proteinase, transmembrane domain 1	V732I	732	ORF 1a	1550	4913	V	I	30	0.8491514617150016	398
ORF_8:T:80:E	ORF 8		T80E	80			28131	T	E	66	1.8303446734665099	398
S:Q:1208:H	S	Surface glycoprotein	Q1208H	1208			25184	Q	H	24	0.32304219411608814	398
M:C:86:F	M	Membrane glycoprotein	C86F	86			26778	C	F	204	2.2422122336883987	397
NSP3:P:402:S	nsp3	ADRP, Papain-like proteinase, transmembrane domain 1	P402S	402	ORF 1a	1220	3923	P	S	73	0.5564160035374529	397
N:Q:28:H	N	Nucleocapsid phosphoprotein	Q28H	28			28355	Q	H	24	0.32304219411608814	396
N:V:350:F	N	Nucleocapsid phosphoprotein	V350F	350			29321	V	F	50	1.4322877272611014	396
NSP13:P:419:S	nsp13	Zinc-binding domain, NTPase/helicase domain	P419S	419	ORF 1ab	5743	17491	P	S	73	0.5564160035374529	395
ORF_3a:G:18:C	ORF 3a		G18C	18			25444	G	C	158	2.2172032627151887	395
NSP15:P:65:S	nsp15	EndoRNAse	P65S	65	ORF 1ab	6517	19813	P	S	73	0.5564160035374529	394
NSP3:R:586:C	nsp3	ADRP, Papain-like proteinase, transmembrane domain 1	R586C	586	ORF 1a	1404	4475	R	C	180	3.0647823950803734	394
NSP4:I:110:T	nsp4	Transmembrane domain 2	I110T	110	ORF 1a	2873	8882	I	T	89	2.143694221057671	394
S:T:778:I	S	Surface glycoprotein	T778I	778			23894	T	I	89	2.143694221057671	394
NSP14:V:316:F	nsp14	Exonuclease	V316F	316	ORF 1ab	6241	18985	V	F	50	1.4322877272611014	393
NSP2:T:371:I	nsp2		T371I	371	ORF 1a	551	1916	T	I	89	2.143694221057671	393
N:D:377:G	N	Nucleocapsid phosphoprotein	D377G	377			29402	D	G	94	2.373748911504371	392
NSP14:A:138:V	nsp14	Exonuclease	A138V	138	ORF 1ab	6063	18451	A	V	64	1.847329414521172	392
ORF_3a:I:35:T	ORF 3a		I35T	35			25495	I	T	89	2.143694221057671	392
ORF_3a:P:42:S	ORF 3a		P42S	42			25516	P	S	73	0.5564160035374529	392
ORF_6:L:4:P	ORF 6		L4P	4			27211	L	P	98	2.6962818635359933	392
N:A:267:V	N	Nucleocapsid phosphoprotein	A267V	267			29072	A	V	64	1.847329414521172	391
NSP2:K:142:R	nsp2		K142R	142	ORF 1a	322	1229	K	R	26	0.3982749033932912	391
NSP2:G:262:S	nsp2		G262S	262	ORF 1a	442	1589	G	S	55	0.8479269350772444	391
NSP3:F:709:L	nsp3	ADRP, Papain-like proteinase, transmembrane domain 1	F709L	709	ORF 1a	1527	4844	F	L	22	0.6259759618337314	391
NSP3:E:746:A	nsp3	ADRP, Papain-like proteinase, transmembrane domain 1	E746A	746	ORF 1a	1564	4955	E	A	107	2.464557824068621	391
NSP3:Q:995:H	nsp3	ADRP, Papain-like proteinase, transmembrane domain 1	Q995H	995	ORF 1a	1813	5702	Q	H	24	0.32304219411608814	391
NSP2:V:157:F	nsp2		V157F	157	ORF 1a	337	1274	V	F	50	1.4322877272611014	390
NSP3:T:1334:I	nsp3	ADRP, Papain-like proteinase, transmembrane domain 1	T1334I	1334	ORF 1a	2152	6719	T	I	89	2.143694221057671	390
NSP3:P:1403:L	nsp3	ADRP, Papain-like proteinase, transmembrane domain 1	P1403L	1403	ORF 1a	2221	6926	P	L	98	2.6962818635359933	390
NSP4:D:217:A	nsp4	Transmembrane domain 2	D217A	217	ORF 1a	2980	9203	D	A	126	2.3675832690225778	390
S:H:146:Q	S	Surface glycoprotein	H146Q	146			21998	H	Q	24	0.32304219411608814	390
S:P:9:L	S	Surface glycoprotein	P9L	9			21587	P	L	98	2.6962818635359933	388
NSP14:A:1:S	nsp14	Exonuclease	A1S	1	ORF 1ab	5926	18040	A	S	99	0.5107016875310603	387
S:M:731:I	S	Surface glycoprotein	M731I	731			23753	M	I	10	0.2900379922702617	387
NSP16:S:166:A	nsp16	2'-O-ribose methyltransferase	S166A	166	ORF 1ab	6964	21154	S	A	99	0.5107016875310603	386
NSP2:L:372:F	nsp2		L372F	372	ORF 1a	552	1919	L	F	22	0.6259759618337314	386
NSP3:Q:203:H	nsp3	ADRP, Papain-like proteinase, transmembrane domain 1	Q203H	203	ORF 1a	1021	3326	Q	H	24	0.32304219411608814	385
S:C:1243:F	S	Surface glycoprotein	C1243F	1243			25289	C	F	204	2.2422122336883987	385
ORF_3a:P:42:H	ORF 3a		P42H	42			25516	P	H	76	2.154892056346583	384
NSP15:I:222:S	nsp15	EndoRNAse	I222S	222	ORF 1ab	6674	20284	I	S	142	2.951162964200133	383
NSP16:M:20:I	nsp16	2'-O-ribose methyltransferase	M20I	20	ORF 1ab	6818	20716	M	I	10	0.2900379922702617	383
NSP3:N:363:S	nsp3	ADRP, Papain-like proteinase, transmembrane domain 1	N363S	363	ORF 1a	1181	3806	N	S	46	1.3130472141012726	383
ORF_8:P:93:L	ORF 8		P93L	93			28170	P	L	98	2.6962818635359933	383
NSP13:G:206:C	nsp13	Zinc-binding domain, NTPase/helicase domain	G206C	206	ORF 1ab	5530	16852	G	C	158	2.2172032627151887	382
NSP3:T:217:I	nsp3	ADRP, Papain-like proteinase, transmembrane domain 1	T217I	217	ORF 1a	1035	3368	T	I	89	2.143694221057671	382
ORF_3a:G:44:V	ORF 3a		G44V	44			25522	G	V	109	2.7580349580646812	382
NSP3:T:1446:I	nsp3	ADRP, Papain-like proteinase, transmembrane domain 1	T1446I	1446	ORF 1a	2264	7055	T	I	89	2.143694221057671	381
ORF_7a:L:5:F	ORF 7a		L5F	5			27406	L	F	22	0.6259759618337314	381
ORF_8:L:118:V	ORF 8		L118V	118			28245	L	V	32	0.9113906837969203	381
M:S:4:F	M	Membrane glycoprotein	S4F	4			26532	S	F	155	3.447399039542067	380
N:A:208:G	N	Nucleocapsid phosphoprotein	A208G	208			28895	A	G	60	0.9144774819777941	380
NSP2:K:454:N	nsp2		K454N	454	ORF 1a	634	2165	K	N	94	1.8362786676180092	380
NSP3:H:727:Y	nsp3	ADRP, Papain-like proteinase, transmembrane domain 1	H727Y	727	ORF 1a	1545	4898	H	Y	83	2.2674887607305707	379
NSP4:V:32:I	nsp4	Transmembrane domain 2	V32I	32	ORF 1a	2795	8648	V	I	30	0.8491514617150016	379
ORF_3a:G:174:V	ORF 3a		G174V	174			25912	G	V	109	2.7580349580646812	379
S:P:384:S	S	Surface glycoprotein	P384S	384			22712	P	S	73	0.5564160035374529	379
NSP12:P:830:S	nsp12	RNA-dependent RNA polymerase	P830S	830	ORF 1ab	5222	15928	P	S	73	0.5564160035374529	378
NSP2:R:370:H	nsp2		R370H	370	ORF 1a	550	1913	R	H	29	0.8150994217108231	378
NSP3:Q:1745:H	nsp3	ADRP, Papain-like proteinase, transmembrane domain 1	Q1745H	1745	ORF 1a	2563	7952	Q	H	24	0.32304219411608814	378
NSP3:A:1892:V	nsp3	ADRP, Papain-like proteinase, transmembrane domain 1	A1892V	1892	ORF 1a	2710	8393	A	V	64	1.847329414521172	377
NSP3:T:1072:I	nsp3	ADRP, Papain-like proteinase, transmembrane domain 1	T1072I	1072	ORF 1a	1890	5933	T	I	89	2.143694221057671	376
NSP5:N:221:S	nsp5	3C-like proteinase	N221S	221	ORF 1a	3484	10715	N	S	46	1.3130472141012726	376
N:S:37:P	N	Nucleocapsid phosphoprotein	S37P	37			28382	S	P	73	0.5564160035374529	375
N:S:416:L	N	Nucleocapsid phosphoprotein	S416L	416			29519	S	L	144	3.0404515387240023	375
NSP15:M:218:T	nsp15	EndoRNAse	M218T	218	ORF 1ab	6670	20272	M	T	81	1.8553256449702145	375
NSP3:S:1699:F	nsp3	ADRP, Papain-like proteinase, transmembrane domain 1	S1699F	1699	ORF 1a	2517	7814	S	F	155	3.447399039542067	375
NSP10:L:138:F	nsp10		L138F	138	ORF 1a	4391	13436	L	F	22	0.6259759618337314	374
NSP3:A:146:V	nsp3	ADRP, Papain-like proteinase, transmembrane domain 1	A146V	146	ORF 1a	964	3155	A	V	64	1.847329414521172	374
NSP3:I:414:V	nsp3	ADRP, Papain-like proteinase, transmembrane domain 1	I414V	414	ORF 1a	1232	3959	I	V	30	0.8491514617150016	374
S:P:631:S	S	Surface glycoprotein	P631S	631			23453	P	S	73	0.5564160035374529	374
N:A:35:S	N	Nucleocapsid phosphoprotein	A35S	35			28376	A	S	99	0.5107016875310603	373
N:L:219:F	N	Nucleocapsid phosphoprotein	L219F	219			28928	L	F	22	0.6259759618337314	373
NSP2:T:34:A	nsp2		T34A	34	ORF 1a	214	905	T	A	58	0.9021839838528766	373
NSP3:S:1396:A	nsp3	ADRP, Papain-like proteinase, transmembrane domain 1	S1396A	1396	ORF 1a	2214	6905	S	A	99	0.5107016875310603	373
ORF_3a:G:188:C	ORF 3a		G188C	188			25954	G	C	158	2.2172032627151887	373
NSP4:A:146:V	nsp4	Transmembrane domain 2	A146V	146	ORF 1a	2909	8990	A	V	64	1.847329414521172	372
ORF_8:R:115:L	ORF 8		R115L	115			28236	R	L	102	2.6230759164978448	371
NSP6:D:159:N	nsp6	Putative transmembrane domain	D159N	159	ORF 1a	3728	11447	D	N	23	0.6515287120397918	370
ORF_8:P:38:L	ORF 8		P38L	38			28005	P	L	98	2.6962818635359933	370
NSP15:A:92:V	nsp15	EndoRNAse	A92V	92	ORF 1ab	6544	19894	A	V	64	1.847329414521172	369
NSP3:T:1797:I	nsp3	ADRP, Papain-like proteinase, transmembrane domain 1	T1797I	1797	ORF 1a	2615	8108	T	I	89	2.143694221057671	369
N:D:348:H	N	Nucleocapsid phosphoprotein	D348H	348			29315	D	H	81	1.7153540746282345	368
NSP1:L:4:F	nsp1	Leader protein	L4F	4	ORF 1a	4	275	L	F	22	0.6259759618337314	368
NSP12:V:257:F	nsp12	RNA-dependent RNA polymerase	V257F	257	ORF 1ab	4649	14209	V	F	50	1.4322877272611014	367
NSP3:G:337:C	nsp3	ADRP, Papain-like proteinase, transmembrane domain 1	G337C	337	ORF 1a	1155	3728	G	C	158	2.2172032627151887	367
S:V:1040:F	S	Surface glycoprotein	V1040F	1040			24680	V	F	50	1.4322877272611014	367
NSP12:R:173:C	nsp12	RNA-dependent RNA polymerase	R173C	173	ORF 1ab	4565	13957	R	C	180	3.0647823950803734	366
NSP13:H:464:Y	nsp13	Zinc-binding domain, NTPase/helicase domain	H464Y	464	ORF 1ab	5788	17626	H	Y	83	2.2674887607305707	366
NSP16:A:116:S	nsp16	2'-O-ribose methyltransferase	A116S	116	ORF 1ab	6914	21004	A	S	99	0.5107016875310603	366
ORF_7a:Q:94:L	ORF 7a		Q94L	94			27673	Q	L	112	2.703476672168515	366
N:T:265:I	N	Nucleocapsid phosphoprotein	T265I	265			29066	T	I	89	2.143694221057671	365
NSP2:P:589:S	nsp2		P589S	589	ORF 1a	769	2570	P	S	73	0.5564160035374529	365
NSP6:M:192:V	nsp6	Putative transmembrane domain	M192V	192	ORF 1a	3761	11546	M	V	22	0.6173356298910421	365
NSP9:D:47:N	nsp9	ssRNA-binding protein	D47N	47	ORF 1a	4187	12824	D	N	23	0.6515287120397918	365
ORF_7b:M:1:I	ORF 7b		M1I	1			27756	M	I	10	0.2900379922702617	365
S:G:252:V	S	Surface glycoprotein	G252V	252			22316	G	V	109	2.7580349580646812	365
NSP13:P:504:H	nsp13	Zinc-binding domain, NTPase/helicase domain	P504H	504	ORF 1ab	5828	17746	P	H	76	2.154892056346583	364
ORF_8:S:69:P	ORF 8		S69P	69			28098	S	P	73	0.5564160035374529	364
S:R:346:K	S	Surface glycoprotein	R346K	346			22598	R	K	26	0.3982749033932912	364
NSP14:V:182:I	nsp14	Exonuclease	V182I	182	ORF 1ab	6107	18583	V	I	30	0.8491514617150016	363
NSP3:T:1180:I	nsp3	ADRP, Papain-like proteinase, transmembrane domain 1	T1180I	1180	ORF 1a	1998	6257	T	I	89	2.143694221057671	363
ORF_3a:D:142:H	ORF 3a		D142H	142			25816	D	H	81	1.7153540746282345	363
NSP12:T:908:I	nsp12	RNA-dependent RNA polymerase	T908I	908	ORF 1ab	5300	16162	T	I	89	2.143694221057671	362
NSP4:Y:441:H	nsp4	Transmembrane domain 2	Y441H	441	ORF 1a	3204	9875	Y	H	83	2.2674887607305707	362
NSP7:L:56:F	nsp7		L56F	56	ORF 1a	3915	12008	L	F	22	0.6259759618337314	362
ORF_3a:V:256:F	ORF 3a		V256F	256			26158	V	F	50	1.4322877272611014	362
NSP4:L:111:K	nsp4	Transmembrane domain 2	L111K	111	ORF 1a	2874	8885	L	K	106	2.9756375073333805	361
S:P:479:S	S	Surface glycoprotein	P479S	479			22997	P	S	73	0.5564160035374529	361
S:D:1259:H	S	Surface glycoprotein	D1259H	1259			25337	D	H	81	1.7153540746282345	361
N:A:251:V	N	Nucleocapsid phosphoprotein	A251V	251			29024	A	V	64	1.847329414521172	360
NSP3:I:458:T	nsp3	ADRP, Papain-like proteinase, transmembrane domain 1	I458T	458	ORF 1a	1276	4091	I	T	89	2.143694221057671	359
NSP15:S:312:F	nsp15	EndoRNAse	S312F	312	ORF 1ab	6764	20554	S	F	155	3.447399039542067	358
ORF_3a:G:254:R	ORF 3a		G254R	254			26152	G	R	125	3.584766932145264	358
NSP12:T:394:M	nsp12	RNA-dependent RNA polymerase	T394M	394	ORF 1ab	4786	14620	T	M	81	1.8553256449702145	356
NSP3:M:1547:I	nsp3	ADRP, Papain-like proteinase, transmembrane domain 1	M1547I	1547	ORF 1a	2365	7358	M	I	10	0.2900379922702617	356
ORF_3a:V:50:I	ORF 3a		V50I	50			25540	V	I	30	0.8491514617150016	356
S:R:102:S	S	Surface glycoprotein	R102S	102			21866	R	S	109	2.7409075071380777	356
S:T:1006:I	S	Surface glycoprotein	T1006I	1006			24578	T	I	89	2.143694221057671	355
S:D:1260:Y	S	Surface glycoprotein	D1260Y	1260			25340	D	Y	160	3.951517253135271	355
NSP12:I:244:T	nsp12	RNA-dependent RNA polymerase	I244T	244	ORF 1ab	4636	14170	I	T	89	2.143694221057671	354
NSP12:P:918:S	nsp12	RNA-dependent RNA polymerase	P918S	918	ORF 1ab	5310	16192	P	S	73	0.5564160035374529	354
ORF_3a:A:103:T	ORF 3a		A103T	103			25699	A	T	58	0.9021839838528766	354
N:G:236:V	N	Nucleocapsid phosphoprotein	G236V	236			28979	G	V	109	2.7580349580646812	353
NSP12:A:716:V	nsp12	RNA-dependent RNA polymerase	A716V	716	ORF 1ab	5108	15586	A	V	64	1.847329414521172	353
NSP2:K:67:M	nsp2		K67M	67	ORF 1a	247	1004	K	M	94	2.6274196368687526	353
NSP2:G:199:E	nsp2		G199E	199	ORF 1a	379	1400	G	E	98	2.7831228164426745	353
ORF_7a:Q:94:*	ORF 7a		Q94*	94			27673	Q	*			353
ORF_8:T:11:K	ORF 8		T11K	11			27924	T	K	78	2.0994805676769532	353
ORF_8:I:39:T	ORF 8		I39T	39			28008	I	T	89	2.143694221057671	353
N:A:211:T	N	Nucleocapsid phosphoprotein	A211T	211			28904	A	T	58	0.9021839838528766	352
NSP2:V:447:I	nsp2		V447I	447	ORF 1a	627	2144	V	I	30	0.8491514617150016	352
NSP3:T:703:I	nsp3	ADRP, Papain-like proteinase, transmembrane domain 1	T703I	703	ORF 1a	1521	4826	T	I	89	2.143694221057671	352
NSP3:A:1769:V	nsp3	ADRP, Papain-like proteinase, transmembrane domain 1	A1769V	1769	ORF 1a	2587	8024	A	V	64	1.847329414521172	352
NSP12:A:382:V	nsp12	RNA-dependent RNA polymerase	A382V	382	ORF 1ab	4774	14584	A	V	64	1.847329414521172	351
NSP3:I:1338:V	nsp3	ADRP, Papain-like proteinase, transmembrane domain 1	I1338V	1338	ORF 1a	2156	6731	I	V	30	0.8491514617150016	351
NSP12:V:588:L	nsp12	RNA-dependent RNA polymerase	V588L	588	ORF 1ab	4980	15202	V	L	32	0.9113906837969203	350
NSP14:A:344:V	nsp14	Exonuclease	A344V	344	ORF 1ab	6269	19069	A	V	64	1.847329414521172	350
NSP14:A:504:S	nsp14	Exonuclease	A504S	504	ORF 1ab	6429	19549	A	S	99	0.5107016875310603	350
NSP2:A:127:V	nsp2		A127V	127	ORF 1a	307	1184	A	V	64	1.847329414521172	350
NSP2:V:157:I	nsp2		V157I	157	ORF 1a	337	1274	V	I	30	0.8491514617150016	350
NSP4:T:173:I	nsp4	Transmembrane domain 2	T173I	173	ORF 1a	2936	9071	T	I	89	2.143694221057671	350
NSP4:S:184:N	nsp4	Transmembrane domain 2	S184N	184	ORF 1a	2947	9104	S	N	46	1.3130472141012726	350
NSP5:T:93:I	nsp5	3C-like proteinase	T93I	93	ORF 1a	3356	10331	T	I	89	2.143694221057671	350
ORF_10:T:12:M	ORF 10		T12M	12			29591	T	M	81	1.8553256449702145	350
S:V:70:I	S	Surface glycoprotein	V70I	70			21770	V	I	30	0.8491514617150016	350
S:S:94:F	S	Surface glycoprotein	S94F	94			21842	S	F	155	3.447399039542067	350
NSP2:L:289:F	nsp2		L289F	289	ORF 1a	469	1670	L	F	22	0.6259759618337314	349
NSP2:R:362:C	nsp2		R362C	362	ORF 1a	542	1889	R	C	180	3.0647823950803734	349
NSP4:K:8:Q	nsp4	Transmembrane domain 2	K8Q	8	ORF 1a	2771	8576	K	Q	53	1.0554475691875203	349
NSP6:T:96:I	nsp6	Putative transmembrane domain	T96I	96	ORF 1a	3665	11258	T	I	89	2.143694221057671	349
NSP2:I:273:T	nsp2		I273T	273	ORF 1a	453	1622	I	T	89	2.143694221057671	348
NSP3:A:1120:S	nsp3	ADRP, Papain-like proteinase, transmembrane domain 1	A1120S	1120	ORF 1a	1938	6077	A	S	99	0.5107016875310603	348
NSP3:A:1819:V	nsp3	ADRP, Papain-like proteinase, transmembrane domain 1	A1819V	1819	ORF 1a	2637	8174	A	V	64	1.847329414521172	348
NSP7:A:65:V	nsp7		A65V	65	ORF 1a	3924	12035	A	V	64	1.847329414521172	348
NSP8:A:45:V	nsp8	Putative primase	A45V	45	ORF 1a	3987	12224	A	V	64	1.847329414521172	348
ORF_7a:V:29:L	ORF 7a		V29L	29			27478	V	L	32	0.9113906837969203	348
NSP14:S:374:A	nsp14	Exonuclease	S374A	374	ORF 1ab	6299	19159	S	A	99	0.5107016875310603	347
ORF_7b:W:29:C	ORF 7b		W29C	29			27840	W	C	214	3.3426337619029294	347
S:D:936:H	S	Surface glycoprotein	D936H	936			24368	D	H	81	1.7153540746282345	347
NSP14:C:208:S	nsp14	Exonuclease	C208S	208	ORF 1ab	6133	18661	C	S	112	1.8406989880227782	346
ORF_3a:R:134:H	ORF 3a		R134H	134			25792	R	H	29	0.8150994217108231	346
ORF_7b:A:43:V	ORF 7b		A43V	43			27882	A	V	64	1.847329414521172	346
S:S:477:I	S	Surface glycoprotein	S477I	477			22991	S	I	142	2.951162964200133	346
NSP3:G:301:S	nsp3	ADRP, Papain-like proteinase, transmembrane domain 1	G301S	301	ORF 1a	1119	3620	G	S	55	0.8479269350772444	345
NSP3:V:575:L	nsp3	ADRP, Papain-like proteinase, transmembrane domain 1	V575L	575	ORF 1a	1393	4442	V	L	32	0.9113906837969203	345
NSP5:G:278:R	nsp5	3C-like proteinase	G278R	278	ORF 1a	3541	10886	G	R	125	3.584766932145264	345
M:V:10:A	M	Membrane glycoprotein	V10A	10			26550	V	A	64	1.847329414521172	344
NSP13:S:264:N	nsp13	Zinc-binding domain, NTPase/helicase domain	S264N	264	ORF 1ab	5588	17026	S	N	46	1.3130472141012726	344
ORF_3a:Y:264:H	ORF 3a		Y264H	264			26182	Y	H	83	2.2674887607305707	344
NSP14:I:166:V	nsp14	Exonuclease	I166V	166	ORF 1ab	6091	18535	I	V	30	0.8491514617150016	343
NSP2:Y:316:C	nsp2		Y316C	316	ORF 1a	496	1751	Y	C	194	2.376405280106065	343
NSP2:G:465:S	nsp2		G465S	465	ORF 1a	645	2198	G	S	55	0.8479269350772444	343
ORF_3a:Q:38:L	ORF 3a		Q38L	38			25504	Q	L	112	2.703476672168515	342
S:T:676:I	S	Surface glycoprotein	T676I	676			23588	T	I	89	2.143694221057671	342
M:V:60:L	M	Membrane glycoprotein	V60L	60			26700	V	L	32	0.9113906837969203	341
NSP15:T:166:I	nsp15	EndoRNAse	T166I	166	ORF 1ab	6618	20116	T	I	89	2.143694221057671	341
NSP2:K:112:N	nsp2		K112N	112	ORF 1a	292	1139	K	N	94	1.8362786676180092	341
NSP2:A:555:V	nsp2		A555V	555	ORF 1a	735	2468	A	V	64	1.847329414521172	341
NSP3:Q:203:R	nsp3	ADRP, Papain-like proteinase, transmembrane domain 1	Q203R	203	ORF 1a	1021	3326	Q	R	43	1.1334798453192791	341
S:G:932:S	S	Surface glycoprotein	G932S	932			24356	G	S	55	0.8479269350772444	341
N:S:2:F	N	Nucleocapsid phosphoprotein	S2F	2			28277	S	F	155	3.447399039542067	340
NSP3:T:423:I	nsp3	ADRP, Papain-like proteinase, transmembrane domain 1	T423I	423	ORF 1a	1241	3986	T	I	89	2.143694221057671	340
NSP3:V:1253:F	nsp3	ADRP, Papain-like proteinase, transmembrane domain 1	V1253F	1253	ORF 1a	2071	6476	V	F	50	1.4322877272611014	340
S:G:257:D	S	Surface glycoprotein	G257D	257			22331	G	D	94	2.373748911504371	340
N:S:197:T	N	Nucleocapsid phosphoprotein	S197T	197			28862	S	T	58	0.8875431743515021	339
NSP3:A:690:V	nsp3	ADRP, Papain-like proteinase, transmembrane domain 1	A690V	690	ORF 1a	1508	4787	A	V	64	1.847329414521172	339
NSP3:A:1941:V	nsp3	ADRP, Papain-like proteinase, transmembrane domain 1	A1941V	1941	ORF 1a	2759	8540	A	V	64	1.847329414521172	339
NSP1:F:143:L	nsp1	Leader protein	F143L	143	ORF 1a	143	692	F	L	22	0.6259759618337314	338
NSP1:T:170:I	nsp1	Leader protein	T170I	170	ORF 1a	170	773	T	I	89	2.143694221057671	338
NSP16:G:213:C	nsp16	2'-O-ribose methyltransferase	G213C	213	ORF 1ab	7011	21295	G	C	158	2.2172032627151887	338
NSP2:S:99:F	nsp2		S99F	99	ORF 1a	279	1100	S	F	155	3.447399039542067	338
NSP3:S:697:F	nsp3	ADRP, Papain-like proteinase, transmembrane domain 1	S697F	697	ORF 1a	1515	4808	S	F	155	3.447399039542067	338
ORF_3a:T:217:I	ORF 3a		T217I	217			26041	T	I	89	2.143694221057671	338
ORF_7a:K:117:I	ORF 7a		K117I	117			27742	K	I	102	2.837026913953594	338
N:P:326:L	N	Nucleocapsid phosphoprotein	P326L	326			29249	P	L	98	2.6962818635359933	337
N:Q:380:L	N	Nucleocapsid phosphoprotein	Q380L	380			29411	Q	L	112	2.703476672168515	337
ORF_3a:D:210:Y	ORF 3a		D210Y	210			26020	D	Y	160	3.951517253135271	337
ORF_6:K:42:N	ORF 6		K42N	42			27325	K	N	94	1.8362786676180092	337
S:M:740:V	S	Surface glycoprotein	M740V	740			23780	M	V	22	0.6173356298910421	337
NSP3:D:112:Y	nsp3	ADRP, Papain-like proteinase, transmembrane domain 1	D112Y	112	ORF 1a	930	3053	D	Y	160	3.951517253135271	336
NSP3:V:202:F	nsp3	ADRP, Papain-like proteinase, transmembrane domain 1	V202F	202	ORF 1a	1020	3323	V	F	50	1.4322877272611014	336
NSP3:T:1056:I	nsp3	ADRP, Papain-like proteinase, transmembrane domain 1	T1056I	1056	ORF 1a	1874	5885	T	I	89	2.143694221057671	336
NSP6:V:24:I	nsp6	Putative transmembrane domain	V24I	24	ORF 1a	3593	11042	V	I	30	0.8491514617150016	336
NSP12:M:196:I	nsp12	RNA-dependent RNA polymerase	M196I	196	ORF 1ab	4588	14026	M	I	10	0.2900379922702617	335
NSP12:A:771:V	nsp12	RNA-dependent RNA polymerase	A771V	771	ORF 1ab	5163	15751	A	V	64	1.847329414521172	335
NSP15:A:80:V	nsp15	EndoRNAse	A80V	80	ORF 1ab	6532	19858	A	V	64	1.847329414521172	335
NSP2:E:453:D	nsp2		E453D	453	ORF 1a	633	2162	E	D	45	0.9031410249655084	335
NSP3:V:1069:I	nsp3	ADRP, Papain-like proteinase, transmembrane domain 1	V1069I	1069	ORF 1a	1887	5924	V	I	30	0.8491514617150016	335
S:E:309:Q	S	Surface glycoprotein	E309Q	309			22487	E	Q	29	0.8363616795657459	335
M:V:66:L	M	Membrane glycoprotein	V66L	66			26718	V	L	32	0.9113906837969203	334
NSP12:L:261:C	nsp12	RNA-dependent RNA polymerase	L261C	261	ORF 1ab	4653	14221	L	C	197	1.651151437089198	334
NSP12:A:379:V	nsp12	RNA-dependent RNA polymerase	A379V	379	ORF 1ab	4771	14575	A	V	64	1.847329414521172	334
NSP3:S:1039:L	nsp3	ADRP, Papain-like proteinase, transmembrane domain 1	S1039L	1039	ORF 1a	1857	5834	S	L	144	3.0404515387240023	334
NSP12:P:323:H	nsp12	RNA-dependent RNA polymerase	P323H	323	ORF 1ab	4715	14407	P	H	76	2.154892056346583	333
NSP12:V:848:L	nsp12	RNA-dependent RNA polymerase	V848L	848	ORF 1ab	5240	15982	V	L	32	0.9113906837969203	333
NSP13:A:4:V	nsp13	Zinc-binding domain, NTPase/helicase domain	A4V	4	ORF 1ab	5328	16246	A	V	64	1.847329414521172	333
NSP16:V:167:M	nsp16	2'-O-ribose methyltransferase	V167M	167	ORF 1ab	6965	21157	V	M	22	0.6173356298910421	333
S:Q:14:H	S	Surface glycoprotein	Q14H	14			21602	Q	H	24	0.32304219411608814	333
M:I:201:V	M	Membrane glycoprotein	I201V	201			27123	I	V	30	0.8491514617150016	332
NSP2:P:446:L	nsp2		P446L	446	ORF 1a	626	2141	P	L	98	2.6962818635359933	332
NSP3:S:702:F	nsp3	ADRP, Papain-like proteinase, transmembrane domain 1	S702F	702	ORF 1a	1520	4823	S	F	155	3.447399039542067	332
NSP4:L:360:F	nsp4	Transmembrane domain 2	L360F	360	ORF 1a	3123	9632	L	F	22	0.6259759618337314	332
N:Q:409:L	N	Nucleocapsid phosphoprotein	Q409L	409			29498	Q	L	112	2.703476672168515	331
NSP1:D:33:N	nsp1	Leader protein	D33N	33	ORF 1a	33	362	D	N	23	0.6515287120397918	331
NSP12:M:110:V	nsp12	RNA-dependent RNA polymerase	M110V	110	ORF 1ab	4502	13768	M	V	22	0.6173356298910421	331
NSP15:T:83:I	nsp15	EndoRNAse	T83I	83	ORF 1ab	6535	19867	T	I	89	2.143694221057671	331
NSP15:P:270:S	nsp15	EndoRNAse	P270S	270	ORF 1ab	6722	20428	P	S	73	0.5564160035374529	331
NSP16:L:14:H	nsp16	2'-O-ribose methyltransferase	L14H	14	ORF 1ab	6812	20698	L	H	99	2.5863765667097054	331
NSP5:T:24:A	nsp5	3C-like proteinase	T24A	24	ORF 1a	3287	10124	T	A	58	0.9021839838528766	331
ORF_10:P:10:L	ORF 10		P10L	10			29585	P	L	98	2.6962818635359933	331
ORF_3a:G:251:D	ORF 3a		G251D	251			26143	G	D	94	2.373748911504371	331
NSP2:P:181:T	nsp2		P181T	181	ORF 1a	361	1346	P	T	38	0.873755109177339	330
NSP4:S:395:G	nsp4	Transmembrane domain 2	S395G	395	ORF 1a	3158	9737	S	G	55	0.8479269350772444	330
NSP10:R:134:S	nsp10		R134S	134	ORF 1a	4387	13424	R	S	109	2.7409075071380777	329
NSP5:P:184:L	nsp5	3C-like proteinase	P184L	184	ORF 1a	3447	10604	P	L	98	2.6962818635359933	329
ORF_8:W:45:S	ORF 8		W45S	45			28026	W	S	177	4.380500525642724	329
S:D:178:N	S	Surface glycoprotein	D178N	178			22094	D	N	23	0.6515287120397918	329
S:A:647:S	S	Surface glycoprotein	A647S	647			23501	A	S	99	0.5107016875310603	329
S:T:719:I	S	Surface glycoprotein	T719I	719			23717	T	I	89	2.143694221057671	329
NSP1:H:110:R	nsp1	Leader protein	H110R	110	ORF 1a	110	593	H	R	29	0.8150994217108231	328
NSP2:R:246:C	nsp2		R246C	246	ORF 1a	426	1541	R	C	180	3.0647823950803734	328
NSP12:M:124:I	nsp12	RNA-dependent RNA polymerase	M124I	124	ORF 1ab	4516	13810	M	I	10	0.2900379922702617	327
NSP12:P:227:S	nsp12	RNA-dependent RNA polymerase	P227S	227	ORF 1ab	4619	14119	P	S	73	0.5564160035374529	327
NSP14:P:297:L	nsp14	Exonuclease	P297L	297	ORF 1ab	6222	18928	P	L	98	2.6962818635359933	327
NSP3:L:431:F	nsp3	ADRP, Papain-like proteinase, transmembrane domain 1	L431F	431	ORF 1a	1249	4010	L	F	22	0.6259759618337314	327
NSP12:T:226:M	nsp12	RNA-dependent RNA polymerase	T226M	226	ORF 1ab	4618	14116	T	M	81	1.8553256449702145	326
NSP3:T:1590:I	nsp3	ADRP, Papain-like proteinase, transmembrane domain 1	T1590I	1590	ORF 1a	2408	7487	T	I	89	2.143694221057671	326
ORF_3a:W:128:C	ORF 3a		W128C	128			25774	W	C	214	3.3426337619029294	326
ORF_7a:C:23:F	ORF 7a		C23F	23			27460	C	F	204	2.2422122336883987	326
NSP16:D:179:Y	nsp16	2'-O-ribose methyltransferase	D179Y	179	ORF 1ab	6977	21193	D	Y	160	3.951517253135271	325
NSP5:L:220:F	nsp5	3C-like proteinase	L220F	220	ORF 1a	3483	10712	L	F	22	0.6259759618337314	325
S:L:141:F	S	Surface glycoprotein	L141F	141			21983	L	F	22	0.6259759618337314	325
N:R:14:L	N	Nucleocapsid phosphoprotein	R14L	14			28313	R	L	102	2.6230759164978448	324
N:N:196:S	N	Nucleocapsid phosphoprotein	N196S	196			28859	N	S	46	1.3130472141012726	324
NSP12:D:63:Y	nsp12	RNA-dependent RNA polymerase	D63Y	63	ORF 1ab	4455	13627	D	Y	160	3.951517253135271	324
NSP14:Q:354:H	nsp14	Exonuclease	Q354H	354	ORF 1ab	6279	19099	Q	H	24	0.32304219411608814	324
NSP2:E:309:K	nsp2		E309K	309	ORF 1a	489	1730	E	K	57	1.1443659173772327	324
NSP3:V:929:I	nsp3	ADRP, Papain-like proteinase, transmembrane domain 1	V929I	929	ORF 1a	1747	5504	V	I	30	0.8491514617150016	324
S:Q:218:H	S	Surface glycoprotein	Q218H	218			22214	Q	H	24	0.32304219411608814	324
NSP12:D:736:G	nsp12	RNA-dependent RNA polymerase	D736G	736	ORF 1ab	5128	15646	D	G	94	2.373748911504371	323
NSP3:P:723:S	nsp3	ADRP, Papain-like proteinase, transmembrane domain 1	P723S	723	ORF 1a	1541	4886	P	S	73	0.5564160035374529	323
ORF_7a:Q:90:*	ORF 7a		Q90*	90			27661	Q	*			323
N:R:185:C	N	Nucleocapsid phosphoprotein	R185C	185			28826	R	C	180	3.0647823950803734	322
NSP3:V:207:L	nsp3	ADRP, Papain-like proteinase, transmembrane domain 1	V207L	207	ORF 1a	1025	3338	V	L	32	0.9113906837969203	322
NSP3:V:473:I	nsp3	ADRP, Papain-like proteinase, transmembrane domain 1	V473I	473	ORF 1a	1291	4136	V	I	30	0.8491514617150016	322
ORF_3a:G:254:V	ORF 3a		G254V	254			26152	G	V	109	2.7580349580646812	322
NSP1:E:102:K	nsp1	Leader protein	E102K	102	ORF 1a	102	569	E	K	57	1.1443659173772327	321
NSP12:A:95:S	nsp12	RNA-dependent RNA polymerase	A95S	95	ORF 1ab	4487	13723	A	S	99	0.5107016875310603	321
NSP13:V:272:I	nsp13	Zinc-binding domain, NTPase/helicase domain	V272I	272	ORF 1ab	5596	17050	V	I	30	0.8491514617150016	321
NSP3:N:1329:S	nsp3	ADRP, Papain-like proteinase, transmembrane domain 1	N1329S	1329	ORF 1a	2147	6704	N	S	46	1.3130472141012726	321
NSP6:M:47:I	nsp6	Putative transmembrane domain	M47I	47	ORF 1a	3616	11111	M	I	10	0.2900379922702617	321
NSP6:T:77:A	nsp6	Putative transmembrane domain	T77A	77	ORF 1a	3646	11201	T	A	58	0.9021839838528766	321
S:T:76:N	S	Surface glycoprotein	T76N	76			21788	T	N	65	1.3981379672196967	321
S:V:687:L	S	Surface glycoprotein	V687L	687			23621	V	L	32	0.9113906837969203	321
S:S:884:F	S	Surface glycoprotein	S884F	884			24212	S	F	155	3.447399039542067	321
N:D:343:H	N	Nucleocapsid phosphoprotein	D343H	343			29300	D	H	81	1.7153540746282345	320
NSP2:A:375:V	nsp2		A375V	375	ORF 1a	555	1928	A	V	64	1.847329414521172	320
NSP3:D:729:Y	nsp3	ADRP, Papain-like proteinase, transmembrane domain 1	D729Y	729	ORF 1a	1547	4904	D	Y	160	3.951517253135271	320
NSP3:L:1137:F	nsp3	ADRP, Papain-like proteinase, transmembrane domain 1	L1137F	1137	ORF 1a	1955	6128	L	F	22	0.6259759618337314	320
NSP3:S:1455:F	nsp3	ADRP, Papain-like proteinase, transmembrane domain 1	S1455F	1455	ORF 1a	2273	7082	S	F	155	3.447399039542067	320
NSP6:I:7:T	nsp6	Putative transmembrane domain	I7T	7	ORF 1a	3576	10991	I	T	89	2.143694221057671	320
NSP14:P:203:S	nsp14	Exonuclease	P203S	203	ORF 1ab	6128	18646	P	S	73	0.5564160035374529	319
NSP3:E:545:G	nsp3	ADRP, Papain-like proteinase, transmembrane domain 1	E545G	545	ORF 1a	1363	4352	E	G	98	2.7831228164426745	319
NSP2:I:491:V	nsp2		I491V	491	ORF 1a	671	2276	I	V	30	0.8491514617150016	318
NSP3:V:1522:L	nsp3	ADRP, Papain-like proteinase, transmembrane domain 1	V1522L	1522	ORF 1a	2340	7283	V	L	32	0.9113906837969203	318
NSP4:A:87:V	nsp4	Transmembrane domain 2	A87V	87	ORF 1a	2850	8813	A	V	64	1.847329414521172	318
NSP7:A:42:V	nsp7		A42V	42	ORF 1a	3901	11966	A	V	64	1.847329414521172	318
NSP7:A:80:V	nsp7		A80V	80	ORF 1a	3939	12080	A	V	64	1.847329414521172	318
ORF_3a:S:177:I	ORF 3a		S177I	177			25921	S	I	142	2.951162964200133	318
N:S:190:R	N	Nucleocapsid phosphoprotein	S190R	190			28841	S	R	109	2.7409075071380777	317
NSP12:D:893:Y	nsp12	RNA-dependent RNA polymerase	D893Y	893	ORF 1ab	5285	16117	D	Y	160	3.951517253135271	317
NSP3:F:123:L	nsp3	ADRP, Papain-like proteinase, transmembrane domain 1	F123L	123	ORF 1a	941	3086	F	L	22	0.6259759618337314	317
ORF_8:S:69:L	ORF 8		S69L	69			28098	S	L	144	3.0404515387240023	317
NSP12:G:671:S	nsp12	RNA-dependent RNA polymerase	G671S	671	ORF 1ab	5063	15451	G	S	55	0.8479269350772444	316
NSP13:A:505:S	nsp13	Zinc-binding domain, NTPase/helicase domain	A505S	505	ORF 1ab	5829	17749	A	S	99	0.5107016875310603	316
NSP5:R:279:C	nsp5	3C-like proteinase	R279C	279	ORF 1a	3542	10889	R	C	180	3.0647823950803734	316
ORF_3a:F:207:L	ORF 3a		F207L	207			26011	F	L	22	0.6259759618337314	316
M:L:29:F	M	Membrane glycoprotein	L29F	29			26607	L	F	22	0.6259759618337314	315
N:A:155:V	N	Nucleocapsid phosphoprotein	A155V	155			28736	A	V	64	1.847329414521172	315
NSP15:M:209:I	nsp15	EndoRNAse	M209I	209	ORF 1ab	6661	20245	M	I	10	0.2900379922702617	315
NSP1:G:150:V	nsp1	Leader protein	G150V	150	ORF 1a	150	713	G	V	109	2.7580349580646812	314
NSP2:D:449:G	nsp2		D449G	449	ORF 1a	629	2150	D	G	94	2.373748911504371	314
NSP8:K:36:Q	nsp8	Putative primase	K36Q	36	ORF 1a	3978	12197	K	Q	53	1.0554475691875203	314
S:R:190:M	S	Surface glycoprotein	R190M	190			22130	R	M	92	2.2924081997745525	314
N:P:279:S	N	Nucleocapsid phosphoprotein	P279S	279			29108	P	S	73	0.5564160035374529	313
N:T:296:I	N	Nucleocapsid phosphoprotein	T296I	296			29159	T	I	89	2.143694221057671	313
NSP1:G:98:V	nsp1	Leader protein	G98V	98	ORF 1a	98	557	G	V	109	2.7580349580646812	313
NSP3:T:1250:I	nsp3	ADRP, Papain-like proteinase, transmembrane domain 1	T1250I	1250	ORF 1a	2068	6467	T	I	89	2.143694221057671	313
ORF_8:F:108:S	ORF 8		F108S	108			28215	F	S	155	3.447399039542067	313
NSP12:T:643:I	nsp12	RNA-dependent RNA polymerase	T643I	643	ORF 1ab	5035	15367	T	I	89	2.143694221057671	312
NSP16:T:120:I	nsp16	2'-O-ribose methyltransferase	T120I	120	ORF 1ab	6918	21016	T	I	89	2.143694221057671	312
NSP2:A:621:V	nsp2		A621V	621	ORF 1a	801	2666	A	V	64	1.847329414521172	312
[truncated: 44,252 more rows]
