# Supplementary material for: The impact of viral mutations on recognition by SARS-CoV-2 specific T cells
Source: iScience. 2021 Oct 28;24(11):103353. doi: 10.1016/j.isci.2021.103353 (PMC8552693; doi:10.1016/j.isci.2021.103353)
Supplement: Data S1. Mutation_identification — R Code and input data used for identifying mutations within T cell epitopes [file mmc5.zip › Mutation_identification/input_data/Tcell_confirmed_epitopes_20210201.txt]

epitope	orf	position	Peptide.name	HLA.restriction	CD4.or.CD8	Epitope.seen.within.multiple.donors.in.a.paper..TRUE.FALSE.UNKNOWN.	Epitope.described.in.multiple.papers..TRUE.FALSE.	Reference	Notes
AADLDDFSKQLQQSM	n	397-411		HLA-DRB1*15:01	CD4	FALSE	FALSE	Nelde et al.,
AEIRASANLAATK	s	1016-1028			CD8	TRUE	FALSE	Snyder et al.,
AELAKNVSLDNVL	orf1a	2618-2630			CD8	FALSE	FALSE	Snyder et al.,
AFFGMSRIGMEVTPSGTW	n	313-330	NP-46		-	FALSE	FALSE	Peng et al.
AGFSLWVYK	orf1b	2028-2036		A*1101	CD8	UNKOWN	FALSE	Kared et al.,
AIMTRCLAV	orf1b	1798-1806			CD8	FALSE	FALSE	Snyder et al.,
AIVLQLPQGTTLPKG	n	156-170		HLA-DRB1*01:01/HLA-DRB1*03:01	CD4	TRUE	FALSE	Nelde et al.,
ALNTLVKQL	s	958-966	ALN	A*0201	CD8	FALSE	FALSE	Shomuradova et al.	SARS epitope - 100% conservation
ALRKVPTDNYITTY	orf1a	1316-1329			CD8	FALSE	FALSE	Snyder et al.,
ALSKGVHFV	orf3a	72-80		A*0201	CD8	TRUE	TRUE	Sekine et al., Kared et al., Nelde et al., Snyder et al
ALWEIQQVV	orf1a	4094-4102	ALW	A*0201	CD8	TRUE	TRUE	Ferretti et al., Kared et al., Snyder et al.,
APHGVVFL	s	1056-1063		B*0702	CD8	UNKOWN	TRUE	Kared et al., snyder et al.,
APHGVVFLHVTYV	s	1056-1068			CD8	TRUE	FALSE	Snyder et al.,
APKEIIFLEGETL	orf1a	735-747			CD8	FALSE	FALSE	Snyder et al.,
AQALNTLVKQL	s	956-966			CD8	FALSE	FALSE	Snyder et al.,
AQFAPSASAF	n	305-314	B*15/N305-314	B*1501	CD8	TRUE	FALSE	Schulien et al.,
AQFAPSASAFFGMSR	n	305-319			CD8	FALSE	FALSE	Snyder et al.,
ASAFFGMSR	n	311-319	ASA	A*1101	CD8	TRUE	FALSE	Ferretti et al.
ASAFFGMSRIGMEVT	n	311-325		HLA-DRB1*01:01/HLA-DRB1*04:01/HLA-DRB1*07:01/HLA-DRB1*11:01	CD4	TRUE	FALSE	Nelde et al.,
ASFNYLKSPNFSK	orf1a	2213-2225			CD8	FALSE	FALSE	Snyder et al.,
ASMPTTIAK	orf1a	2192-2200	A*11/ORF1ab2192-2200	A*1101	CD8	TRUE	TRUE	Schulien et al., Nelde et al.,
ASWFTALTQHGKEDL	n	50-64		HLA-DRB1*04:01/HLA-DRB1*11:01	CD4	TRUE	FALSE	Nelde et al.,
ATEGALNTPK	n	134-143	ATE	A*1101	CD8	TRUE	TRUE	Ferretti et al., Nelde et al.,
ATSRTLSYY	m	171-179	ATS	A*0101	CD8	TRUE	FALSE	Ferretti et al.
ATSRTLSYYK	m	171-180	ATS	A*1101	CD8	TRUE	FALSE	Ferretti et al.
ATVVIGTSK	orf1b	576-584			CD8	FALSE	FALSE	Snyder et al.,
AVFDKNLYDK	orf1a	1176-1185		A*1101	CD8	UNKOWN	FALSE	Kared et al.,
AYILFTRFFYV	orf1a	2330-2340			CD8	TRUE	FALSE	Snyder et al.,
AYKTFPPTEPK	n	359-369			CD8	TRUE	FALSE	Snyder et al.,
AYSNNSIAIPTNFTISV	s	706-722			CD8	TRUE	FALSE	Snyder et al.,
CALDPLSETK	s	291-300			CD8	TRUE	FALSE	Snyder et al.,
CMTSCCSCLK	s	1236-1245			CD8	FALSE	FALSE	Snyder et al.,
CTDDNALAYY	orf1a	4163-4172	CTD / A*01/ORF1ab4163-4172	A*0101	CD8	TRUE	TRUE	Ferretti et al., Schulien et al., Schulien et al., Gangaev et al.,
CTFEYVSQPFLM	s	166-177			CD8	FALSE	FALSE	Snyder et al.,
CTFEYVSQPFLMDLE	s	166-180	S-34		CD4/CD8	TRUE	FALSE	Peng et al.
DDQIGYYRRATRRIR	n	81-95	NP 81 - 95		CD4	FALSE	FALSE	Le Bert at al.
DGVKHVYQLRARSVSPKL	orf7a	69-86	ORF-7a-10		CD4	FALSE	FALSE	Peng et al.
DLKGKYVQI	orf1a	4344-4352		B*0801	CD8	TRUE	FALSE	Nelde et al.,
DLPIGINITRFQTL	s	228-241			CD8	TRUE	FALSE	Snyder et al.,
DQIGYYRRATRRIR	n	82-95	NP-12		-	FALSE	FALSE	Peng et al.
DSFKEELDKY	s	1146-1155			CD8	FALSE	FALSE	Snyder et al.,
DTDFVNEFY	orf1b	729-737	DTD/ A*01/ORF1ab5130-5138	A*0101	CD8	TRUE	TRUE	Ferretti et al., Kared et al., Schulien et al., Gangaev et al.,
DYKHWPQIAQF	n	297-307		A*2402	CD8	TRUE	FALSE	Nelde et al.,
EAFEKMVSL	orf1a	3906-3914		B*0801	CD8	FALSE	FALSE	Nelde et al.,
EEAIRHVRAW	orf1b	1601-1610	B*44/ORF1ab6002-6011	B*4402/03	CD8	FALSE	FALSE	Schulien et al.,
EEIAIILASF	orf1a	471-480	B*44/ORF1ab471-480	B*4402/03	CD8	FALSE	FALSE	Schulien et al.,
EELKKLLEQWNLVIGFLF	m	11-28			CD8	TRUE	FALSE	Snyder et al.,
EFVFKNIDGYFKIYS	s	191-205	S-39		-	FALSE	FALSE	Peng et al.
EILDITPCSF	s	583-592			CD8	FALSE	FALSE	Snyder et al.,
EYVSQPFLM	s	169-177	S-34	Cw*0702	CD8	TRUE	FALSE	Peng et al.
FAFACPDGVKHVYQL	orf7a	63-77			CD8	TRUE	FALSE	Snyder et al.,
FCNDPFLGVYY	s	135-145			CD8	TRUE	FALSE	Snyder et al.,
FGDDTVIEV	orf1a	825-833		A*0201	CD8	TRUE	FALSE	Poran et al.
FHPLADNKFALTCFSTQF	orf7a	46-63	ORF-7a-7		-	FALSE	FALSE	Peng et al.
FIAGLIAIV	s	1220-1228	FIA	A*0201	CD8	TRUE	TRUE	Poran et al./ Shomuradova et al	SARS epitope - 100% conservation
FLAFVVFL	e	20-27		A*0201	CD8	TRUE	FALSE	Poran et al.
FLCLFLLPSLATV	orf1a	3635-3647			CD8	TRUE	FALSE	Snyder et al.,
FLFLTWICL	m	26-34		A*0201	CD8	TRUE	FALSE	Poran et al.
FLHVTYVPA	s	1062-1070		A*0201	CD8	TRUE	FALSE	Chour et al.,
FLLNKEMYL	orf1a	3183-3191	FLL	A*0201	CD8	TRUE	TRUE	Habel et al., Snyder et al.,	SARS epitope - 100% conservation
FLLPSLATV	orf1a	3639-3647	A*02/ORF1ab3639-3647	A*0201	CD8	FALSE	TRUE	Poran et al., Schulien et al.,
FLNGSCGSV	orf1a	3403-3411			cd8	TRUE	FALSE	Snyder et al.,
FLNRFTTTL	orf1a	3482-3490			CD8	TRUE	FALSE	Snyder et al.,
FLPFFSNVTWFHAI	s	55-68			CD8	TRUE	FALSE	Snyder et al.,
FLWLLWPVTLACFVLAAV	m	53-70			CD8	TRUE	FALSE	Snyder et al.,
FMRIFTIGTVTLKQG	orf3a	4-18		HLA-DRB1*01:01/HLA-DRB1*03:01/HLA-DRB1*07:01	CD4	TRUE	FALSE	Nelde et al.,
FNGLTVLPPLLTDEM	s	855 - 869		HLA-DRB1*15:01	CD4	TRUE	FALSE	Nelde et al.,
FPPTSFGPL	orf1b	312-320			CD8	FALSE	FALSE	Snyder et al.,
FPQSAPHGVVF	s	1052-1062			CD8	FALSE	FALSE	Snyder et al.,
FPRGQGVPI	n	66-74	B*07/N66-74	B*07:02	CD8	TRUE	TRUE	Sekine et al., Schulien et al., Nelde et al.,
FSKQLQQSM	n	403-411			CD8	TRUE	FALSE	Snyder et al.,
FTISVTTEIL	s	718-727			CD8	FALSE	FALSE	Snyder et al.,
FTSDYYQLY	orf3a	207-215	ORF-3a-27/ORF-3a-28 / FTS / A*01/ORF3a207-215	A*0101	CD8	TRUE	TRUE	Peng et al., Ferretti et al., Kared et al., Schulien et al.,
FVCNLLLLFVTVYSHLLLV	orf3a	79-97			CD8	TRUE	FALSE	Snyder et al.,
FVDGVPFVV	orf1b	325-333			CD8	TRUE	FALSE	Snyder et al.,
FVFKNIDGY	s	192-200			CD8	FALSE	FALSE	Snyder et al.,
FVKHKHAFL	orf1a	3628-3636		B*0801	CD8	FALSE	FALSE	Nelde et al.,
FVRATATIPI	orf3a	28-37			CD8	TRUE	FALSE	Snyder et al.,
FYVYSRVKNL	e	56-65		A*2402	CD8	TRUE	FALSE	nelde et al.,
FYVYSRVKNLNSSRV	e	56-70		HLA-DRB1*04:01/HLA-DRB1*11:01	CD4	TRUE	FALSE	Nelde et al.,
GAVILRGHLRIAGHHLGR	m	141-158	M-20		CD4	TRUE	FALSE	Peng et al.
GDAALALLLLDRLNQL	n	215-230			CD8	TRUE	FALSE	Snyder et al.,
GDCEEEEFEPSTQYEY	orf1a	934-949			CD8	FALSE	FALSE	Snyder et al.,
GEAANFCAL	orf1a	1705-1713	B*40/ORF1ab1705-1713	B*4001	CD8	TRUE	FALSE	Schulien et al.,
GETLPTEVL	orf1a	744-752	B*40/ORF1ab744-752	B*4001	CD8	FALSE	FALSE	Schulien et al.,
GEVITFDNL	orf1a	1548-1556	B*40/ORF1ab1548-1556	B*4001	CD8	TRUE	FALSE	Schulien et al.,
GGNYNYLYRLFRKSN	s	446-460	S-90		-	FALSE	FALSE	Peng et al.
GINASVVNIQKEIDR	s	1171-1185	S-235		-	FALSE	FALSE	Peng et al.
GLEAPFLYLYALVYFLQSINFVRIIMR	orf3a	100-126			CD8	TRUE	FALSE	Snyder et al.,
GLTVLPPLL	s	857-865		A*0201	CD8	FALSE	FALSE	Poran et al.
GMEVTPSGTWLTY	n	321-333			CD8	FALSE	FALSE	_Snyder et al.,
GMEVTPSGTWLTYTGAIK	n	321-338	NP-47		-	FALSE	FALSE	Peng et al.
GMEVTPSGTWLTYTGAIKLD	n	321-340	NP 321 - 340		CD4/CD8	TRUE	FALSE	Le Bert at al.	Likely reflects 322 - 331 B*4001 optimal epitope in Peng et al. but one donor may have had a CD4 response
GMSRIGMEV	n	316-324	A*02/N316-324	A*0201	CD8	TRUE	FALSE	Schulien et al.,	SARS epitope - 100% conservation
GMSRIGMEVTPSGTW	n	316-330			CD8	TRUE	FALSE	Snyder et al.,
GNYTVSCLPFTI	orf8	77-88			CD8	TRUE	FALSE	Snyder et al.,
GPKKSTNLVKNKCVN	s	526-540	S-106		CD8	FALSE	FALSE	Peng et al.
GTDLEGNFY	orf1a	3437-3445	GTD	A*0101	CD8	TRUE	TRUE	Ferretti et al., Kared et al.,
GTHWFVTQR	s	1099-1107		A*1101	CD8	TRUE	TRUE	Snyder et al., Kared et al.
GTITSGWTF	s	880-888			CD8	FALSE	FALSE	Snyder et al.,
GTWLTYTGAIKLDDK	n	328-342		HLA-DRB1*01:01/HLA-DRB1*07:01/HLA-DRB1*15:01	CD4	TRUE	FALSE	Nelde et al.,
GVAMPNLYK	orf1b	2405-2413			CD8	FALSE	FALSE	Snyder et al.,
GVEHVTFFIYNKIVDEPEEH	orf3a	224-243	ORF-3a-30		-	FALSE	FALSE	Peng et al.
GVSPTKLNDLCFTNV	s	381-395	S-77		CD4	FALSE	FALSE	Peng et al.
GVYFASTEK	s	89-97		A*0301 / A*1101	CD8	UNKOWN	TRUE	Kared et al., snyder et al.,
GYQPYRVVVLSF	s	504-515			CD8	TRUE	FALSE	Snyder et al.,
HLRIAGHHLGR	m	148-158			CD8	TRUE	FALSE	Snyder et al.,
HLVDFQVTI	orf6	3-11		A*0201	CD8	UNKNOWN	FALSE	Sekine et al
HTTDPSFLGRY	orf1a	1636-1646		A*0101	CD8	TRUE	TRUE	Kared et al., Snyder et al.,
HVTYVPAQEKNF	s	1064-1075			CD8	TRUE	FALSE	Snyder et al.,
IEYPIIGDEL	orf1b	1818-1827		B*4001	CD8	TRUE	FALSE	Nelde et al.,
IGAEHVNNSY	s	651-660			CD8	TRUE	FALSE	Snyder et al.,
IGNYKLNTDHSSSSDNIA	m	201-218	M-28		-	FALSE	FALSE	Peng et al.
IGYYRRATRRIRGGD	n	84-98		HLA-DRB1*04:01/HLA-DRB1*11:01	CD4	TRUE	FALSE	Nelde et al.,
ILFTRFFYV	orf1a	2332-2340	A*02/ORF1ab2332-2340	A*0201	CD8	TRUE	FALSE	Schulien et al.,
ILHCANFNV	orf1b	298-306			CD8	FALSE	FALSE	Snyder et al.,
ILLIIMRTFKVSIWNLDYII	orf6	14-33			CD8	TRUE	FALSE	Snyder et al.,
ILPDPSKPSK	s	805-814			CD8	FALSE	FALSE	Snyder et al.,
IMLIIFWFSL	orf7b	23-32			CD8	FALSE	FALSE	Snyder et al.,
INVFAFPFTIYSLLL	orf10	4-18		HLA-DRB1*01:01/HLA-DRB1*04:01	CD4	TRUE	FALSE	Nelde et al.,
IPRRNVATL	orf1b	1515-1523	IPR/ B*07/ORF1ab5916-5924	B*0702	CD8	TRUE	TRUE	Ferretti et al., Kared et al., Schulien et al., Snyder et al.,
IQYIDIGNY	orf8	71-79			CD8	FALSE	FALSE	Snyder et al.,
ITLKKRWQLAL	orf3a	63-73	73		CD8	FALSE	FALSE	Snyder et al.,
ITRFQTLLALHRSYL	s	235-249		HLA-DRB1*01:01	CD4	TRUE	FALSE	Nelde et al.,
IWNLDYIINLIIKNL	orf6	26-40		HLA-DRB1*01:01/HLA-DRB1*07:01/HLA-DRB1*15:01	CD4	TRUE	FALSE	Nelde et al.,
IYSKHTPINL	s	203-212			CD8	TRUE	FALSE	Snyder et al.,
KAYNVTQAF	n	266-274			CD8	TRUE	FALSE	Snyder et al.,
KAYNVTQAFGRRGPE	n	266-280	NP 266 - 280		CD4	FALSE	FALSE	Le Bert at al.
KCYGVSPTK	s	378-386	KCY	A*0301	CD8	TRUE	FALSE	Ferretti et al., Peng (personal comms)
KDGIIWVATEGALNT	n	127-141		HLA-DRB1*01:01/HLA-DRB1*04:01/HLA-DRB1*11:01	CD4	TRUE	FALSE	Nelde et al.,
KFPRGQGVPI	n	65-74			CD8	FALSE	FALSE	Snyder et al.,
KHTPINLVRDLPQGF	s	206-220	S-42		-	FALSE	FALSE	Peng et al.
KIADYNYKL	s	417-425	KIA	A*0201	CD8	TRUE	FALSE	Shomuradova et al.
KIYSKHTPI	s	202-210		A*0201	CD8	FALSE	FALSE	Chour et al.,
KLDDKDPNF	n	338-346		A*0201	CD8	TRUE	FALSE	Poran et al.
KLFAAETLK	orf1b	1054-1062		A*0301	CD8	TRUE	FALSE	Nelde et al.,
KLFDRYFKY	orf1b	272-280		A*0301	CD8	UNKOWN	FALSE	Kared et al.,
KLFIRQEEV	orf7a	85-93			CD8	TRUE	FALSE	Snyder et al.,
KLLEQWNLV	m	15-23		A*0201	CD8	UNKOWN	FALSE	Sekine et al,
KLNDLCFTNV	s	386-395		A*0201	CD8	TRUE	FALSE	Poran et al.
KLNDLCFTNVYADSFVIR	s	386-403			CD8	TRUE	FALSE	Snyder et al.,
KLNVGDYFV	orf1b	1141-1149			CD8	FALSE	FALSE	Snyder et al.,
KLPDDFTGCV	s	424-433	KLP	A*0201	CD8	TRUE	TRUE	Shomuradova et al., Chour et al., Snyder et al.,	SARS epitope - 80% conservation
KLSYGIATV	orf1b	1069-1077			CD8	TRUE	FALSE	Snyder et al.,
KLWAQCVQL	orf1a	3886-3894	KLW	A*0201	CD8	TRUE	TRUE	Ferretti et al., Snyder et al.,
KPRQKRTAT	n	257-265	B*07/N257-265	A*0201 (Sekine) B*0702 (Schulien)	CD8	TRUE	TRUE	Schulien et al.,Sekine et al
KQFDTYNLW	orf1b	2036-2044			CD8	FALSE	FALSE	Snyder et al.,
KQIYKTPPIKDF	s	786-797			CD8	FALSE	FALSE	Snyder et al.,
KQLIKVTLVF	orf1a	2771-2780	B*15/ORF1ab2771-2780	B*1501	CD8	FALSE	FALSE	Schulien et al.,
KSTNLVKNK	s	529-537	S-106	A*3101	CD8	TRUE	FALSE	Peng et al.
KSWMESEFRVY	s	150-160			CD8	TRUE	FALSE	Snyder et al.,
KTFPPTEPK	n	361-369	KTF (NP-51)	A*0301 / A*1101	CD8	TRUE	TRUE	Ferretti et al., Kared et al., Gangaev et al., Peng et al.,	No Response seen by Gangaev et al
KTFPPTEPKK	n	361-370		A*0301	CD8	TRUE	FALSE	Nelde et al.,
KTIQPRVEK	orf1a	282-290	KTI	A*1101/A*0301	CD8	TRUE	TRUE	Ferretti et al., Kared et al.,
LALLLLDRL	n	219-227	A*02/N219-227	A*0201	CD8	TRUE	FALSE	Schulien et al.,	SARS epitope - 100% conservation
LDDFVEIIKSQDLSV	orf1b	2350-2364		HLA-DRB1*11:01	CD4	TRUE	FALSE	Nelde et al.,
LEYHDVRVVL	orf8	109-118		B*4001	CD8	UNKOWN	FALSE	Nelde et al.,
LIDLQELGKYEQYI	s	1197-1210	S-240		-	FALSE	FALSE	Peng et al.
LIRQGTDYKHWPQIA	n	291-305	NP 291 - 305		CD4	FALSE	FALSE	Le Bert at al.
LITGRLQSL	s	996-1004	LIT	A*0201	CD8	FALSE	FALSE	Shomuradova et al.	SARS epitope - 100% conservation
LITGRLQSLQTYV	s	996-1008			CD8	FALSE	FALSE	Snyder et al.,
LITLATCELYHYQECV	orf7a	9-24			CD8	FALSE	FALSE	Snyder et al.,
LITLATCELYHYQECVR	orf7a	9-25	ORF-7a-2		-	TRUE	FALSE	Peng et al.
LLALHRSYL	s	241-249			CD8	FALSE	FALSE	Snyder et al.,
LLESELVIGAVILRGHLR	m	133-150	M-19		-	TRUE	FALSE	Peng et al.
LLFNKVTLA	s	821-829	LLF	A*0201	CD8	TRUE	TRUE	Shomuradova et al., Chour et al.,	SARS epitope - 100% conservation
LLLDDFVEII	orf1b	2348-2357			CD8	TRUE	FALSE	Snyder et al.,
LLLDRLNQL	n	222-230	LLL / A*02/N222-230	A*0201	CD8	TRUE	TRUE	Sekine et al., Ferretti et al, Poran et al, Kared et al., Schulien et al., Nelde et al.,
LLLLDRLNQL	n	221 - 230		A*0201	CD8	TRUE	FALSE	Nelde et al.,
LLLLDRLNQLESKMS	n	221-235		HLA-DRB1*04:01/HLA-DRB1*15:01	CD4	TRUE	FALSE	Nelde et al.,
LLNKHIDAYKTFPPTEPK	n	351 -369	NP-51		-	TRUE	FALSE	Peng et al.	SARS epitope
LLQYGSFCT	s	753-761			CD8	TRUE	FALSE	Snyder et al.,
LLYDANYFL	orf3a	139-147	LLY/ A*02/ORF3a139-147	A*0201	CD8	TRUE	TRUE	Sekine et al., Ferretti et al., Kared et al., Schulien et al.,
LPAADLDDF	n	395-403			CD8	FALSE	FALSE	Snyder et al.,
LQFAYANRNRFLY	m	35-47			CD8	TRUE	FALSE	Snyder et al.,
LQIPFAMQMAY	s	894-904			CD8	TRUE	FALSE	Snyder et al.,
LRIAGHHLGRCDIKDLPK	m	149-166	M-21		-	TRUE	FALSE	Peng et al.
LSPRWYFYYL	n	104-113			CD8	TRUE	FALSE	Snyder et al.,
LSYYKLGASQRVAGD	m	176-190		HLA-DRB1*04:01/HLA-DRB1*07:01	CD4	TRUE	FALSE	Nelde et al.,
LTDEMIAQY	s	865-873	A*01/S865-873	A*0101	CD8	TRUE	TRUE	Kared et al., Schulien et al., Nelde et al.,
LVLSVNPYV	orf1b	964-972			CD8	TRUE	FALSE	Snyder et al.,
LVQMAPISAM	orf1a	2371-2380	B*15/ORF1ab2371-2380	B*1501	CD8	TRUE	FALSE	Schulien et al.,
MDLFMRIFTI	orf3a	1-10			CD8	FALSE	FALSE	Snyder et al.,
MEVTPSGTW	n	322-330	B*44/N322-330	B*4402/03	CD8	TRUE	FALSE	Schulien et al.,
MEVTPSGTWL	n	322-331	NP-46/NP-47/ B*40/N322-331	B*4001	CD8	TRUE	TRUE	Peng et al., Schulien et al., Nelde et al.,	SARS epitope
MGYINVFAFPFTIYSL	orf10	1-16			CD8	TRUE	FALSE	Snyder et al.,
MIELSLIDFYLCFLAFLLFLVLIML	orf7b	1-25			CD8	TRUE	FALSE	Snyder et al.,
MKDLSPRWYFYYL	n	101-113	NP-15		-	FALSE	FALSE	Peng et al.
MKDLSPRWYFYYLGTGPEAG	n	101-120	NP 101 - 120		CD4	TRUE	FALSE	Le Bert at al.	Seen in SARS-CoV-2/SARS unexposed, as well as cross-reactivity between SARS and SARS-CoV-2
MPASWVMRI	orf1a	3655-3663			CD8	FALSE	FALSE	Snyder et al.,
MVMCGGSLYV	orf1b	657-666			CD8	TRUE	FALSE	Snyder et al.,
MVTNNTFTLK	orf1a	807-816	MVT	A*0301	CD8	TRUE	FALSE	Ferretti et al.
NFSQILPDPSKPSKR	s	801-815	S-161		CD4	TRUE	FALSE	Peng et al.
NGVEGFNCY	s	481-489			CD8	FALSE	FALSE	Snyder et al.,
NLIDSYFVV	orf1b	55-63		A*0201	CD8	UNKOWN	FALSE	Kared et al.,
NLLLQYGSFCTQLNR	s	751-765	S-151		CD4	TRUE	FALSE	Peng et al.
NLVRDLPQGFSALEP	s	211-225	S-43		-	FALSE	FALSE	Peng et al.
NPANNAAIVL	n	150-159		HLA-B*07:02	CD8	TRUE	FALSE	Nelde et al.,
NPLLYDANYFLCW	orf3a	137-149			CD8	TRUE	FALSE	Snyder et al.,
NQKLIANQF	s	919-927			CD8	FALSE	FALSE	Snyder et al.,
NRDVDTDFVNEFYAY	orf1b	725-739			CD8	FALSE	FALSE	Snyder et al.,
NRFLYIIKL	m	43-51		C*0702	CD8	TRUE	FALSE	Nelde et al.,
NTCDGTTFTY	orf1a	4082-4091	NTC	A*0101	CD8	TRUE	FALSE	Ferretti et al.
NTNSSPDDQIGYY	n	75-87			CD8	FALSE	FALSE	Snyder et al.,
NYMPYFFTL	orf1a	2167-2175		A*2402	CD8	UNKOWN	FALSE	Kared et al.,
NYNYLYRLF	s	448-456		A*2402	CD8	UNKOWN	TRUE	Kared et al., snyder et al.,
NYNYLYRLFRK	s	448-458			CD8	FALSE	FALSE	Snyder et al.,
NYSGVVTTVMF	orf1a	3743-3753			CD8	TRUE	FALSE	Snyder et al.,
PKEITVATSRTLSYYKL	m	165-181	M-23		-	TRUE	FALSE	Peng et al.
PNFKDQVILLNKHIDAYK	n	344-361	NP-50		CD4	FALSE	FALSE	Peng et al.
PTDNYITTY	orf1a	1321-1329	PTD	A*0101	CD8	TRUE	TRUE	Ferretti et al., Kared et al., Gangaev et al.,
QEEVQELYSPIFLIV	orf7a	90-104		HLA-DRB1*01:01/HLA-DRB1*07:01	CD4	TRUE	FALSE	Nelde et al.,
QEILGTVSW	orf1a	1365-1373	B*44/ORF1ab1365-1373	B*4402/03	CD8	TRUE	FALSE	Schulien et al.,
QELIRQGTDYKHW	n	289-301			CD8	TRUE	FALSE	Snyder et al.,
QEVFAQVKQIYK	s	779-790			CD8	FALSE	FALSE	Snyder et al.,
QEYADVFHLY	orf1b	866-875	B*44/ORF1ab5267-5276	B*4402/03	CD8	FALSE	FALSE	Schulien et al.,
QLIRAAEIRASANLAATK	s	1011 - 1028	S-203/S-204	HLA-DRB1*04:01	CD4	TRUE	FALSE	Peng et al.	SARS epitope
QLMCQPILLL	orf1a	2563-2572			CD8	FALSE	FALSE	Snyder et al.,
QLRARSVSPK	orf7a	76-85		A*0301	CD8	TRUE	FALSE	Nelde et al.,
QPGQTFSVL	orf1a	3370-3378		B*0702	CD8	UNKOWN	FALSE	Kared et al.,
QQQQGQTVTK	n	239-248			CD8	FALSE	FALSE	Snyder et al.,
QRNAPRITF	n	9-17	NP-1/NP-2	B*2705 / C*0702	CD8	TRUE	TRUE	Peng et al., Nelde et al.,
QYIKWPWYI	s	1208-1216	QYI	A*2402	CD8	TRUE	TRUE	Ferretti et al., Kared et al., Gangaev et al., Nelde et al.,
RARSVSPKL	orf7a	78-86		B*0702	CD8	UNKOWN	TRUE	Kared et al., snyder et al.,
RARSVSPKLFIR	orf7a	78-89			CD8	TRUE	FALSE	Snyder et al.,
REGVFVSNGTHW	s	1091-1102			CD8	FALSE	FALSE	Snyder et al.,
RFDNPVLPF	s	78-86		A*2402	CD8	UNKOWN	TRUE	Kared et al., snyder et al.,
RIFTIGTVTLK	orf3a	6-16			CD8	FALSE	FALSE	Snyder et al.,
RILGAGCFV	orf1b	827-835			CD8	FALSE	FALSE	Snyder et al.,
RIRGGDGKMK	n	93-102			CD8	FALSE	FALSE	Snyder et al.,
RISNCVADY	s	357-365			CD8	FALSE	FALSE	Snyder et al.,
RLDKVEAEV	s	983-991		A*0201	CD8	TRUE	FALSE	Chour et al.,
RLFARTRSMW	m	101-110			CD8	FALSE	FALSE	Snyder et al.,
RLFRKSNLK	s	454-462		A*1101	CD8	FALSE	TRUE	Kared et al., snyder et al.,
RLITGRLQSL	s	995-1004		A*0201	CD8	TRUE	FALSE	Chour et al.,
RLNEVAKNL	s	1185-1193	RLN	A*0201	CD8	FALSE	TRUE	Shomuradova et al., Gangaev et al.,	SARS epitope - 100% conservation
RLQSLQTYV	s	1000-1008	RLQ	A*0201	CD8	TRUE	TRUE	Poran et al./ Shomuradova et al	SARS epitope - 100% conservation
RLYYDSMSY	orf1b	504-512			CD8	FALSE	FALSE	Snyder et al.,
RMYIFFASFY	orf1a	2382-2391	A*03/ORF1ab2382-2391	A*0301	CD8	FALSE	FALSE	Schulien et al.,
RNPANNAAIVL	n	149-159			CD8	TRUE	FALSE	Snyder et al.,
RPDTRYVL	orf1a	2949-2956	RPD	B*0702	CD8	TRUE	FALSE	Ferretti et al.
RPDTRYVLM	orf1a	2949-2957		B*0702	CD8	UNKOWN	FALSE	Kared et al.,
RQIAPGQTGKIADYNYKL	s	408-425			CD8	FALSE	FALSE	Snyder et al.,
RQLLFVVEV	orf1b	458-466			CD8	TRUE	FALSE	Snyder et al.,
RRIRGGDGKM	n	92-101	NP13	B*2705	CD8	UNKOWN	FALSE	TBC (Dong group)
RSVASQSIIAYTMSL	s	685-699			CD8	TRUE	FALSE	Snyder et al.,
RTFKVSIWNLDY	orf6	20-31		A*0101	CD8	FALSE	FALSE	Nelde et al.,
RVDFCGKGY	s	1039-1047			CD8	FALSE	FALSE	Snyder et al.,
RVESSSKLWAQCVQL	orf1a	3880-3894	NSP7 21 - 35		CD4	FALSE	FALSE	Le Bert at al.	SARS epitope
RVGARKSAPL	orf8	48-57			CD8	TRUE	FALSE	Snyder et al.,
RWYFYYLGTGPEAGL	n	107-121		HLA-DRB1*04:01	CD4	TRUE	FALSE	Nelde et al.,
SAFAMMFVK	orf1a	3622-3630	A*11/ORF1ab3622-3630	A*1101	CD8	TRUE	TRUE	Kared et al., Schulien et al.,
SASKIITLK	orf3a	58-66		A*0301 / A*1101	CD8	UNKOWN	FALSE	Kared et al.,
SEFSSLPSY	orf1a	3946-3954	B*44/ORF1ab3946-3954	B*4402/03	CD8	TRUE	FALSE	Schulien et al.,
SELVIGAVIL	m	136-145		B*4001	CD8	TRUE	TRUE	Nelde et al., Snyder er al.,
SEPVLKGVKL	s	1261-1270			CD8	FALSE	FALSE	Snyder et al.,
SETKCTLKSFTVEK	s	297-310			CD8	TRUE	FALSE	Snyder et al.,
SEVGPEHSLAEY	orf1a	376-387			CD8	FALSE	FALSE	Snyder et al.,
SEYKGPITDVFYKENSY	orf1a	1857-1873			CD8	TRUE	FALSE	Snyder et al.,
SKWYIRVGARKSAPL	orf8	43-57		HLA-DRB1*01:01/HLA-DRB1*11:01	CD4	TRUE	FALSE	Nelde et al.,
SLVKPSFYV	e	50-58		A*0201	CD8	UNKOWN	FALSE	Sekine et al
SMWSFNPETNIL	m	108-119			CD8	FALSE	FALSE	Snyder et al.,
SNEKQEILGTVSWNL	orf1a	1361-1375			CD8	TRUE	FALSE	Snyder et al.,
SPRRARSVA	s	680-688	B*07/S680-688	B*07:02	CD8	TRUE	TRUE	Sekine et al., schulien et al.,
SPRWYFYYL	n	105-113	NP - 16/ SPR/ B*07/N105-113	B*0702	CD8	TRUE	TRUE	Peng et al., Sekine et al., Ferretti et al., Kared et al., Schulien et al.,
SQASSRSSSR	n	180-189			CD8	FALSE	FALSE	Snyder et al.,
SSNVANYQK	orf1b	1186-1194			CD8	TRUE	FALSE	Snyder et al.,
SSTFNVPMEKLK	orf1a	2599-2610			CD8	FALSE	FALSE	Snyder et al.,
STDTGVEHVTFFIYNK	orf3a	220-235			CD8	TRUE	FALSE	Snyder et al.,
STECSNLLLQYGSFC	s	746-760	S-150		-	FALSE	FALSE	Peng et al.
STFNVPMEK	orf1a	2600-2608	A*11/ORF1ab2600-2608	A*1101	CD8	TRUE	TRUE	Kared et al., Schulien et al.,
STQDLFLPFF	s	50-59			CD8	TRUE	FALSE	Snyder et al.,
SVTTEILPVSMTKTS	s	721-735	S-145		-	FALSE	FALSE	Peng et al.
SWFTALTQHGKEDLK	n	51-65	NP 51 - 65		CD4	FALSE	FALSE	Le Bert at al.
SYFIASFRLFA	m	94-104			CD8	TRUE	FALSE	Snyder et al.,
SYQTQTNSPRRARSVA	s	673-688			CD8	TRUE	FALSE	Snyder et al.,
TDEMIAQYTSALLAG	s	866-880	S-174		CD4	TRUE	FALSE	Peng et al.
TEKSNIIRGW	s	95-104			CD8	TRUE	FALSE	Snyder et al.,
TEVVGDIIL	orf1a	2069-2077	B*40/ORF1ab2069-2077	B*4001	CD8	FALSE	FALSE	Schulien et al.,
TFYLTNDVSFL	orf1a	3113-3123			CD8	FALSE	FALSE	Snyder et al.,
TISLAGSYK	orf1a	1504-1512		A*0301/ A*1101	CD8	UNKOWN	FALSE	Kared et al.,
TLDSKTQSL	s	109-117		A*0201	CD8	UNKOWN	FALSE	Sekine et al
TLGVYDYLVST	orf1a	3807-3817			CD8	FALSE	FALSE	Snyder et al.,
TLIGDCATV	orf1b	2507-2515			CD8	TRUE	FALSE	Snyder et al.,
TLVPQEHYV	orf1b	1162-1170			CD8	FALSE	FALSE	Snyder et al.,
TSFGPLVRK	orf1b	315-323		A*0301	CD8	UNKOWN	FALSE	Kared et al.,
TSRTLSYYKLGASQRVA	m	172-188	M-24		CD4	TRUE	FALSE	Peng et al.
TTDPSFLGRY	orf1a	1637-1646	TTD	A*0101	CD8	TRUE	TRUE	Ferretti et al., Gangaev et al., Nelde et al.,
TTSPISEHDY	orf3a	175-184			CD8	TRUE	FALSE	Synder et al.,
TVATSRTLSY	m	169-178		A*0101	CD8	TRUE	TRUE	Gangaev et al., Snyder el al.,
TVYDPLQPELDSFK	s	1136-1149			CD8	FALSE	FALSE	Snyder et al.,
TWLTYTGAIKLDDKDPNF	n	329-346	NP-48		CD4	TRUE	FALSE	Peng et al.
TYACWHHSI	orf1b	1747-1755		A*2402	CD8	UNKOWN	FALSE	Kared et al.,
VFITLCFTLK	orf7a	108-117			CD8	TRUE	FALSE	Snyder et al.,
VLAWLYAAV	orf1a	3467-3475			CD8	TRUE	FALSE	Snyder et al.,
VLHSYFTSDYYQLY	orf3a	202-215			CD8	TRUE	FALSE	Snyder et al.,
VLNDILSRL	s	976-984	VLN	A*0201	CD8	TRUE	TRUE	Sekine et al, Habel et al. / Shomuradova et al	SARS epitope - 100% conservation
VLPFNDGVYFASTEK	s	83-97			CD8	TRUE	FALSE	Snyder et al.,
VLPPLLTDEMIAQYT	s	860-874			CD8	FALSE	FALSE	Snyder et al.,
VLQLPQGTTLPKGFYA	n	158-173			CD8	TRUE	FALSE	Snyder et al.,
VLWAHGFEL	orf1b	1708-1716			CD8	TRUE	FALSE	Snyder et al.,
VPHVGEIPVAYRKVLL	orf1a	108-123			CD8	TRUE	FALSE	Snyder et al.,
VQELYSPIFLIV	orf7a	93-104			CD8	TRUE	FALSE	Snyder et al.,
VQPTESIVRFPNITNLCPF	s	320-338			CD8	TRUE	FALSE	Snyder et al.,
VTDTPKGPK	orf1a	4216-4224	VTD	A*1101	CD8	TRUE	FALSE	Ferretti et al.
VTNNTFTLK	orf1a	808-816		A*1101 / A*0301	CD8	TRUE	TRUE	Kared et al., Feretti et al
VVFLHVTYV	s	1060-1068		A*0201	CD8	UNKOWN	TRUE	Kared et al., snyder et al.,
VVLSFELLHAPATVC	s	511-525	S-103		CD4	FALSE	TRUE	Peng et al.,
VVNARLRAK	orf1b	1309-1317		A*1101	CD8	UNKOWN	FALSE	Kared et al.,
VVYRGTTTY	orf1b	1132-1140			CD8	FALSE	FALSE	Snyder et al.,
VVYRGTTTYK	orf1b	1132-1141	A*03/ORF1ab5533-5542	A*0301/A*1101	CD8	TRUE	TRUE	Schulien et al., Karend et al.
VYFLQSINF	orf3a	112-120	VYF	A*2402	CD8	TRUE	TRUE	Ferretti et al., Kared et al., Nelde et al.,
VYIGDPAQL	orf1b	1320-1328	VYI	A*2402	CD8	TRUE	TRUE	Ferretti et al., Kared et al., Nelder et al.
VYSSANNCTFEY	s	159-170			CD8	TRUE	FALSE	Snyder et al.,
VYSTGSNVFQTR	s	635-646			CD8	FALSE	FALSE	Snyder et al.,
VYYPDKVFRSSVLH	s	36-49			CD8	TRUE	FALSE	Snyder et al.,
WICLLQFAY	m	31-39			CD8	FALSE	FALSE	Snyder et al.,
WIFGTTLDSK	s	104-113			CD8	FALSE	FALSE	Snyder et al.,
WPQIAQFAPSASAFF	n	301-315	NP 301 - 315		CD4	FALSE	FALSE	Le Bert at al.
YAWNRKRISNCVADY	s	351-365	S-71		CD4	FALSE	FALSE	Peng et al.
YEDFLEYHDVRVVL	orf8	105-118			CD8	TRUE	FALSE	Snyder et al.,
YEQYIKWPW	s	1206-1214	B*44/S1206-1214	B*4402/03	CD8	FALSE	FALSE	Schulien et al.,
YEQYIKWPWYIWLGF	s	1206-1220	S-242		CD8	TRUE	TRUE	Peng et al., Snyder et al.,
YFLCWHTNCYDYCIPY	orf3a	145-160	ORF-3a-20		-	FALSE	FALSE	Peng et al.
YFPLQSYGF	s	489-497			CD8	TRUE	FALSE	Snyder et al.,
YHLMSFPQSA	s	1047-1056			CD8	FALSE	FALSE	Snyder et al.,
YIFFASFYY	orf1a	2384-2392			CD8	FALSE	FALSE	Snyder et al.,
YKHWPQIAQFAPSAS	n	298-312		HLA-DRB1*01:01/HLA-DRB1*04:01/HLA-DRB1*11:01	CD4	TRUE	FALSE	Nelde et al.,
YLQPRTFLL	s	269-278	S-54 / YLQ	A*0201	CD8	TRUE	TRUE	Peng et al..	YLQPRTFLL in peptide set (Sekine et al., Habel et al., Shomuradova et al., Kared et al., Gangaev et al., - YLQPRTFLL) 67% SARS conservation, 78% MERS conservation., Ferretti et al = Peptide name TLQ, Immunodominant
YLATALLTL	orf1a	1675-1683		A*0201	CD8	UNKOWN	FALSE	Kared et al.,
YLDAYNMMI	orf1b	2018-2026		A*0201	CD8	TRUE	TRUE	Kared et al., Snyder et al.,
YLFDESGEFKL	orf1a	906-916	YFL	A*0201	CD8	TRUE	FALSE	Ferretti et al.
YLGTGPEAGL	n	112-121		A*0201	CD8	TRUE	FALSE	Poran et al.
YLKLTDNVYIK	orf1a	1031-1041			CD8	FALSE	FALSE	Snyder et al.,
YLNTLTLAV	orf1b	2450-2458			CD8	TRUE	FALSE	Snyder et al.,
YLYALVYFL	orf3a	107-115	A*02/ORF3a107-115	A*0201	CD8	TRUE	TRUE	Kared et al., Schulien et al.,
YLYRLFRKSNLKPFE	s	451-465	S-91		-	FALSE	FALSE	Peng et al.
YQKVGMQKY	orf1b	1192-1200			CD8	TRUE	FALSE	Snyder et al.,
YSVLYNSASFSTFK	s	365-378			CD8	TRUE	FALSE	Snyder et al.,
YVFCTVNAL	orf1b	1278-1286			CD8	FALSE	FALSE	Snyder et al.,
YVVDDPCPIHFY	orf8	31-42			CD8	FALSE	FALSE	Snyder et al.,
YYQLYSTQL	orf3a	211-219		HLA-C*07:02	CD8	FALSE	FALSE	nelde et al.,
YYRARAGEAANF	orf1a	1699-1710			CD8	FALSE	FALSE	Snyder et al.,
YYRRATRRIR	n	86-95			CD8	FALSE	FALSE	Snyder et al.,
YYTSNPTTF	orf1a	1536-1544		A*2402	CD8	UNKOWN	FALSE	Kared et al.,
YYVGYLQPRTFLL	s	265-277			CD8	TRUE	FALSE	Snyder et al.,
LRGHLRIAGHHLGRC	M	145-159			CD4	TRUE	FALSE	Keller et al
LRIAGHHLGRCDIKD	M	149-163			CD4	TRUE	FALSE	Keller et al
SRTLSYYKLGASQRV	M	173-187			CD4	TRUE	FALSE	Keller et al
SYYKLGASQRVAGDS	M	177-191			CD4	TRUE	FALSE	Keller et al
LGASQRVAGDSGFAA	M	181-195			CD4	TRUE	FALSE	Keller et al
KPRQKRTATKAYNVT	N	257-271			CD4	FALSE	FALSE	Keller et al
AFFGMSRIGMEVTPS	N	313-327			CD4	FALSE	FALSE	Keller et al
MSRIGMEVTPSGTWL	N	317-331			CD8	FALSE	FALSE	Keller et al
GMEVTPSGTWLTYTG	N	321-335			CD8	FALSE	FALSE	Keller et al
PFFSNVTWFHAIHVS	S	57-71			CD4	FALSE	FALSE	Keller et al
NVTWFHAIHVSGTNG	S	61-75			CD4	FALSE	FALSE	Keller et al
SKHTPINLVRDLPQG	S	205-219			CD4	FALSE	FALSE	Keller et al
PINLVRDLPQGFSAL	S	209-223			CD4	TRUE	FALSE	Keller et al
YNYLYRLFRKSNLKP	S	449-463			CD4	FALSE	FALSE	Keller et al
