# Supplementary material for: The impact of viral mutations on recognition by SARS-CoV-2 specific T cells
Source: iScience. 2021 Oct 28;24(11):103353. doi: 10.1016/j.isci.2021.103353 (PMC8552693; doi:10.1016/j.isci.2021.103353)
Supplement: Data S2. Variant_prevalence — R code and input data used for plotting the prevalence of variants within T cell epitopes over time [file mmc6.zip]

Archive with 34 entries (31 files):
- Tree_visualisation/
- __MACOSX/._Tree_visualisation
- Tree_visualisation/.Rhistory
- __MACOSX/Tree_visualisation/._.Rhistory
- Tree_visualisation/.DS_Store
- __MACOSX/Tree_visualisation/._.DS_Store
- Tree_visualisation/make-trees.R
- __MACOSX/Tree_visualisation/._make-trees.R
- Tree_visualisation/output/
- __MACOSX/Tree_visualisation/._output
- Tree_visualisation/input_data/
- __MACOSX/Tree_visualisation/._input_data
- Tree_visualisation/output/ORF3A_Q213K_tree.png
- __MACOSX/Tree_visualisation/output/._ORF3A_Q213K_tree.png
- Tree_visualisation/output/N_P13S_tree.png
- __MACOSX/Tree_visualisation/output/._N_P13S_tree.png
- Tree_visualisation/output/N_T362I_tree.png
- __MACOSX/Tree_visualisation/output/._N_T362I_tree.png
- Tree_visualisation/output/N_P365S_tree.png
- __MACOSX/Tree_visualisation/output/._N_P365S_tree.png
- Tree_visualisation/input_data/.DS_Store
- __MACOSX/Tree_visualisation/input_data/._.DS_Store
- Tree_visualisation/input_data/ORF3A_Q213K_list.csv
- __MACOSX/Tree_visualisation/input_data/._ORF3A_Q213K_list.csv
- Tree_visualisation/input_data/global_rep_tree.newick
- __MACOSX/Tree_visualisation/input_data/._global_rep_tree.newick
- Tree_visualisation/input_data/cog_global_2021-08-08_metadata.csv
- __MACOSX/Tree_visualisation/input_data/._cog_global_2021-08-08_metadata.csv
- Tree_visualisation/input_data/N_P13S_list.csv
- __MACOSX/Tree_visualisation/input_data/._N_P13S_list.csv
- Tree_visualisation/input_data/N_T362I_list.csv
- __MACOSX/Tree_visualisation/input_data/._N_T362I_list.csv
- Tree_visualisation/input_data/N_P365S_list.csv
- __MACOSX/Tree_visualisation/input_data/._N_P365S_list.csv
