# Supplementary material for: The impact of viral mutations on recognition by SARS-CoV-2 specific T cells
Source: iScience. 2021 Oct 28;24(11):103353. doi: 10.1016/j.isci.2021.103353 (PMC8552693; doi:10.1016/j.isci.2021.103353)
Supplement: Data S2. Variant_prevalence — R code and input data used for plotting the prevalence of variants within T cell epitopes over time [file mmc6.zip › Tree_visualisation/make-trees.R]

####################################################################################
### 
# Phylogenetic tree Visualisation
# code for reproducible research (prepared for CODECHECK codecheck.org.uk)
#
# This code is part of, and published under the same terms and conditions as, the 
# following publication 
# de Silva et al. The impact of viral mutations on recognition by SARS-CoV-2 
# specific T-cells. iScience. (2021)
# 
# Code was first written and testes for R(v3.5.3), R Studio(v1.2.5019).
# 
# Recommended first use is to manually execute each Stage incrementally in RStudio.
#
###
####################################################################################
### STAGE 1 - Library
####################################################################################
cat("\014") ## clear RStudio console
rm(list=ls()) ## clear the Global Environment

library("ape")
library("ggplot2")
library("ggtree")
library("treeio")
library("phangorn")
library("stringr")
library("dplyr")
library("aplot")

'%!in%' <- function(x, y)! ('%in%'(x, y))

####################################################################################
### STAGE 2 - Load data and create function
####################################################################################

## Read in data 
metadata_df <- read.csv("input_data/cog_global_2021-08-08_metadata.csv", header=T)
#metadata_df <- metadata_df %>% select ("sequence_name", "lineage")
#write.csv(metadata_df, "input_data/cog_global_2021-08-08_metadata_2.csv")

N_P365S_df <- read.csv("input_data/N_P365S_list.csv", header = T)
#N_P13S_df <- read.csv("input_data/N_P13S_list.csv", header = T)
#N_T362I_df <- read.csv("input_data/N_T362I_list.csv", header = T)
#ORF3A_Q213K_df <- read.csv("input_data/ORF3A_Q213K_list.csv", header = T)


## make tree function 
make_tree <- function(title){
  tree <- read.newick(paste0("input_data/global_rep_tree.newick"))
  tree_plot <- ggtree(tree, alpha=0.5) +
    geom_rootedge(rootedge = 0.00001) +
    ggtitle(title)
  return(tree_plot)
}

####################################################################################
### STAGE 3 - Plotting the tree 
####################################################################################

## extract seq name with mutations of interest 
seqs <- N_P365S_df$sequence_name
#seqs <- N_P13S_df$sequence_name
#seqs <- N_T362I_df$sequence_name
#seqs <- ORF3A_Q213K_df$sequence_name

## make base tree
base_tree <- make_tree("") +
  geom_tippoint(aes(subset=(label %in% seqs)), alpha=1, color="red", size=0.3)

## make dataframe for lineage and variant per sequence
block_df <- data.frame(sequence_name = get_taxa_name(base_tree))
block_df <- left_join(block_df, select(metadata_df, "sequence_name", "lineage"))
block_df$seq_num <- rev(seq(0,dim(block_df)[1]-1))
block_df$lineage <- as.factor(block_df$lineage)
block_df$variant <- ifelse(block_df$sequence_name %in% seqs, TRUE, FALSE)

## truncate lineages
block_df$lineage_truncate <- ifelse(substr(block_df$lineage,1,1)=="A", "A", 
                                    ifelse(block_df$lineage=="B.1.1.7", "B.1.1.7",
                                             ifelse(block_df$lineage=="B", "B",
                                                    ifelse(block_df$lineage=="B.1", "B.1", 
                                                           ifelse(block_df$lineage=="B.1.1", "B.1.1",
                                                                  ifelse(substr(block_df$lineage,1,6)=="B.1.1.", "B.1.1",
                                                                         ifelse(substr(block_df$lineage,1,4)=="B.1.", "B.1",
                                                                                ifelse(substr(block_df$lineage,1,2)=="B.", "B",
                                                                                       "B.1.1"))))))))


## make lineage plot 
lineage_plot <- ggplot(block_df, aes(colour=lineage_truncate)) + 
  geom_segment(aes(x = 1, y = seq_num, 
                   xend = 1, yend = seq_num + 1), size=20) +
  geom_text(label="A", x=1, y=487, colour="white") +
  geom_text(label="B", x=1, y=1134, colour="white") +
  geom_text(label="B.1", x=1, y=5421, colour="white") +
  geom_text(label="B.1.1", x=1, y=10922, colour="white") +
  geom_text(label="B.1.1.7", x=1, y=13427, colour="white") +
  theme(legend.position = "none",
        panel.grid = element_blank(),
        axis.title = element_blank(),
        axis.text = element_blank(),
        axis.ticks = element_blank(),
        panel.background = element_blank(),
        plot.margin = unit(c(0,0,0,0), "cm")) +
  xlim(0.5,2.5) + 
  scale_colour_grey(start = 0.0, end = 0.8)

## combine base tree with lineage plot
final_tree <-  lineage_plot %>% insert_left(base_tree, width = 3) 

## export plot
ggsave(paste0("output/N_P365S_tree.png"), plot = final_tree)

####################################################################################
# end
####################################################################################
