# Supplementary material for: The impact of viral mutations on recognition by SARS-CoV-2 specific T cells
Source: iScience. 2021 Oct 28;24(11):103353. doi: 10.1016/j.isci.2021.103353 (PMC8552693; doi:10.1016/j.isci.2021.103353)
Supplement: Data S2. Variant_prevalence — R code and input data used for plotting the prevalence of variants within T cell epitopes over time [file mmc6.zip › Tree_visualisation/input_data/ORF3A_Q213K_list.csv]

	sequence_name	lineage.x
1	Argentina/INEI096223/2020	B.1.499
2	Argentina/PAIS-A0363/2020	B.1.499
3	Argentina/PAIS-B0028/2020	B.1.499
4	Australia/NSW979/2020	B.1.1
5	Australia/VIC16871/2020	D.2
6	Austria/CeMM1751/2020	B.1.146
7	Bahrain/920509111/2020	B.1.1.1
8	Bangladesh/DNAS_DRICM_isl_SM-12/2020	B.1.1
9	Bangladesh/icddrb-8497/2021	B.1.617.2
10	Bangladesh/IEDCR-OIS-210/2021	AY.3
11	Bangladesh/IEDCR-OIS-211/2021	AY.3
12	Bangladesh/IEDCR-OIS-212/2021	AY.3
13	Bangladesh/IEDCR-OIS-214/2021	AY.3
14	Bangladesh/SUST-GEB-Sunamganj-4/2020	B.1.1
15	Belgium/Briant-12107622701/2021	B.1.1.7
16	Belgium/ITM_C420/2020	B.1
17	Belgium/UGent-6278/2021	B.1.1.7
18	Belgium/ULG-16011/2021	P.1.1
19	Brazil/MG-FUNED-33825-21/2021	P.2
20	Brazil/PE-FIOCRUZ-IAM2191/2020	B.1.1.28
21	Brazil/PE-FIOCRUZ-IAM2223/2020	B.1.1.28
22	Brazil/PE-FIOCRUZ-IAM2227/2020	B.1.1.28
23	Brazil/PR-FIOCRUZ-29857/2021	P.1
24	Brazil/PR-FIOCRUZ-31730/2021	P.1
25	Brazil/SP-HIAE-ID215/2021	P.1
26	Brazil/SP-IB_100544/2021	P.1
27	Brazil/SP-IB_110302/2021	P.1
28	Brazil/SP-IB_110350/2021	P.1
29	Brazil/SP-IB_110722/2021	P.1
30	Brazil/SP-IB_111166/2021	P.1
31	Brazil/SP-L117-CD7542/2021	B.1.1.33
32	Brazil/SP-SJRP16B/2021	B.1.1.28
33	Bulgaria/21BG-EU_001531_Pl15/2021	B.1.1.7
34	Bulgaria/21BG-EU_002248_Pl21/2021	B.1.1.7
35	Bulgaria/21BG-NC_A000131/2021	B.1.1.7
36	Canada/BC-BCCDC-35687/2021	B.1.239
37	Canada/BC-BCCDC-45163/2021	B.1.1.7
38	Canada/BC-BCCDC-9203/2020	B.1.36
39	Canada/BC-BCCDC-9855/2020	AE.8
40	Canada/NS-NML-42281/2021	B.1.1.368
41	Canada/ON-PPS-21012021_0083/2021	AE.8
42	Canada/ON-PPS-21012021_0089/2021	AE.8
43	Canada/ON-PPS-21012021_0204/2021	AE.8
44	Canada/ON-S108/2020	B.1.1
45	Canada/ON-SC4927/2021	AE.8
46	Canada/QC-1nIRE-U11417679Q/2021	B.1
47	Canada/QC-HCLM-7056247663/2021	B.1
48	Chile/AP-72865/2021	B.1.1
49	Chile/AR-116658/2021	C.37
50	Chile/BI-103696/2021	C.37
51	Chile/BI-112179/2021	C.37
52	Chile/BI-118707/2021	C.37
53	Chile/LR-124473/2021	C.37
54	Chile/LR-124474/2021	C.37
55	Chile/LR-124475/2021	C.37
56	Chile/LR-124477/2021	C.37
57	Costa_Rica/HNN-0391/2021	A.2.5.1
58	Costa_Rica/INC-0218/2021	A.2.5.1
59	Costa_Rica/INC-0223/2021	A.2.5.1
60	Costa_Rica/INC-0272/2021	A.2.5.1
61	Costa_Rica/INC-0278/2021	A.2.5.1
62	Costa_Rica/INC-0296/2021	A.2.5.1
63	Costa_Rica/INC-0298/2021	A.2.5.1
64	Costa_Rica/INC-0342/2021	A.2.5.1
65	Costa_Rica/INC-0427/2021	A.2.5.1
66	Costa_Rica/INC-0431/2021	A.2.5.1
67	Costa_Rica/INC-0432/2021	A.2.5.1
68	Costa_Rica/INC-0441/2021	A.2.5.1
69	Costa_Rica/INC-0473/2021	A.2.5.1
70	Costa_Rica/INC-0479/2021	A.2.5.1
71	Costa_Rica/INC-0481/2021	A.2.5.1
72	Costa_Rica/INC-0512/2021	A.2.5.1
73	Costa_Rica/INC-0525/2021	A.2.5.1
74	Costa_Rica/INC-0562/2021	A.2.5.1
75	Czech_Republic/NRL_6434_21/2021	B.1.1.7
76	Denmark/DCGC-101186/2021	B.1.1.7
77	Denmark/DCGC-103759/2021	B.1.1.7
78	Denmark/DCGC-114139/2021	B.1.1.7
79	Denmark/DCGC-118588/2021	B.1.1.7
80	Denmark/DCGC-118833/2021	B.1.1.7
81	Denmark/DCGC-119776/2021	B.1.1.7
82	Denmark/DCGC-128957/2021	B.1.617.2
83	Denmark/DCGC-139262/2021	B.1.617.2
84	Denmark/DCGC-26711/2020	B.1.258.16
85	Denmark/DCGC-26906/2020	B.1.258.16
86	Denmark/DCGC-26926/2020	B.1.258.16
87	Denmark/DCGC-28383/2021	B.1.258.16
88	Denmark/DCGC-29441/2021	B.1.258.16
89	Denmark/DCGC-31379/2021	B.1.258.16
90	Denmark/DCGC-31456/2021	B.1.177.21
91	Denmark/DCGC-31781/2021	B.1.177.21
92	Denmark/DCGC-35797/2021	B.1.177.21
93	Denmark/DCGC-36200/2021	B.1.177.21
94	Denmark/DCGC-36841/2021	B.1.177.21
95	Denmark/DCGC-37651/2021	B.1.177.21
96	Denmark/DCGC-38015/2021	B.1.177.21
97	Denmark/DCGC-38740/2020	B.1.177.21
98	Denmark/DCGC-39129/2021	B.1.177.21
99	Denmark/DCGC-39294/2021	B.1.177.21
100	Denmark/DCGC-39736/2021	B.1.177.21
101	Denmark/DCGC-40004/2021	B.1.177.21
102	Denmark/DCGC-40328/2021	B.1.177.21
103	Denmark/DCGC-40399/2021	B.1.177.21
104	Denmark/DCGC-40614/2021	B.1.177.21
105	Denmark/DCGC-40662/2021	B.1.177.21
106	Denmark/DCGC-40843/2021	B.1.177.21
107	Denmark/DCGC-40856/2021	B.1.177.21
108	Denmark/DCGC-40943/2021	B.1.177.21
109	Denmark/DCGC-41041/2021	B.1.177.21
110	Denmark/DCGC-41164/2021	B.1.177.21
111	Denmark/DCGC-41323/2021	B.1.177.21
112	Denmark/DCGC-41469/2021	B.1.177.21
113	Denmark/DCGC-41883/2021	B.1.177.21
114	Denmark/DCGC-41929/2021	B.1.177.21
115	Denmark/DCGC-42413/2021	B.1.177.21
116	Denmark/DCGC-42518/2021	B.1.177.21
117	Denmark/DCGC-42706/2021	B.1.177.21
118	Denmark/DCGC-42933/2021	B.1.177.21
119	Denmark/DCGC-42980/2021	B.1.177.21
120	Denmark/DCGC-43205/2021	B.1.177.21
121	Denmark/DCGC-43208/2021	B.1.177.21
122	Denmark/DCGC-43318/2021	B.1.177.21
123	Denmark/DCGC-43326/2021	B.1.177.21
124	Denmark/DCGC-43397/2021	B.1.177.21
125	Denmark/DCGC-43498/2021	B.1.177.21
126	Denmark/DCGC-43597/2021	B.1.177.21
127	Denmark/DCGC-43797/2021	B.1.177.21
128	Denmark/DCGC-43870/2021	B.1.177.21
129	Denmark/DCGC-44070/2021	B.1.177.21
130	Denmark/DCGC-44610/2021	B.1.177.21
131	Denmark/DCGC-44618/2021	B.1.177.21
132	Denmark/DCGC-44619/2021	B.1.177.21
133	Denmark/DCGC-44626/2021	B.1.177.21
134	Denmark/DCGC-44663/2021	B.1.177.21
135	Denmark/DCGC-44896/2021	B.1.258.16
136	Denmark/DCGC-45662/2021	B.1.177.21
137	Denmark/DCGC-45796/2020	B.1.177.21
138	Denmark/DCGC-45875/2021	B.1.177.21
139	Denmark/DCGC-45946/2021	B.1.177.21
140	Denmark/DCGC-45947/2021	B.1.177.21
141	Denmark/DCGC-46058/2021	B.1.177.21
142	Denmark/DCGC-46470/2021	B.1.177.21
143	Denmark/DCGC-46567/2021	B.1.177.21
144	Denmark/DCGC-46572/2021	B.1.177.21
145	Denmark/DCGC-46811/2021	B.1.177.21
146	Denmark/DCGC-46859/2021	B.1.177.21
147	Denmark/DCGC-46963/2021	B.1.177.21
148	Denmark/DCGC-47183/2021	B.1.177.21
149	Denmark/DCGC-47326/2021	B.1.177.21
150	Denmark/DCGC-47348/2021	B.1.177.21
151	Denmark/DCGC-47384/2021	B.1.177.21
152	Denmark/DCGC-47551/2021	B.1.177.21
153	Denmark/DCGC-47806/2021	B.1.177.21
154	Denmark/DCGC-47834/2021	B.1.177.21
155	Denmark/DCGC-48820/2021	B.1.177.21
156	Denmark/DCGC-48835/2021	B.1.177.21
157	Denmark/DCGC-49305/2021	B.1.177.21
158	Denmark/DCGC-49315/2021	B.1.177.21
159	Denmark/DCGC-49364/2021	B.1.177.21
160	Denmark/DCGC-49459/2021	B.1.177.21
161	Denmark/DCGC-49614/2021	B.1.177.21
162	Denmark/DCGC-49649/2021	B.1.177.21
163	Denmark/DCGC-49965/2021	B.1.177.21
164	Denmark/DCGC-50079/2021	B.1.177.21
165	Denmark/DCGC-50207/2021	B.1.177.21
166	Denmark/DCGC-50698/2021	B.1.177.21
167	Denmark/DCGC-51226/2021	B.1.177.21
168	Denmark/DCGC-52472/2021	B.1.1.7
169	Denmark/DCGC-53117/2021	B.1.177.21
170	Denmark/DCGC-55437/2020	B.1.177.21
171	Denmark/DCGC-55798/2021	B.1.177.21
172	Denmark/DCGC-56356/2021	B.1.177.21
173	Denmark/DCGC-56418/2021	B.1.1.7
174	Denmark/DCGC-57567/2021	B.1.1.7
175	Denmark/DCGC-58655/2021	B.1.177.21
176	Denmark/DCGC-59559/2021	B.1.177.21
177	Denmark/DCGC-60121/2021	B.1.177.21
178	Denmark/DCGC-60869/2021	B.1.177.21
179	Denmark/DCGC-62140/2021	B.1.177.21
180	Denmark/DCGC-62374/2021	B.1.177.21
181	Denmark/DCGC-62703/2021	C.36
182	Denmark/DCGC-63195/2021	B.1.1.7
183	Denmark/DCGC-63832/2021	B.1.1.7
184	Denmark/DCGC-64065/2021	B.1.177.21
185	Denmark/DCGC-65609/2021	B.1.177.21
186	Denmark/DCGC-65787/2021	B.1.1.7
187	Denmark/DCGC-67311/2021	B.1.1.7
188	Denmark/DCGC-67460/2021	B.1.177.21
189	Denmark/DCGC-67538/2021	B.1.1.7
190	Denmark/DCGC-67545/2021	B.1.177.21
191	Denmark/DCGC-68432/2021	B.1.177.21
192	Denmark/DCGC-70567/2021	B.1.177.21
193	Denmark/DCGC-70624/2021	B.1.177.21
194	Denmark/DCGC-70980/2021	B.1.177.21
195	Denmark/DCGC-72154/2021	B.1.1.7
196	Denmark/DCGC-72428/2021	B.1.1.7
197	Denmark/DCGC-73040/2021	B.1.177.21
198	Denmark/DCGC-73570/2021	B.1.177.21
199	Denmark/DCGC-74185/2021	B.1.1.7
200	Denmark/DCGC-78533/2021	B.1.1.7
201	Denmark/DCGC-79798/2021	B.1.1.7
202	Denmark/DCGC-79799/2021	B.1.1.7
203	Denmark/DCGC-80434/2021	B.1.1.7
204	Denmark/DCGC-81028/2021	B.1.177.21
205	Denmark/DCGC-81229/2021	B.1.177.21
206	Denmark/DCGC-82458/2021	B.1.177.21
207	Denmark/DCGC-83809/2021	B.1.177.21
208	Denmark/DCGC-85406/2021	B.1.177.21
209	Denmark/DCGC-86811/2021	B.1.177.21
210	Denmark/DCGC-86830/2021	B.1.1.7
211	Denmark/DCGC-86919/2021	B.1.1.7
212	Denmark/DCGC-87549/2021	B.1.1.7
213	Denmark/DCGC-88156/2021	B.1.1.7
214	Denmark/DCGC-88230/2021	B.1.1.7
215	Denmark/DCGC-88457/2021	B.1.1.7
216	Denmark/DCGC-89329/2021	B.1.1.7
217	Denmark/DCGC-89383/2021	B.1.1.7
218	Denmark/DCGC-89483/2021	B.1.1.7
219	Denmark/DCGC-89786/2021	B.1.629
220	Denmark/DCGC-89798/2021	B.1.177.21
221	Denmark/DCGC-90083/2021	B.1.1.7
222	Denmark/DCGC-90738/2021	B.1.1.7
223	Denmark/DCGC-90790/2021	B.1.1.7
224	Denmark/DCGC-91055/2021	B.1.1.7
225	Denmark/DCGC-91640/2021	B.1.1.7
226	Denmark/DCGC-91842/2021	B.1.1.7
227	Denmark/DCGC-91843/2021	B.1.1.7
228	Denmark/DCGC-91868/2021	B.1.1.7
229	Denmark/DCGC-92178/2021	B.1.1.7
230	Denmark/DCGC-92378/2021	B.1.1.7
231	Denmark/DCGC-92406/2021	B.1.1.7
232	Denmark/DCGC-92893/2021	B.1.1.7
233	Denmark/DCGC-93296/2021	B.1.1.7
234	Denmark/DCGC-93560/2021	B.1.1.7
235	Denmark/DCGC-93872/2021	B.1.1.7
236	Denmark/DCGC-93912/2021	B.1.1.7
237	Denmark/DCGC-94053/2021	B.1.1.7
238	Denmark/DCGC-94160/2021	B.1.1.7
239	Denmark/DCGC-94570/2021	B.1.1.7
240	Denmark/DCGC-95006/2021	B.1.1.7
241	Denmark/DCGC-95667/2021	B.1.1.7
242	Denmark/DCGC-95750/2021	B.1.1.7
243	Denmark/DCGC-96925/2021	B.1.1.7
244	Denmark/DCGC-97727/2021	B.1.1.7
245	Denmark/DCGC-98096/2021	B.1.1.7
246	Dominican_Republic/21920/2021	B.1.629
247	Ecuador/NIC-INSPI-327698/2021	C.37
248	Ecuador/USFQ-1459/2021	B.1.1.348
249	Ecuador/USFQ-1461/2021	B.1.1.348
250	England/ALDP-1005572/2021	B.1.1.1
251	England/ALDP-1065640/2021	B.1.1.7
252	England/ALDP-10E8AD0/2021	B.1.1.67
253	England/ALDP-116F566/2021	B.1.1.7
254	England/ALDP-116F9C4/2021	B.1.1.7
255	England/ALDP-1185B95/2021	B.1.1.67
256	England/ALDP-1185C56/2021	B.1.1.67
257	England/ALDP-1185D17/2021	B.1.1.67
258	England/ALDP-1185DDB/2021	B.1.1.67
259	England/ALDP-1203396/2021	B.1.1.67
260	England/ALDP-142AD99/2021	B.1.1.7
261	England/ALDP-1600E3A/2021	B.1.617.2
262	England/ALDP-17F59AF/2021	B.1.617.2
263	England/ALDP-17F5ABB/2021	B.1.617.2
264	England/ALDP-18BAB45/2021	B.1.617.2
265	England/ALDP-18C9ADD/2021	B.1.617.2
266	England/ALDP-63736B/2020	B.1.1
267	England/ALDP-65858C/2020	B.1.1
268	England/ALDP-6832DC/2020	B.1.1
269	England/ALDP-6FBFF6/2020	B.1.1
270	England/ALDP-6FD60E/2020	B.1.1
271	England/ALDP-720CD2/2020	B.1.1
272	England/ALDP-8E2F5A/2020	B.1.1
273	England/ALDP-8E2FF0/2020	B.1.1
274	England/ALDP-919F4A/2020	B.1.1
275	England/ALDP-91AF94/2020	B.1.1
276	England/ALDP-91C6E8/2020	B.1.1
277	England/ALDP-931674/2020	B.1.1
278	England/ALDP-931735/2020	B.1.1
279	England/ALDP-94C6FE/2020	B.1.1
280	England/ALDP-94E261/2020	B.1.1
281	England/ALDP-94E2AD/2020	B.1.1
282	England/ALDP-94F1FA/2020	B.1.1
283	England/ALDP-9B61A3/2020	B.1.367
284	England/ALDP-B74CBD/2020	B.1.1.37
285	England/ALDP-B845BF/2020	B.1.1
286	England/ALDP-C04F03/2020	B.1.177.82
287	England/BIRM-61EB8/2020	A.2.3
288	England/BRIS-12315E/2020	B.35
289	England/BRIS-25CB6C/2020	B.1.1.1
290	England/CAMC-1235753/2021	B.1.1.7
291	England/CAMC-BD1708/2020	B.1.1
292	England/CAMC-C46934/2020	B.1.177
293	England/LEED-2B2EB6/2020	A.2.3
294	England/LIVE-AA31E/2020	A.2.3
295	England/LIVE-E1E872/2021	B.1.617.2
296	England/LOND-126F33E/2020	B.1.1.7
297	England/LOND-128D033/2020	B.1.1.1
298	England/LOND-132AE88/2021	B.1.1.7
299	England/LOND-1351583/2021	B.1.617.2
300	England/MILK-1260C9C/2021	B.1.1.7
301	England/MILK-12A71E5/2021	B.1.1.7
302	England/MILK-1322A40/2021	B.1.1.7
303	England/MILK-1322A5F/2021	B.1.1.7
304	England/MILK-1355006/2021	B.1.1.7
305	England/MILK-17B72F9/2021	B.1.617.2
306	England/MILK-1A3947E/2021	B.1.617.2
307	England/MILK-1A3A8AE/2021	B.1.617.2
308	England/MILK-559DC0/2020	B.1.1
309	England/MILK-9586D1/2020	B.1.1
310	England/MILK-ECBCC3/2021	B.1.1.7
311	England/NORT-1BB8546/2021	B.1.1.7
312	England/NORT-1BE9193/2021	B.1.617.2
313	England/NOTT-111E01/2020	A.2.3
314	England/NOTT-111F4A/2020	A.2.3
315	England/NOTT-112644/2020	A.2.3
316	England/NOTT-1126BD/2020	A.2.3
317	England/NOTT-11279C/2020	A.2.3
318	England/NOTT-1127AB/2020	A.2.3
319	England/NOTT-11284E/2020	A.2.3
320	England/NOTT-11290F/2020	A.2.3
321	England/NOTT-11294B/2020	A.2.3
322	England/NOTT-112A0C/2020	A.2.3
323	England/NOTT-112AA2/2020	A.2.3
324	England/NOTT-112AEE/2020	A.2.3
325	England/NOTT-112B81/2020	A.2.3
326	England/NOTT-112C15/2020	A.2.3
327	England/NOTT-112C8E/2020	A.2.3
328	England/NOTT-118D58/2020	B.1.1.1
329	England/NOTT-11D755/2020	B.1.1.1
330	England/PHEC-10A87/2020	B.33
331	England/PHEC-148CAD/2020	B.1.1.1
332	England/PHEC-1E791/2020	B.1
333	England/PHEC-302250/2021	B.1.1.7
334	England/PHEC-31847F/2021	B.1.617.2
335	England/PHEC-33211E/2021	B.1.617.2
336	England/PHEC-33FDFF/2021	B.1.617.2
337	England/PHEC-M305M439/2021	B.1.1.7
338	England/PHWC-PYIR8J/2021	B.1.617.2
339	England/PLYM-19DDAA8/2021	B.1.617.2
340	England/PORT-1E73CB8/2021	B.1.617.2
341	England/PORT-2DAD8E/2021	B.1.1.7
342	England/PORT-2E4C2A/2021	B.1.1.7
343	England/PORT-2E4C57/2021	B.1.1.7
344	England/QEUH-147DF28/2021	B.1.1.7
345	England/QEUH-1480F40/2021	B.1.1.7
346	England/QEUH-1481343/2021	B.1.1.7
347	England/QEUH-149D238/2021	B.1.1.7
348	England/QEUH-14AAF7D/2021	B.1.1.7
349	England/QEUH-14B43ED/2021	B.1.1.7
350	England/QEUH-14BCFB4/2021	B.1.1.7
351	England/QEUH-14C4326/2021	B.1.1.7
352	England/QEUH-14E0F20/2021	B.1.1.7
353	England/QEUH-1519F2D/2021	B.1.1.7
354	England/QEUH-1520E62/2021	B.1.1.7
355	England/QEUH-18A88F8/2021	B.1.617.2
356	England/QEUH-18BA2F5/2021	B.1.617.2
357	England/QEUH-8830EF/2020	B.1.1
358	England/QEUH-9607F1/2020	B.1.1
359	England/QEUH-969D41/2020	B.1.177
360	England/QEUH-B2D7C1/2020	B.1.177.15
361	England/QEUH-BCBD3C/2020	C.30
362	England/QEUH-BCE8A1/2020	C.30
363	England/RAND-14F1D04/2021	B.1.1.7
364	England/RAND-14F1E01/2021	B.1.1.7
365	England/RAND-1561B9B/2021	B.1.1.7
366	Estonia/150943/2021	B.1.258
367	Estonia/151342/2021	B.1.258
368	Estonia/15535107/2021	B.1.1.7
369	Estonia/Cov10085/2021	B.1.177
370	Finland/1053/2021	B.1.258
371	Finland/1062/2021	B.1.258
372	Finland/1064/2021	B.1.258
373	Finland/1127/2021	B.1.1.317
374	Finland/1194/2021	B.1.258
375	Finland/1200/2021	B.1.258
376	Finland/2055/2021	B.1.1.317
377	Finland/2222/2021	B.1.258
378	Finland/28MR2CG3_S315/2020	B.1.177.35
379	Finland/3684/2021	B.1.1.317
380	Finland/4000/2021	B.1.1.317
381	Finland/942/2021	B.1.258
382	Finland/HEL-17-491/2021	B.1.258
383	Finland/HEL-19-V234/2021	B.1.258
384	Finland/HEL-20-V460/2021	B.1.258
385	Finland/HEL-21-V440/2021	B.1.258
386	Finland/HEL-22-V541/2021	B.1.258
387	Finland/THL-202101144/2021	B.1.1.317
388	Finland/THL-202102253/2021	B.1.1.317
389	Finland/THL-202105124/2021	B.1.1.317
390	Finland/THL-202105739/2021	B.1.258
391	Finland/V4494/2021	B.1.1.317
392	Finland/V4511/2021	B.1.1.317
393	Finland/V6497/2021	B.1.1.317
394	Finland/V818/2021	B.1.1.317
395	France/ARA-HCL021052286701/2021	B.1.1.7
396	France/ARA-HCL021052855801/2021	B.1.1.7
397	France/ARA-HCL021090463801/2021	B.1.1.7
398	France/ARA-HCL021090570101/2021	B.1.1.7
399	France/ARA-HCL021099317501/2021	B.1.1.7
400	France/ARA-HCL021106312101/2021	B.1.1.7
401	France/ARA-HCL990000337602/2021	B.1.1.7
402	France/GES-HMN-21032040496/2021	B.1.177
403	France/IDF-HMN-21042300071/2021	B.1.1.7
404	France/IDF-HMN-21052270090/2021	B.1.1.7
405	France/IDF-IPP01678/2021	B.1.1.7
406	France/NAQ-HCL021051399701/2021	B.1.1.7
407	France/NAQ-HCL021060837801/2021	B.1.1.7
408	France/NAQ-HCL021061363801/2021	B.1.1.7
409	France/NAQ-HCL021062831501/2021	B.1.1.7
410	France/NAQ-HCL021070109701/2021	B.1.1.7
411	France/NAQ-HCL021070116001/2021	B.1.1.7
412	France/NAQ-HCL021070121801/2021	B.1.1.7
413	France/NAQ-HCL021070144401/2021	B.1.525
414	France/NAQ-HCL021106742301/2021	B.1.1.7
415	France/NOR-76054112/2021	B.1.1.7
416	France/NOR-HMN-21042070223/2021	B.1.1.7
417	France/OCC-CHU-TLS-210881493201/2021	B.1.1.7
418	France/PAC-IHU-15682-Nova1M/2021	B.1.177
419	France/PAC-IHU-16276-Nova1M/2021	B.1
420	France/PAC-IHU-5305-N1/2021	B.1.177
421	Georgia/MM001523/2020	B.4
422	Georgia/Tb-1523/2020	B.4
423	Germany/BB-RKI-I-039387/2021	B.1.1.7
424	Germany/BW-RKI-I-149708/2021	B.1.1.7
425	Germany/BW-RKI-I-149725/2021	B.1.1.7
426	Germany/BW-RKI-I-160394/2021	B.1.1.7
427	Germany/BW-RKI-I-160426/2021	B.1.1.7
428	Germany/BW-RKI-I-164799/2021	B.1.1.7
429	Germany/BW-RKI-I-164893/2021	B.1.1.7
430	Germany/BW-RKI-I-167389/2021	B.1.1.7
431	Germany/BW-RKI-I-169625/2021	B.1.1.7
432	Germany/BY-RKI-I-052813/2021	B.1.1.7
433	Germany/BY-RKI-I-061124/2021	B.1.1.7
434	Germany/BY-RKI-I-078609/2021	B.1.258.14
435	Germany/BY-RKI-I-102030/2021	B.1.258.14
436	Germany/BY-RKI-I-137238/2021	B.1.1.7
437	Germany/BY-RKI-I-173070/2021	B.1.1.7
438	Germany/HB-RKI-I-141978/2021	B.1.1.7
439	Germany/HH-RKI-I-024385/2021	B.1.177.6
440	Germany/HH-RKI-I-025252/2021	B.1.177
441	Germany/MV-RKI-I-138463/2021	C.36.3.1
442	Germany/NI-RKI-I-092694/2021	B.1.1.7
443	Germany/NI-RKI-I-137963/2021	B.1.1.7
444	Germany/NI-RKI-I-149329/2021	B.1.1.7
445	Germany/NI-RKI-I-158104/2021	B.1.1.7
446	Germany/NI-RKI-I-158120/2021	B.1.1.7
447	Germany/NW-RKI-I-018887/2021	B.1.1.7
448	Germany/NW-RKI-I-062379/2021	B.1.1.7
449	Germany/NW-RKI-I-063705/2021	B.1.1.7
450	Germany/NW-RKI-I-080055/2021	B.1.1.7
451	Germany/NW-RKI-I-087092/2021	B.1.1.7
452	Germany/NW-RKI-I-087093/2021	B.1.1.7
453	Germany/NW-RKI-I-087594/2021	B.1.1.7
454	Germany/NW-RKI-I-095492/2021	B.1.1.7
455	Germany/NW-RKI-I-108911/2021	B.1.1.7
456	Germany/NW-RKI-I-108980/2021	B.1.1.7
457	Germany/NW-RKI-I-127925/2021	B.1.1.7
458	Germany/NW-RKI-I-144918/2021	B.1.1.7
459	Germany/NW-RKI-I-145363/2021	B.1.1.7
460	Germany/NW-RKI-I-145845/2021	B.1.1.7
461	Germany/NW-RKI-I-153603/2021	B.1.1.7
462	Germany/NW-RKI-I-153650/2021	B.1.1.7
463	Germany/NW-RKI-I-153673/2021	B.1.1.7
464	Germany/NW-RKI-I-160434/2021	B.1.1.7
465	Germany/NW-RKI-I-162438/2021	B.1.1.7
466	Germany/NW-RKI-I-163040/2021	B.1.1.7
467	Germany/NW-RKI-I-172408/2021	B.1.1.7
468	Germany/NW-RKI-I-182049/2021	B.1.1.7
469	Germany/NW-RKI-I-188696/2021	AY.3
470	Germany/RP-RKI-I-180059/2021	B.1.1.7
471	Germany/RP-USAFSAM-S1947/2021	B.1.1.7
472	Germany/SH-RKI-I-012449/2021	B.1.258
473	Germany/SN-RKI-I-010658/2021	B.1.177.75
474	Germany/SN-RKI-I-012865/2021	B.1.177.75
475	Germany/SN-RKI-I-101888/2021	B.1.258.17
476	Germany/SN-RKI-I-162816/2021	B.1.1.7
477	Germany/SN-RKI-I-165378/2021	B.1.1.7
478	Germany/SN-RKI-I-183891/2021	B.1.1.7
479	Germany/ST-MD2867/2021	B.1.1.7
480	Germany/ST-MD3371/2021	B.1.1.7
481	Germany/un-RKI-I-063396/2021	B.1.1.7
482	Germany/un-RKI-I-066243/2021	B.1.258.14
483	Germany/un-RKI-I-066246/2021	B.1.258.14
484	Germany/un-RKI-I-066263/2021	B.1.258.14
485	Germany/un-RKI-I-066276/2021	B.1.258.14
486	Germany/un-RKI-I-071905/2021	B.1.406
487	Germany/un-RKI-I-073066/2021	B.1.1.7
488	Germany/un-RKI-I-079688/2021	B.1.1.7
489	Germany/un-RKI-I-085643/2021	B.1.258.14
490	Germany/un-RKI-I-095574/2021	B.1.1.7
491	Germany/un-RKI-I-100232/2021	B.1.1.7
492	Germany/un-RKI-I-100251/2021	B.1.1.7
493	Germany/un-RKI-I-132824/2021	B.1.1.7
494	Ghana/WACCBIP-GS177/2020	B.1.1
495	Greece/10156/2021	B.1.1.318
496	Greece/17329/2021	B.1.1.7
497	Greece/218193/2021	B.1.1.7
498	Guatemala/GUA-LNS-54145/2020	B.1.1.368
499	Hungary/US-31847w/2020	B.1.1.70
500	Hungary/US-31848w/2020	B.1.1.70
501	Hungary/US-31849w/2020	B.1.1.70
502	Hungary/US-32381w/2020	B.1.1.70
503	Hungary/US-32401w/2020	B.1.1.70
504	Hungary/US-32488w/2020	B.1.1.70
505	Hungary/US-32505w/2020	B.1.1.70
506	Hungary/US-32521w/2020	B.1.1.70
507	Hungary/US-32533w/2020	B.1.1.70
508	Hungary/US-32534w/2020	B.1.1.70
509	Hungary/US-32539w/2020	B.1.1.70
510	Hungary/US-32542w/2020	B.1.1.70
511	Hungary/US-32545w/2020	B.1.1.70
512	Hungary/US-32557w/2020	B.1.1.70
513	Hungary/US-32566w/2020	B.1.1.70
514	Hungary/US-32570w/2020	B.1.1.70
515	Hungary/US-32571w/2020	B.1.1.70
516	Hungary/US-33735w/2020	B.1.1.70
517	Hungary/US-33736w/2020	B.1.1.70
518	Hungary/US-35090w/2020	B.1.1.70
519	India/AP-CCMB-BK669/2021	B.1.617.1
520	India/AP-CCMB-CIA1414/2021	B.1.617.1
521	India/AS-1828600282145/2021	B.1.617.2
522	India/AS-1828800183427/2021	B.1.617.2
523	India/CH-NCDC-2509341/2021	B.1.617.1
524	India/DL-NCDC-1909154/2021	B.1.1.7
525	India/DL-NCDC-809130/2020	B.1.465
526	India/HR-IGIB-12_118158/2021	B.1.617.1
527	India/HR-IGIB-14_A_H651/2021	B.1.617.1
528	India/HR-IGIB-15_A_H664/2021	B.1.617.1
529	India/KA-NIMH-SEQ-1173/2021	B.1.617.2
530	India/KA-NIMH-SEQ-1659/2021	B.1.1.7
531	India/MH-ICMR-NIV-INSACOG-GSEQ-203/2021	B.1.617.1
532	India/MH-NCCS-2748000335896/2021	B.1.468
533	India/PY-Seq_957_S42_R1_001/2021	B.1.617.1
534	India/WB-1930400383698/2021	B.1.1.526
535	Indonesia/JK-EIJK250/2021	B.1.466.2
536	Ireland/DL-NVRL-30IRL41293/2021	B.1.1.7
537	Ireland/DL-NVRL-M30IRL94324/2021	B.1.1.7
538	Israel/HMO-VL-2680212/2021	B.1.1.50
539	Italy/ABR-IZSGC-369404/2020	B.1.177
540	Italy/LAZ-INMI-241/2021	B.1.177.33
541	Italy/LIG-TIGEM-IZSM-COLLI-9927/2021	B.1.177
542	Italy/LIG-TIGEM-IZSM-COLLI-9942/2021	B.1.177
543	Japan/KP98/2020	B.1
544	Japan/PG-12550/2020	B.1.2
545	Japan/PG-15795/2020	B.1.1.214
546	Japan/PG-21235/2020	B.1.1.214
547	Japan/PG-21840/2021	B.1.1.214
548	Japan/PG-28619/2021	B.1.466.2
549	Japan/PG-34831/2021	B.1.1.284
550	Japan/PG-57927/2021	B.1.1
551	Japan/PG-7742/2020	B.1.1.284
552	Japan/YCH0039/2021	B.1.1.214
553	Kazakhstan/6255/2021	B.1.1
554	Kazakhstan/7719/2021	B.1.1
555	Kazakhstan/8408/2021	B.1.1
556	Kazakhstan/8737/2021	B.1.1
557	Latvia/2102086073/2021	B.1.177
558	Latvia/2104097197/2021	B.1.1.7
559	Latvia/2105069378/2021	B.1.1.7
560	Latvia/2105071231/2021	B.1.1.7
561	Latvia/2105071243/2021	B.1.1.7
562	Latvia/2105087054/2021	B.1.1.7
563	Latvia/2105087457/2021	B.1.1.7
564	Latvia/2105088767/2021	B.1.1.7
565	Latvia/892/2020	B.1.1
566	Lithuania/S21E418/2021	B.1.1.7
567	Luxembourg/LNS6318812/2021	B.1.1.7
568	Luxembourg/LNS6321739/2021	B.1.1.7
569	Mexico/CMX-IBT-IMSS-770/2021	B.1.1.519
570	Mexico/CMX-INER-INMEGEN-00062/2021	B.1.1.519
571	Mexico/CMX-INER-INMEGEN-00177/2021	B.1.1.519
572	Mexico/CMX-INMEGEN-02-06-20/2021	B.1.1.453
573	Mexico/CMX-INMEGEN-04-06-13/2021	B.1.1.519
574	Mexico/CMX-INMEGEN-04-06-78/2021	B.1.1.519
575	Mexico/CMX-INMEGEN-04-07-241/2021	B.1.1.519
576	Mexico/CMX-INMEGEN-04-07-246/2021	B.1.1.519
577	Mexico/CMX-INMEGEN-05-03-145/2021	B.1.1.519
578	Mexico/CMX-INMEGEN-05-04-307/2021	B.1.1.519
579	Mexico/MOR-InDRE_F12101_S1251/2021	B.1.1.519
580	Mexico/MOR-InDRE_F12311_S1307/2021	B.1.1.519
581	Mexico/MOR-InDRE_F12312_S1311/2021	B.1.1.519
582	Mexico/MOR-InDRE_F12318_S1309/2021	B.1.1.519
583	Mexico/MOR-InDRE_F12323_S1308/2021	B.1.1.519
584	Mexico/MOR-InDRE_FB13644_S1914/2021	B.1.1.519
585	Mexico/MOR-InDRE_FB13800_S1936/2021	B.1.1.519
586	Mexico/NLE-UANL-024/2021	B.1.1.222
587	Mexico/SON_INER_IMSS_00851/2021	B.1.1.519
588	Netherlands/LI-RIVM-26031/2021	B.1.1.7
589	Netherlands/NB-EMC-825/2020	B.1.177.77
590	Netherlands/NB-MVD-CWGS2100517/2021	B.1.1.7
591	Netherlands/NB-MVD-CWGS2100682/2021	B.1.1.7
592	Netherlands/NB-RIVM-21088/2021	B.1.1.7
593	Netherlands/NB-RIVM-27903/2021	B.1.1.7
594	Netherlands/UT-EMC-400/2021	B.1.1.7
595	Netherlands/UT-EMC-401/2021	B.1.1.7
596	Netherlands/UT-RIVM-20787/2020	B.1.258
597	Netherlands/UT-RIVM-20830/2020	B.1.258
598	Netherlands/UT-RIVM-20868/2020	B.1.258
599	Netherlands/UT-RIVM-20998/2020	B.1.258
600	Netherlands/UT-RIVM-21097/2020	B.1.258
601	Netherlands/ZH-EMC-2272/2021	P.1
602	Netherlands/ZH-EMC-2348/2021	P.1
603	Netherlands/ZH-EMC-2390/2021	P.1
604	Netherlands/ZH-EMC-2391/2021	P.1
605	Netherlands/ZH-EMC-2393/2021	P.1
606	Netherlands/ZH-EMC-2501/2021	P.1
607	Netherlands/ZH-RIVM-10047/2021	B.1.177.77
608	Netherlands/ZH-RIVM-23804/2021	B.1.1.7
609	Netherlands/ZH-RIVM-33980/2021	B.1.1.7
610	Nigeria/CV717/2020	L.3
611	Northern_Ireland/NIRE-1034A6/2020	B.1.1.83
612	Pakistan/NIH-4/2020	B.1.1.1
613	Peru/ARE-INS-1195/2021	C.37
614	Peru/CAL-INS-081/2020	C.13
615	Peru/SAM-INS-1529/2021	C.37
616	Peru/TAC-INS-1138/2021	C.37
617	Peru/UCA-INS-1621/2021	C.37
618	Peru/UCA-INS-1882/2021	C.37
619	Philippines/PH-PGC-02426/2021	B.1.1
620	Philippines/PH-PGC-02463/2021	B.1.1.28
621	Philippines/PH-PGC-02736/2021	B.1.1
622	Poland/NIPH-NIH_ECDC-481/2021	B.1.221
623	Poland/PZH-GUM-1063/2021	B.1.1.7
624	Poland/PZH-GUM-1784/2021	B.1.1.7
625	Portugal/PT11778/2021	B.1.617.2
626	Portugal/PT6825/2021	B.1.1.7
627	Portugal/PT7937/2021	B.1.1.7
628	Portugal/PT7938/2021	B.1.1.7
629	Reunion/PIMIT_00265/2021	B.1.160.18
630	Romania/B-2743/2021	B.1.1.7
631	Russia/CE-RII-MH2709S/2020	B.1.1
632	Russia/KR-RII-MH16402S/2021	B.1.1.521
633	Russia/KR-RII-MH16431S/2021	B.1.1.521
634	Russia/MOS-CRIE-D186K0008h/2021	B.1.1.525
635	Russia/MOW-CRIE-D186K0003/2021	B.1.1.525
636	Russia/MOW-CRIE-D186K0004/2021	B.1.1.525
637	Russia/MOW-CRIE-D186K0009/2021	B.1.1.525
638	Russia/MOW-CRIE-D186K0015/2021	B.1.1.525
639	Russia/MOW-CRIE-D186K0025/2021	B.1.1.525
640	Russia/MOW-CRIE-D186K0030/2021	B.1.1.525
641	Russia/MOW-CRIE-L188P0162/2021	B.1.1.525
642	Russia/MOW-PMVL-33/2020	B.1.1
643	Russia/MOW-PMVL-47/2021	B.1.1.525
644	Russia/SPE-RII-MH14611S/2021	B.1.1
645	Russia/TYU-RII-MH26823S/2021	B.1.617.2
646	Russia/VGG-RII-MH16242S/2021	B.1.1.349
647	Scotland/CVR1043/2020	A.2.3
648	Scotland/CVR1069/2020	A.2.3
649	Scotland/CVR111/2020	A.2.3
650	Scotland/CVR1113/2020	A.2.3
651	Scotland/CVR1123/2020	A.2.3
652	Scotland/CVR1133/2020	A.2.3
653	Scotland/CVR1133b/2020	A.2.3
654	Scotland/CVR1142/2020	A.2.3
655	Scotland/CVR1179/2020	A.2.3
656	Scotland/CVR1222/2020	A.2.3
657	Scotland/CVR1232/2020	A.2.3
658	Scotland/CVR1256/2020	A.2.3
659	Scotland/CVR1261/2020	A.2.3
660	Scotland/CVR1263/2020	A.2.3
661	Scotland/CVR1295/2020	A.2.3
662	Scotland/CVR1370/2020	A.2.3
663	Scotland/CVR1389/2020	A.2.3
664	Scotland/CVR1397/2020	A.2.3
665	Scotland/CVR1415/2020	A.2.3
666	Scotland/CVR1423/2020	A.2.3
667	Scotland/CVR1428/2020	A.2.3
668	Scotland/CVR1452/2020	A.2.3
669	Scotland/CVR1503/2020	A.2.3
670	Scotland/CVR1507/2020	A.2.3
671	Scotland/CVR1514/2020	A.2.3
672	Scotland/CVR1521/2020	A.2.3
673	Scotland/CVR1542/2020	A.2.3
674	Scotland/CVR1545/2020	A.2.3
675	Scotland/CVR1555/2020	A.2.3
676	Scotland/CVR1559/2020	A.2.3
677	Scotland/CVR1567/2020	A.2.3
678	Scotland/CVR1568/2020	A.2.3
679	Scotland/CVR1613/2020	A.2.3
680	Scotland/CVR1615/2020	A.2.3
681	Scotland/CVR1630/2020	A.2.3
682	Scotland/CVR1634/2020	A.2.3
683	Scotland/CVR1641/2020	A.2.3
684	Scotland/CVR173/2020	A.2.3
685	Scotland/CVR178/2020	A.2.3
686	Scotland/CVR1816/2020	A.2.3
687	Scotland/CVR185/2020	A.2.3
688	Scotland/CVR1899/2020	A.2.3
689	Scotland/CVR1903/2020	A.2.3
690	Scotland/CVR1914/2020	A.2.3
691	Scotland/CVR1923/2020	A.2.3
692	Scotland/CVR1928/2020	A.2.3
693	Scotland/CVR1931/2020	A.2.3
694	Scotland/CVR1937/2020	A.2.3
695	Scotland/CVR1938/2020	A.2.3
696	Scotland/CVR1958/2020	A.2.3
697	Scotland/CVR1962/2020	A.2.3
698	Scotland/CVR1969/2020	A.2.3
699	Scotland/CVR1977/2020	A.2.3
700	Scotland/CVR2039/2020	A.2.3
701	Scotland/CVR2041/2020	A.2.3
702	Scotland/CVR2042/2020	A.2.3
703	Scotland/CVR2060/2020	A.2.3
704	Scotland/CVR2086/2020	A.2.3
705	Scotland/CVR2107/2020	A.2.3
706	Scotland/CVR2114/2020	A.2.3
707	Scotland/CVR2118/2020	A.2.3
708	Scotland/CVR216/2020	A.2.3
709	Scotland/CVR2171/2020	A.2.3
710	Scotland/CVR2183/2020	A.2.3
711	Scotland/CVR2199/2020	A.2.3
712	Scotland/CVR2215/2020	A.2.3
713	Scotland/CVR2230/2020	A.2.3
714	Scotland/CVR2236/2020	A.2.3
715	Scotland/CVR2237/2020	A.2.3
716	Scotland/CVR2242/2020	A.2.3
717	Scotland/CVR2246/2020	A.2.3
718	Scotland/CVR2253/2020	A.2.3
719	Scotland/CVR2308/2020	A.2.3
720	Scotland/CVR2331/2020	A.2.3
721	Scotland/CVR2334/2020	A.2.3
722	Scotland/CVR2351/2020	A.2.3
723	Scotland/CVR2356/2020	A.2.3
724	Scotland/CVR2366/2020	A.2.3
725	Scotland/CVR2375/2020	A.2.3
726	Scotland/CVR2380/2020	A.2.3
727	Scotland/CVR24/2020	A.2.3
728	Scotland/CVR2419/2020	A.2.3
729	Scotland/CVR2424/2020	A.2.3
730	Scotland/CVR2425/2020	A.2.3
731	Scotland/CVR2435/2020	A.2.3
732	Scotland/CVR2439/2020	A.2.3
733	Scotland/CVR2516/2020	A.2.3
734	Scotland/CVR2525/2020	A.2.3
735	Scotland/CVR2551/2020	A.2.3
736	Scotland/CVR2591/2020	A.2.3
737	Scotland/CVR2603/2020	A.2.3
738	Scotland/CVR2610/2020	A.2.3
739	Scotland/CVR2631/2020	A.2.3
740	Scotland/CVR2659/2020	A.2.3
741	Scotland/CVR2662/2020	A.2.3
742	Scotland/CVR2676/2020	A.2.3
743	Scotland/CVR2682/2020	A.2.3
744	Scotland/CVR2702/2020	A.2.3
745	Scotland/CVR2714/2020	A.2.3
746	Scotland/CVR2720/2020	A.2.3
747	Scotland/CVR2745/2020	A.2.3
748	Scotland/CVR2747/2020	A.2.3
749	Scotland/CVR2824/2020	A.2.3
750	Scotland/CVR2829/2020	A.2.3
751	Scotland/CVR2851/2020	A.2.3
752	Scotland/CVR2924/2020	A.2.3
753	Scotland/CVR2941/2020	A.2.3
754	Scotland/CVR3000/2020	A.2.3
755	Scotland/CVR3048/2020	A.2.3
756	Scotland/CVR3060/2020	A.2.3
757	Scotland/CVR3061/2020	A.2.3
758	Scotland/CVR3062/2020	A.2.3
759	Scotland/CVR3070/2020	A.2.3
760	Scotland/CVR3128/2020	A.2.3
761	Scotland/CVR3203/2020	A.2.3
762	Scotland/CVR3299/2020	A.2.3
763	Scotland/CVR3300/2020	A.2.3
764	Scotland/CVR3318/2020	A.2.3
765	Scotland/CVR3319/2020	A.2.3
766	Scotland/CVR3346/2020	A.2.3
767	Scotland/CVR3440/2020	A.2.3
768	Scotland/CVR3456/2020	A.2.3
769	Scotland/CVR3487/2020	A.2.3
770	Scotland/CVR3514/2020	A.2.3
771	Scotland/CVR3518/2020	A.2.3
772	Scotland/CVR3544/2020	A.2.3
773	Scotland/CVR3547/2020	A.2.3
774	Scotland/CVR3548/2020	A.2.3
775	Scotland/CVR3644/2020	A.2.3
776	Scotland/CVR3660/2020	A.2.3
777	Scotland/CVR3694/2020	A.2.3
778	Scotland/CVR3826/2020	A.2.3
779	Scotland/CVR3827/2020	A.2.3
780	Scotland/CVR526/2020	A.2.3
781	Scotland/CVR594/2020	A.2.3
782	Scotland/CVR660/2020	A.2.3
783	Scotland/CVR7070/2021	B.1.1.1
784	Scotland/CVR7071/2021	B.1.1.1
785	Scotland/CVR794/2020	A.2.3
786	Scotland/CVR802/2020	A.2.3
787	Scotland/CVR937/2020	A.2.3
788	Scotland/CVR964/2020	A.2.3
789	Scotland/GCVR-16F912/2020	A.2.3
790	Scotland/GCVR-16FAE2/2020	A.2.3
791	Scotland/GCVR-16FC37/2020	A.2.3
792	Scotland/GCVR-16FC73/2020	A.2.3
793	Scotland/GCVR-16FD52/2020	A.2.3
794	Scotland/GCVR-16FD61/2020	A.2.3
795	Scotland/GCVR-17000A/2020	A.2.3
796	Scotland/GCVR-170170/2020	A.2.3
797	Scotland/GCVR-1709F0/2020	A.2.3
798	Scotland/GCVR-170AEE/2020	A.2.3
799	Scotland/GCVR-170BDC/2020	A.2.3
800	Scotland/GCVR-170E00/2020	A.2.3
801	Scotland/GCVR-170ED3/2020	A.2.3
802	Scotland/GCVR-170F3A/2020	A.2.3
803	Scotland/GCVR-170F85/2020	A.2.3
804	Scotland/GCVR-170FB2/2020	A.2.3
805	Scotland/GCVR-171009/2020	A.2.3
806	Scotland/GCVR-1710BE/2020	A.2.3
807	Scotland/GCVR-171300/2020	A.2.3
808	Scotland/GCVR-1714B2/2020	A.2.3
809	Scotland/GCVR-1717C8/2020	A.2.3
810	Scotland/GCVR-1718D4/2020	A.2.3
811	Scotland/GCVR-171A1A/2020	A.2.3
812	Scotland/GCVR-171F2A/2020	A.2.3
813	Scotland/GCVR-172071/2020	A.2.3
814	Scotland/GCVR-172105/2020	A.2.3
815	Scotland/GCVR-17219C/2020	A.2.3
816	Scotland/GCVR-1721AB/2020	A.2.3
817	Scotland/GCVR-172369/2020	A.2.3
818	Scotland/GCVR-1724EE/2020	A.2.3
819	Scotland/GCVR-173B8E/2020	A.2.3
820	Scotland/GCVR-173B9D/2020	A.2.3
821	Scotland/GCVR-173BAC/2020	A.2.3
822	Scotland/GCVR-173C4F/2020	A.2.3
823	Scotland/GCVR-173C6D/2020	A.2.3
824	Scotland/GCVR-173CC7/2020	A.2.3
825	Scotland/GCVR-173D79/2020	A.2.3
826	Scotland/GCVR-173DD3/2020	A.2.3
827	Scotland/QEUH-1694CC8/2021	B.1.1.7
828	Scotland/QEUH-183FA5A/2021	B.1.617.2
829	Scotland/QEUH-1840968/2021	B.1.617.2
830	Scotland/QEUH-544654/2020	A.2.3
831	Slovakia/UKBA-1860/2021	B.1.1.7
832	Slovakia/UVZ_PL27_D3_14155/2021	B.1.1.7
833	Slovenia/22-3830/2020	B.1.258.17
834	Slovenia/22-3931/2020	B.1.258.17
835	South_Africa/NHLS-UCT-GP-6506/2021	B.1.351
836	South_Korea/Chosun-CoV647_NP/2020	B.1.497
837	South_Korea/KDCA2182/2021	B.1.1.7
838	South_Korea/KDCA4576/2021	B.1.617.1
839	Spain/AR-IBV-98026776/2021	B.1.1.7
840	Spain/AR-IBV-98026777/2021	B.1.1.7
841	Spain/CT-BST9925307902/2021	B.1.1.7
842	Spain/CT-BST9925352703/2021	B.1.1.7
843	Spain/CT-BST9925468728/2021	B.1.1.7
844	Spain/CT-HUB00992/2021	B.1.617.2
845	Spain/CT-HUGTiPM009UD4A5/2021	B.1.1.7
846	Spain/CT-HUGTiPM013OD1F4/2021	B.1.1.7
847	Spain/CT-HUGTiPR010TN1G6/2021	B.1.1.7
848	Spain/CT-HUGTiPR015HY5C6/2021	B.1.1.7
849	Spain/CT-HUVH-ES203155/2021	B.1.1.7
850	Spain/CT-IBV-99029418/2021	B.1.1.7
851	Spain/CT-LabRefCat-1617480/2021	B.1.1.7
852	Spain/GA-CHUVI-33923767/2021	B.1.1.7
853	Spain/IB-IBV-99022054/2021	B.1.1.28
854	Sweden/01_SE100_21CS503182/2021	B.1.1.7
855	Sweden/01_SE100_21CS503263/2021	B.1.1.7
856	Sweden/01_SE100_21CS504430/2021	B.1.1.7
857	Sweden/10062076/2021	B.1.1.7
858	Sweden/10063061/2021	B.1.1.7
859	Sweden/10063495/2021	B.1.1.7
860	Sweden/10063683/2021	B.1.1.7
861	Sweden/10069674/2021	B.1.1.7
862	Sweden/10072313/2021	B.1.1.7
863	Sweden/10074466/2021	B.1.1.7
864	Sweden/1021940927/2021	B.1.1.7
865	Sweden/15181378P/2021	B.1.1.7
866	Sweden/16468638P/2021	B.1.1.7
867	Sweden/20-50601/2020	B.1
868	Sweden/20106976P/2021	B.1.1.7
869	Sweden/3380321806/2021	B.1.1.7
870	Sweden/36843952XXP/2021	B.1.1.7
871	Sweden/3967599664/2021	B.1.1.7
872	Sweden/8678252589/2021	B.1.1.7
873	Sweden/SE00439086/2021	B.1.1.7
874	Sweden/SE00479396/2021	B.1.1.7
875	Sweden/SE00493188/2021	B.1.1.7
876	Sweden/SE00493772/2021	B.1.1.7
877	Sweden/SUS0001463/2021	B.1.1.7
878	Sweden/SUS0001621/2021	B.1.1.7
879	Sweden/SUS0001923/2021	B.1.1.7
880	Sweden/SUS0002135/2021	B.1.1.7
881	Sweden/SUS0002227/2021	B.1.1.7
882	Sweden/SUS0002249/2021	B.1.1.7
883	Sweden/SUS0002252/2021	B.1.1.7
884	Switzerland/BE-ETHZ-501410/2020	B.1.177.44
885	Switzerland/BE-ETHZ-501479/2020	B.1.1.39
886	Switzerland/GE-161339963401/2021	B.1.1.7
887	Switzerland/GE-33186413/2021	B.1.1.7
888	Switzerland/GE-33405174/2021	B.1.1.7
889	Switzerland/GE-33409510/2021	B.1.1.7
890	Switzerland/GE-33409621/2021	B.1.1.7
891	Switzerland/GE-33452088/2021	B.1.1.7
892	Switzerland/un-33405212/2021	B.1.1.7
893	Switzerland/ZH-ETHZ-370103/2020	B.1.1.39
894	Switzerland/ZH-UHB-0718970401/2021	B.1.258
895	Switzerland/ZH-UZH-IMV-3ba4a339/2021	B.1.1.7
896	Turkey/HSGM-B15642/2021	B.1.1.189
897	Turkey/HSGM-B16412/2021	B.1.1.189
898	Turkey/HSGM-MZFR21/2021	B.1.1.189
899	United_Arab_Emirates/0673/2020	B.1.1
900	United_Arab_Emirates/0773/2020	B.1.1
901	USA/AR-CDC-LC0039128/2021	B.1.1.7
902	USA/AZ-ASU3756/2021	B.1.561
903	USA/AZ-CDC-ASC210066276/2021	B.1.1.519
904	USA/AZ-CDC-QDX24195462/2021	B.1.1.7
905	USA/AZ-CDC-STM-000071852/2021	B.1.429
906	USA/AZ-CDC-STM-000072723/2021	B.1.1.519
907	USA/CA-ALSR-7255/2021	B.1.1.7
908	USA/CA-ALSR-7668/2021	B.1.1.7
909	USA/CA-ALSR-7885/2021	B.1.1.7
910	USA/CA-CDC-2-3954058/2021	B.1.1.7
911	USA/CA-CDC-ASC210000143/2021	B.1.1.7
912	USA/CA-CDC-ASC210000144/2021	B.1.1.7
913	USA/CA-CDC-ASC210110063/2021	B.1.1.7
914	USA/CA-CDC-FG-007542/2021	B.1.1.7
915	USA/CA-CDC-FG-008051/2021	B.1.1.7
916	USA/CA-CDC-FG-018280/2021	B.1.2
917	USA/CA-CDC-FG-020361/2021	B.1.2
918	USA/CA-CDC-FG-021258/2021	B.1.2
919	USA/CA-CDC-FG-038643/2021	B.1.351
920	USA/CA-CDC-QDX22632544/2021	B.1.1.7
921	USA/CA-CDC-QDX22634463/2021	B.1.1.7
922	USA/CA-CDC-QDX23916527/2021	B.1.1.7
923	USA/CA-CDC-QDX25316341/2021	B.1.1.7
924	USA/CA-CDC-STM-000003175/2021	B.1.1.7
925	USA/CA-CDC-STM-000003624/2021	B.1.1.7
926	USA/CA-CDC-STM-000008146/2021	B.1.1.7
927	USA/CA-CDC-STM-000042029/2021	B.1.1.7
928	USA/CA-CDC-STM-000042582/2021	B.1.1.7
929	USA/CA-CDC-STM-000042873/2021	B.1.1.7
930	USA/CA-CDC-STM-000044885/2021	B.1.1.7
931	USA/CA-CDC-STM-000044888/2021	B.1.1.7
932	USA/CA-CDC-STM-000048375/2021	B.1.1.7
933	USA/CA-CDC-STM-000048838/2021	B.1.2
934	USA/CA-CDPH-2000005362/2020	B.1.243
935	USA/CA-CDPH-2000005366/2020	B.1.243
936	USA/CA-CDPH-2000005367/2020	B.1.243
937	USA/CA-CDPH-2000005428/2020	B.1.243
938	USA/CA-CDPH-2000029651/2021	B.1.400
939	USA/CA-CDPH-2000029978/2021	B.1.427
940	USA/CA-CDPH-2000031633/2021	B.1.429
941	USA/CA-CDPH-2000031650/2021	B.1.429
942	USA/CA-CDPH-2000041688/2021	B.1.1.7
943	USA/CA-CDPH-2000044552/2021	B.1.1.7
944	USA/CA-CDPH-3000006330/2021	B.1.1.7
945	USA/CA-CDPH-3000008727/2021	B.1.1.7
946	USA/CA-CDPH-3000017582/2021	B.1.1.7
947	USA/CA-CDPH-3000025630/2021	B.1.427
948	USA/CA-CSMC135/2020	A
949	USA/CA-CZB-25644/2021	B.1.234
950	USA/CA-CZB-25645/2021	B.1.234
951	USA/CA-CZB-28728/2021	B.1.1.7
952	USA/CA-CZB-4033/2020	B.1
953	USA/CA-QDX-3760/2021	B.1.429
954	USA/CA-SC210403/2021	B.1.429
955	USA/CA-SEARCH-10009/2021	B.1.1.7
956	USA/CA-SEARCH-10034/2021	B.1.1.7
957	USA/CA-SEARCH-10037/2021	B.1.1.7
958	USA/CA-SEARCH-10116/2021	B.1.1.7
959	USA/CA-SEARCH-10157/2021	B.1.1.7
960	USA/CA-SEARCH-10179/2021	B.1.1.7
961	USA/CA-SEARCH-101832/2021	B.1.1.7
962	USA/CA-SEARCH-10199/2021	B.1.1.7
963	USA/CA-SEARCH-10202/2021	B.1.1.7
964	USA/CA-SEARCH-10226/2021	B.1.1.7
965	USA/CA-SEARCH-103230/2021	B.1.1.7
966	USA/CA-SEARCH-103549/2021	B.1.1.7
967	USA/CA-SEARCH-10389/2021	B.1.427
968	USA/CA-SEARCH-10523/2021	B.1.1.7
969	USA/CA-SEARCH-10565/2021	B.1.1.7
970	USA/CA-SEARCH-10570/2021	B.1.1.7
971	USA/CA-SEARCH-10622/2021	B.1.1.7
972	USA/CA-SEARCH-10736/2021	B.1.1.7
973	USA/CA-SEARCH-10835/2021	B.1.1.7
974	USA/CA-SEARCH-10877/2021	B.1.1.7
975	USA/CA-SEARCH-10898/2021	B.1.1.7
976	USA/CA-SEARCH-10908/2021	B.1.1.7
977	USA/CA-SEARCH-10949/2021	B.1.1.7
978	USA/CA-SEARCH-11039/2021	B.1.1.7
979	USA/CA-SEARCH-11067/2021	B.1.1.7
980	USA/CA-SEARCH-11090/2021	B.1.1.7
981	USA/CA-SEARCH-11123/2021	B.1.1.7
982	USA/CA-SEARCH-11251/2021	B.1.1.7
983	USA/CA-SEARCH-11449/2021	B.1.1.7
984	USA/CA-SEARCH-11474/2021	B.1.1.7
985	USA/CA-SEARCH-11575/2021	B.1.1.7
986	USA/CA-SEARCH-11587/2021	B.1.1.7
987	USA/CA-SEARCH-11670/2021	B.1.1.7
988	USA/CA-SEARCH-12050/2021	B.1.1.7
989	USA/CA-SEARCH-12845/2021	B.1.1.7
990	USA/CA-SEARCH-12847/2021	B.1.1.7
991	USA/CA-SEARCH-12853/2021	B.1.1.7
992	USA/CA-SEARCH-13371/2021	B.1.1.7
993	USA/CA-SEARCH-13591/2021	B.1.1.7
994	USA/CA-SEARCH-13803/2021	B.1.1.7
995	USA/CA-SEARCH-14067/2021	B.1.1.7
996	USA/CA-SEARCH-14326/2021	B.1.1.7
997	USA/CA-SEARCH-14451/2021	B.1.1.7
998	USA/CA-SEARCH-14564/2021	B.1.1.7
999	USA/CA-SEARCH-14759/2021	B.1.1.7
1000	USA/CA-SEARCH-14919/2021	B.1.1.7
1001	USA/CA-SEARCH-15948/2021	B.1.1.7
1002	USA/CA-SEARCH-16578/2021	B.1.1.7
1003	USA/CA-SEARCH-16834/2021	B.1.1.7
1004	USA/CA-SEARCH-17440/2021	B.1.1.7
1005	USA/CA-SEARCH-7434/2021	B.1.1.7
1006	USA/CA-SEARCH-8942/2021	B.1.1.7
1007	USA/CA-SEARCH-9342/2021	B.1.1.7
1008	USA/CA-SEARCH-9780/2021	B.1.1.7
1009	USA/CA-UCSF-JD428/2021	B.1.1.368
1010	USA/CA-UCSF-JD504/2021	B.1.1.368
1011	USA/CO-CDC-ASC210013068/2021	B.1.1.519
1012	USA/CO-CDC-LC0043729/2021	B.1.429
1013	USA/CO-CDC-LC0078868/2021	B.1.1.7
1014	USA/CO-CDPHE-2100279565/2021	B.1.2
1015	USA/CO-CDPHE-2100279578/2021	B.1.2
1016	USA/CO-CDPHE-2100424864/2021	B.1.2
1017	USA/CO-CDPHE-2100592894/2021	B.1.1.519
1018	USA/CO-CDPHE-2100929817/2021	B.1.1.7
1019	USA/CO-CDPHE-2100955938/2021	B.1.1.7
1020	USA/CO-CDPHE-2100956768/2021	B.1.1.7
1021	USA/CO-CDPHE-2100956984/2021	B.1.1.7
1022	USA/CO-CDPHE-2100957345/2021	B.1.1.7
1023	USA/CO-CDPHE-2100982296/2021	B.1.1.7
1024	USA/CO-CDPHE-2101007901/2021	B.1.1.7
1025	USA/CO-CDPHE-2101008477/2021	B.1.1.7
1026	USA/CT-CDC-QDX23849724/2021	B.1.526
1027	USA/CT-Yale-2196/2021	B.1.1.486
1028	USA/CT-Yale-2416/2021	B.1.526
1029	USA/FL-BPHL-0186/2021	B.1.2
1030	USA/FL-BPHL-0205/2021	B.1.2
1031	USA/FL-BPHL-2661/2021	B.1.1.7
1032	USA/FL-CDC-ASC210018091/2021	B.1.1.7
1033	USA/FL-CDC-ASC210019793/2021	B.1.1.7
1034	USA/FL-CDC-ASC210024750/2021	B.1.1.7
1035	USA/FL-CDC-ASC210035918/2021	B.1.1.7
1036	USA/FL-CDC-ASC210067901/2021	B.1.1.7
1037	USA/FL-CDC-FG-013038/2021	B.1.1.7
1038	USA/FL-CDC-FG-013585/2021	B.1.1.7
1039	USA/FL-CDC-FG-013957/2021	B.1.1.7
1040	USA/FL-CDC-FG-014817/2021	B.1.1.7
1041	USA/FL-CDC-FG-016093/2021	B.1.1.7
1042	USA/FL-CDC-FG-020741/2021	B.1.1.7
1043	USA/FL-CDC-FG-025616/2021	B.1.1.7
1044	USA/FL-CDC-FG-025682/2021	B.1.2
1045	USA/FL-CDC-FG-025719/2021	B.1.1.7
1046	USA/FL-CDC-QDX23430274/2021	B.1.1.7
1047	USA/FL-CDC-QDX23430277/2021	B.1.1.7
1048	USA/FL-CDC-QDX23451709/2021	B.1.1.7
1049	USA/FL-CDC-QDX23527328/2021	B.1.1.7
1050	USA/FL-CDC-QDX24046516/2021	B.1.1.7
1051	USA/FL-CDC-STM-000021608/2021	B.1.1
1052	USA/FL-CDC-STM-000040938/2021	B.1.1.7
1053	USA/FL-CDC-STM-000042104/2021	B.1.1.7
1054	USA/FL-CDC-STM-000042433/2021	B.1.1.7
1055	USA/FL-CDC-STM-000045939/2021	B.1.1.7
1056	USA/FL-CDC-STM-000064967/2021	B.1.1.7
1057	USA/FL-CDC-STM-000073284/2021	B.1.1.7
1058	USA/GA-CDC-ASC210061163/2021	B.1.1.7
1059	USA/GA-CDC-ASC210073574/2021	B.1.1.7
1060	USA/GA-CDC-MMB08902829/2021	B.1.1.7
1061	USA/GA-CDC-QDX25847619/2021	B.1.1.7
1062	USA/GA-CDC-STM-000053953/2021	B.1.1.7
1063	USA/GA-CDC-STM-000072483/2021	B.1.1.7
1064	USA/GA-CDC-STM-000073062/2021	B.1.1.7
1065	USA/HI-H211145/2021	B.1.575
1066	USA/IA-CDC-ASC210063288/2021	B.1.1.7
1067	USA/IA-CDC-IBX929069308097/2021	B.1.1.7
1068	USA/IL-CDC-LC0018125/2021	B.1.1.519
1069	USA/IL-NM-4845/2020	B.1.2
1070	USA/IL-RED-KNO-39932584/2021	B.1.2
1071	USA/IN-CDC-LC0045418/2021	B.1.1.7
1072	USA/IN-INSPHL-01852/2021	B.1.1.7
1073	USA/KY-CDC-LC0051379/2021	B.1.1.7
1074	USA/KY-CDC-LC0053721/2021	B.1.1.7
1075	USA/KY-CDC-LC0058781/2021	B.1.1.7
1076	USA/KY-GD-SID-21050610840/2021	B.1.1.7
1077	USA/MA-CDC-ASC210013648/2021	B.1.517
1078	USA/MA-CDC-LC0013892/2021	B.1.1.486
1079	USA/MA-CDC-LC0018152/2021	B.1.1.486
1080	USA/MA-CDC-QDX22087749/2021	B.1.1.486
1081	USA/MA-CDC-STM-000025137/2021	B.1.1.486
1082	USA/MA-CDC-STM-000030126/2021	B.1.1.486
1083	USA/MA-CDCBI-CRSP_5EBMSKOUJNGXOUPK/2021	B.1.1.7
1084	USA/MA-CDCBI-CRSP_6JOE2F5UJDM64TF4/2021	P.1
1085	USA/MA-CDCBI-CRSP_JGVLHLQCR72HZ27E/2021	P.1
1086	USA/MA-CDCBI-CRSP_NF26OENK4TNRLRGD/2021	B.1.1
1087	USA/MA-CDCBI-CRSP_UHIEYNW4FES7SGMF/2021	B.1.1.7
1088	USA/MA-MASPHL-01544/2021	B.1
1089	USA/MA-MGH-03993/2021	B.1.1.486
1090	USA/MA-MGH-03994/2021	B.1.1.486
1091	USA/MA-MGH-04005/2021	B.1.1.486
1092	USA/MA-MGH-04107/2021	B.1.1.486
1093	USA/MA-QDX-3012/2021	B.1.1.486
1094	USA/MA-QDX-4046/2021	B.1.1.486
1095	USA/MA-Yale-5254/2020	B.1.1.486
1096	USA/MD-CDC-LC0017014/2021	B.1.1
1097	USA/MD-HP01444/2021	B.1
1098	USA/MD-HP12109/2020	B.1
1099	USA/MD-IGS-012100403820A/2021	B.1.1
1100	USA/MD-IGS-012100403917A/2021	B.1.1
1101	USA/MD-IGS-012104304146A/2021	B.1
1102	USA/MD-IGS-122113701046A/2021	B.1.526
1103	USA/MI-CDC-ASC210049292/2021	B.1.1.7
1104	USA/MI-CDC-LC0034392/2021	B.1.1.7
1105	USA/MI-CDC-LC0042587/2021	B.1.2
1106	USA/MI-CDC-STM-000032931/2021	B.1.1.7
1107	USA/MN-CDC-ASC210044762/2021	B.1.1.7
1108	USA/MN-CDC-IBX845556148899/2021	B.1.1.7
1109	USA/MN-MDH-2259/2020	B.1.2
1110	USA/MN-MDH-2585/2021	B.1.1.464
1111	USA/MO-CDC-ASC210005697/2021	B.1.1.7
1112	USA/MO-CDC-QDX26531652/2021	B.1.1.7
1113	USA/MS-CDC-2-3973160/2021	L.3
1114	USA/MS-UMMC-S242A2-503825/2021	L.3
1115	USA/MS-UMMC-S242D5-503833/2021	L.3
1116	USA/MT-CDC-ASC210001448/2021	B.1.1.7
1117	USA/NC-CDC-ASC210060419/2021	B.1.1.7
1118	USA/NC-CDC-LC0054377/2021	B.1.1.7
1119	USA/NC-CDC-LC0065732/2021	B.1.1.7
1120	USA/NC-CDC-LC0066980/2021	B.1.1.7
1121	USA/NC-CDC-STM-000012370/2021	B.1.1.486
1122	USA/NC-UNC-1368/2021	B.1
1123	USA/ND-NDDH-0314/2021	B.1.1.7
1124	USA/NH-CDC-LC0012135/2021	B.1.1.486
1125	USA/NJ-CDC-ASC210005631/2021	B.1.629
1126	USA/NJ-CDC-ASC210005633/2021	B.1.629
1127	USA/NJ-CDC-ASC210007267/2021	B.1.526
1128	USA/NJ-CDC-ASC210018315/2021	B.1.629
1129	USA/NJ-CDC-ASC210018317/2021	B.1.629
1130	USA/NJ-CDC-ASC210038885/2021	B.1.1.7
1131	USA/NJ-CDC-ASC210042628/2021	B.1.1.7
1132	USA/NJ-CDC-ASC210066002/2021	B.1.526
1133	USA/NJ-CDC-IBX851621208036/2021	B.1.1.7
1134	USA/NJ-CDC-LC00001321/2020	B.1.582
1135	USA/NJ-CDC-LC0001321/2020	B.1.582
1136	USA/NJ-CDC-LC0022507/2021	B.1.1.7
1137	USA/NM-CDC-QDX25806137/2021	B.1.617.2
1138	USA/NM-DOH-2021028618/2021	B.1.2
1139	USA/NV-NSPHL-NV2033092/2021	B.1.427
1140	USA/NV-NSPHL-NV2033094/2021	B.1.427
1141	USA/NV-NSPHL-NV2033096/2021	B.1.427
1142	USA/NV-NSPHL-NV2033099/2021	B.1.427
1143	USA/NY-CDC-ASC210005889/2021	B.1.1.486
1144	USA/NY-CDC-LC0068900/2021	B.1.1.7
1145	USA/NY-CDC-LC0068902/2021	B.1.1.7
1146	USA/NY-CDC-QDX22446238/2021	B.1.1.486
1147	USA/NY-CDC-QDX25620264/2021	B.1.1.7
1148	USA/NY-CDC-QDX25890765/2021	B.1.1.7
1149	USA/NY-MSHSPSP-PV35458/2021	B.1.526
1150	USA/NY-MSHSPSP-PV35881/2021	B.1
1151	USA/NY-NYGC-1968-VTM1-FEXT546/2021	B.1.629
1152	USA/NY-NYGC-787-VTM1-OUGT620/2021	B.1.629
1153	USA/NY-NYULH1614/2021	B.1.526
1154	USA/NY-NYULH2334/2021	B.1.525
1155	USA/NY-NYULH473/2021	B.1.629
1156	USA/NY-NYUMC154/2020	B.1
1157	USA/NY-PRL-0510_01C16/2021	B.1.526
1158	USA/NY-PRL-2021_02_12_02G03/2021	B.1.629
1159	USA/NY-PRL-2021_0210_01G01/2021	B.1.629
1160	USA/NY-PRL-2021_03_29_01I19/2021	B.1.629
1161	USA/NY-PRL-2021_03_29_04B03/2021	B.1.629
1162	USA/NY-PRL-2021_0405_00O17/2021	B.1.629
1163	USA/NY-PRL-2021_0405_00O18/2021	B.1.629
1164	USA/NY-PRL-2021_0405_01H07/2021	B.1.629
1165	USA/NY-PRL-2021_0409_00G21/2021	B.1.526
1166	USA/NY-PRL-2021_0422_02G13/2021	B.1.526
1167	USA/NY-PRL-2021_0429_00G13/2021	B.1.629
1168	USA/NY-PRL-2021_0621_51B21/2021	B.1.1.486
1169	USA/NY-PRL-2021_0701_52A17/2020	B.1.1
1170	USA/NY-Wadsworth-21006611-01/2021	B.1.1.486
1171	USA/NY-Wadsworth-21008945-01/2021	B.1.1.486
1172	USA/NY-Wadsworth-21010167-01/2020	B.1.1.486
1173	USA/NY-Wadsworth-21017442-01/2021	B.1.1.486
1174	USA/NY-Wadsworth-21025155-01/2021	B.1.1.486
1175	USA/NY-Wadsworth-21027301-01/2021	B.1.1.486
1176	USA/NY-Wadsworth-21032144-01/2021	B.1.1.486
1177	USA/NY-Wadsworth-21048007-01/2021	B.1.526
1178	USA/NY-Wadsworth-21063529-01/2021	B.1.1.7
1179	USA/NY-Wadsworth-21063868-01/2021	B.1.1.7
1180	USA/NY-Wadsworth-21064444-01/2021	B.1.1.7
1181	USA/NY-Wadsworth-21068288-01/2021	B.1.1.7
1182	USA/NY-Wadsworth-292247-01/2020	B.1.1
1183	USA/OH-21AM-019CO02344/2021	B.1.582
1184	USA/OH-21AM-020CO02779/2021	B.1.582
1185	USA/OH-CDC-ASC210070296/2021	B.1.525
1186	USA/OH-CDC-LC0054584/2021	B.1.1.7
1187	USA/OH-CDC-LC0056383/2021	B.1.1.7
1188	USA/OH-CDC-LC0059747/2021	B.1.1.7
1189	USA/OH-ODH-SC1032617/2021	B.1.2
1190	USA/OR-CDC-LC0067492/2021	B.1.1.7
1191	USA/OR-CDC-LC0068333/2021	B.1.1.7
1192	USA/OR-CDC-LC0091128/2021	B.1.1.7
1193	USA/PA-CDC-ASC210106936/2021	B.1.526
1194	USA/PA-CDC-LC0060339/2021	B.1.1.7
1195	USA/PA-CDC-LC0070394/2021	B.1.526
1196	USA/PA-CDC-QDX24980862/2021	B.1.1.7
1197	USA/PA-CDC-QDX24980872/2021	B.1.1.7
1198	USA/PA-CDC-STM-000040011/2021	B.1.2
1199	USA/PA-CDC-STM-000057913/2021	B.1.1.7
1200	USA/PA-VSP5013/2021	R.1
1201	USA/PA-VSP5085/2021	R.1
1202	USA/RI-QDX-3174/2021	B.1.1.486
1203	USA/SD-CDC-ASC210016325/2021	B.1.1.7
1204	USA/SD-CDC-ASC210016329/2021	B.1.1.7
1205	USA/TN-0-32156-4/2021	L.3
1206	USA/TN-0-57052-3/2021	B.1.2
1207	USA/TN-4-32156-4/2021	L.3
1208	USA/TN-4-57052-3/2021	B.1.2
1209	USA/TN-CDC-ASC210005907/2021	B.1.2
1210	USA/TN-CDC-ASC210011582/2021	B.1.2
1211	USA/TN-CDC-ASC210022597/2021	B.1.1.7
1212	USA/TN-CDC-ASC210030929/2021	B.1.1.7
1213	USA/TN-CDC-ASC210035879/2021	B.1.1.7
1214	USA/TN-CDC-ASC210035901/2021	B.1.1.7
1215	USA/TN-CDC-ASC210042604/2021	B.1.2
1216	USA/TN-CDC-ASC210046668/2021	B.1.1.7
1217	USA/TN-CDC-ASC210051354/2021	B.1.1.7
1218	USA/TN-CDC-ASC210054763/2021	B.1.1.7
1219	USA/TN-CDC-ASC210071035/2021	B.1.1.7
1220	USA/TN-CDC-ASC210073751/2021	B.1.1.7
1221	USA/TN-IVY-ZZX9LHQK/2021	B.1.1.7
1222	USA/TX-BSWTemple-ILL-R4-0087/2021	B.1.1.7
1223	USA/TX-BSWTemple-ILL-R6-0006/2021	B.1.1.7
1224	USA/TX-BSWTemple-ILL-R6-0053/2021	B.1.1.7
1225	USA/TX-BSWTemple-ILL-R7-0075/2021	B.1.1.7
1226	USA/TX-CDC-4140148-001/2021	B.1.1.7
1227	USA/TX-CDC-ASC210010898/2021	B.1.1.7
1228	USA/TX-CDC-ASC210014438/2021	B.1.2
1229	USA/TX-CDC-ASC210020280/2021	B.1.2
1230	USA/TX-CDC-ASC210026913/2021	B.1.1.7
1231	USA/TX-CDC-ASC210034040/2021	B.1.1.7
1232	USA/TX-CDC-ASC210048702/2021	B.1.1.7
1233	USA/TX-CDC-ASC210049483/2021	B.1.1.7
1234	USA/TX-CDC-ASC210051693/2021	B.1.1.7
1235	USA/TX-CDC-ASC210056507/2021	B.1.1.7
1236	USA/TX-CDC-ASC210067701/2021	B.1.1.7
1237	USA/TX-CDC-ASC210070262/2021	B.1.1.7
1238	USA/TX-CDC-ASC210073008/2021	B.1.1.7
1239	USA/TX-CDC-ASC210073009/2021	B.1.1.7
1240	USA/TX-CDC-ASC210075390/2021	B.1.1.7
1241	USA/TX-CDC-ASC210075528/2021	B.1.1.7
1242	USA/TX-CDC-ASC210105727/2021	B.1.1.7
1243	USA/TX-CDC-FG-011361/2021	B.1.1.7
1244	USA/TX-CDC-FG-011642/2021	B.1.1.7
1245	USA/TX-CDC-FG-015929/2021	B.1.1.7
1246	USA/TX-CDC-FG-016032/2021	B.1.1.7
1247	USA/TX-CDC-FG-016040/2021	B.1.1.7
1248	USA/TX-CDC-FG-016219/2021	B.1.1.7
1249	USA/TX-CDC-FG-016783/2021	B.1.1.7
1250	USA/TX-CDC-FG-016973/2021	B.1.1.7
1251	USA/TX-CDC-FG-019054/2021	B.1.1.7
1252	USA/TX-CDC-FG-019855/2021	B.1.1.7
1253	USA/TX-CDC-FG-019856/2021	B.1.1.7
1254	USA/TX-CDC-FG-019913/2021	B.1.1.7
1255	USA/TX-CDC-FG-020398/2021	B.1.2
1256	USA/TX-CDC-FG-020631/2021	B.1.1.7
1257	USA/TX-CDC-FG-022259/2021	B.1.1.7
1258	USA/TX-CDC-FG-023656/2021	B.1.1.7
1259	USA/TX-CDC-FG-023658/2021	B.1.1.7
1260	USA/TX-CDC-FG-024049/2021	B.1.1.7
1261	USA/TX-CDC-FG-028048/2021	B.1.1.7
1262	USA/TX-CDC-FG-029636/2021	B.1.1.7
1263	USA/TX-CDC-LC0039775/2021	B.1.1.7
1264	USA/TX-CDC-QDX21759839/2021	B.1.2
1265	USA/TX-CDC-QDX22486456/2021	B.1.1.7
1266	USA/TX-CDC-QDX22487649/2021	B.1.1.7
1267	USA/TX-CDC-QDX22489793/2021	B.1.1.7
1268	USA/TX-CDC-QDX22520674/2021	B.1.1.7
1269	USA/TX-CDC-QDX22551883/2021	B.1.596
1270	USA/TX-CDC-QDX22948753/2021	B.1.2
1271	USA/TX-CDC-QDX22981109/2021	B.1.1.7
1272	USA/TX-CDC-QDX22982541/2021	B.1.2
1273	USA/TX-CDC-QDX23014396/2021	B.1.1.7
1274	USA/TX-CDC-QDX23014703/2021	B.1.2
1275	USA/TX-CDC-QDX23212336/2021	B.1.1.7
1276	USA/TX-CDC-QDX23213098/2021	B.1.1.7
1277	USA/TX-CDC-QDX23213294/2021	B.1.1.7
1278	USA/TX-CDC-QDX23313004/2021	B.1.2
1279	USA/TX-CDC-QDX23654248/2021	B.1.1.7
1280	USA/TX-CDC-QDX23654322/2021	B.1.1.7
1281	USA/TX-CDC-QDX23654576/2021	B.1.1.7
1282	USA/TX-CDC-QDX23654654/2021	B.1.1.7
1283	USA/TX-CDC-QDX23654669/2021	B.1.1.7
1284	USA/TX-CDC-QDX23892488/2021	B.1.1.7
1285	USA/TX-CDC-QDX23916683/2021	B.1.1.7
1286	USA/TX-CDC-QDX23916732/2021	B.1.1.7
1287	USA/TX-CDC-QDX24087597/2021	B.1.1.7
1288	USA/TX-CDC-QDX24087658/2021	B.1.1.7
1289	USA/TX-CDC-QDX24087688/2021	B.1.1.7
1290	USA/TX-CDC-QDX24154838/2021	B.1.1.7
1291	USA/TX-CDC-QDX24155029/2021	B.1.1.7
1292	USA/TX-CDC-QDX24325946/2021	B.1.1.7
1293	USA/TX-CDC-QDX24326161/2021	B.1.1.7
1294	USA/TX-CDC-QDX24326189/2021	B.1.1.7
1295	USA/TX-CDC-QDX24326235/2021	B.1.1.7
1296	USA/TX-CDC-QDX24326275/2021	B.1.1.7
1297	USA/TX-CDC-QDX24564216/2021	B.1.1.7
1298	USA/TX-CDC-QDX24603672/2021	B.1.1.7
1299	USA/TX-CDC-QDX24799461/2021	B.1.1.7
1300	USA/TX-CDC-QDX25847858/2021	B.1.1.7
1301	USA/TX-CDC-QDX26157047/2021	B.1.1.7
1302	USA/TX-CDC-STM-000028570/2021	B.1.2
1303	USA/TX-CDC-STM-000033104/2021	B.1.2
1304	USA/TX-CDC-STM-000033187/2021	B.1.2
1305	USA/TX-CDC-STM-000036436/2021	B.1.2
1306	USA/TX-CDC-STM-000037865/2021	B.1.2
1307	USA/TX-CDC-STM-000038818/2021	B.1.2
1308	USA/TX-CDC-STM-000040640/2021	B.1.1.7
1309	USA/TX-CDC-STM-000050890/2021	B.1.1.7
1310	USA/TX-CDC-STM-000060688/2021	B.1.1.7
1311	USA/TX-CDC-STM-000062128/2021	B.1.1.7
1312	USA/TX-CDC-STM-000068754/2021	B.1.1.7
1313	USA/TX-DSHS-0588/2020	B.1
1314	USA/TX-DSHS-5042/2021	B.1.2
1315	USA/TX-DSHS-5177/2021	B.1.1.7
1316	USA/TX-DSHS-5366/2021	B.1.596
1317	USA/TX-DSHS-5369/2021	B.1.596
1318	USA/TX-DSHS-5564/2021	B.1.1.7
1319	USA/TX-DSHS-6222/2021	B.1.1.7
1320	USA/TX-HHD-2104272786/2021	B.1.1.7
1321	USA/TX-HMH-MCoV-14331/2020	B.1.2
1322	USA/TX-HMH-MCoV-31017/2021	B.1.1.7
1323	USA/TX-HMH-MCoV-31302/2021	B.1.1.7
1324	USA/TX-HMH-MCoV-31353/2021	B.1.1.7
1325	USA/TX-HMH-MCoV-35424/2021	B.1.1.7
1326	USA/TX-HMH-MCoV-35516/2021	B.1.1.7
1327	USA/TX-HMH-MCoV-35683/2021	B.1.1.7
1328	USA/TX-HMH-MCoV-35713/2021	B.1.1.7
1329	USA/TX-HMH-MCoV-35714/2021	B.1.1.7
1330	USA/TX-HMH-MCoV-36123/2021	B.1.1.7
1331	USA/TX-HMH-MCoV-37249/2021	B.1.1.7
1332	USA/TX-HMH-MCoV-38067/2021	B.1.1.7
1333	USA/TX-HMH-MCoV-38471/2021	B.1.1.7
1334	USA/TX-HMH-MCoV-38649/2021	B.1.1.7
1335	USA/TX-HMH-MCoV-38882/2021	B.1.1.7
1336	USA/TX-HMH-MCoV-39000/2021	B.1
1337	USA/TX-HMH-MCoV-41229/2021	B.1.1.7
1338	USA/TX-HMH-MCoV-8653/2020	B.1
1339	USA/TX-TCH-TCMC00357-0421/2021	B.1.1.7
1340	USA/TX-TCH-TCMC03102/2021	B.1.1.7
1341	USA/TX-TCH-TCMC03103/2021	B.1.1.7
1342	USA/VA-CDC-ASC210023825/2021	B.1.1
1343	USA/VA-CDC-LC0067060/2021	B.1.1.7
1344	USA/VA-CDC-LC0070171/2021	B.1.1.7
1345	USA/VA-DCLS-4198/2021	B.1.1
1346	USA/VT-CDCBI-CRSP_QFYQ34O3OTEHOF2F/2021	B.1.1.7
1347	USA/WA-S2796/2020	B.1
1348	USA/WA-S2851/2020	B.1
1349	USA/WA-S2853/2020	B.1
1350	USA/WA-S4349/2021	B.1.1.7
1351	USA/WA-S7589/2020	B.1
1352	USA/WA-UW-10609/2020	A.1
1353	USA/WA-UW-10795/2020	A.1
1354	USA/WA-UW-29526/2020	B.1
1355	USA/WA-UW-29527/2020	B.1
1356	USA/WA-UW-29528/2020	B.1
1357	USA/WA-UW-29895/2020	B.1
1358	USA/WA-UW-29896/2020	B.1
1359	USA/WA-UW-29897/2020	B.1
1360	USA/WA-UW-29898/2020	B.1
1361	USA/WA-UW-29899/2020	B.1
1362	USA/WA-UW-29900/2020	B.1
1363	USA/WA-UW-29959/2020	B.1
1364	USA/WA-UW-67920/2021	B.1.526
1365	USA/WA-UW-9532/2020	A.1
1366	USA/WI-CDC-LC0032673/2021	B.1
1367	USA/WI-GMF-24330/2020	B.1.2
1368	USA/WI-WSLH-201135/2020	B.1.2
1369	USA/WI-WSLH-201469/2020	B.1.2
1370	USA/WI-WSLH-201470/2020	B.1.2
1371	USA/WI-WSLH-210565/2020	B.1.2
1372	USA/WI-WSLH-210566/2020	B.1.2
1373	USA/WI-WSLH-210576/2020	B.1.2
1374	USA/WI-WSLH-210587/2020	B.1.2
1375	USA/WI-WSLH-210597/2020	B.1.2
1376	USA/WI-WSLH-210607/2020	B.1.2
1377	USA/WI-WSLH-210617/2020	B.1.2
1378	USA/WI-WSLH-210628/2020	B.1.2
1379	USA/WI-WSLH-210639/2020	B.1.2
1380	USA/WI-WSLH-210755/2020	B.1.2
1381	USA/WI-WSLH-210838/2020	B.1.2
1382	USA/WI-WSLH-210839/2020	B.1.2
1383	USA/WI-WSLH-210861/2020	B.1.2
1384	USA/WI-WSLH-210871/2020	B.1.2
1385	USA/WV-CDC-ASC210063781/2021	B.1.1.7
1386	USA/WV-CDC-LC0058908/2021	B.1.1.7
1387	USA/WV-CDC-LC0059762/2021	B.1.1.7
1388	USA/WV-CDC-LC0059875/2021	B.1.1.7
1389	USA/WV-CDC-LC0059997/2021	B.1.1.7
1390	USA/WV-CDC-STM-000023147/2021	B.1.2
1391	USA/WV-WVU-WV119764/2021	B.1.1.7
1392	Wales/PHWC-16C353/2020	B.1.177.7
1393	Wales/PHWC-16C7DF/2020	B.1.177.7
1394	Wales/PHWC-2569A/2020	A.2.3
1395	Wales/PHWC-48212D/2020	AD.2
1396	Wales/PHWC-48461D/2020	B.1.177.82
1397	Wales/PHWC-48648A/2020	B.1.1.1
1398	Wales/PHWC-PYDF9H/2021	B.1.1.7
1399	Wales/PHWC-PYDHJ1/2021	B.1.1.7
1400	Wales/PHWC-PYDT3H/2021	B.1.1.7
1401	Wales/PHWC-PYDZAA/2021	B.1.1.7
1402	Wales/PHWC-PYHNQX/2021	B.1.617.2
1403	Wales/PHWC-PYN18N/2021	B.1.1.7
1404	Wales/PHWC-PYN1GR/2021	B.1.1.7
1405	Wales/PHWC-PYN1J6/2021	B.1.1.7
1406	Wales/PHWC-PYN1KH/2021	B.1.1.7
1407	Wales/PHWC-PYN3RB/2021	B.1.1.7
1408	Wales/PHWC-PYNCUX/2021	B.1.1.7
1409	Wales/PHWC-PYRYWI/2021	B.1.1.7
1410	Wales/QEUH-E92BC8/2021	B.1.177.65
