# Supplementary material for: The impact of viral mutations on recognition by SARS-CoV-2 specific T cells
Source: iScience. 2021 Oct 28;24(11):103353. doi: 10.1016/j.isci.2021.103353 (PMC8552693; doi:10.1016/j.isci.2021.103353)
Supplement: Data S2. Variant_prevalence — R code and input data used for plotting the prevalence of variants within T cell epitopes over time [file mmc6.zip › Tree_visualisation/input_data/global_rep_tree.newick]

(Wuhan/WH04/2020:0,((Australia/WA11/2020:0.000100324,Malaysia/UNIMAS-M3482/2020:0.000133766):3.34415e-05,(Indonesia/JK-EIJK31/2020:0.000133766,Malaysia/1798/2020:0.000100324,Indonesia/BT-EIJK17/2020:0.000100324,(Indonesia/BT-LIPI-006/2020:0.000133766,Indonesia/BGR-LIPI011/2020:0.000167207):3.34415e-05,Indonesia/JI-ITD-1238Sp/2020:0.000100324,Indonesia/NT-EIJK26/2020:0.000100324,Indonesia/JK-EIJK37/2020:0.000200649):3.34415e-05,Wuhan/IPBCAMS-WH-01/2019:6.68829e-05,(Wuhan/HB-WH3-190/2020:3.34415e-05,India/MH-1-27/2020:0.000200649):3.34415e-05,(Austria/CeMM0450/2020:0.000133766,Czech_Republic/NRL_4262/2020:0.000100324,Hungary/SRC-00620/2020:0.000167207,Bulgaria/15/2020:0.000133765,Latvia/04/2020:0.000200649,Israel/n14288/2020:0.000200649,England/PHEC-17929/2020:0.000133766,Wales/PHWC-1601FB/2020:0.000100324):6.68829e-05,(((Iran/HGRC-2-2162/2020:6.68829e-05,Australia/VIC2125/2020:0.000167207):0.000100324,(England/PHEC-1B2EE/2020:6.68829e-05,Turkey/HSGM-10232/2020:0.000267532):3.34415e-05,Iran/Hormozgan/2021:0.000535063,(Bahrain/BAH-01/2020:0.000100324,Sri_Lanka/CDR-SL7066/2020:0.000535063):3.34415e-05,(Pakistan/Gilgit1/2020:0.000100324,(Uganda/UG039/2020:6.68829e-05,(Kenya/S052/2020:6.68829e-05,United_Arab_Emirates/L920716500/2020:0.000100324,DRC/299/2020:0.000133766,India/GJ-GBRC-415b/2020:0.000234089):0.000100324):3.34415e-05,(Georgia/Tb-82/2020:0.000100324,Lebanon/S5_762/2020:0.000100324,Denmark/ALAB-SSI103/2020:0.000133766,Oman/RESP-20-1189/2020:0.000133766,Bahrain/BAH-10/2020:0.000167207,Sweden/20-50210/2020:0.000100324,(New_Zealand/20VR3064/2020:0,South_Korea/KDCA0482/2020:0.000133766):0.000100324,(Canada/BC_25211/2020:0.000100324,India/UN-1104/2020:0.000133766,Kuwait/KU09/2020:6.68829e-05):3.34415e-05,Iran/Gorgan-NIC028/2020:3.34415e-05,Iran/NIV-P1-Q111/2020:0.000100324,Australia/NSW09/2020:0.000100324,Kazakhstan/NCB-1/2020:0.000100324,Oman/RESP-20-837/2020:0.000133765):3.34415e-05):3.34415e-05,Shandong/IVDC-SD-001/2020:0.000100324,India/UN-1125/2020:0.000167207,(Iran/GRC-10582/2020:0.000133766,United_Arab_Emirates/L0904/2020:3.34415e-05,Iran/AK-SARS-A7/2020:0.00023409):0.000133766,Georgia/Tb-1523/2020:0.000200649,((Iran/Ghilan-S1-32/2020:0.000200649,Iran/Cento-37431805/2020:3.34415e-05,Canada/MB-NML-1058/2020:0.000200648):3.34415e-05,England/LOND-1250707/2020:0.000468181):0.000267532,(Sri_Lanka/COV38/2020:0,Sri_Lanka/CDR142/2020:0.000133766):0.000167207,Georgia/Tb-7851/2020:0.000200649,(Bahrain/BAH-16/2020:0.000167207,Bahrain/BAH-15/2020:6.6883e-05):6.6883e-05,Iran/Urmia-715U/2020:0.000200649,Australia/NSW33/2020:0.000100324,Sweden/20-04851/2020:0.000100324,Turkey/IST-GLAB-158/2020:0.000334415,Canada/Qc-LSPQ-L00210314/2020:0.000167208,Taiwan/CGMH-CGU-04/2020:0.000167207):3.34415e-05,Wuhan/HB-WHCM-108/2020:0.000167207):3.34415e-05,Indonesia/SA-EIJK13/2020:0.000133766,((Japan/PG-1652/2020:0.000100324,Japan/PG-0112/2020:6.68829e-05):3.34415e-05,Japan/PG-1123/2020:0.000334415):3.34415e-05,(Slovenia/V0-15921/2020:6.68829e-05,((Switzerland/BL-UHB-42191605/2020:0.000133766,Luxembourg/LNS0591129/2020:0.000167207,Luxembourg/LNS4780904/2020:0.000167207,USA/UT-QDX-1832/2020:0.000167207,Lithuania/KL-LUHS-Eilnr59/2020:0.000133766,(DRC/1151/2020:6.68829e-05,Belgium/rega-0417519/2020:0.000100324):6.6883e-05,England/CAMB-1AAD88/2020:0.000200649,Hong_Kong/HKU-200723-037/2020:0.000133765,Netherlands/NA_215/2020:0.000133766,Iceland/1074/2020:0.000133766):3.34415e-05,(Uganda/UG033/2020:6.68829e-05,New_Zealand/20VR1280/2020:0.00023409):6.68829e-05,South_Korea/KCDC2032/2020:0.000100324,England/CAMB-1B58A7/2020:0.000267532,(Qatar/QA-QU_02-1-1/2020:0.000100324,Qatar/QA-WCMQ_FD15506563/2020:0.000133765,Qatar/QA-QU_05-H7/2020:0.000200649,Qatar/QA-QU_01-2/2020:3.34415e-05):3.34415e-05,Vietnam/PIHCM-507-4H/2020:0,(South_Korea/KCDC2112/2020:6.68829e-05,South_Korea/KCDC2160/2020:6.68829e-05,USA/WA3-UW1/2020:6.68829e-05,South_Korea/BA-ACH_2604/2020:3.34415e-05):3.34415e-05,England/LIVE-A8750/2020:6.68829e-05,South_Africa/KRISP-0001/2020:0.000100324,(South_Korea/A6/2020:0.000100324,Thailand/CU-SI2011343-NT/2020:0.000167207,Ireland/D-NVRL-MPA54621/2020:0.000200649,India/DL-NCDC-01638/2020:0.000100324,Poland/PL_MCB_6/2020:0.000100324,Kenya/NIC_248/2020:0.000167207,Ireland/D-NVRL-MPZ11628/2020:0.000100324):6.6883e-05):3.34415e-05,(Slovenia/751/2020:0.000100324,Slovenia/21-2991/2020:0.000200649):3.34415e-05,Sweden/01/2020:0.000200649,France/IDF-0372-P5/2020:6.68829e-05,(Hong_Kong/HKPU102_2802/2020:6.6883e-05,(Hong_Kong/HKU-200723-089/2020:0.000167207,Hong_Kong/HKPU73-0802/2020:0.000167208,Hong_Kong/HKPU84-2502/2020:0.000200649):6.6883e-05):6.68829e-05,France/PAC02003/2020:0.000100324,(((Shandong/LY003-2/2020:0.000100324,England/PHEC-10E9A/2020:6.6883e-05):3.34415e-05,Wuhan/0125-A191/2020:0.000100324,Wuhan/WHUH003/2020:0.000100324,Wuhan/HBCDC-HB-04/2020:0.000100324,(Spain/CN-ISCIII-201811/2020:0.000300973,Ecuador/USFQ-1181/2021:0.000568505):0.000100324):3.34415e-05,Wuhan/HB-WH1-133/2020:6.6883e-05,Turkey/CTF_04032021_M027/2021:0.000869478,Thailand/SI202769-NT/2020:0.000200649):6.6883e-05,Hong_Kong/HKPU2_1801/2020:0.000133765,Portugal/PT0847/2020:0.000100324,Hong_Kong/HKPU53-0802/2020:0.000167207,Hong_Kong/HKPU20_3001/2020:0.000167208,Slovenia/V0-6934/2020:0.000100324,Hong_Kong/CUHK2/2020:0.00023409):3.34415e-05,(((Philippines/PGC04/2020:6.68829e-05,Philippines/PGC01/2020:0.000267532):0.000100324,(Taiwan/NTU28/2020:0.000100324,Taiwan/CGMH-CGU-27/2020:0.000100324):3.34415e-05,((Papua_New_Guinea/3/2020:0.000133766,Papua_New_Guinea/9/2020:0.000100324,Papua_New_Guinea/8/2020:0.000200649,((Papua_New_Guinea/46/2020:0.000100324,Papua_New_Guinea/13/2021:6.68829e-05,Papua_New_Guinea/PNG085/2021:0.000100324,Papua_New_Guinea/37/2020:0.000100324):3.34415e-05,Papua_New_Guinea/21/2020:0.000100324,Papua_New_Guinea/43/2020:0.000200649,New_Zealand/21MV0118/2021:0.000167207):3.34415e-05,(Papua_New_Guinea/10/2020:0.000100324,Papua_New_Guinea/13/2020:0.000133766):3.34415e-05):3.34415e-05,Australia/QLD1360/2020:6.68829e-05):3.34415e-05,Malaysia/6088/2020:0.000200649,Thailand/Bangkok-CONI-0264/2020:0.000133766,Malaysia/NPHL_100768/2020:0.00023409,India/AP-CS0314/2020:0.000200649,Australia/NSW2308/2020:0.000167208,Philippines/RITM-03/2020:0.000167208,India/AP-CS0336/2020:0.000200649,((Philippines/PH-PGC-07806/2021:0.000434739,Philippines/PH-PGC-01212/2020:0.000300974):3.34415e-05,South_Korea/KCDC2723/2020:0.000200649):6.6883e-05,Singapore/848/2020:0.000267532,(Singapore/395/2020:0.000133766,India/DL-NCDC-3175/2020:0.000133766,(((Singapore/1276/2020:0.000100324,Singapore/1342/2020:0.000167207,Singapore/771/2020:0.000200648,Singapore/772/2020:0.000133765):3.34415e-05,Singapore/872/2020:3.34415e-05):3.34415e-05,Singapore/1389/2020:0.000133766):3.34415e-05,(Singapore/200/2020:0.000167207,Singapore/961/2020:6.68829e-05,Singapore/841/2020:0.000200649,Singapore/595/2020:0.000167207,Singapore/1357/2020:0.000167207,(Singapore/1086/2020:0.000200649,Singapore/610/2020:3.34415e-05):6.6883e-05,Singapore/785/2020:0.000133765):3.34415e-05,Singapore/935/2020:0.000100324,Singapore/842/2020:0.000133766,India/TG-CCMB-K771/2020:0.000133766,Singapore/813/2020:0.000200648,Singapore/780/2020:0.000167208,Singapore/536/2020:0.000100324,Singapore/815/2020:0.000401298,Singapore/1316/2020:0.000200648):6.6883e-05,Pakistan/KP-RMI-01/2020:0.000167208):0.000100325,Singapore/468/2020:0.000267532):3.34415e-05,Thailand/SI200615-NT/2020:0.000133766,Taiwan/NTU07/2020:0.000167207,Wuhan/HB-WH2-145/2020:6.68829e-05,Wuhan/WHU01/2020:0,Jiangsu/JS03/2020:0,Beijing/WH-09/2020:0,Taiwan/CGMH-CGU-01/2020:0,Taiwan/4/2020:0,Hangzhou/HZCDC0048L/2020:0,Hangzhou/HZCDC0048/2020:0,Hangzhou/HZCDC0049L/2020:0,Hangzhou/HZCDC0090L/2020:0,Hangzhou/HZCDC0091L/2020:0,Hangzhou/HZCDC0119/2020:0,Wuhan/HBCDC-HB-03/2019:0,Hangzhou/HZCDC0001/2020:0,Chongqing/ZX01/2020:0,Singapore/28/2020:0,Chongqing/IVDC-CQ-001/2020:0,Jiangsu/IVDC-JS-001/2020:0,Israel/ISR_JP0320/2020:0,USA/CA-SCCPHD-UC130/2020:0,Thailand/SI200433-NT/2020:0,Thailand/SI200040-NT/2020:0,Singapore/970/2020:0,Beijing/IME-HZ01/2020:0,Sichuan/SC-WCH4-290/2020:0,USA/CruiseA-16/2020:0,Taiwan/TSGH-35/2020:0,Japan/FHU-CS24-0227/2020:0,Anhui/777/2020:0,Senegal/SN-EP-MBO-32/2021:0,Senegal/SN-MBO-201828/2021:0,Senegal/SN-MBO-201685/2021:0,Thailand/Nonthaburi_59/2020:0,Thailand/Nonthaburi_68/2020:0,Thailand/Phuket_247/2020:0,Malaysia/7618/2020:0,Malaysia/NPHL_13958/2020:0,Indonesia/PP-EIJK-11/2020:0,USA/WI-UW-407/2020:0,Belgium/AZDelta03257-2107R/2021:0,Wuhan/0125-A153/2020:0,Wuhan/0125-A164/2020:0,Singapore/1135/2020:0,Egypt/ARMY-353/2021:0,Indonesia/YO-EIJK08/2020:0,Hong_Kong/VB20026565-2/2020:0,Wuhan/IPBCAMS-WH-04/2019:0,Wuhan/IPBCAMS-WH-02/2019:0,Thailand/61/2020:0,Thailand/74/2020:0,Japan/DP0438/2020:0,Japan/DP0890/2020:0,South_Korea/KCDC2004/2020:0,Wuhan/WIV06/2019:0,Wuhan/IVDC-HB-01/2019:0,Wuhan/WIV04/2019:0,Wuhan/Hu-1/2019:0,Japan/DP0121/2020:0,Ireland/CO-NVRL-20134/2020:0,Hangzhou/ZJU-05/2020:0,Canada/BC_40860/2020:0,Hangzhou/HZ49/2020:0,Hangzhou/HZ48/2020:0,South_Africa/R02827/2020:0,Hangzhou/HZ185/2020:0,Hangzhou/HZ576/2020:0,Hangzhou/HZ551/2020:0,Hangzhou/HZ481/2020:0,Hangzhou/HZ477/2020:0,Hangzhou/HZ638/2020:0,Hangzhou/HZ178/2020:0,Hangzhou/HZ162/2020:0,Guangdong/20SF201/2020:0,Hangzhou/HZ60/2020:0,Hangzhou/HZ91/2020:0,Hangzhou/HZ90/2020:0,Hangzhou/HZ79/2020:0,Zhejiang/WZ-02/2020:0,Wuhan/WH03/2020:0,Hangzhou/HZ-1/2020:0,Hangzhou/ZJU-04/2020:0,Singapore/3/2020:0,Malaysia/IMR_WC1097/2020:0,Wuhan/WHU02/2020:0,Japan/OS-20-07-1/2020:0,Japan/NA-20-05-1/2020:0,Oman/MA-RESP-20-B-16263/2020:0,Wuhan/IME-WH02/2019:0,Wuhan/IME-WH05/2019:0,Wuhan/IME-WH04/2019:0,Mali/M002672/2020:0.000133766,Taiwan/TSGH-25/2020:0.000167208,Beijing/BJ625/2020:0.000200649,Australia/SA0217/2020:0.000133765,(Canada/ON_VIDO-01/2020:3.34415e-05,Shandong/2020C1240260/2020:0.000100324):6.6883e-05,Jiangsu/JS02/2020:0.000133766,Wuhan/YB012504/2020:3.34415e-05,Shandong/2020C1240533/2020:3.34415e-05,USA/CA-CZB-1041/2020:0.000167207,(Guangdong/20SF243/2020:0.000167207,(Lithuania/MR-LUHS-Eilnr99/2020:0.000133766,Lithuania/MR-LUHS-Eilnr97/2020:6.6883e-05):6.6883e-05):0.000133766,(Indonesia/JK-EIJK-40/2020:0.000100324,Indonesia/JB-EIJK41/2020:3.34415e-05):6.6883e-05,Australia/QLD1154/2020:0.00023409,Spain/CN-IBV-98005806/2020:0.000200649,Jingzhou/HBCDC-HB-01/2020:0.000167208,Singapore/913/2020:0.000133766,((Singapore/351/2020:0.000133766,Netherlands/UT-RIVM-10080/2020:0.000100325,Netherlands/NA_41/2020:0.000100324):3.34415e-05,Taiwan/NTU29/2020:0.000234091):6.6883e-05,Senegal/SN-MBO-201896/2021:0.000167208,Changde/IVDC-Wu-HN97Y/2020:0.000133765,(Wuhan/OS52/2020:6.68829e-05,Wuhan/WH-CD/2020:3.34415e-05):0.000133765,Indonesia/BT-EIJK36/2020:0.000200649,((Turkey/Ankara_GUMV_31394/2020:0.000635388,Turkey/Ankara_GUMV_22790/2020:0.000535063):3.34415e-05,((Ireland/D-NVRL-20G44438/2020:0.000100324,Canada/AB-66471/2020:0.000334415):3.34415e-05,(Costa_Rica/INC-0269/2021:0.00046818,((Nigeria/S34/2020:6.68829e-05,North_Macedonia/ZMC6075/2020:0.000133765):3.34415e-05,((Russia/SPE-RII-MH17371S/2021:0.000334415,Russia/MOW-PMVL-47/2021:0.000300974):0.000601946,Italy/LOM-Pavia-81705/2020:0.000869478):3.34415e-05,(England/MILK-991997/2020:0.000300973,(Madagascar/IPM-00608/2021:0.000133766,((Madagascar/IPM-01014/2021:3.34415e-05,Madagascar/IPM-02145/2021:0.000133765):3.34415e-05,Madagascar/IPM-01498/2021:0.000167207,Madagascar/IPM-01503/2021:0.00023409):0.000133766):6.68829e-05,((((New_Zealand/21MV0054/2021:0.000100324,Bonaire/BQ-RIVM-35129/2021:0.000300973):0.000200649,USA/TX-HMH-MCoV-38471/2021:0.000501622,(Israel/CVL-8772/2021:0.000334414,Poland/WGS-CoV_PZH-LUM-0806/2021:0.000300973):0.000200648):3.34415e-05,Spain/RI-IBV-99024261/2021:0.000300973):0.000167207,Hong_Kong/HKPU-07617/2020:0.00046818):0.000568505,Singapore/1424/2020:0.000367857,Mozambique/INS-K007957/2020:0.00043474,Bangladesh/BCSIR-NILMRC-287/2020:0.000167208,Ireland/D-NVRL-20IRL27755/2020:0.00103669,Gambia/0214/2020:0.00023409,Armenia/UW-ARM29/2020:0.000267532,Turkey/CTF_08092020_040/2020:0.000267532):3.34415e-05,(Bosnia_and_Herzegovina/02-Banja_Luka/2020:0.000434739,Czech_Republic/FNHK-161/2020:0.000100324,(Australia/WA202/2020:0.000167207,United_Arab_Emirates/L3290166145/2020:3.34415e-05,(((Germany/BAV-PL-virotum_H3IM5/2020:0.000133766,(Germany/BY-MVP-000003778/2021:0.000267532,Germany/BY-MVP-000003327/2020:0):0.000200649):6.68829e-05,Switzerland/BS-UHB-42636526/2021:0.000300973,Switzerland/BS-UHB-42635791/2021:0.000300973,Switzerland/BL-UHB-42638820/2021:0.000300973,Switzerland/BS-UHB-42631165/2021:0.000300973,Switzerland/BS-UHB-42633710/2021:0.000300973,Switzerland/BS-UHB-42638571/2021:0.000300973,Switzerland/BS-UHB-4262711053/2021:0.000300973,Switzerland/BS-UHB-42631184/2021:0.000300973,Switzerland/BS-UHB-42635395/2021:0.000300973):0.000334415,Russia/BEL-RII-MH12838S/2020:0.000300974):3.34415e-05,(Italy/LOM-UniMI-L187/2020:3.34415e-05,Ireland/LK-NVRL-MPW50478/2020:0.000100324,Norway/2439/2020:0.000167207):3.34415e-05,Sweden/20-51772/2020:0.000100324,Ireland/CO-NVRL-22361/2020:6.68829e-05,Lithuania/MR-LUHS-Eilnr172/2020:3.34415e-05,Israel/CVL-n-10253/2020:0.000100324,Saudi_Arabia/KAUST-JEDDAH1013/2020:3.34415e-05,Peru/LIM-INS-006/2020:3.34415e-05,((Moldova/ICGEB_MD6/2020:6.68829e-05,Latvia/966/2020:0.00023409):0.000133766,(Denmark/DCGC-6901/2020:0.000334415,Iceland/5855/2020:0.000468181):3.34415e-05,(United_Arab_Emirates/skmc-3119719/2020:0.000267531,United_Arab_Emirates/3626/2020:0.000234091):0.000133766):3.34415e-05,Greece/217_34885/2020:3.34415e-05,(Romania/Bucuresti-14658/2020:0.000100324,(USA/CA-SEARCH-9063/2020:0.000100324,USA/CA-SEARCH-10289/2020:3.34415e-05):0.000635388,Philippines/PH-PGC-07915/2021:0.000434739):3.34415e-05,(Japan/PG-3152/2020:0.000267531,South_Korea/KDCA0490/2020:6.6883e-05):3.34415e-05,Netherlands/LI-MUMC-9/2020:3.34415e-05,New_Zealand/20VR2495/2020:3.34415e-05,Czech_Republic/NRL_3971/2020:3.34415e-05,(Sweden/20-73838/2020:0.000167207,Ghana/WACCBIP-GS462/2020:0.000167208):3.34415e-05,Austria/CeMM0154/2020:3.34415e-05,(Slovakia/UKBA-203/2020:6.68829e-05,Russia/KDA-RII-MH2774S/2020:0.000267532):3.34415e-05,((Indonesia/JB-WJHL-ITB-R104416/2020:0.000100324,Indonesia/JB-EIJK99/2020:0.000401298):6.68829e-05,Indonesia/BT-EIJK94/2020:0.000100324,((Indonesia/KB-TUH-C2132860/2020:6.68829e-05,Indonesia/KB-TUH-C2134850/2020:0.000100324):3.34415e-05,Taiwan/NTU38/2020:0.00023409):3.34415e-05,(Indonesia/JT-UGM-47906/2020:0.000100324,Indonesia/JB-EIJK0509/2021:0.000300973):3.34415e-05,(Indonesia/SB-57-FKUA/2021:0.000367855,Indonesia/JK-EIJK0386/2021:0.000367857):3.34415e-05,Indonesia/MikroFKUI/2020:0.000200648,South_Korea/KDCA1477/2021:0.000334415,Indonesia/JK-EIJK274/2021:0.00023409,Indonesia/JK-FKUPNVJ-09/2020:0.000735712,Indonesia/BGR-LIPI035/2020:0.00023409):3.34415e-05,(USA/TX-HMH-2733/2020:0.000100324,Portugal/PT0560/2020:0.000167207):3.34415e-05,((Netherlands/NB-EMC-456/2020:0.000167207,Serbia/Sabac-000573004/2020:0.000300973,(Serbia/L4556/2020:0.000200648,Switzerland/BL-ETHZ-220064/2020:0.000133766):3.34415e-05,Serbia/Subotica-016620604/2020:3.34415e-05,((Croatia/Zagreb-27/2020:0.000367856,((Serbia/L5281/2020:0.000167207,Serbia/NP07-15-07/2020:6.68829e-05,((Austria/CeMM5473/2020:0.000100324,Austria/CeMM2012/2020:0.00023409,Austria/CeMM5626/2020:0.000167208):3.34415e-05,Austria/CeMM1360/2020:6.68829e-05):3.34415e-05,Croatia/Zagreb-2/2020:0.00023409,Slovenia/66961/2020:0.000133766):3.34415e-05,(Austria/CeMM1326/2020:0.000167207,Luxembourg/LNS0815952/2020:6.68829e-05,Bosnia_and_Herzegovina/VFS-UNSA-LMGFI008/2020:0.000300974,Iceland/3386/2020:0.000100324,England/PHEC-22800/2020:0.000100324,Kosovo/KM-050707/2020:0.000100324,Slovenia/77599/2020:0.000167207):3.34415e-05):3.34415e-05):3.34415e-05,North_Macedonia/1236/2020:0.00023409):3.34415e-05,(((North_Macedonia/7808/2020:3.34415e-05,North_Macedonia/15060/2020:0.000167207,North_Macedonia/33126/2021:0.000300973,North_Macedonia/17317/2020:0.000200649):3.34415e-05,(England/MILK-B01DC1/2020:3.34415e-05,Belgium/UGent-2435/2021:0.000200649):3.34415e-05):6.68829e-05,North_Macedonia/20718/2020:0.000267531):3.34415e-05,Serbia/Pirot-002681105/2020:0.000133766,Serbia/C1054/2020:0.000167207,(((North_Macedonia/19508/2020:0.00023409,(North_Macedonia/26012/2020:6.68829e-05,North_Macedonia/30299/2021:0.000100324):6.6883e-05):0.000133766,North_Macedonia/6752/2020:0):0.000167207,(((North_Macedonia/5222/2021:0.000167207,North_Macedonia/29492/2020:0.000100324,North_Macedonia/5004/2021:0.000133766,Denmark/DCGC-23762/2020:0.000100324,Switzerland/ZH-ETHZ-521400/2020:0.000167207,North_Macedonia/5324/2021:0.000133765):3.34415e-05,North_Macedonia/27404/2020:0.000133766):3.34415e-05,(North_Macedonia/26011/2020:0.000100324,North_Macedonia/28487/2020:0.000133766):3.34415e-05,North_Macedonia/29490/2020:0.000300972,North_Macedonia/28449/2020:6.68829e-05,North_Macedonia/ZMC-3199/2021:0.000100324):0.000100324):6.68829e-05,Montenegro/ChVir-1800942002/2020:0.000334414,(Switzerland/BL-ETHZ-210019/2020:6.68829e-05,Serbia/KV-0140707/2020:0.000133766,Serbia/Leskovac-001542407/2020:0.000100324,Norway/2968/2020:6.68829e-05,Greece/2016316/2021:0.000200649,Sweden/20-53328/2020:0.000200648):0.000167208,North_Macedonia/11777/2020:0.00023409,Slovenia/50689/2020:0.00023409,(Slovenia/39943/2020:3.34415e-05,Hungary/US-31847w/2020:0.000200649,Serbia/Novi_Sad-209542506/2020:6.68829e-05):0.000167208):0.000100324,USA/IN-CDC-4982/2020:0.000167207,((Romania/USAFSAM-S541/2020:0.000133766,Bulgaria/21BG-EU_000187_Pl2/2020:0.000300973):0.000200649,England/ALDP-6CF8E1/2020:0.000200648):6.68829e-05,England/LOND-124DE62/2020:3.34415e-05,Chile/NB-175519/2020:0.000133766):3.34415e-05,Sweden/20-08101/2020:3.34415e-05,Ecuador/36226/2020:0.000133766,(Kazakhstan/53473/2020:0.000300973,Germany/NW-HHU-286/2020:0.000200649):3.34415e-05,(Ghana/35012_S17/2020:6.68829e-05,Ghana/WACCBIP-GS25/2020:0.000100324,Ghana/WACCBIP-GS373/2020:0.000200649,(Ghana/WACCBIP-GS231/2020:0.000200649,Ghana/WACCBIP-GS171/2020:0.000133766,Ghana/WACCBIP-GS233/2020:0.000200649,Belgium/UGent-151/2020:0.000200649):3.34415e-05,Ghana/WACCBIP-GS181/2020:0.000234091,Peru/LIM-INS-874/2020:0.000401298):3.34415e-05,Nigeria/Lagos01/2020:3.34415e-05,((Russia/SPE-RII-24810V/2020:0.000100324,Russia/StPetersburg-RII11251S/2020:0.000133765):3.34415e-05,Russia/SVE-RII-MH186S/2020:0.00023409):3.34415e-05,Serbia/Kikinda-000201303/2020:3.34415e-05,(Algeria/G38218-8852/2020:0.000167207,(Mexico/TAM-InDRE_300/2020:0.000100324,Mexico/CMX-INMEGEN-02-06-20/2021:0.000234091):3.34415e-05,Belgium/rega-0422588/2020:0.000100324,((DRC/241/2020:0,South_Africa/R06812/2020:0.000167207):3.34415e-05,(USA/MA-CDC-ASC210009555/2021:0.000300973,(Sierra_Leone/NMIMR-SLE-SLSEQ21/2021:0.000200649,Sierra_Leone/NMIMR-SLE-SLSEQ14/2021:0.000133765):6.6883e-05,Japan/PG-31983/2021:0.000167207,Japan/PG-36224/2021:0.000200649,((Trinidad_and_Tobago/21718/2021:0.000100324,Trinidad_and_Tobago/61261/2021:0.000100324,Trinidad_and_Tobago/14119/2021:0.000133766):3.34415e-05,Trinidad_and_Tobago/59536/2021:3.34415e-05):0.000167207,Japan/PG-28181/2021:0.00023409,USA/MA-CDCBI-CRSP_NF26OENK4TNRLRGD/2021:0.000468181,((Japan/PG-37565/2021:0.000100324,Japan/PG-35432/2021:0.000133766,Japan/PG-43296/2021:0.000100324,Japan/PG-46270/2021:0.000167207,Japan/PG-47663/2021:6.68829e-05,Japan/PG-43226/2021:0.000100324,Japan/PG-43229/2021:0.000100324):0.000133766,Japan/PG-46209/2021:0.000200649):6.6883e-05,Cote_d_Ivoire/BKE2110-bc63/2021:0.000200649,USA/MA-CDCBI-CRSP_2BQXXKI52LJ6Q4ST/2021:0.000334414):0.000434738):3.34415e-05,((Peru/ICA-INS-883/2020:0.000100324,Peru/PIU-INS-916/2020:6.68829e-05):0.000200649,Peru/LIM-INS-100/2020:0.000100324,(USA/CA-CSMC183/2020:0.000133766,USA/CA-CHLA-PLM32355874/2020:6.68829e-05,USA/CA-CHLA-PLM30832286/2020:3.34415e-05):0.000167207):3.34415e-05,(Northern_Ireland/QEUH-96C0AF/2020:0.000334415,((Belgium/ULG-10252/2020:3.34415e-05,Belgium/rega-0803753/2020:0.000200649):3.34415e-05,Belgium/ULG-10244/2020:0.000167207):0.000100324):3.34415e-05,((Liaoning/IVDC-04/2020:3.34415e-05,Liaoning/IVDC-02/2020:3.34415e-05,Lu_an/5048Y/2021:0.000133766):0.000133766,Switzerland/VD-ETHZ-200069/2020:0.000133766,(Germany/HE-RKI-NP-0014/2020:0.000702271,Germany/ST-MD641/2021:0.000434739):0.000133766,Russia/MOW-PMVL-42/2021:0.000635387,North_Macedonia/15669/2020:0.000167207,Japan/IC-0540/2020:0.000300973,Latvia/082/2020:0.000167207,Russia/MOW-Moscow_PS/2020:0.000133765,Hong_Kong/HKU-201216-269/2020:0.000234091,Czech_Republic/NRL_504_21/2021:0.000535063,Russia/MOW-RSMU-GC-SAR052/2020:0.000133765,Russia/KR-RII-MH6188S/2020:0.000267532):3.34415e-05,(Romania/Cento-70116498/2020:0.000200649,(Romania/RO_DJ37480/2020:0.000167207,Luxembourg/LNS4519371/2020:0.000133765):3.34415e-05,Romania/B-63044/2020:0.000200649):3.34415e-05,(USA/NMDOH-2020463219/2020:0.00023409,Russia/SAR-RARI-2272/2020:0.000200648):3.34415e-05,((Latvia/018/2020:6.68829e-05,Latvia/033/2020:0.000100324):0.000133766,((Greece/25575/2020:0.000167208,(Greece/99780/2021:0.000100324,Greece/KEDY_63077/2021:0.000133766):0.000100325,Greece/38293/2020:0.000100324,Italy/MAR-UnivPM48_31499/2020:0.000167208):3.34415e-05,Norway/2018/2021:0.000367856,Turkey/Ankara_GUMV_37230/2020:0.00023409):6.6883e-05):3.34415e-05,France/ARA-41359/2020:0.000167207,South_Africa/LR00006/2020:0.000234089,USA/NY-NYCPHL-001954/2020:0.000535062,Turkey/IST-GLAB-341/2020:0.000133765,Peru/LIM-INS-769/2020:0.000300973,Russia/IVA-RII-MH11829S/2020:0.000334414,(Mexico/NLE-UANL-021/2020:0.000200649,Mexico/MOR-InDRE_155/2020:0.000401298):0.000100324,Turkey/CTF_05062020_361/2020:0.000234091,Romania/B-53601/2020:0.000200649,Peru/JUN-INS-789/2020:0.00023409,Mexico/CMX-INMEGEN-12-03-10/2020:0.000401298,(France/PAC-HCL021019039701/2021:0.000267532,France/PAC-MEPHI-2413/2020:0,France/PAC-IHU-15707-Nova1M/2021:0,France/PAC-IHU-15734-Nova1M/2021:0):0.000401298,Peru/PIU-INS-910/2020:0.000401298,Peru/LIM-INS-744/2020:0.000501622,Serbia/Lipljan-005360911/2020:0.000300973,Australia/WA83/2020:0.000100324,Crimea/RII-MH2936S/2020:0.000501622,(Turkey/HSGM-2002082/2020:0.000167207,Thailand/Chonburi-SQ-RF0001/2020:0.000234091):0.000167207,Turkey/IST-GLAB-246/2020:0.000167208,Austria/CeMM1337/2020:0.00023409,Latvia/073/2020:0.00023409,Canada/Qc-HCLM-0081268037/2020:0.000300973,Peru/LIM-INS-078/2020:0.000167208):3.34415e-05,(Vietnam/VNHN_302/2020:3.34415e-05,Bolivia/21744/2021:0.000802596):3.34415e-05,((Turkey/IST-GLAB-149/2020:6.68829e-05,Turkey/HSGM-201606/2020:0.00046818):3.34415e-05,((Turkey/Ankara_GUMV_41954/2020:0.000167207,Netherlands/GE-EMC-322/2020:0.000133766,Turkey/Ankara-14011_1017/2021:0.000133765):3.34415e-05,Turkey/38-Ankara-GUMV-50786/2020:0.000267532):0.000100324,(Norway/5541/2020:6.68829e-05,(Norway/6901/2020:0.000133766,Norway/3691/2021:6.68829e-05,Norway/2917/2021:0.000167207,Norway/0790/2021:0.000133766):0.000367856):0.000334414,Turkey/DEN-PAU05/2020:0.000133766,Turkey/HSGM-3375/2021:0.000133765):3.34415e-05,Jordan/SR-049/2020:3.34415e-05,Brazil/PE-UFPE037/2020:0.000100324,Portugal/PT1136/2020:3.34415e-05,Australia/VIC43/2020:3.34415e-05,(((Oman/13564202/2020:0.000167207,Oman/1099675/2020:0.000100324,United_Arab_Emirates/skmc-3780553/2020:0.000100324):3.34415e-05,(Oman/205048807/2020:6.68829e-05,Oman/B-7106/2020:0.000167207):3.34415e-05,(Oman/17309/2020:0.000100324,Oman/205036179/2020:0.000133766):3.34415e-05,((Oman/520249544/2020:0.000133766,Oman/520254115/2020:3.34415e-05):6.68829e-05,Oman/RESP-20-B-2911/2020:6.68829e-05,Oman/520261221/2020:0.000434738,Oman/520261530/2020:0.000367856):3.34415e-05,Oman/C-6069/2020:0.000167207,((Uganda/UG133/2020:0.000267532,Uganda/UG136/2020:0.000267532):3.34415e-05,Oman/520257977/2020:0.000267532):0.000133766,Oman/C-3067/2020:0.000133766):3.34415e-05,England/MILK-9D4FF0/2020:0.00023409):3.34415e-05,(Sweden/20-52045/2020:0.000167207,Estonia/149910/2021:0.000434739,Russia/ARK-CRIE-L188V0339/2020:0.000267532):3.34415e-05,(Brazil/PE-UFPE048/2020:0.000167207,Bangladesh/DNAS_isl_S-5/2020:0.000100324):3.34415e-05,Hong_Kong/HKU-200723-031/2020:6.68829e-05,Hong_Kong/HKU-200723-098/2020:0.000100324,((Philippines/PH-RITM-0019/2020:0.000167208,Indonesia/JK-NIHRD-C0023408/2020:0.000334415,Uganda/UG003/2020:0.000100324):3.34415e-05,Bosnia_and_Herzegovina/01-Livno/2020:0.000133766):3.34415e-05,((Italy/APU-IZSPB-142APT/2020:0.00023409,Greece/31368/2020:0.000334414):3.34415e-05,Gabon/CERMEL-S0841/2021:0.000334415):3.34415e-05,(Bahamas/33854/2020:0.000133766,(Bahamas/33858/2020:0.00023409,(Bahamas/33856/2020:0.000133766,Bahamas/33852/2020:0.000133766,Bahamas/33845/2020:0.000133766,Bahamas/33838/2020:0.00023409):3.34415e-05):0.000133766):0.000100324,(Bangladesh/BCSIR-NILMRC-219/2020:0.000100324,(Bangladesh/BCSIR-NILMRC-217/2020:0.000167208,Bangladesh/BCSIR-NILMRC-015/2020:0.000133765,Italy/LAZ-INMI-15/2020:0.000234091):3.34415e-05,Italy/LAZ-INMI-26/2020:0.000167207,(((Bangladesh/icddrb-043602/2021:0.000300973,Bangladesh/DNAS-Jakir/2020:0.00023409,Bangladesh/CHRF-0098/2020:0.000167207):3.34415e-05,Bangladesh/ideSHi-044/2020:0.000334415,(Bangladesh/BCSIR-NILMRC-451/2021:0.000200649,Bangladesh/CU-CTG-02/2020:0.000100324,Bangladesh/GRMDRC-5/2020:0.000100324,Bangladesh/CHRF-0137/2021:0.00023409,Bangladesh/CHRF-0178/2021:0.000401297):0.000100325):3.34415e-05,((Bangladesh/BCSIR-DNAS-26/2021:0.000300973,Bangladesh/ideSHi-034/2020:0.000200649):6.68829e-05,Philippines/PH-PGC-00324/2021:0.000200649,Bangladesh/CU-CTG-09/2020:0.000167207,Bangladesh/BCSIR-NILMRC_393/2020:6.6883e-05):6.6883e-05):3.34415e-05,Bangladesh/BCSIR-NILMRC-135/2020:0.000100324,(Bangladesh/CHRF-0073/2020:0.00023409,Bangladesh/BCSIR-NILMRC-109/2020:0.00023409,Bangladesh/ideSHi-055/2020:0.000200649,Bangladesh/CHRF-0322/2020:0.000167208):3.34415e-05,Bangladesh/G-10/2020:6.68829e-05,Bangladesh/DNAS_DRCIM_isl_Sik-bip_1/2020:0.000100324,Bangladesh/BCSIR-NILMRC-081/2020:0.000234089,Bangladesh/BCSIR-NILMRC-329/2020:0.000167208,Bangladesh/BCSIR-NILMRC-240/2020:0.000234091,(Australia/VIC9515/2020:3.34415e-05,Australia/VIC15000/2020:0.000100324,Australia/VIC12169/2020:0.000100324,Australia/VIC10745/2020:0.000133765,Australia/NSW1014/2020:0.000267532,Australia/VIC11470/2020:0.000200648,(Australia/VIC13735/2020:0.000100324,Australia/VIC17134/2020:0.000133766):0.000133766,Australia/VIC3072/2020:0.000167208,Australia/VIC10496/2020:0.000200649,Australia/VIC12350/2020:0.000200648,Australia/VIC6074/2020:0.000200649):0.000167207,(Bangladesh/CU-CTG-75/2020:0.000200649,(Bangladesh/CHRF-0356/2021:0.000100324,(Bangladesh/ideSHi-MH004/2020:0.000200649,Bangladesh/BCSIR-NILMRC-507/2021:0.000100324):3.34415e-05):3.34415e-05,((Bangladesh/CHRF-0201/2020:6.68829e-05,Bangladesh/BCSIR-SUST-21/2021:0.000267532):3.34415e-05,(Bangladesh/BCSIR-NILMRC-482/2020:0.00023409,Bangladesh/ideSHi-KH023/2020:6.68829e-05,Bangladesh/CHRF-0086/2020:3.34415e-05,Bangladesh/BCSIR-NILMRC-429/2021:0.000200649,Bangladesh/BCSIR-SUST-27/2021:0.000133766):0.000100324,Bangladesh/BCSIR-NILMRC-447/2021:0.000267532,Bangladesh/SUST-GEB-Sunamganj-5/2020:0.000200649,Bangladesh/CHRF-0233/2020:0.000300973,Bangladesh/CHRF-0205/2020:0.000167207):3.34415e-05,Bangladesh/NGRI-R4-O24/2020:0.000334415):0.000100324,(South_Korea/KDCA0474/2020:6.68829e-05,Bangladesh/CHRF-0003/2020:0):0.000133766,Bangladesh/CHRF-0191/2021:0.00093636,Bangladesh/CU-CTG-04/2020:0.000200649,Bangladesh/BCSIR-NILMRC-265/2020:0.000100324,Bangladesh/CU-CTG-18/2020:0.000167208,Australia/VIC1606/2020:0.000167207,Bangladesh/CHRF-0078/2020:0.000334415,Bangladesh/BCSIR-NILMRC_411/2020:0.000200649):3.34415e-05,(Costa_Rica/INC-0074/2020:0.00023409,(Turkey/CTF_16012021_113/2021:0.000234089,Georgia/Tb-SNGS043/2021:0.000468181):0.000401297):3.34415e-05,(Peru/AMA-UPCH-0257/2020:0.000267532,Azerbaijan/Aghayev-04/2021:0.00023409):3.34415e-05,((Mexico/MEX-InDRE_124/2020:0.00023409,Mexico/AGS-InDRE-78/2020:0.000267532):3.34415e-05,USA/AZ-TG814046/2020:0.000334415,USA/IA-GMF-18913/2020:0.000234091,Mexico/CMX-INER-IBT-165/2020:0.000133766,Mexico/NLE-UANL-024/2021:0.000300973,Mexico/TLA-InDRE-56/2020:0.00023409,Mexico/CMX-INMEGEN-02-05-09/2021:0.000300973,Mexico/CMX-INMEGEN-11-19/2020:0.000200649,Mexico/CMX-INMEGEN-11-21/2020:0.000401297,((Mexico/CMX-INMEGEN-INDRE-05-03-229/2021:0.000401297,Mexico/CMX-INMEGEN-03-08-02/2021:0.000200648):3.34415e-05,South_Korea/KDCA3654/2021:0.000300973):0.000133765):6.68829e-05,Sweden/20-51445/2020:6.68829e-05,((Thailand/Bangkok_29/2020:0.000133766,India/RJ-4781/2020:0.000100324,Mongolia/181764/2020:0.000434739):0.000100325,(South_Africa/KRISP-0503/2020:0.000200649,South_Africa/KRISP-K003692/2020:0.000167208,South_Africa/KRISP-K003734/2020:0.000334414):0.000133766):3.34415e-05,(USA/AZ-TG724202/2020:0.000167207,Bangladesh/NGRI-R3-O11/2020:6.6883e-05):3.34415e-05,((Guatemala/19534/2020:0.000133766,(Canada/NS-NML-42281/2021:0.000267532,USA/CA-UCSF-JD504/2021:0.000300973):0.000167208):3.34415e-05,Bahrain/04/2020:0.000200648):3.34415e-05,((Ghana/WACCBIP-GS307/2020:0.00023409,Burkina_Faso/B06-1199/2020:0.000133766,Denmark/DCGC-1828/2020:0.00023409):3.34415e-05,(Ghana/WACCBIP-GS176/2020:0.000133766,Ghana/WACCBIP-GS258/2020:0.000300973):0.000100324,Austria/MUW_1344162/2020:0.000300973,England/ALDP-10E3B4B/2021:0.000501622):3.34415e-05,((United_Arab_Emirates/3403/2020:0.000133766,((Norway/5092/2020:0.00023409,England/NORT-286C48/2020:0.000167207,England/QEUH-998BD6/2020:0.000133766):3.34415e-05,United_Arab_Emirates/3632/2020:0.000167208,United_Arab_Emirates/3152/2020:6.6883e-05,United_Arab_Emirates/3802/2020:0.000300973):0.000200649):6.6883e-05,(Russia/SPE-RII-MH16511S/2021:0.000401298,Russia/LEN-RII-MH15688S/2021:0.00023409):0.000401296):3.34415e-05,((Madagascar/IPM-40282/2020:0.000167207,Madagascar/IPM-38486/2020:6.6883e-05):3.34415e-05,Madagascar/IPM-38586/2020:0.000100324):6.68829e-05,(Spain/AN-IBV-006091/2020:0.000167207,Azerbaijan/Aghayev-02/2021:0.000234089):3.34415e-05,(Ecuador/UEES-11445/2021:0.000501622,Uganda/UG377/2020:0.000200649):3.34415e-05,(((Ghana/WACCBIP-GS268/2020:0.000100324,Ghana/WACCBIP-GS293/2020:0.000133766):0.000167207,Ghana/WACCBIP-GS261/2020:0.000167207):6.68829e-05,Ghana/WACCBIP-GS236/2020:0.000234091):3.34415e-05,((South_Africa/NICD-N00412/2020:0.000334415,Mozambique/KRISP-MZ158905/2020:0.000200649):0.000100325,Turkey/HSGM-D75/2021:0.000267532,England/MILK-93F2BE/2020:0.000167207):3.34415e-05,Ecuador/EC-G-5355/2020:3.34415e-05,(Ecuador/51908/2020:3.34415e-05,Netherlands/NB-EMC-451/2020:0.000167207):3.34415e-05,(((England/NOTT-112FC1/2020:6.68829e-05,(England/BHRT-24B6500/2020:0.000167207,England/CAMC-B7AEB1/2020:0.000133766):0.000100324,(England/PORT-2EA125/2020:0.000100324,England/MILK-B88919/2020:0.000133766,England/MILK-ACE6C6/2020:0.000100324):0.000100324,(Switzerland/SO-ETHZ-370046/2020:0.000167207,(England/MILK-A6B476/2020:0,Australia/WA512/2020:0.000200649):6.68829e-05):3.34415e-05):3.34415e-05,Denmark/DCGC-7881/2020:0.000200649,England/MILK-9C25A8/2020:0.000100324,Denmark/DCGC-11935/2020:0.000200649,Denmark/DCGC-7378/2020:0.000200649,Denmark/DCGC-7400/2020:0.000200649,Denmark/DCGC-7417/2020:0.000200649,Denmark/DCGC-7418/2020:0.000200649,England/QEUH-9B9191/2020:0.000100324):0.000100325,Bangladesh/CHRF-0082/2020:0.000300974):3.34415e-05,(Aruba/AW-RIVM-10391/2020:0.000334415,Ecuador/ZZ-SARS-2/2020:0.000535063):3.34415e-05,(England/CAMB-78461/2020:3.34415e-05,USA/FL-BMMG/2020:0.000167207,England/QEUH-965343/2020:0.000200649,Russia/StPetersburg-RII7340V/2020:0.000133765):3.34415e-05,(Italy/VEN-IZSVe-53842/2020:0.000133766,Ecuador/UEES-ECU628/2020:0.000267532):3.34415e-05,((Costa_Rica/INC-0092/2020:0.000167207,((Costa_Rica/HNN-0393/2021:6.68829e-05,(Costa_Rica/INC-0445/2021:0.000133766,(USA/CA-CDC-QDX22489208/2021:3.34415e-05,Costa_Rica/HNN-0456/2021:0.000100324):3.34415e-05):3.34415e-05):0.000501622,Costa_Rica/INC-0065/2020:6.68829e-05):6.6883e-05):3.34415e-05,USA/WY-WPHL-20106112/2020:0.000334415):3.34415e-05,((England/ALDP-9CC535/2020:0.000100324,England/ALDP-B75AD0/2020:0.000267532):6.6883e-05,England/PHEC-148A76/2020:0.000200649):3.34415e-05,Saudi_Arabia/42952/2020:6.68829e-05,(Germany/BY-MVP-0040/2020:3.34415e-05,(Germany/BY-IMB06600/2020:0.000167207,Germany/BY-IMB11525/2020:0.000668829):6.6883e-05):3.34415e-05,(((Paraguay/33615/2020:6.68829e-05,Brazil/SP-BT6713/2020:0.000200649,Brazil/SP-394/2020:0.000100324,Brazil/SP-128/2020:0.000100324):3.34415e-05,Brazil/MS-1256/2020:0.000167207,Brazil/SP-833/2020:6.68829e-05,(Brazil/RS-FIOCRUZ-15281/2020:3.34415e-05,Brazil/RS-19456CVL/2020:0.000234091):6.68829e-05,(Brazil/SP-1151/2020:0.000267532,Brazil/RJ-00404/2020:0.000468179):3.34415e-05,(Peru/CUS-INS-881/2020:0.00043474,(Paraguay/iics_8211/2021:0.000267532,Paraguay/iics_8480/2021:0.000267532,Paraguay/33625/2020:6.68829e-05,(((Paraguay/iics_10715/2021:0.000401298,(Paraguay/PY1/2020:0.000133766,(Taiwan/NTU60/2021:0.000200649,Paraguay/PY19/2021:0.00023409):6.68829e-05):0.000167207):6.68829e-05,Paraguay/iics_8638/2021:0.000367856):3.34415e-05,Paraguay/33611-R1/2020:0.000434739):3.34415e-05,Paraguay/33622/2020:0.000100324,Paraguay/iics_8359/2021:0.000367856):0.000133765):3.34415e-05,(Uruguay/CEL-M116/2020:0.000133766,(Brazil/PR-L116-CD7029/2020:6.68829e-05,Brazil/SP-L109-CD3008/2021:0.000100324):0.000434739):3.34415e-05,Brazil/GO-LACEN-57/2021:0.000501622,((Paraguay/iics_12241/2021:0.000100324,Paraguay/iics_9594/2021:0.000200649):6.68829e-05,(Brazil/SP-2237/2021:0.000100324,Brazil/SP-2120/2021:0.000133766,Brazil/SP-2430/2021:3.34415e-05,Brazil/GO-HLAGYN-1394924/2021:0.000100324,Brazil/RS-LMM52660/2021:0.00023409,Netherlands/NH-RIVM-11503/2021:6.68829e-05,Brazil/SP-882/2020:0.000100324,Brazil/SC-FUNED-46-3/2020:0.000100324,(Brazil/SP-2121/2021:6.68829e-05,Brazil/SP-1711/2021:0.000100324):3.34415e-05,Brazil/SP-2615/2021:0.000167207,Brazil/SP-2441/2021:0.000133766,(Brazil/SP-2046/2021:0.000133766,Brazil/SP-2061/2021:6.68829e-05):3.34415e-05,(Brazil/SP-1869/2021:6.68829e-05,Brazil/GO-HLAGYN-1360396/2020:0.000200649):3.34415e-05,Brazil/PR-FUNED-55508-20/2020:0.000133766):0.000100325):0.000367856,Brazil/SP-1138/2020:0.000300973,Brazil/AM-FIOCRUZ-20895258MP/2020:0.000267532,Philippines/PH-PGC-05788/2020:0.000133765,Brazil/SP-1154/2020:0.000267532,Paraguay/iics_8185/2021:0.000501622,Paraguay/33610/2020:0.000334414,Brazil/TO-1173/2020:0.000133765,Brazil/RS-FIOCRUZ-15275/2020:0.000100325,Brazil/SP-L33-CD852/2020:0.000100324,Poland/Masovia-13802/2020:0.000200649,((Philippines/PH-PGC-07320/2021:6.68829e-05,Philippines/PH-PGC-03079/2021:0.000133766):0.000100324,Philippines/PH-PGC-02463/2021:0.000300973):0.000167207,Brazil/SP-IB_102311/2021:0.000635387,Qatar/QA-QU_12-8-H8/2020:0.000200649,Brazil/RS-30570CVL/2020:0.000200649,Japan/IC-0149/2020:0.000300973,(((Uruguay/UY-NYULH1961/2021:0.000133766,Uruguay/UY-NYULH1980/2021:0.000167207):3.34415e-05,Uruguay/UY-NYULH2072/2021:0.000133765):3.34415e-05,(Uruguay/UY-NYULH2031/2021:0.000167207,Uruguay/UY-NYULH2093/2021:3.34415e-05):0.000100324):0.000401298,Philippines/PH-PGC-03053/2021:0.000267531,(New_Zealand/21MV0192/2021:0.000200649,Philippines/PH-PGC-07811/2021:0.000133766,Philippines/PH-PGC-18173/2021:0.000133765):0.000601946):0.000100325,Brazil/SP-L39-CD1028/2020:0.000167207,(Brazil/SP-1090/2020:0.000334415,Brazil/MS-1298/2020:0.000100324,Brazil/RS-25732CVL/2020:0.000334414,Brazil/RS-24316CVL/2020:0.000401297,Brazil/AM-FIOCRUZ-20890012JJ/2020:0.000234089):6.6883e-05,Brazil/RS-15968CVL/2020:0.00023409):3.34415e-05,(((Kazakhstan/2611/2021:0.000133766,Finland/12MR1cG4/2020:0.000200649,(Russia/SPE-RII-MH14267S/2021:6.68829e-05,Russia/SPE-RII-MH14276S/2021:0.00023409):6.6883e-05,Russia/SPE-RII-MH14696S/2021:0.00023409,Estonia/C014963/2021:0.000300974):6.6883e-05,(((New_Zealand/21CV0045/2021:0.000100324,New_Zealand/20CV0372/2020:6.6883e-05):3.34415e-05,Russia/SVE-RII-MH16235S/2021:0.000234089,(Russia/SVE-RII-MH15889S/2021:0.00023409,Netherlands/UT-RIVM-21631/2020:0.000100324):0.000300973):3.34415e-05,Russia/KDA-RII-MH4712S/2020:0.000234089):0.000133766,Russia/KHA-CRIE-L188V0244u/2020:0.00023409,(Norway/7399/2020:0.000133766,Russia/KHA-CRIE-L188V0243/2020:0.000267531):0.000200649):3.34415e-05,(Chile/RM-261633/2020:0.000434739,((((Brazil/RS-L119-CD7805/2020:6.6883e-05,Paraguay/iics_9950/2021:0.000200648):3.34415e-05,Argentina/PAIS-A0448/2021:0.000167207,Brazil/RS-FUNED-901870/2020:0.000100324,Brazil/RS-FUNED-262-21/2021:0.000100324,Brazil/MG-LBI58/2021:0.000167208,Australia/NSW1508/2021:0.00023409,(Brazil/RS-LMM54318/2021:0.000635388,Brazil/RS-LMM54059/2021:0.000635388):0.000769154,(Suriname/SR-RIVM-22537/2021:0.000167207,Suriname/SR-RIVM-22475/2021:0.000133766,(French_Guiana/IPG2021130/2021:0.000133766,French_Guiana/IPG2021023/2021:3.34415e-05):6.68829e-05,(Suriname/SR-RIVM-22498/2021:6.68829e-05,Suriname/SR-RIVM-22467/2021:0.000167208):3.34415e-05,Suriname/SR-RIVM-22499/2021:0.000100324,French_Guiana/IPG2021016/2021:0.000100324,Suriname/SR-RIVM-22516/2021:0.000133766,(French_Guiana/IPP04407/2021:3.34415e-05,French_Guiana/IPP03650/2021:3.34415e-05):6.6883e-05):0.000200649,Brazil/RS-25920CVL/2020:0.000200649,(Argentina/INEI104251/2021:0.00023409,Argentina/PAIS-A0455/2021:0.000133765):0.000167207,Paraguay/PY5/2020:0.000434739,Paraguay/iics_8962/2021:0.000167207,(USA/MI-CDC-STM-000048362/2021:0.000167207,New_Zealand/21MV0128/2021:0.000167207,USA/OH-USAFSAM-S0361/2021:0.000100324):0.000100325,Brazil/SP-2218/2021:0.000200649):3.34415e-05,(Georgia/Tb-SNGS037/2021:0.000100324,Brazil/PB-00767/2021:0.000200649):3.34415e-05,Spain/CN-IBV-97016076/2020:0.000100324,(Ireland/D-NVRL-21IRL49294/2021:0.000267532,Brazil/MG-FUNED-33825-21/2021:0.00023409):3.34415e-05,(Brazil/PB-BA1200-250036714/2020:0.00023409,Czech_Republic/NRL_5074/2021:0.000401297):6.68829e-05,Portugal/PT6314/2020:0.000100324,(Brazil/SP-2087/2021:0.000133766,Brazil/SP-2089/2021:0.000133766):3.34415e-05,((Brazil/GO-HLAGYN-1368211/2021:0.000133766,Brazil/GO-LACEN-54/2021:0.00023409):0.000133766,(French_Guiana/IPP04403/2021:0.000267531,French_Guiana/IPP03651/2021:0.000300972):0.000100325):0.000100325,Argentina/INEI101003/2021:6.6883e-05,Portugal/IGC_g201/2020:0.000133766,Brazil/AL-BA1200-270021287/2020:0.000267532,(Paraguay/iics_12059/2021:0.000334415,Brazil/SP-2102/2021:0.000133766):6.6883e-05,Brazil/RJ-00811/2021:0.000401298,(Brazil/RO-C2173/2021:0.000167207,Brazil/MG-FUNED-40-21/2021:0.00023409):0.000100325):3.34415e-05,Brazil/BA-00754/2021:0.000267531):0.000133766):0.000133766):3.34415e-05,((Turkey/KU-023/2020:0.000167207,Canada/ON-SC0117/2020:6.6883e-05):3.34415e-05,Indonesia/JK-NIHRD-MI43269/2020:0.000167208):3.34415e-05,Greece/40_36244/2020:6.68829e-05,Poland/PL_MCB_76/2020:6.68829e-05,((Iran/Tehran-01/2020:0.000200649,Iran/Tehran-05V/2020:0.000100324,Iran/Tehran-06/2020:0.000167207):0.000267532,Peru/APU-INS-847/2020:0.000434739):3.34415e-05,Vietnam/VNHN_4189/2020:3.34415e-05,(Morocco/CA24/2020:0.000200649,Belgium/rega-0917987/2020:0.000200649):0.000100324,(Belgium/Rega-0316260/2020:0.000200649,Chile/BI-185934/2020:0.000100324):3.34415e-05,(Russia/NIZ-92127/2020:0.000167207,Kazakhstan/3601/2021:0.000468181):3.34415e-05,((((Rwanda/NRLNAT2050/2020:0.000100324,Luxembourg/LNS6691015/2020:0.000200649):3.34415e-05,Senegal/SN-IR1-0016400/2021:0.000334414,Morocco/FMP-44/2020:0.000234091,Morocco/FMP-75/2021:0.000200649,Morocco/FMP-89/2020:0.00043474):6.68829e-05,Spain/CT-HUGTiPM005PL3F1/2021:0.00023409):3.34415e-05,((Ecuador/UEES-ECU538/2020:0.000167207,Ecuador/USFQ-572/2020:0.000167208):0.000167207,Colombia/NAR-INS-IP004/2020:0.000334415):3.34415e-05,Switzerland/TI-ETHZ-120204/2020:0.000100324):3.34415e-05,Norway/2757/2020:0.000133766,(((Lesotho/N3406/2020:0.000601946,Mozambique/INS-K007893/2020:0.00023409):3.34415e-05,Mozambique/INS-K011792/2020:0.000434739,Eswatini/N2769/2020:0.000267532):3.34415e-05,South_Africa/KRISP-K002783/2020:0.000167207,Mozambique/INS-K011811/2020:0.000300973):3.34415e-05,((((Turkey/HSGM-17991/2021:0.000200649,(Turkey/HSGM-15382/2021:0.000267532,Brazil/SP-IB_110350/2021:0.000334415):0.000367855):3.34415e-05,(USA/NY-NYULH1825/2021:0.00023409,((Uruguay/UY-NYULH2179/2021:6.68829e-05,Uruguay/UY-NYULH1951/2021:3.34415e-05):3.34415e-05,Uruguay/UY-NYULH1939/2021:6.6883e-05):0.000133766):0.000133765):0.000133766,(((((((USA/WA-CDC-UW21061341134/2021:0.000133766,USA/WA-CDC-UW21052582174/2021:0.000100324):0.000100324,USA/FL-CDC-STM-000073362/2021:0.000133766):3.34415e-05,USA/NY-CDC-LC0084811/2021:0.000234091):3.34415e-05,USA/IL-CDC-ASC210065112/2021:0.000133766):0.000167207,USA/CA-CDC-LC0064725/2021:0.000769154):3.34415e-05,((Aruba/AW-RIVM-27675/2021:0.000167207,(Aruba/AW-RIVM-18318/2021:0,Aruba/AW-RIVM-35908/2021:0.000133766):6.68829e-05,(Netherlands/NB-RIVM-21605/2021:3.34415e-05,Netherlands/NB-RIVM-26040/2021:6.68829e-05,Netherlands/NB-RIVM-24713/2021:6.68829e-05,Netherlands/NB-RIVM-26052/2021:6.68829e-05):0.000200649,Colombia/DC-UANDES-G015313/2021:0.000200648):3.34415e-05,Brazil/RJ-LNN03994/2021:0.000167208,Chile/AN-88360/2021:0.000167207,(Brazil/RJ-LNN01425/2021:0.000234091,Brazil/RJ-LNN00870/2021:0.000267532,Brazil/RJ-LNN04011/2021:0.000133766):6.6883e-05,Bolivia/21740/2021:0.000133766,Jordan/AZ-Biolab039/2021:3.34415e-05):3.34415e-05,((Belgium/ULG-16011/2021:0.00023409,Belgium/UZA-UA-81556511/2021:0.000200649,(Belgium/UMONS-P01-87131-01/2021:0.000200649,Germany/BW-RKI-I-184551/2021:0.000133766):6.6883e-05,Germany/BW-RKI-I-182312/2021:0.000133766,Belgium/rega-7244/2021:0.000100324,Belgium/MBLGPF851455/2021:0.000133766,Netherlands/OV-RIVM-39180/2021:0.000167207,Belgium/UZA-UA-CV2006909182/2021:0.000133766):3.34415e-05,((Malta/MDxMDH491/2021:0.000200648,Ecuador/USFQ-1067/2021:0.000133766):3.34415e-05,Costa_Rica/HNN-0567/2021:0.000167207,Venezuela/Dtt292/2021:0.00023409,Mexico/SIN-InDRE_FB16274_S3999/2021:0.000267532,(Trinidad_and_Tobago/73842/2021:0.000200649,New_Zealand/21MV0444/2021:0.000267532):6.6883e-05):3.34415e-05,Colombia/AMA-INS-VG-1117/2021:6.68829e-05,(Brazil/SP-IB_100508/2021:0.000133766,New_Zealand/21MV0180/2021:0.000167208):3.34415e-05,Netherlands/ZH-EMC-2272/2021:0.000133766,French_Guiana/IPP12102/2021:6.6883e-05,(USA/MA-CDCBI-CRSP_JGVLHLQCR72HZ27E/2021:0.000167207,USA/MA-CDCBI-CRSP_6JOE2F5UJDM64TF4/2021:0.000167207):0.000100324,USA/TX-CDC-ASC210059566/2021:0.000267532,((French_Guiana/IPG2021712/2021:0,French_Guiana/IPG2021601/2021:0):0.000100325,French_Guiana/IPG2021740/2021:0.00023409,French_Guiana/IPG2021417/2021:6.68829e-05):0.00023409,Brazil/RR-IEC1200-178716/2021:0.000133765,Brazil/PR-FIOCRUZ-29292/2021:0.000300973,Brazil/SP-IB_110118/2021:0.00023409,Bolivia/21737/2021:0.000100324,Brazil/RJ-LNN00137/2021:0.000234091,Portugal/PT6490/2021:0.000334415):3.34415e-05,((USA/MD-CDC-LC0037809/2021:0,(((Aruba/AW-RIVM-39294/2021:3.34415e-05,(Aruba/AW-RIVM-41544/2021:0,Aruba/AW-RIVM-41549/2021:3.34415e-05):3.34415e-05,Aruba/AW-RIVM-39293/2021:6.6883e-05):3.34415e-05,Aruba/AW-RIVM-36966/2021:0,Aruba/AW-RIVM-38095/2021:0):3.34415e-05,USA/GU-CDC-2-4449094/2021:6.68829e-05):6.6883e-05):0.000200649,((Mexico/CMX-INMEGEN-06-01-152/2021:6.68829e-05,Mexico/CMX-INMEGEN-06-03-60/2021:0.000167207):0.000300973,Mexico/CMX-INER-INMEGEN-00235/2021:0.000869477):6.6883e-05):3.34415e-05,((Italy/VEN-IZSVe-21RS1602-9_PD/2021:0.000133766,(Italy/CAM-TIGEM-IZSM-COLLI-14998/2021:3.34415e-05,Italy/SIC-AOUP-UNIPA_84068/2021:0.000133765):0.000133766):3.34415e-05,(Chile/LI-111008/2021:0.000100324,Chile/LI-121363/2021:6.68829e-05):0.000167207,(Cayman_Islands/26625/2021:0.000167207,Curacao/CW-RIVM-38773/2021:0.000133766):0.000167208,Colombia/ANT-CWOHC-VG-SEC00230V/2021:0.000100324,Brazil/SP-BT24376/2021:0.000200649,(Brazil/RJ-LNN00110/2021:0.000100324,(Brazil/SP-HIAE-ID289/2021:0.000267532,Brazil/GO-HLAGYN-1518265/2021:0.000200649):0.000167207,(Italy/SIC-AOUP-UNIPA_84506/2021:3.34415e-05,Spain/CT-HUGTiPR022MD9D9/2021:0):6.6883e-05):6.6883e-05):3.34415e-05,((Costa_Rica/INC-0666/2021:3.34415e-05,Brazil/GO-HLAGYN-1647284/2021:0.000200649,Brazil/MG-LBI206/2021:0.000133765,Brazil/SP-HIAE-ID315/2021:0.000200649):3.34415e-05,(Suriname/SR-299/2021:3.34415e-05,French_Guiana/IPP05445/2021:0.000167208,Brazil/SP-IB_101508/2021:0.000267532,Brazil/SP-HIAE-ID246/2021:0.000434739):3.34415e-05,((Paraguay/iics_9982/2021:6.68829e-05,(Paraguay/iics_12689/2021:3.34415e-05,Paraguay/iics_11771/2021:0.000100324):0.000100325):3.34415e-05,(Colombia/ANT-CWOHC-VG-SEC00869K/2021:6.68829e-05,Colombia/ANT-CWOHC-VG-SEC00280T/2021:0.000133766):3.34415e-05,(Brazil/SP-HCRP004/2021:6.68829e-05,Brazil/SP-2359/2021:6.68829e-05):0.000133765):3.34415e-05,(((Spain/CT-HUGTiPR013JG9H12/2021:0,Malta/MDxMDH418/2021:0.000133765):0.000100325,Mexico/PUE-LABOPAT-69_26794/2021:0.000133765):3.34415e-05,(Costa_Rica/INC-0602/2021:0.000133766,Mexico/ROO-InDRE_FB16794_S2910/2021:0.000100325,Mexico/YUC-LANGEBIO_IMSS_1587/2021:0.000100325):6.68829e-05,Mexico/YUC-InDRE_FB16669_S2888/2021:3.34415e-05,Mexico/YUC-InDRE_FB17604_S3645/2021:0.000100325,(Luxembourg/LNS2879591/2021:0,Germany/RP-RKI-I-191403/2021:0.000167207,Luxembourg/LNS0372687/2021:3.34415e-05):0.000100325):6.6883e-05,Chile/VS-113300/2021:0.000267532,Brazil/GO-HLAGYN-1600291/2021:0.000401297,Brazil/GO-HLAGYN-1702526/2021:0.000267532,((Chile/LI-125508/2021:6.68829e-05,Chile/RM-98749/2021:0.000133765):3.34415e-05,(Chile/AT-109164/2021:0.000167208,Chile/CO-118657/2021:0.000133766,Chile/BI-125683/2021:6.6883e-05):6.68829e-05,Chile/NB-122389/2021:0.000100324,Chile/LI-115261/2021:0,Argentina/INEI104804/2021:0.000133765,Argentina/PAIS-G0321/2021:0.000133765,Chile/AP-118972/2021:0.000200649,(Chile/RM-97929/2021:0.000100324,(Chile/ML-98777/2021:6.68829e-05,Chile/RM-87566/2021:3.34415e-05):3.34415e-05,Chile/ML-117649/2021:6.68829e-05):0.000100324,(USA/FL-CDC-ASC210064000/2021:0,USA/FL-CDC-ASC210066321/2021:6.68829e-05):0.000133765,Chile/RM-56658/2021:0.000133765):6.6883e-05):3.34415e-05,(Brazil/SP-2560/2021:0.000133766,Suriname/SR-RIVM-22553/2021:0,French_Guiana/IPP05437/2021:0,Uruguay/CUY1-000062_UYRO/2021:0.000100324,Brazil/RJ-FIOCRUZ-29697/2021:0.000200649,USA/WV-WVU-WV120695/2021:0.000234091):3.34415e-05,((Bolivia/Pando-GM2-2/2021:0.000167207,(Brazil/SP-IB_110302/2021:0.000133766,Brazil/SP-IB_101917/2021:0):0.000167208):3.34415e-05,(Brazil/SP-IB_100544/2021:0.000200649,French_Guiana/IPG2021528/2021:0.000300973,Brazil/SP-765165-NBD22/2021:0.000234091):3.34415e-05,((Taiwan/CGMH-CGU-53/2021:6.6883e-05,(French_Guiana/IPP12146/2021:0.000100324,(French_Guiana/IPG2021430/2021:3.34415e-05,French_Guiana/IPG2021427/2021:0,French_Guiana/IPG2021458/2021:0,French_Guiana/IPG2021420/2021:0.000133766,French_Guiana/IPG2021488/2021:6.6883e-05):3.34415e-05):0.000401297):3.34415e-05,Brazil/SP-IB_101468/2021:0.000267531):6.6883e-05,((Argentina/PAIS-G0246/2021:0.000167207,Brazil/SP-IB_101106/2021:0.000234091):3.34415e-05,(Japan/IC-1115/2021:0.000167207,Brazil/SP-1737/2021:0.000133766):0.000200649,Brazil/SP-IB_100921/2021:0.000267531):0.000133766,Brazil/SP-HIAE-ID323/2021:0.000367856,((Brazil/SP-IB_110722/2021:0.000133766,Brazil/SP-IB_102533/2021:6.6883e-05):3.34415e-05,Paraguay/iics_12702/2021:0.000100325,Brazil/SP-IB_100380/2021:0.000200649,(USA/AZ-CDC-LC0060056/2021:6.68829e-05,USA/MA-MASPHL-03481/2021:0.000100324,USA/CA-CDC-ASC210108044/2021:6.6883e-05):0.000100324):0.000133766):3.34415e-05,((Curacao/CW-RIVM-41654/2021:0.000133766,Brazil/PE-FIOCRUZ-IAM2535/2021:0.000401297):6.68829e-05,Brazil/PE-BA1200-260632152/2021:0.000200649,Brazil/SP-IB_100753/2021:0.000167207):3.34415e-05,(Peru/HUA-INS-683/2020:0.000133766,(Brazil/SP-IB_111814/2021:6.6883e-05,(French_Guiana/IPG2021544/2021:0.000167207,(French_Guiana/IPG2021516/2021:0,French_Guiana/IPG2021532/2021:0,French_Guiana/IPG2021534/2021:0,French_Guiana/IPG2021749/2021:6.6883e-05):3.34415e-05,France/ARA-HCL021120700201/2021:3.34415e-05):0.000167207):6.68829e-05,Switzerland/GE-33546751/2021:0.000133765):3.34415e-05,(Suriname/SR-298/2021:0,French_Guiana/IPG2021552/2021:0,French_Guiana/IPG2021756/2021:0.000133765):3.34415e-05,(Brazil/RJ-FIOCRUZ-32667/2021:0.000133766,Brazil/BA-FIOCRUZ-31257/2021:0.000133766):3.34415e-05,(Brazil/GO-HLAGYN-1733007/2021:3.34415e-05,Brazil/GO-HLAGYN-1670580/2021:0):0.000100324,(Brazil/SP-IB_111339/2021:0.000133766,Brazil/SP-IB_103030/2021:0.000100325):0.000100324,Netherlands/OV-MVD-CWGS2101583/2021:0.00023409,Aruba/AW-RIVM-41521/2021:6.6883e-05,(Paraguay/iics_12537/2021:0.000133766,Paraguay/iics_11496/2021:6.6883e-05):0.000100325,Uruguay/UY-NYULH2136/2021:0.000200649,Brazil/SP-BT27384/2021:0.000200649,(Paraguay/iics_12358/2021:0.000133766,Brazil/PR-FIOCRUZ-22798/2021:6.6883e-05):6.6883e-05,Brazil/SP-HIAE-ID332/2021:0.000367857,French_Guiana/IPG2021495/2021:3.34415e-05,(Brazil/RJ-LNN04101/2021:0.000133766,Brazil/RJ-LNN03902/2021:0.000133766,Brazil/RJ-LNN03900/2021:0.000133766):6.6883e-05,(Brazil/PE-FIOCRUZ-IAM2468/2021:0.000100324,Brazil/PE-FIOCRUZ-IAM2467/2021:3.34415e-05):0.000300973):0.000267532,(Colombia/AMA-INS-VG-1242/2021:0.000167207,USA/AZ-CDC-LC0068725/2021:0.000334414):0.000401297):0.000100325):0.000735711,Curacao/CW-RIVM-15593/2021:0.000601946,(Netherlands/NH-RIVM-30208/2021:0.000200649,Sweden/3945803663/2021:0.00023409):0.000334415,Russia/MOW-CRIE-L106B1811/2021:0.000635389,(Turkey/HSGM-1522/2021:0.000334415,Turkey/HSGM-1283/2021:0.000300973):0.000167207):3.34415e-05,(USA/WI-UW-5200/2020:0.000367856,Iceland/6052/2020:0.000334415):3.34415e-05,((Portugal/PT1543/2020:6.68829e-05,(Northern_Ireland/NIRE-2340E3/2020:3.34415e-05,((England/PHEC-148CE9/2020:3.34415e-05,(England/MILK-ACF7C2/2020:0.000100324,England/QEUH-B2B435/2020:0.000100324,England/CAMC-B07314/2020:0.000100324):3.34415e-05):3.34415e-05,((England/LOND-1263F18/2020:0.000100324,England/TFCI-270A83E/2020:3.34415e-05):3.34415e-05,(England/MILK-C62185/2020:3.34415e-05,((England/CAMB-1B9612/2020:0.000100324,England/PHEC-14C711/2020:3.34415e-05):3.34415e-05,England/PHEC-14925F/2020:0.000133766,(England/QEUH-B434BF/2020:0.000133766,England/BHRT-24B8C45/2021:3.34415e-05):3.34415e-05):3.34415e-05,England/CAMB-1B9C10/2020:0.000100324,England/LOND-128CFFB/2020:6.68829e-05,England/MILK-B02382/2020:0.000167207,England/QEUH-11CA88E/2021:0.000167207,England/CAMC-CB7664/2020:0.000100324,England/QEUH-C9315E/2020:0.000100324,England/CAMC-C98F5F/2020:0.000100324):3.34415e-05,England/MILK-B54CFF/2020:0.000100324,England/NORW-EFD6A/2020:0.000100324):3.34415e-05,England/QEUH-9F4FFA/2020:6.68829e-05,England/MILK-B14D43/2020:0.000100324,England/MILK-B14D70/2020:0.000100324,England/MILK-ACE4AE/2020:0.000100324):3.34415e-05,(Portugal/PT1795/2020:3.34415e-05,(Portugal/PT2320/2021:0.000100324,Portugal/PT2810/2021:0.000133766):6.68829e-05):0.000133766,Germany/BE-ChVir-D1983-4479/2020:0.000133766):0.000100324):6.68829e-05,(Belgium/rega-10141378/2020:0.000100324,Belgium/ULG-11546/2020:0.000367857,Belgium/rega-09241218/2020:0.000100324,Netherlands/GE-EMC-365/2020:0.000200649):3.34415e-05,Portugal/PT2199/2020:0.00023409,Luxembourg/LNS8911052/2020:0.000200648,Portugal/PT1528/2020:0.000100324):3.34415e-05,(((((Poland/AODPiGM-107105/2021:0.000100324,Poland/AODPiGM-107694/2021:6.68829e-05):0.000200649,Iceland/5410/2020:0.000200648,Poland/Pomorskie_MWB_391/2021:0.000133765):0.000100324,Taiwan/CGMH-CGU-40/2020:0.000133766):3.34415e-05,(Czech_Republic/NRL-3544-21/2021:0.000167207,(Denmark/DCGC-31244/2021:0.000100324,Poland/PL_P785/2021:0.000334415,Norway/7341/2020:0.00023409):6.6883e-05):0.00023409):0.00023409,(Mauritius/N4645/2021:0.000434739,(((Nigeria/NCDC-FCT-2Q/2021:0.000167207,Nigeria/CV1124/2021:6.68829e-05,Italy/LAZ-IZSLT-21057322/2021:0.00023409):3.34415e-05,(((Nigeria/CV1144/2021:0.000133766,Ghana/WACCBIP-GS648/2021:0.000200649,(Gabon/CERMEL-CC0943/2021:0.000133765,(Gabon/CERMEL-X0501GX/2021:0.000100324,Gabon/CERMEL-AA0050/2021:0.000100324):6.6883e-05):0.000100324,Nigeria/NCDC-FCT-3Sc/2021:0.000167208,Sweden/20034708P/2021:0.000401297,Ghana/WACCBIP-GS627/2021:0.000167208,Bangladesh/ideSHi-TR-2903/2021:0.00023409,France/BRE-IPP14075/2021:0.000535063):3.34415e-05,Uganda/UG371/2021:0.000200649):3.34415e-05,(Mauritius/N4243/2021:6.68829e-05,Mauritius/N4603/2021:0,(Mauritius/241368/2021:0,Mauritius/235394/2021:3.34415e-05,Mauritius/225411/2021:3.34415e-05):0.000267532):0.000434739):0.000200649,Ghana/WACCBIP-GS864/2021:0.000167207,Gabon/CERMEL-DD0596/2021:0.000133766,Australia/WA649/2021:0.000167207,(((Greece/10156/2021:0.000133766,Greece/KEDY_7777/2021:6.6883e-05):3.34415e-05,Greece/10153/2021:0.000133766):3.34415e-05,(Greece/KEDY_11937/2021:0.00023409,Greece/10131826/2021:0.000133766,Greece/196470/2021:0.000200648):3.34415e-05,Greece/14229/2021:0.00147142,Romania/IF-17058/2021:6.6883e-05):0.000167208,Ghana/WACCBIP-GS974/2021:0.000300974,Congo/FCRM-16-8378/2021:0.000200648):3.34415e-05,Turkey/HSGM-18319/2021:6.6883e-05):0.000200649):0.000535063,(Colombia/DC-324777/2021:0.000869478,((((Spain/VC-IBV-99028679/2021:0.000100324,Argentina/INEI104093/2021:0.000300973):0.000200649,USA/PA-CDC-QDX22948612/2021:0.00023409,Mexico/CMX-INMEGEN-01-02-10/2020:0.000100325,USA/NY-CDC-LC0001303/2020:0.000167207):6.68829e-05,(Mexico/PUE-IBT-IMSS-144/2021:0.000100324,(Mexico/TAM_LANGEBIO_IMSS_0188/2021:6.68829e-05,(Mexico/SIN-InDRE_F11705_S936/2021:0.000167207,(Mexico/HID-INMEGEN-05-04-171/2021:0.000133766,Mexico/CMX-INMEGEN-05-01-216/2021:0):0.000100324):3.34415e-05):3.34415e-05):3.34415e-05,USA/OR-CDC-ASC210061976/2021:0.000401297,Mexico/MEX-INER-IMSS-00101/2021:0.000300973,((Mexico/ZAC-InDRE_FB13280_S1605/2021:6.68829e-05,Mexico/ZAC_LANGEBIO_IMSS_0690/2021:3.34415e-05):0.000200649,Mexico/CHP-IBT-IMSS-118/2021:0.000200649):6.6883e-05,Mexico/VER-InDRE_169/2020:0.000100324,Mexico/CMX-INMEGEN-03-10-58/2021:0.000200648,Mexico/VER-IBT-IMSS-110/2021:0.000133765):6.68829e-05,((Canada/NB-NML-17640/2021:0.000100324,USA/AZ-CDC-STM-000026044/2021:0.000100324):0.000133766,((Mexico/HID-IBT-IMSS-866/2021:3.34415e-05,Mexico/COA_LANGEBIO_IMSS_0512/2021:0.000133766):0.000100324,(Mexico/QUE-InDRE_FB19322_S4801/2021:0.000133766,Mexico/TAB-InDRE_FB17702_S3753/2021:0.000200649):0.000133766,USA/WA-UW-59030/2021:0.000133766,Mexico/MEX-IBT-IMSS-544/2021:0.000133765,Mexico/NLE-InDRE_F12689_S1389/2021:0.000100324):0.00023409):3.34415e-05,(USA/MI-CDC-ASC210010892/2021:0.000167208,USA/MI-CDC-STM-000046086/2021:6.6883e-05):0.000100324,(Mexico/CMX-INMEGEN-03-10-25/2021:0.000267532,(Curacao/CW-RIVM-15641/2021:0.000100324,Curacao/CW-RIVM-15640/2021:0.000100324):0.000167208):3.34415e-05,(((Argentina/INEI103076/2021:0.000267532,Martinique/HCL021023920301/2021:0.000401297):3.34415e-05,Mexico/QUE-InDRE_F12134_S1269/2021:0.000367856,Mexico/BCS-IBT-IMSS-638/2021:0.000367856,Mexico/CMX_LANGEBIO_IMSS_0453/2021:0.000133765):3.34415e-05,((Mexico/MEX_IBT_IMSS_1008/2021:0.000167207,Mexico/CMX-INMEGEN-01-04-08/2021:0.000167207):0.000100324,Mexico/CMX-INMEGEN-InDRE-04-06-98/2021:0.00023409):3.34415e-05,Mexico/CMX-INER-INMEGEN-00062/2021:0.000167207,Mexico/MEX-IBT-IMSS-657/2021:0.000300973,((Mexico/CMX-INMEGEN-01-03-20/2021:6.6883e-05,Mexico/HID-INMEGEN-05-02-9/2021:0.000300972,Mexico/QUE-InDRE_480/2021:0.000133766):3.34415e-05,Mexico/MOR-InDRE_F10656_S731/2021:0.000167208):0.00023409):3.34415e-05,((((USA/AZ-CDC-ASC210066276/2021:3.34415e-05,Mexico/CMX-INMEGEN-04-06-13/2021:3.34415e-05):3.34415e-05,Mexico/CMX-INMEGEN-05-03-145/2021:0.000100324,(Mexico/MOR-InDRE_FB13800_S1936/2021:0.000133766,Mexico/MOR-InDRE_FB13644_S1914/2021:0.000133766,Mexico/MOR-InDRE_F12101_S1251/2021:3.34415e-05):3.34415e-05):0.000100324,Mexico/CMX-INMEGEN-05-02-90/2021:6.6883e-05):6.68829e-05,((Mexico/CMX-INMEGEN-05-01-111/2021:0,Mexico/CMX-INMEGEN-05-04-318/2021:3.34415e-05):0.000100324,Mexico/NLE-INER-IMSS-00249/2021:0.000100324,(Mexico/CMX-IBT-IMSS-870/2021:0.000167207,Mexico/SIN_CIAD_HJ1491/2021:0.00023409):3.34415e-05):3.34415e-05,Mexico/CMX_LANGEBIO_IMSS_0454/2021:0.000167207,Mexico/SLP-IBT-IMSS-561/2021:0.000133765,Mexico/OAX-IBT-IMSS-814/2021:0.000200649,Mexico/MEX-INMEGEN-05-03-89/2021:0.000300973,Mexico/PUE-IBT-IMSS-621/2021:0.00023409,Mexico/TAM_INER_IMSS_00413/2021:0.000133766):3.34415e-05,Mexico/CMX-InDRE_F34262_S984/2021:0.000133766,(Mexico/PUE_LANGEBIO_IMSS_0799/2021:3.34415e-05,Mexico/MIC-InDRE_FB17631_S3729/2021:0.000200648):0.000334415,(Mexico/CMX-INER-INMEGEN-00082/2021:3.34415e-05,Mexico/CMX-INER-INMEGEN-00146/2021:6.68829e-05):0.00023409,Mexico/PUE-IBT-IMSS-820/2021:0.000267532,(Mexico/CMX-InDRE_F12282_S1300/2021:6.68829e-05,Mexico/MOR-InDRE_F12299_S1303/2021:0.000133766):6.6883e-05,France/un-HMN-21022190274/2021:0.000133765,(USA/IL-CDC-LC0018125/2021:6.68829e-05,USA/CO-CDC-ASC210013068/2021:0.000100324):0.000200649,Mexico/CMX-IBT-IMSS-770/2021:0.000267532,Argentina/INEI104511/2021:0.00023409,(Mexico/MOR-INER-IMSS-00333/2021:0.000100324,Mexico/MOR_INER_IMSS_00645/2021:6.68829e-05):0.000133766,Mexico/GUA-InDRE_FB13916_S1981/2021:0.000468181,Mexico/PUE-INER-IMSS-00150/2021:0.000334415):0.000200649):0.000133766,((Russia/PSK-16/2021:0.000635388,Russia/SPE-RII-MH15656S/2021:0.000133766):0.000167207,Russia/SPE-RII-MH17818S/2021:6.6883e-05):0.00127078):3.34415e-05,(Switzerland/ZH-ETHZ-150029/2020:0.000167207,Togo/BMC-19125-20/2020:0.000133766):3.34415e-05,Ecuador/UEES-ECU697/2021:0.000401298,((South_Africa/R10427/2020:6.68829e-05,South_Africa/KRISP-K002548/2020:0.000167208):3.34415e-05,Zimbabwe/ZW-33175/2020:0.00023409):3.34415e-05,(((Bahrain/341036734_S5_L001/2020:0.000401298,Nepal/2097/2020:0.000200649,Canada/BC-BCCDC-9942/2020:0.000535063):3.34415e-05,India/DL-NCDC-70935/2020:0.000367856,((South_Korea/KDCA3552/2020:0.000234091,Qatar/QA-QU_18-3-F9/2021:0.000167207):0.000133766,India/HP-299/2020:0.000167207):0.000100325,India/WB-1930300505151/2021:0.00023409,India/ILSGS00240/2021:0.000367857,(India/GJ-ICMR-NIV-INSACOG-GSEQ-552/2020:0.000167207,India/GJ-ICMR-NIV-INSACOG-GSEQ-569/2020:0.000100324):0.000334414):3.34415e-05,Chile/RM-11827/2021:0.000300973,North_Macedonia/3253/2021:0.000300973,Russia/TA-KFU_111/2020:0.000167207,USA/TX-HMH-MCoV-14099/2020:0.000167207,(USA/MD-CDC-LC0017014/2021:6.68829e-05,USA/VA-CDC-ASC210023825/2021:0.000167207):0.000501622,United_Arab_Emirates/3990/2020:0.000234091):3.34415e-05,Ghana/WACCBIP-GS35/2020:0.000133766,(Ireland/D-SVUH-R6716/2020:0.000133766,England/PORT-2D1A9F/2020:0.000133765,England/NORT-28C6BD/2020:0.000133765):3.34415e-05,((England/LEED-2B2A76/2020:0.000100325,England/SHEF-BFF4F/2020:0.000133765):3.34415e-05,((South_Korea/KCDC2691/2020:0.000100324,Mexico/SIN-InDRE-IBT-23/2020:0.000100324):3.34415e-05,(USA/NH-CDC-LC0024968/2021:0.000300974,Northern_Mariana_Islands/CDC-2-3831104/2020:0.000267531,USA/TX-HMH-MCoV-13055/2020:0.000100324):0.000200648):6.6883e-05):3.34415e-05,(Russia/ROS-Cento-37159082/2020:0.000133765,(Mongolia/2742/2020:0.000334415,(England/BRIS-133838/2020:0.000100325,Russia/SVE-RII-MH239S/2020:0.000167207,Congo/Q001C116AO_2101-TM-r1-030/2021:0.000300973,Russia/MOW-5COV_059/2020:0.000100324):6.68829e-05):0.000100324):3.34415e-05,(South_Africa/KRISP-K003334/2020:0.000334414,Moldova/ICGEB_MD7/2020:0.000167208,Denmark/DCGC-4439/2020:0.000167208):3.34415e-05,(Poland/214p74/2020:6.68829e-05,Poland/202p66/2020:6.68829e-05,Poland/208p78/2020:6.68829e-05,Sri_Lanka/NR4/2021:0.000367856):3.34415e-05,(England/MILK-BA9CFB/2020:0.000434739,Russia/BEL-RII-MH17419S/2021:0.000501622):3.34415e-05,(Russia/TA-2KFU_COV_47/2020:0.000267532,Russia/ARK-CRIE-7602098192/2020:0.000401297):3.34415e-05,Sweden/20-51952/2020:6.68829e-05,(Zimbabwe/ZW-34139/2020:0.000267532,Bangladesh/BCSIR-NILMRC_376A/2020:6.68829e-05,Peru/SAM-INS-754/2020:0.000167208):3.34415e-05,(Zimbabwe/ZW-34550/2020:6.68829e-05,Zimbabwe/ZW-36225/2020:0.00023409,Zimbabwe/ZW-42300/2020:0.00023409):3.34415e-05,((Germany/NW-UBI-67/2020:0.000200649,United_Arab_Emirates/2883/2020:0.000234091):3.34415e-05,(((Germany/NW-UBI-216/2020:0.000133766,Germany/NW-HHU-320/2020:0.000334415):3.34415e-05,Germany/HH-hpi-p2386/2020:0.000100324,Austria/CeMM1353/2020:0.000200649):3.34415e-05,(((Greece/11856/2020:0,Greece/30491/2020:0.000133766,Finland/30ES10AC4/2020:0.000167207):6.68829e-05,Iceland/3807/2020:6.6883e-05):3.34415e-05,Austria/GernotWalder-01/2021:0.000200649):0.000100324):6.68829e-05):3.34415e-05,((Indonesia/JK-LIPI032/2020:0.000267532,Russia/KR-RII-12206S/2020:0.000367856):3.34415e-05,Peru/CAL-INS-203/2020:0.000334415):3.34415e-05,(Australia/NSW979/2020:0.000100324,Canada/ON-S108/2020:3.34415e-05):3.34415e-05,(Turkey/CTF_10062020_261/2020:0.000200649,(((Switzerland/BS-42425618/2020:0.000133766,Tunisia/9111/2020:3.34415e-05):0.000200649,Germany/HH-HPI-p2950/2020:0.000300973):3.34415e-05,Switzerland/SO-ETHZ-580437/2020:0.000434739,Switzerland/BS-ETHZ-250030/2020:0.000200649):3.34415e-05):3.34415e-05,(Sweden/20-52726/2020:0.00023409,(India/OR-ILSGS00110/2020:0.000434739,India/OR-ILSGS00114/2020:3.34415e-05):0.000434738,Crimea/RII-MH3433S/2020:0.000133765,Russia/KAM-RII-MH12267S/2020:0.000200649):3.34415e-05,(South_Africa/NICD-LR00388/2020:0.000200649,South_Africa/NICD-N00301/2020:0.000300973):3.34415e-05,Netherlands/ZuidHolland_10005/2020:3.34415e-05,((Switzerland/BS-42444469/2020:0.000167208,Palestine/AAS25/2020:0.000568505):3.34415e-05,North_Macedonia/ZMC6144/2020:0.000133765):3.34415e-05,((Australia/NSW1205/2020:0.000267532,(Netherlands/UT-EMC-78/2020:0.000100324,Netherlands/ZH-EMC-715/2020:0.000100324):3.34415e-05):3.34415e-05,(Japan/PG-0321/2020:0.000133766,Japan/PG-7943/2020:0.000133766,(Japan/PG-24209/2020:0.000100324,Japan/PG-1881/2020:0.000100324):0.000100324):3.34415e-05,North_Macedonia/3006/2020:0.000167207,(Canada/BC-BCCDC-7080/2020:0.000200649,Turkey/Ankara_GUMV_25210/2020:0.000300973):3.34415e-05,Finland/5A44S2/2020:0.000167207,(Argentina/PAIS-A0025/2020:0.000133766,USA/TX-HMH-MCoV-39649/2020:0.000267531):3.34415e-05,(((Japan/PG-14664/2020:0.000100324,(Japan/PG-12743/2020:0.000133766,Japan/PG-21442/2020:0.000133765):3.34415e-05,(Japan/PG-19909/2020:0.000133765,Japan/PG-22581/2021:0.000200649):0.000100324,Japan/PG-7667/2020:0.000100324,Japan/PG-4578/2020:0.000100324,Japan/PG-47427/2021:0.000401297,Japan/PG-5965/2020:0.000100324,Japan/PG-28928/2020:0.000133765,Japan/PG-10547/2020:0.000200649,(Japan/PG-27360/2020:0.000133766,Japan/PG-9733/2020:0.000133766):0.000200649,Japan/PG-8873/2020:0.000167207,Japan/PG-34831/2021:0.000367855):3.34415e-05,(Japan/PG-10337/2020:0.000100324,Japan/PG-18179/2020:0.000133766,Japan/PG-10488/2020:0.000200648,Japan/PG-7742/2020:0.000133766):3.34415e-05,((Japan/PG-6891/2020:0.000133766,Japan/PG-8476/2020:3.34415e-05,Japan/PG-6885/2020:0.000133766):6.68829e-05,Japan/PG-10243/2020:0.000133765):3.34415e-05,Japan/PG-3254/2020:0.000100324,Japan/PG-6612/2020:0.000167207,Japan/PG-9870/2020:0.000100324,Japan/PG-24212/2020:0.000133765):0.000133766,((((Hong_Kong/HKU-201216-163/2020:0.000100324,Hong_Kong/HKPU-03491/2020:0.000100324):3.34415e-05,Luxembourg/LNS3417408/2020:0.000200649,Finland/15ES7C1/2020:0.000200649):3.34415e-05,Finland/30SS4A11/2020:0.000133765):3.34415e-05,(Switzerland/ZH-ETHZ-200054/2020:0.000100324,Italy/LAZ-AMC-20072842682-DS/2020:0.000167207):0.000100324,Slovenia/21-9344/2020:0.000334414):3.34415e-05):3.34415e-05,(North_Macedonia/3990/2020:0.000167207,North_Macedonia/9073/2020:0.000100324):6.68829e-05,(Czech_Republic/NRL-7950/2020:0.000133765,(Denmark/DCGC-5385/2020:0.000100324,Denmark/DCGC-4494/2020:0.000100324):0.000167207):3.34415e-05,((Iceland/6184/2020:0.000167208,Italy/SAR-Cagliari04/2020:0.000200649):3.34415e-05,(Germany/HE-Cento-39214063/2020:0.000133766,Greece/29487/2020:0.000200649):0.000100324,Greece/44901/2020:0.000133766):3.34415e-05,Russia/MOW-CRIE-D186S0181/2020:0.000267532,North_Macedonia/5003/2020:0.000133766,(Russia/SPE-RII-23386V/2020:0.000200649,Latvia/043/2020:0.000133766,Latvia/088/2020:0.000133766):3.34415e-05,India/UT-AR5/2020:0.000167207,Japan/PG-9496/2020:0.00023409,Slovenia/61247/2020:0.000200649,Mozambique/INS-K007950/2020:0.000468181,Morocco/15N/2020:0.000267532,(((Israel/ISR_NH_M1_0614/2020:3.34415e-05,Israel/CVL1198/2020:0.000501622):0.000133766,((Palestine/75/2020:0.000133766,Palestine/64/2020:6.68829e-05):6.68829e-05,Israel/CVL5421/2020:0.000133766,Palestine/AAS11/2020:0.000267532):3.34415e-05):3.34415e-05,((Iceland/3319/2020:0.00023409,Palestine/48/2020:0.000133765):3.34415e-05,Palestine/11/2020:0.000100324,(((Israel/CVL-3590/2021:0.000133765,Israel/CVL-7069/2021:0.000133765):3.34415e-05,Israel/CVL-45517/2020:0.00023409):0.000668829,Israel/CVL-3331/2021:0.000401298,Palestine/AAS46/2021:0.00023409,Israel/CVL-1234/2020:0.000535063):3.34415e-05,(Israel/CVL-n25924/2020:6.68829e-05,Palestine/36/2020:6.6883e-05,Israel/HMO-VL-2497871/2020:0.000133765):3.34415e-05,Israel/HMO-VL-2680212/2021:0.000735712,Palestine/7/2020:0.000100324):3.34415e-05,((Palestine/AAS40/2020:0.000334415,Israel/CVL-n1855/2020:0.000167207):3.34415e-05,(Israel/HMO-VL-2429879/2020:6.68829e-05,(Israel/CVL-46317/2020:0.000133766,New_Zealand/20CV0668/2020:0.000100324):0.000200648):3.34415e-05,Israel/CVL-46024/2020:0.000167208):0.000267531):0.000100325,New_Zealand/20CV0243/2020:0.000501622,(Japan/PG-7970/2020:0.000100324,((Japan/PG-24701/2021:0.000300973,Japan/PG-26931/2021:0.000434738,((Japan/PG-29955/2021:0.000267532,Japan/PG-18183/2020:0.000133765):3.34415e-05,Japan/PG-27052/2020:0.000167207):0.000100325,Japan/PG-21794/2021:0.000167207):3.34415e-05,(Japan/PG-11632/2020:0.000133766,(Japan/PG-18843/2020:6.68829e-05,Japan/PG-13464/2020:0.000167207,Japan/PG-16511/2021:0.000200649):0.000200649,(((Japan/YCH0039/2021:0.000100324,(Japan/PG-27193/2021:3.34415e-05,Japan/PG-40923/2021:0.000200648):0.000100324):6.68829e-05,Japan/PG-46335/2021:0.000401298):6.68829e-05,(Japan/PG-20131/2020:3.34415e-05,Japan/PG-20885/2021:0.00023409):0.000133766):0.000100325,Japan/PG-30678/2021:0.000300973,Japan/PG-15602/2020:0.000100324,Japan/PG-10830/2020:0.000100324):3.34415e-05,((Japan/PG-10686/2020:0.000133766,(Japan/PG-27482/2021:0.000200649,Japan/PG-19073/2021:6.68829e-05):6.6883e-05):3.34415e-05,Japan/PG-14236/2020:0.000167207,(Japan/PG-17571/2020:0.000133766,Japan/PG-30358/2021:0.000133765,Japan/PG-23990/2020:6.6883e-05):6.6883e-05,Japan/PG-9824/2020:0.000100324):0.000100324):6.68829e-05):0.000100325,South_Korea/KDCA0466/2020:3.34415e-05,(North_Macedonia/ChVir7908/2020:0.000167208,Switzerland/BL-42329662/2020:0.000167207):6.6883e-05,Japan/PG-2800/2020:0.000167208,(((Georgia/Tb-RNGS014/2021:0.000300973,Georgia/Tb-RNGS003/2021:6.68829e-05):3.34415e-05,(Georgia/Tb-86952/2020:0.000133766,(Georgia/Tb-72720/2020:3.34415e-05,Georgia/Tb-RNGS001/2021:6.68829e-05):6.68829e-05):3.34415e-05,Georgia/Tb-SNGS131/2021:0.000468181,Georgia/Tb-RNGS013/2021:0.000334415):0.000167207,Israel/CVL-45243/2020:0.000468181):0.000133765,Spain/CN-IBV-97024916/2020:0.000401298):3.34415e-05,((((France/PAC-MEPHI-1884/2020:0.000133766,France/ARA74567/2020:0.000133766,France/PAC-IHU-16200-NovaE1/2021:0.000267531,Luxembourg/LNS5121437/2020:3.34415e-05):6.6883e-05,Spain/ML-ISCIII-202059877/2020:0.000167208,Portugal/PT1545/2020:0.000100324):3.34415e-05,Portugal/PT1595/2020:6.68829e-05):6.68829e-05,Italy/APU-IZSPB-59PT/2020:0.000167208):3.34415e-05,((Turkey/HSGM-5880/2021:0.000334415,(Turkey/HSGM-1192/2020:0.000300973,Turkey/Ankara_GUMV_18121/2020:3.34415e-05):0.000100324):3.34415e-05,(Germany/BE-ChVir-W1637-6714/2020:0.000100324,Germany/BE-ChVir-W1636-6724/2020:0.000167207):6.68829e-05):6.68829e-05,(Finland/15SS20B12/2020:0.000501622,Bahrain/340798279/2020:0.000334415,Indonesia/BA-NIHRD-PME5833/2020:0.000167208,Indonesia/BA-EIJK-UNWAR-037/2021:0.000300973):3.34415e-05,(Denmark/DCGC-1619/2020:0,Colombia/SAN-INS-80123/2020:3.34415e-05):3.34415e-05,(Lithuania/C20-05-R18/2020:0.000133766,Spain/GA-IBV-97006346/2020:0.000434738):3.34415e-05,((Senegal/SN-MBO-201773/2021:0.000100324,((Senegal/SN-IRLPC-452/2021:0.000167207,(((Portugal/PT2968/2021:0,Guinea_Bissau/04LNSPGB/2021:6.68829e-05):0.000200649,(England/MILK-ACDA52/2020:0,Portugal/PT3309/2021:0.000267532):3.34415e-05):3.34415e-05,(((Gambia/19358/2021:0.000100324,(Sweden/SE00210476/2021:3.34415e-05,Rwanda/NRLNAT3052/2021:0.000100324):0.000100324,((Norway/2439/2021:0.000167207,Switzerland/GE-32931596/2021:3.34415e-05):3.34415e-05,Italy/VEN-IZSVe-21RS556-2_VE/2021:6.68829e-05,Canada/QC-L00323027/2021:0.000200649,Canada/Qc-L00323028/2021:0.000200649):3.34415e-05):3.34415e-05,((Senegal/SN-MBO-201887/2021:0.000167207,Spain/CT-HUB00147/2021:0.000100324,France/IDF-HMN-21032080469/2021:0.000100324,Spain/MC-ISCIII-211314/2021:3.34415e-05,USA/NY-NYULH1230/2021:0.000167207):3.34415e-05,(Belgium/UGent-1405/2021:6.68829e-05,(USA/WV-WVU-WV090215/2021:0.000167207,((USA/WV-WVU-WV118526/2021:0.000133766,USA/WV-WVU-WV051002/2021:0.000100324,USA/WV-WVU-WV028828/2021:6.68829e-05,USA/WV-CDC-ASC210004762/2021:0.000100324):3.34415e-05,USA/WV-CDC-QDX22314219/2021:3.34415e-05,USA/WV-CDC-LC0022682/2021:0.000100324):6.68829e-05,USA/PA-CDC-QDX22490034/2021:6.68829e-05,USA/VA-DCLS-3627/2021:6.68829e-05):3.34415e-05):3.34415e-05):3.34415e-05,(((England/QEUH-134B9EA/2021:0.000133766,(England/CAMC-13B6B11/2021:6.68829e-05,England/QEUH-134AFF8/2021:0.000100324):3.34415e-05):3.34415e-05,((Spain/AR-IBV-98019570/2021:0.000100324,Spain/AR-IBV-98024024/2021:3.34415e-05,Spain/AR-IBV-98021761/2021:0.000100324,(USA/CT-Yale-1979/2021:0.000200649,Spain/RI-IBV-99027061/2021:6.68829e-05):6.68829e-05,(Spain/AR-IBV-98017681/2021:0,Spain/CT-HUVH-EX00402/2021:0.000167207):6.68829e-05,Portugal/PT4645/2021:0.000100324):3.34415e-05,(Spain/AR-ISCIII-211687/2021:6.68829e-05,Spain/AR-ISCIII-211721/2021:6.68829e-05):3.34415e-05,Spain/AR-ISCIII-211193/2021:6.68829e-05,Spain/AR-ISCIII-213074/2021:0.000100324,(Spain/AR-ISCIII-213028/2021:6.68829e-05,Spain/AR-ISCIII-211204/2021:0.000100324,Spain/AR-ISCIII-213072/2021:0.000100324):6.68829e-05,Switzerland/BE-ETHZ-540118/2021:0.000100324,Spain/AR-IBV-98024026/2021:6.68829e-05,Spain/VC-IBV-98028483/2021:0.000100324,Spain/VC-IBV-98028506/2021:0.000100324,Senegal/SN-THI-21-049/2021:0.000334415):3.34415e-05,(Spain/CN-IBV-97024762/2021:3.34415e-05,Italy/ABR-FL320/2021:0.00023409,Italy/ABR-IZSGC-200594/2021:6.68829e-05):0.000100324,Senegal/SN-MBO-201736/2021:3.34415e-05):3.34415e-05,England/ALDP-134BFD9/2021:0.000200649,(Australia/QLD1871/2021:0.000133766,Japan/IC-0789/2021:3.34415e-05):0.000100324,((Italy/ABR-IZSGC-82910/2021:0.000133766,Italy/LAZ-INMI-385/2021:3.34415e-05,Italy/CAM-CRGS-486/2021:0.00046818):0.000133766,((Switzerland/NE-PMI-2116-2088/2021:6.68829e-05,((Switzerland/VD-ETHZ-620018/2021:6.68829e-05,Switzerland/GE-011415500701/2021:0):3.34415e-05,(Switzerland/NE-ETHZ-561471/2020:3.34415e-05,Switzerland/GE-HUG-34150689/2021:0.000334415):3.34415e-05,Switzerland/VD-ETHZ-650056/2021:0.000100324):3.34415e-05,(Switzerland/VD-CHUV-GEN4760/2021:3.34415e-05,Switzerland/LU-32240124/2021:0):3.34415e-05):6.68829e-05,Switzerland/GE-ETHZ-571495/2021:0,Switzerland/GE-33534200/2021:0,Switzerland/GE-33592415/2021:0,Switzerland/un-33657648/2021:0,Switzerland/GE-33481772/2021:0,Switzerland/un-33688793/2021:0):0.000100324):6.68829e-05,Canada/Qc-L00323029/2021:0.000167207):6.68829e-05,((Scotland/CAMC-133C3C0/2021:6.68829e-05,Gambia/20231/2021:0.00023409):3.34415e-05,Spain/CT-IrsiCaixaR010NK0C2/2021:6.68829e-05,((Italy/ABR-IZSGC-135966/2021:6.68829e-05,((Italy/ABR-IZSGC-140941/2021:0.000100324,(Italy/ABR-EO416/2021:3.34415e-05,(Italy/ABR-IZSGC-266458/2021:3.34415e-05,(Italy/ABR-IZSGC-272041/2021:3.34415e-05,Italy/ABR-IZSGC-283206/2021:3.34415e-05,(Italy/ABR-IZSGC-285891/2021:3.34415e-05,Italy/ABR-IZSGC-282872/2021:0,(Italy/ABR-IZSGC-290478/2021:0.000100324,Italy/ABR-IZSGC-287899/2021:0,Italy/ABR-IZSGC-287898/2021:0,Italy/ABR-IZSGC-290180/2021:0):3.34415e-05):3.34415e-05,Italy/ABR-IZSGC-286702/2021:6.68829e-05,Italy/ABR-IZSGC-274842/2021:0,Italy/ABR-IZSGC-280337/2021:0):3.34415e-05,Italy/ABR-IZSGC-252763/2021:3.34415e-05,Italy/ABR-IZSGC-230224/2021:3.34415e-05,Italy/ABR-IZSGC-230222/2021:3.34415e-05):0.000100324):3.34415e-05):3.34415e-05,(Italy/ABR-IZSGC-75699/2021:0,(Italy/ABR-FL147/2021:0.000167207,(Italy/ABR-FL54/2021:3.34415e-05,(Italy/ABR-IZSGC-221648/2021:6.68829e-05,Italy/ABR-IZSGC-168962/2021:6.68829e-05):3.34415e-05):3.34415e-05):6.68829e-05,(Italy/ABR-IZSGC-177365/2021:0.000100324,Italy/ABR-IZSGC-158791/2021:0.000167207):3.34415e-05):3.34415e-05):3.34415e-05):3.34415e-05,Senegal/SN-MBO-201701/2021:0.000200649):3.34415e-05,England/CAMC-1395B54/2021:0.000100324,Senegal/SN-MBO-201666/2020:6.68829e-05,Senegal/SN-IR6-002313/2020:6.68829e-05,England/CAMC-13B71D2/2021:0.000100324):0.000100324):6.68829e-05,(((Sweden/01_SE100_21CS500527/2021:0.000100324,Senegal/SN-MBO-201774-BIS/2021:6.68829e-05):0.000100324,Belgium/ULG-12153/2021:6.68829e-05):3.34415e-05,((Germany/SN-RKI-I-071965/2021:6.68829e-05,(Germany/NW-RKI-I-060523/2021:3.34415e-05,Germany/NI-RKI-I-164981/2021:0):6.68829e-05,Germany/NW-RKI-I-030503/2021:0.000100324,Germany/BW-RKI-I-024081/2021:0.000133766):0.000100324,(Spain/AS-IBV-98014003/2021:0.000100324,(Senegal/SN-IR1-0016290/2021:6.68829e-05,(England/CAMC-144B22A/2021:6.68829e-05,England/CAMC-139CA23/2021:3.34415e-05,England/MILK-12A6A54/2021:3.34415e-05):0.000133766):3.34415e-05):3.34415e-05,((Portugal/PT3316/2021:3.34415e-05,(Luxembourg/LNS0099189/2021:6.68829e-05,(Germany/RP-RKI-I-045514/2021:6.68829e-05,Luxembourg/LNS8039050/2021:0):0.000167207,Luxembourg/LNS4416860/2021:6.68829e-05,France/GES-HMN-21042060950/2021:0,Luxembourg/LNS4698800/2021:0.000100324,Luxembourg/LNS4676895/2021:6.68829e-05,Luxembourg/LNS9169321/2021:6.68829e-05):3.34415e-05):0.000100324,France/IDF-IPP03453/2021:0.000100324):3.34415e-05,((Spain/CT-HUGTiPM003KH2G7/2021:0,Spain/CT-HUVH-E16016/2021:0.000133766):0.000167207,(Italy/CAM-AMES-18-87/2021:3.34415e-05,Italy/CAM-AMES-26-47/2021:6.68829e-05,Italy/CAM-AMES-18-10/2021:6.68829e-05):0.000100324):3.34415e-05,Germany/HB-RKI-I-063801/2021:0.000167207,Senegal/SN-IR2-009130/2020:0.000100324,(Gambia/20074/2021:0.000100324,(Japan/IC-0700/2021:6.68829e-05,(Canada/Qc-L00321105001/2021:3.34415e-05,(Germany/un-RKI-I-068918/2021:3.34415e-05,Germany/BW-RKI-I-053085/2021:3.34415e-05,Germany/un-RKI-I-061741/2021:6.68829e-05):0.000133766):3.34415e-05):6.68829e-05):3.34415e-05,(Luxembourg/LNS5524236/2020:6.68829e-05,Guinea_Bissau/JPLNSP0040/2021:0.000100324):3.34415e-05,England/CAMC-13D389F/2021:3.34415e-05,France/IDF-APHP-HEGP-13-43-2131827758/2021:0.000167207,Senegal/SN-EP-MBO-62/2021:0.000133766,((France/PAC-Toulon-1051026364/2021:6.68829e-05,France/CVL-IPP12276/2021:0.000167207,France/NAQ-Poitiers_2105_111987/2021:0.000167207):0.000133766,France/BFC-IPP04262/2021:3.34415e-05,France/BFC-IPP04263/2021:3.34415e-05,France/BFC-IPP04264/2021:3.34415e-05):0.000133766,Senegal/SN-IR5-002099/2020:0.000100324,(France/ARA-HCL021042793201/2021:0.000133766,Senegal/SN-EP-MBO-38/2021:0.000100324):6.68829e-05,Senegal/SN-THI-SJD-20-157/2021:0.000167207,Senegal/SN-TH-TIV-2172/2021:0.000133766,(France/ARA-HCL990000320306/2021:3.34415e-05,France/BFC-HMN-21042120707/2021:6.68829e-05,France/BFC-HMN-21042120711/2021:6.68829e-05):6.68829e-05,France/IDF-IPP03861/2021:0.000300973,Sweden/SE00363290/2021:0.000100324,Sweden/SE00344243/2021:0.000100324):3.34415e-05,France/PAC-LBM-ALPHABIO-40/2021:0.000133766,France/LBM_ALPHABIO/2021:0.000133766,France/PAC-LBM-01/2021:0.000133766):3.34415e-05,(Senegal/SN-TH-THD-0209/2021:0,Senegal/SN-IR5-002069/2020:6.68829e-05):3.34415e-05,((Senegal/SN-IR1-0015781/2020:0.000133766,Senegal/SN-IR5-001991/2020:6.68829e-05,((USA/NY-MSHSPSP-PV25799/2020:0,USA/NY-NYGC-1433-VTM1-OXYW021/2021:6.68829e-05):0.000100324,France/CVL-IPP03768/2021:6.68829e-05,Japan/IC-0702/2021:0.000133766):3.34415e-05):3.34415e-05,(England/RAND-12D72BC/2021:0.000133766,Senegal/SN-IR1-0016346/2021:6.68829e-05,(Scotland/CAMC-13AF568/2021:0.000100324,USA/TX-CDC-ASC210041206/2021:6.68829e-05):6.68829e-05,France/ARA-HCL021035257601/2021:0.000200649):3.34415e-05):3.34415e-05,Belgium/CHUNamur13206782/2021:0.000200649,((Italy/SIC-CQRC-20B-21015711/2021:6.68829e-05,(France/ARA-HCL121008226801/2021:0.00023409,Australia/NSW1423/2021:3.34415e-05,Senegal/SN-MBO-201840/2021:0.00023409):3.34415e-05,Senegal/SN-MBO-20-1679/2021:0.000100324):3.34415e-05,(Spain/CN-ISCIII-212408/2021:0.000100324,(Belgium/rega-1926/2021:0.000200649,(France/IDF-HMN-21022260434/2021:6.68829e-05,France/IDF-HMN-21032030198/2021:0.000100324):3.34415e-05,France/NOR-IPP01479/2021:0.000133766,Senegal/SN-TH-TIV-2145/2021:3.34415e-05,Senegal/SN-IR2-008235/2020:0.000100324,Senegal/SN-DKi16/2021:6.68829e-05,France/IDF-IPP00911/2021:0.000133766,Italy/VEN-IZSVe-21RS443-1_RO/2021:0.000167207):3.34415e-05):3.34415e-05):3.34415e-05,(France/IDF-SLS762103020010/2021:0.000133766,France/IDF-HMN-21032180256/2021:0.000100324,France/IDF-HMN-21032080010/2021:0.000100324):3.34415e-05,Denmark/DCGC-45370/2020:0.000267532,Denmark/DCGC-21088/2020:0.000267532):3.34415e-05):0.000100324):3.34415e-05,Senegal/SN-MBO-201879-BIS/2021:0.00023409):3.34415e-05):0.000167207,Guinea_Bissau/87LNSPGB/2020:0.000167207,Gambia/GC19-1503/2020:6.68829e-05,(England/QEUH-997E29/2020:0.000133766,(Gambia/NPHL-3281/2020:0.000100324,Guinea_Bissau/88LNSPGB/2020:6.68829e-05):6.68829e-05):3.34415e-05,Portugal/IGC3556/2020:0.000167207):6.68829e-05,((Russia/SVE-RII-MH2073S/2020:0.00023409,Russia/SPE-RII-MH14835S/2021:0.000200648):3.34415e-05,England/ALDP-9EDE06/2020:6.68829e-05,Thailand/Bangkok-CONI-0385/2020:0.000535063):3.34415e-05,Kenya/NIC_569/2020:3.34415e-05,Russia/KO-RII-MH2755S/2020:0.000300973,Venezuela/8LR/2020:0.000133766,(United_Arab_Emirates/0984/2020:0.000300974,Armenia/UW-ARM50/2020:0.000334414):3.34415e-05,(Peru/AMA-INS-281/2020:0.000167207,Peru/AMA-INS-807/2020:0.000167207):3.34415e-05,(Czech_Republic/FNHK-055/2020:6.68829e-05,Czech_Republic/FNHK-21301/2020:0.000100324,Czech_Republic/FNHK-21401/2020:0.000100324,Colombia/GUR-06538/2020:0.000200649):3.34415e-05,(Chile/AR-192900/2020:0.000133766,Chile/AR-253595/2020:0.000267532):3.34415e-05,((North_Macedonia/7245/2020:0.000167207,Iceland/6629/2020:0.000200649):3.34415e-05,(Bulgaria/27/2020:0.000100324,Bulgaria/10/2020:6.68829e-05):3.34415e-05):3.34415e-05,(((India/HP-101/2020:0.000133765,India/MH-NCCS-114275/2020:0.00023409):3.34415e-05,(Singapore/1072/2020:0.000200649,United_Arab_Emirates/1393/2020:0.000167208):3.34415e-05,Singapore/850/2020:0.000133766,(Singapore/1058/2020:0.000200649,(India/WB-1930400383698/2021:0.000401298,India/WB-1932000223048/2021:0.00023409):0.000300973):3.34415e-05,(Australia/NSW1452/2020:0.000367857,New_Zealand/21MV0028/2021:0.000267532,India/RJ-NCDC-1809313/2020:0.000167207):3.34415e-05,(India/DL-NCDC-909163/2020:0.000167207,Japan/IC-0622/2020:0.000267532):3.34415e-05,((Singapore/1034/2020:0.000133766,Malaysia/IMR_WI100/2020:0.000100324,Hong_Kong/HKU-201216-265/2020:0.000167208):3.34415e-05,Singapore/25/2021:0.000434739,Singapore/1495/2020:0.000234091,Singapore/1123/2020:0.000367857,Brunei/6/2020:0.000267532,Singapore/59/2021:0.000267532):6.6883e-05,Singapore/1469/2020:0.000100324,India/TG-CCMB-AU780/2020:0.000401297,Singapore/963/2020:0.000133765,Singapore/902/2020:0.000200649,India/TG-CCMB-AU936/2020:0.000568504,India/TG-CCMB-AR246/2020:0.000300973,(Singapore/262/2021:0.000167207,Bahrain/920845574/2021:0.000200649):0.000367856,United_Arab_Emirates/4021/2020:0.00023409,Thailand/Bangkok_KK/2020:0.000401297,Brunei/1/2021:0.000267532,India/ILSGS00938/2020:0.000367857):3.34415e-05,Ecuador/UEES-ECU586/2020:0.000267532):3.34415e-05,(Togo/BMC-27062-20/2020:0.000200649,Nigeria/FC-CV527/2020:0.000200649,(Nigeria/CV566/2020:0.00023409,(Nigeria/FC-CV535/2020:0.000167207,Nigeria/CV1057/2021:0.000133765):0.000133765):0.000100324):3.34415e-05,Russia/CE-RII-MH2709S/2020:0.000133766,(Russia/AST-RII-MH4149S/2020:0.000267532,Sweden/20-51771/2020:6.68829e-05):3.34415e-05,(((Kazakhstan/125374/2020:0.000401298,Uzbekistan/Tashkent-CGB-12/2021:0.000267532):3.34415e-05,((Lithuania/MR-LUHS-Eilnr352/2020:0.000568504,Lithuania/ID2319/2020:0.000167208):3.34415e-05,Lithuania/T-1658/2020:0.000167207,Lithuania/MR-LUHS-Eilnr303/2020:0.000267532,Lithuania/ID2426/2020:0.000300973):0.000100324,(((((Russia/SPE-RII-MH14611S/2021:0.000167207,Kazakhstan/8408/2021:0.000167207):3.34415e-05,Kazakhstan/8737/2021:0.000267532,Kazakhstan/7719/2021:0.000267532):6.68829e-05,Kazakhstan/7758/2021:0.000300974):3.34415e-05,Hong_Kong/HKU-201216-294/2020:0.000167208):3.34415e-05,Kazakhstan/1544/2021:0.000401298):3.34415e-05,Russia/SVE-RII-MH15238S/2021:0.000133766,Hebei/IVDC-04-01/2021:0.000434739,(Kazakhstan/418/2020:0.000300973,Kazakhstan/128671/2020:0.000100324):6.6883e-05):3.34415e-05,Finland/31J4DC5_S149/2020:0.000334414):6.68829e-05,((Sweden/21-20395/2020:0.000133766,Sweden/20-22280/2020:0.000133766,Sweden/20-52829/2020:0.000167207,Latvia/1117/2020:0.000100324,Sweden/20-52939/2020:0.000133766,Sweden/20-53079/2020:0.000133765):0.000200649,(Slovenia/70447/2020:0.000167207,(North_Macedonia/20590/2020:0,North_Macedonia/33167/2021:0.000334415):0.00046818):0.000100324):3.34415e-05,((Kazakhstan/3552/2020:0.000133766,(England/HECH-259A4F5/2020:3.34415e-05,England/QEUH-9632FD/2020:0.00023409):6.68829e-05):0.000133766,Russia/SPE-RII-22478V/2020:0.000133765):3.34415e-05,(Russia/NGR-RII-MH6321S/2020:0.000568505,(Crimea/RII-MH9286S/2020:0.000100324,(Japan/IC-0835/2021:0.000167207,Denmark/DCGC-7905/2020:6.68829e-05,Denmark/DCGC-7908/2020:6.68829e-05,Denmark/DCGC-7870/2020:6.68829e-05):3.34415e-05):0.000100324):3.34415e-05,((Ecuador/USFQ-585/2021:0.000167207,Ecuador/USFQ-715/2021:0.000167207):3.34415e-05,Ecuador/UEES-ECU404/2020:0.000401298):3.34415e-05,Brazil/PE-UFPE001/2020:0.000200649,(Egypt/MASRI-030/2020:0.000468181,(Estonia/L21022701093/2021:0.000367855,Ukraine/ChVir23535_100/2020:0.000200649):0.000334413):3.34415e-05,((Russia/MOS-CRIE-13380492/2020:0.000200649,(((Hong_Kong/HKPU-05710/2020:0.000100324,Russia/SPE-RII-MH1049S/2020:0.000167207):3.34415e-05,Russia/SPE-RII-MH13148S/2021:0.00023409):3.34415e-05,(Poland/NIPH-NIH_ECDC-092/2021:0.000300973,Poland/2081210469_gx1/2021:0.00023409):0.000167207):3.34415e-05):6.68829e-05,Russia/KAM-RII-MH12022S/2020:0.000300973):3.34415e-05,Russia/SPE-RII-18966V/2020:0.000100324,North_Macedonia/375/2020:6.68829e-05,((Switzerland/BL-42283924/2020:0.000100324,Sweden/RVFOI21-01038/2020:0.000468181):3.34415e-05,((Bulgaria/21BG-NC_A000039/2020:0.000267532,Serbia/Nis-085132708/2020:6.68829e-05):6.68829e-05,Bulgaria/21BG-NC_A000067/2020:0.000100324,Bulgaria/21BG-NC_A000038/2020:0.000167207):6.68829e-05,((Latvia/746/2021:0.000133766,Latvia/490/2021:0.000133766,Latvia/1029/2020:6.68829e-05):0.000100324,(Latvia/142/2020:0,Latvia/148/2020:0.000100324):0.000100324):0.000434739,Slovakia/UKBA-207/2020:6.6883e-05):3.34415e-05,Ukraine/203100360/2020:0.000167207,Thailand/NIH-1889/2020:3.34415e-05,Zambia/29/2020:6.68829e-05,Australia/VIC226/2020:0.000100324,Zambia/ZMB-29/2020:6.68829e-05,Sweden/20-50361/2020:3.34415e-05,England/ALDP-8D19D8/2020:6.68829e-05,Hungary/67_13/2020:6.68829e-05,Hungary/44_3-2/2020:6.68829e-05,Hungary/79_11/2020:6.68829e-05,Italy/APU-UniMI-5418/2020:3.34415e-05,Sweden/21-20722/2020:3.34415e-05,Iceland/239/2020:3.34415e-05,USA/TX-HMH-3869/2020:3.34415e-05,Belgium/rega-0526920/2020:3.34415e-05,Norway/2854/2020:3.34415e-05,New_Zealand/20VR1982/2020:0,Sweden/20-08830/2020:0,England/TFCI-2704B0E/2020:0.000133766,Ghana/WACCBIP-GS177/2020:0.000334415,USA/TX-HMH-MCoV-39660/2020:0.000167207,Mexico/MEX-InDRE_263/2020:0.000267532,Taiwan/CGMH-CGU-31/2020:0.00023409,Russia/OMS-ORINFI-865S/2020:3.34415e-05,Latvia/086/2020:0.000167207,Germany/BY-RKI-I-013866/2020:6.6883e-05,(Belgium/MBLG63145/2020:0.000267532,Peru/JUN-INS-775/2020:0.000267532):0.000468181,((United_Arab_Emirates/0930/2020:0.000200649,United_Arab_Emirates/0725/2020:0.000133766):6.6883e-05,(Turkey/GUMV_36208/2020:3.34415e-05,Turkey/CTF_21092020_029/2020:0.000267532,Denmark/DCGC-7674/2020:0.000234091):0.000133766):6.6883e-05,(Bulgaria/24/2020:0.000133766,(Bulgaria/21BG-NC_A000032/2020:0.000167207,Bulgaria/21BG-NC_A000020/2020:0.000100324,(Germany/SH-RKI-I-011025/2020:3.34415e-05,Bulgaria/21BG-EU_000084_Pl1/2020:0.00023409):3.34415e-05,Bulgaria/21BG-NC_A000048/2020:6.68829e-05,Greece/146406/2020:0.000334414):0.00023409):6.6883e-05,((Switzerland/BE-ETHZ-501479/2020:0.000334415,Czech_Republic/NRL-9965/2020:0.000200649):3.34415e-05,Switzerland/BS-65254283/2020:0.000133766,Germany/NW-UBI-184/2020:0.000133766,Norway/3168/2020:0.000100324,Germany/NW-UBI-198/2020:0.000200649,Croatia/Zagreb-28/2020:0.000167207,Switzerland/ZH-ETHZ-530180/2020:0.000334415,(North_Macedonia/14145/2020:0.000100324,North_Macedonia/13914/2020:0.000100324,North_Macedonia/29755/2020:0.000200648):0.000133766,Kosovo/ChVir23116/2020:0.000167207):0.000133766,United_Arab_Emirates/3699/2020:0.000300973,Belgium/ULG-10959/2020:0.00023409,Kenya/C20447/2020:0.000234091,Greece/24440_HPI/2020:0.000434739,USA/NJ-NYGC-NJ-BioR-695-QIAseq/2020:0.00107013,Sweden/20-07298/2020:0.000100325,(Turkey/HSGM-D162/2021:0.000167207,Turkey/HSGM-D404/2021:0.000367856):0.000267531,Qingdao/IVDC-02-10/2020:0.000200649,Russia/StPetersburg-RII8402S/2020:0.000133765,((((Denmark/DCGC-1576/2020:0.000100324,Peru/LIM-UPCH-0143/2020:0.000200649):6.6883e-05,Argentina/PAIS-A0294/2020:0.000133766):3.34415e-05,((Egypt/CCHE57357-A-34/2020:0.000267532,Denmark/DCGC-62703/2021:0.000601945):3.34415e-05,(((Egypt/NRC-6883/2020:0.000200649,Egypt/NRC-6888/2020:0.000100324,Egypt/PHARCO-ARMY-82/2021:0.000167207):0.000167207,Egypt/NRC-6374/2020:6.68829e-05,Australia/VIC18010/2020:0.00046818,Qatar/QA-QU_12-10-A10/2020:0.000200648,Egypt/NRC-6513/2020:0.000535064,England/MILK-80A675/2020:0.000200649):3.34415e-05,(Egypt/CCHE57357-A-06/2020:0.000167207,Switzerland/AG-ETHZ-451225/2021:0.000501622):3.34415e-05,Egypt/CCHE57357-A-90/2020:0.000267532,Egypt/CCHE57357-A-62/2020:0.000267531):6.6883e-05):3.34415e-05,(Zambia/ZMB-31846/2020:6.68829e-05,South_Africa/KRISP-K002676/2020:0.000100324,Botswana/R8B55_BHP_AAA24317/2020:0.000267531,South_Africa/KRISP-K004328/2020:0.000300974,South_Africa/NICD-LR00360/2020:0.000334414,South_Africa/KRISP-K002566/2020:0.000133765,South_Africa/NICD-LR00419/2020:0.000167207,South_Africa/KRISP-K002293/2020:0.000200649):3.34415e-05,(Peru/LIM-UPCH-0448/2021:0.000300973,(Chile/RM-112769/2020:6.68829e-05,(Chile/RM-157312/2020:0.000167207,(Argentina/PAIS-D0121/2020:0.000200649,(Chile/RM-188811/2020:0,Chile/RM-217295/2020:0.000100324):0.000167207,Argentina/PAIS-D0105/2020:3.34415e-05,((Argentina/PAIS-D0097/2020:0.000133766,Argentina/PAIS-D0098/2020:0.000100324):6.68829e-05,(Argentina/PAIS-A0401/2020:0.000167207,(Argentina/INEI103269/2021:0.00046818,Argentina/PAIS-D0099/2020:0.000133766):3.34415e-05,Argentina/PAIS-D0100/2020:3.34415e-05,Argentina/PAIS-D0101/2020:0.000200649,Argentina/INEI102297/2021:0.000100324):6.68829e-05):3.34415e-05,Argentina/PAIS-D0095/2020:0.000267532):6.68829e-05,(Chile/RM-157643/2020:3.34415e-05,(Chile/RM-170148/2020:0,Chile/RM-226997/2020:6.68829e-05,Chile/RM-213944/2020:0.000267532,(Chile/RM-26161/2021:6.68829e-05,Chile/RM-267733/2020:3.34415e-05):6.68829e-05):0.000100324):3.34415e-05,Chile/RM-127822/2020:0.000100324,(Chile/BI-194028/2020:6.68829e-05,Chile/RM-31246/2021:0.000300973):0.000200649,(Chile/RM-167571/2020:6.68829e-05,(Chile/RM-1233/2021:0.000100324,Chile/RM-226226/2020:0):0.00023409):0.000100324,Chile/RM-126534/2020:3.34415e-05,Chile/RM-72428/2020:3.34415e-05):3.34415e-05,Chile/RM-133562/2020:6.68829e-05,Chile/RM-153915/2020:0.000234091):0.000100324):3.34415e-05,Japan/IC-0063/2020:0.000100324,(Ukraine/Kyiv_58/2020:0.000100324,Bulgaria/21BG-NC_A000043/2020:0.000267531):6.68829e-05,(Serbia/UE16-22-04/2020:6.68829e-05,Peru/LIM-INS-545/2020:0.000133765):3.34415e-05,Belgium/rega-0411463/2020:0.000133766,(Peru/CAL-INS-860/2020:0.00023409,(Cameroon/CV411/2020:6.68829e-05,(Cameroon/CV406/2020:3.34415e-05,(Cameroon/Yaounde-ECO42/2020:0.000100324,(Cameroon/Yaounde-ECO10/2021:0.000334415,Cameroon/Yaounde-ECO29/2021:0.000300974):3.34415e-05):0.000100324):0.000100324):0.000100324):3.34415e-05,((Peru/LIM-INS-291/2020:0.000200649,Peru/HCV-INS-776/2020:0.000200649):3.34415e-05,Cameroon/Yaounde-ECO36/2021:0.000300972):3.34415e-05,Belgium/rega-0528690/2020:0.000100324,(Peru/LIM-INS-207/2020:0.00023409,(Peru/CAL-INS-104/2020:0.000100324,Peru/ANC-INS-049/2020:3.34415e-05,Peru/LIM-INS-498/2020:0.000267532,Peru/AYA-INS-747/2020:0.000133766):3.34415e-05,Peru/ANC-INS-266/2020:0.000167207,Peru/LIM-INS-292/2020:0.000167207,(Peru/LIM-UPCH-0349/2020:0.00023409,Peru/PIU-INS-912/2020:0.000300973):0.000100325,(Peru/PIU-INS-842/2020:3.34415e-05,Peru/AMA-UPCH-0270/2020:0.000300973,Peru/AMA-INS-260/2020:0.00023409):6.6883e-05):3.34415e-05,(Chile/RM-228688/2020:0.000401297,Canada/MB-NML-1117/2020:0.000200649):3.34415e-05,Italy/LOM-Pavia-53209/2020:0.000100324,(Peru/LIM-UPCH-0117/2020:0.000133766,Peru/LIM-INS-464/2020:6.68829e-05):3.34415e-05,((Spain/CT-HUVH-93957/2020:0.000100324,England/ALDP-9323D6/2020:6.68829e-05,England/ALDP-59EA8C/2020:0.000133766):3.34415e-05,Germany/NW-UBI-131/2020:0.000133766,Singapore/1436/2020:0.000434739,Spain/PV-IBV-98005136/2020:0.000167208):3.34415e-05,(South_Africa/LR00015/2020:0.000100324,((Aruba/AW-RIVM-19144/2021:0.000167207,Aruba/AW-RIVM-14911/2021:6.68829e-05,Curacao/CW-RIVM-13339/2021:0.000133765):3.34415e-05,Zimbabwe/ZW-40510/2020:0.000100324,Zimbabwe/ZW-45994/2021:0.000133765):0.000267531):6.68829e-05,(Norway/02602/2020:3.34415e-05,Norway/2596/2020:0.000133766):3.34415e-05,Zambia/ZMB-25711/2020:0.000100324,Italy/PIE-SLL-MS53/2020:0.000100324,Peru/AMA-UPCH-0258/2020:0.00023409,Chile/RM-110525/2020:6.68829e-05,(Peru/ANC-INS-624/2020:0.000100324,Peru/CAL-INS-649/2020:6.68829e-05):0.000100324,((Angola/KRISP-K009776/2020:0.00023409,(((Angola/KRISP-K011723/2021:0.000100324,Angola/KRISP-K011768/2021:0.000234091):0.000167207,(((Angola/KRISP-K009711/2021:0.000133766,Angola/KRISP-K011738/2021:0.000267532):6.68829e-05,Angola/KRISP-K009698/2021:0.000200649):3.34415e-05,(Angola/KRISP-K009722/2021:0.000100324,Angola/KRISP-K011727/2021:0,Angola/KRISP-K011730/2021:0.000133766):6.68829e-05):0.000100324):3.34415e-05,(Angola/KRISP-K009793/2021:0.000200649,France/NAQ-Poitiers_2103_231018/2021:3.34415e-05,France/IDF-HMN-21042010658/2021:0.000200649):0.000267532,(Serbia/Belgrade-2912811512/2020:0.000167207,Slovenia/2020-V0-270856/2020:0.000535063):6.6883e-05,Portugal/PT3730/2021:0.00023409):3.34415e-05,(Angola/KRISP-K009795/2021:0.000401297,Angola/KRISP-K011708/2021:0.000367856):3.34415e-05,Angola/KRISP-K011706/2021:0.000434739,Zambia/ZMB-79096/2021:0.000501621):6.68829e-05,Angola/KRISP-K009705/2020:6.68829e-05,Angola/KRISP-K009709/2020:0.000133766):0.000100324,Czech_Republic/NRL-8609/2020:0.000401296,((Bahrain/920509111/2020:0.000133766,England/ALDP-1005572/2021:0.000133766,England/NOTT-11D755/2020:0,Scotland/CVR7071/2021:0.000167207,Pakistan/NIH-4/2020:0.000133766):0.000401298,Australia/NSW621/2020:0.000167207):6.6883e-05,South_Africa/KRISP-K002580/2020:0.000300974,Peru/LIM-UPCH-0178/2020:0.000167207,Chile/RM-230491/2020:0.000601946,(Peru/LIM-INS-388/2021:6.68829e-05,Peru/LIM-INS-858/2020:0.000100324):0.000300973,Mexico/NLE-UANL-052/2020:0.000300973,Russia/MOW-Moscow_PMVL-1-P6/2020:0.000167208,Chile/BI-9887/2021:0.00046818,Peru/LOR-INS-572/2021:0.000769153,Peru/ICA-INS-837/2020:0.000100324,New_Zealand/20CV0060/2020:0.000100324,Uganda/UG230/2020:0.000468179,South_Korea/KDCA0543/2020:0.000334415,((Austria/CeMM7098/2020:0.000100324,(England/LOND-128D033/2020:6.68829e-05,England/BRIS-25CB6C/2020:6.68829e-05):0.000100324):3.34415e-05,(Sweden/20-53608/2020:6.6883e-05,Italy/CAM-TIGEM-1027/2020:0.000133765):6.6883e-05):6.6883e-05,Peru/LIM-UPCH-0208/2020:0.000100325,Peru/LIM-INS-513/2020:0.000133765,Peru/LIM-UPCH-0516/2021:0.000133765,Peru/CAL-INS-081/2020:0.000200649,((South_Korea/KCDC2674/2020:3.34415e-05,Spain/PV-IBV-005158/2020:6.6883e-05):3.34415e-05,Denmark/DCGC-1698/2020:0.000167207):6.6883e-05,Egypt/CCHE57357-A-35/2020:0.000200649,Ecuador/USFQ-185/2020:0.000234091,((Chile/MA-164318/2020:3.34415e-05,Argentina/PAIS-D0093/2021:0.000334415,Chile/MA-257443/2020:0.000367857):3.34415e-05,Chile/KRS696/2020:0.000133765):0.000267531,((Austria/CeMM1094/2020:0.000167207,((Montenegro/ChVir23211/2021:0.000100324,Kosovo/KM-043980912/2020:0.000133766):6.68829e-05,Montenegro/ChVir-1796572002/2020:3.34415e-05,Serbia/L3072/2020:0.000167207):3.34415e-05,(Serbia/Belgrade-2973390801/2021:0.000167207,Austria/CeMM1745/2020:0.000100324):0.000167207,Serbia/Becej-716762511/2020:0.000234089,Serbia/C25036/2020:0.000434739):3.34415e-05,(Serbia/C18635/2020:0.000133766,(Serbia/Novi_Sad-NIVNS610111/2020:0.000133766,Serbia/Belgrade-C322591611/2020:0.000133766):6.68829e-05):3.34415e-05,Hungary/2629_17/2020:0.000200649,Serbia/C16246/2020:0.000133766,Argentina/PAIS-D0004/2020:0.00023409,(France/IDF_PSL_257/2020:3.34415e-05,(Luxembourg/LNS8204416/2020:0.000334415,Luxembourg/LNS4891196/2020:0):0.000133765):0.000200648,Switzerland/ZH-ETHZ-180047/2020:0.000133766,Serbia/Belgrade-C240570310/2020:0.000133766,Switzerland/BL-ETHZ-190078/2020:3.34415e-05):6.6883e-05,Peru/LIM-INS-116/2020:0.000100324,Argentina/argenTAG-1283F02A/2020:0.000167207,Argentina/PAIS-C0010/2020:0.000133765,Peru/LIM-INS-463/2020:0.000300974,Poland/Pom2/2020:0.000200649,Argentina/INEI030804/2020:0.000133766):3.34415e-05,South_Africa/KRISP-K002721/2020:0.000100324,(Mongolia/62273/2020:0.000267532,England/MILK-B39AD8/2020:0.000501621,England/LIVE-9F446/2020:0.000200649):3.34415e-05,((((((Denmark/DCGC-56726/2021:0.000200649,Egypt/NRC-407/2021:0.000133766,Lithuania/LTU000_NMRVI58867/2021:0.000601946,Portugal/PT5810/2021:0.000334414,Lithuania/LTU000_INMEDICA_407658/2021:0.000200649):3.34415e-05,Egypt/ARMY-35/2021:0.000267532):3.34415e-05,Egypt/ARMY-340/2021:0.000167208):3.34415e-05,Egypt/ARMY-50/2021:0.000200649):0.000100324,Egypt/ARMY-315/2021:0.00046818):0.000167207,(Romania/IF-12392/2021:0.000367856,(Egypt/ARMY-300/2021:0.000501622,((((Egypt/NRC-465/2021:0.000133766,Egypt/NRC-479/2021:0.000133765):6.6883e-05,Ireland/LH-NVRL-G21IRL63820/2021:0.000200648,Japan/IC-1323/2021:0.000167208):3.34415e-05,France/ARA-HCL021106912701/2021:0.000367856):3.34415e-05,((((New_Zealand/21MV0363/2021:0.000100324,Egypt/NRC-295/2021:0.000334414,Germany/MV-RKI-I-138463/2021:0.000200649):0.000200649,Egypt/NRC-291/2021:0.000133765):3.34415e-05,Egypt/NRC-337/2021:6.68829e-05):3.34415e-05,Belarus/RRPCEM-VIS_1300/2021:0.000100324,Czech_Republic/NRL_8785/2021:0.00140454):3.34415e-05,Czech_Republic/UMTM231390/2021:0.00023409):6.6883e-05):0.000133766):0.000234091):0.000367856):0.000100324,Russia/SPE-RII-11688V/2020:0.000133766,Bolivia/26938/2020:0.000100324,((((Argentina/PAIS-B0088/2020:0.000133766,(Paraguay/iics_7928/2021:0.000200649,Argentina/INEI032121/2020:3.34415e-05):0.000100324):3.34415e-05,Argentina/PAIS-B0007/2020:0.000133766,Argentina/PAIS-E0025/2020:0.000100324):3.34415e-05,Brazil/RJ-INCA-I54/2020:0.000100324,((Chile/BI-264973/2020:0.00023409,Chile/RM-170158/2020:0.000200649):3.34415e-05,(Chile/RM-191993/2020:0.000133766,(Chile/RM-220088/2020:0.000100324,Chile/RM-258477/2020:0.00023409):0.000133765):3.34415e-05,Chile/BI-206419/2020:0.00023409,Chile/AT-CMM-ATAC12/2020:0.000200648):3.34415e-05,(Uruguay/RIV-M5/2020:0.000100324,Uruguay/RIV-M119/2020:0.000100324):3.34415e-05,(Brazil/SP-L11-CD93/2020:0.000100324,(Chile/RM-154196/2020:0.000100324,Chile/RM-82489/2020:0.000100324,Chile/RM-84496/2020:0.000100324,Chile/RM-CMM-EDB244K/2020:0.000133765,(Chile/AR-179001/2020:3.34415e-05,(Chile/RM-266314/2020:0.000100324,Chile/AR-36001/2021:0.000401298):3.34415e-05):0.000167207):3.34415e-05):3.34415e-05,(Brazil/RS-FIOCRUZ-6179/2020:0.000100324,(Brazil/RS-19402/2020:0.000167207,Brazil/RS-32831/2020:3.34415e-05):6.68829e-05,Brazil/RS-42751/2020:0.000133765,Brazil/RS-6719CVL/2020:0.000100324):3.34415e-05,(Paraguay/iics_11293/2021:0.000601947,((Argentina/INEI101926/2021:6.6883e-05,Argentina/PAIS-A0399/2020:0.000367857):6.68829e-05,((((Argentina/PAIS-A0511/2021:0.000133766,Argentina/INEI102927/2021:0.000167207):0.000167207,Argentina/INEI092580/2020:0.000100324):0.000100324,(Argentina/PAIS-E0208/2021:0.00023409,Argentina/INEI103602/2021:0.000200649,(Argentina/PAIS-G0068/2021:0.00023409,Argentina/PAIS-E0197/2021:0.000367856,Argentina/PAIS-G0041/2020:0.000133766):3.34415e-05,Argentina/PAIS-E0174/2021:0.000133766,Argentina/INEI098437/2020:0.00023409,Argentina/PAIS-A0391/2020:0.000334415):0.000133765,Argentina/PAIS-A0414/2020:0.000234089,Argentina/INEI096369/2020:0.000267532,((Argentina/PAIS-E0091/2020:0.000167207,Argentina/PAIS-E0183/2020:0.000200648):3.34415e-05,Argentina/PAIS-E0076/2020:0.000200649):0.000100324,Argentina/PAIS-A0413/2020:0.00023409,Argentina/INEI100870/2021:0.000367856):6.68829e-05,Argentina/INEI096305/2020:0.000300973):3.34415e-05):0.000133766):3.34415e-05,(Canada/Qc-L00296701/2020:0.00023409,Brazil/RJ-FIOCRUZ-23251/2020:0.000267532):3.34415e-05,Chile/Puerto_Montt-PUC_MVL_0424/2020:0.000133766,Brazil/PI-BA1200-220119752/2021:0.000434739,Brazil/GO-FIOCRUZ-15834/2020:0.000300974,(Argentina/PAIS-G0007/2020:0.000100324,Italy/VEN-IZSVe-20RS2272-19_PD/2020:0.000167207):6.6883e-05,Kenya/C6255/2020:0.000133766,((Chile/AN-263591/2020:0.000167207,Chile/ML-62233/2021:0.000300973):0.000133766,Chile/RM-249395/2020:0.00023409):0.000267532,(Canada/Qc-JEW-Q9231682/2020:6.68829e-05,Canada/ON-SC0139/2020:0.00023409):0.000100324,Brazil/RJ-FIOCRUZ-9353/2020:0.000234091,Brazil/AL-FIOCRUZ-4282/2021:0.000501622,Suriname/SR-62/2020:0.000234091,Guyana/50825/2020:0.000334415,Brazil/RJ-UFRJ-58110/2020:0.000200649,Brazil/AM-FIOCRUZ-20892163CP/2020:0.000133766,(Paraguay/33612-R2/2020:0.000133766,Paraguay/PY16/2021:0.000267532,Paraguay/iics_9521/2021:0.000568505,Argentina/INEI102893/2021:0.000367855):0.000133766,Suriname/SR-46/2020:0.000334414,Brazil/RJ-00505/2020:0.000133765,Brazil/RJ-FIOCRUZ-2951/2020:0.000200649,Brazil/AM-IEC1200-178767/2020:0.000568505,Chile/RM-204484/2020:0.000200649,(Brazil/PR-FUNED-60267-20/2020:0.000167207,(Uruguay/TYT-M69/2020:6.68829e-05,Uruguay/TYT-M133/2020:6.68829e-05):0.000100324):0.000133766,(Brazil/RS-17027CVL/2020:0.000100324,Paraguay/PY8/2020:0.000568505):0.000100325,Denmark/DCGC-2463/2020:0.000334414,Brazil/RJ-FIOCRUZ-2045-1P/2020:0.000234091,Chile/MA-212210/2020:0.000334414,Brazil/RJ-IC0102020_158-20/2020:0.000200649,Argentina/INEI024145/2020:0.000167208):3.34415e-05,Chile/AR-36005/2021:0.00023409):0.000100325,Bolivia/26946/2020:0.000133766,Netherlands/NB-EMC-319/2020:0.00023409,(South_Africa/KRISP-K002854/2020:0.000100324,South_Africa/NICD-N00430/2020:0.000200649,((Botswana/R8B13_BHP_AAB0957/2021:0.000133766,Botswana/R8B33_BHP_AAB10730/2020:0.000100324,Botswana/R8B2_BHP_AAB0981/2021:0):6.68829e-05,((Botswana/BOT78772/2021:0.000267532,Botswana/R8B28_BHP_AAB12564/2020:0.000133766):3.34415e-05,Botswana/R8B39_BHP_AAA25403/2020:3.34415e-05):3.34415e-05,Botswana/R8B3_BHP_AAB0749/2021:6.68829e-05,Botswana/R8B23_BHP_AAB2775/2020:0.000100324,Botswana/R8B40_BHP_AAB8009/2020:0.000133765):0.000100324,South_Africa/KRISP-K004352-CE1/2020:0.000167207):0.000100324,Austria/CeMM0147/2020:6.6883e-05,Luxembourg/LNS2285274/2020:0.000300973,Poland/1157821/2020:0.000200648,(((Portugal/IGC4238/2020:6.68829e-05,(Luxembourg/LNS1963903/2020:0.000100324,Luxembourg/LNS5185009/2020:0.000100324,Luxembourg/LNS2122915/2020:0.000100324,Belgium/ULG-10306/2020:6.68829e-05,Tunisia/ADAGE-18245/2020:0.000267531):6.68829e-05):3.34415e-05,Portugal/PT0845/2020:0.000200649):3.34415e-05,Hungary/US-30242w/2020:6.68829e-05,(France/PAC-IHUCOVID-2776/2020:6.68829e-05,Romania/3304IATE/2020:0.000167207):0.000133765):0.000100325,(North_Macedonia/10299/2020:6.68829e-05,(Denmark/DCGC-38263/2021:0.000401297,Ireland/C-NVRL-21IRL25832/2020:0.000200648):0.000100324):0.000234089,Indonesia/JK-LIPI-008/2020:0.00023409,((USA/GA-EHC-487U/2020:6.68829e-05,(USA/AZ-TG812279/2020:0.000401298,(USA/CA-CZB-14223/2020:0.000200649,Mexico/CHP-InDRE_265/2020:0):3.34415e-05):3.34415e-05):0.000200649,(Guatemala/33890/2020:0.000367856,Mexico/CMX-INCMNSZ_COV149517/2021:0.000401297,Mexico/VER-InDRE-66/2020:0.000200649):0.000167207,Mexico/CMX-InDRE_275/2020:0.000100324,Mexico/PUE-InDRE-IBT-184/2020:0.000668829):6.6883e-05,Chile/Santiago-PUC_MVL_0321/2020:3.34415e-05,(Iran/Tehran-02/2020:0.000100324,(Norway/5119/2020:3.34415e-05,Norway/0103/2021:0.000133766,Norway/0106/2021:0.000133766):6.68829e-05):0.000167208,Bangladesh/29156/2020:0.00023409,Ghana/NMIMR-NTRA-9793/2020:0.000434739,Latvia/141/2020:0.000334415,Nigeria/LA-CV259/2020:6.6883e-05,((Ecuador/USFQ-553/2020:6.68829e-05,Ecuador/USFQ-555/2020:6.68829e-05):0.000100324,Singapore/1456/2020:0.00023409):6.6883e-05,Mexico/CAM-IBT-IMSS-426/2020:0.000200649,(South_Korea/KCDC2676/2020:3.34415e-05,South_Korea/KCDC2271/2020:0):0.000133766,(England/QEUH-798EEE/2020:0.000133766,Iceland/3165/2020:0.000133766):0.000167207,England/QEUH-A63FAA/2020:0.000334414,(Finland/1SS23AH1/2020:0.000200649,Ukraine/ChVir23535_18/2021:0.000367856):6.6883e-05,England/ALDP-952112/2020:3.34415e-05,Nigeria/OS-CV297/2020:0.00023409,England/ALDP-B74CBD/2020:0.000334414,England/ALDP-B845BF/2020:0.000434738,Northern_Mariana_Islands/CDC-2-3831020/2020:0.000434739,(Russia/VLA-RII-MH18406S/2021:0.000200649,Russia/SPE-RII-MH16263S/2021:6.6883e-05):0.000802595,Latvia/727/2021:0.000601946,(Zambia/ZMB-20637/2020:0.000167208,England/CAMC-9496A6/2020:0.000267531):0.000100325,(Bangladesh/DNAS-RAB-isl-82/2020:0.00023409,Bangladesh/DNAS_DRCIM_RAB_isl_82_BGD/2020:0.00023409):0.000200649,South_Africa/KRISP-0126/2020:0.000200649,(Sweden/21-50956/2021:0.000133766,Bahrain/341016741_S2_L001/2020:0.000367857):0.000100325,Qingdao/IVDC-01-01/2020:0.000367857,((Belgium/UGent-155/2020:6.68829e-05,Croatia/IGA-69-130648-P/2020:0.00023409):3.34415e-05,(Slovenia/102998/2020:0.00023409,Czech_Republic/NRL_9654/2020:0.000133766):3.34415e-05,Ukraine/203100337/2020:6.68829e-05,(Romania/RO_IOCN15/2020:0.000133765,(United_Arab_Emirates/L3300061195/2020:3.34415e-05,United_Arab_Emirates/DU-A-S2-3_S2/2020:0.000133766):6.6883e-05):3.34415e-05,((Czech_Republic/NRL_11016/2020:0.000300974,Ukraine/ChVir23535_9/2021:0.00023409):6.68829e-05,Finland/24ES21A11/2020:0.000167207):0.000100324,Belgium/UGent-126/2020:0.000167207,(France/OCC-69/2020:0.000167207,Gambia/S-284/2020:0.00023409):0.000100325,Germany/BE-ChVir-W1727-8260/2020:0.000300973,(Spain/CL-IBV-98017543/2021:0.00023409,USA/NY-Wadsworth-21017471-01/2021:0.000100324):0.000167208,Senegal/66443/2020:0.00023409,Austria/CeMM0078/2020:6.6883e-05,((Mongolia/30/2020:0.000334415,(Beijing/220/2020:0.000167207,Israel/CVL-3103/2021:0.000167207):0.00023409):3.34415e-05,((Russia/TAM-RII-MH3383S/2020:0.000133766,Russia/ORE-RII-MH9335S/2020:0.00023409):0.000100324,Russia/AST-RII-MH4151S/2020:0.000300974):3.34415e-05,(Iceland/3674/2020:0.000267532,Denmark/DCGC-6187/2020:0.000267532):0.000100325,Russia/MOW-RSMU-GC-SAR046/2020:0.000200649,Estonia/619/2021:0.000535063):6.6883e-05,Gambia/NPHL-1968/2020:0.000167208,(((Croatia/HRV000_24/2021:0.000267532,Austria/CeMM6073/2020:3.34415e-05,(Croatia/1282/2021:0.000133766,Belgium/rega-12141317/2020:0.000100324,Belgium/rega-12091307/2020:0.000100324,Belgium/rega-12141309/2020:0.000100324,Belgium/rega-12111310/2020:0.000100324,Belgium/rega-12111312/2020:0.000100324,Belgium/rega-12141315/2020:0.000100324,Belgium/rega-12111316/2020:0.000100324,Belgium/rega-12081318/2020:0.000100324,Belgium/rega-12111320/2020:0.000100324,Belgium/rega-12111322/2020:0.000100324,Belgium/rega-12141323/2020:0.000100324,Belgium/rega-12111326/2020:0.000100324,Belgium/rega-12141328/2020:0.000100324,Belgium/rega-12141329/2020:0.000100324,Belgium/rega-12111330/2020:0.000100324,Belgium/rega-12111331/2020:0.000100324,Belgium/rega-12111332/2020:0.000100324,Belgium/rega-12141334/2020:0.000100324,Belgium/rega-12091336/2020:0.000100324,Belgium/rega-12111337/2020:0.000100324,Belgium/rega-12111338/2020:0.000100324,Belgium/rega-12141339/2020:0.000100324,Belgium/rega-12111340/2020:0.000100324,Belgium/rega-12111342/2020:0.000100324,Belgium/rega-12111343/2020:0.000100324,Belgium/rega-12111344/2020:0.000100324,Belgium/rega-12141345/2020:0.000100324,Belgium/rega-12111346/2020:0.000100324,Belgium/rega-12141347/2020:0.000100324,Belgium/rega-12111348/2020:0.000100324,Belgium/rega-12111349/2020:0.000100324,Belgium/rega-12111350/2020:0.000100324,Belgium/rega-12111351/2020:0.000100324,Belgium/rega-12111352/2020:0.000100324,Belgium/rega-12111354/2020:0.000100324,Belgium/rega-12111355/2020:0.000100324,Belgium/rega-12141356/2020:0.000100324,Belgium/rega-12111357/2020:0.000100324,Belgium/rega-12111358/2020:0.000100324,Belgium/rega-12141359/2020:0.000100324,Belgium/rega-12081361/2020:0.000100324,Belgium/rega-12111365/2020:0.000100324,Belgium/rega-12111368/2020:0.000100324,Belgium/rega-12111369/2020:0.000100324,Belgium/rega-12111370/2020:0.000100324,Belgium/rega-12141371/2020:0.000100324,Belgium/rega-12111375/2020:0.000100324,Belgium/rega-12111376/2020:0.000100324,Belgium/rega-12091379/2020:0.000100324,Belgium/rega-12111381/2020:0.000100324,Belgium/rega-12111382/2020:0.000100324,Belgium/rega-12141383/2020:0.000100324,Belgium/rega-12091385/2020:0.000100324,Belgium/rega-12111386/2020:0.000100324,Belgium/rega-12141387/2020:0.000100324,Belgium/rega-12111388/2020:0.000100324,Belgium/rega-12141389/2020:0.000100324,Belgium/rega-12111391/2020:0.000100324,Belgium/rega-12111393/2020:0.000100324,Belgium/rega-12111397/2020:0.000100324,Belgium/rega-12141398/2020:0.000100324,Belgium/rega-12111399/2020:0.000100324,Belgium/rega-12141400/2020:0.000100324,Belgium/rega-12111410/2020:0.000100324,Belgium/rega-12141412/2020:0.000100324,Belgium/rega-12121413/2020:0.000100324,Belgium/rega-12111432/2020:0.000100324,Belgium/rega-12141433/2020:0.000100324,Belgium/rega-12111435/2020:0.000100324,Belgium/rega-12111438/2020:0.000100324,Belgium/rega-12141447/2020:0.000100324,Belgium/rega-1561/2020:0.000100324,Belgium/rega-1577/2020:0.000100324,Belgium/rega-1595/2020:0.000100324,Belgium/rega-1600/2020:0.000100324,Belgium/rega-1601/2020:0.000100324):6.68829e-05):0.000167207,Germany/SH-ChVir8177/2020:0.000167207,Belgium/ULG-10967/2020:0.000234091):3.34415e-05,Norway/4055/2020:0.000568505):6.6883e-05,Egypt/NRC-5756/2020:6.6883e-05):0.000100325,(Poland/PL_MCB_52/2020:0.000133766,South_Korea/KCDC2545/2020:0.000133766,((Lithuania/MR-LUHS-Eilnr431/2020:0.000100324,Norway/6883/2020:0.000234091,((Poland/IHG-PAS-8-30/2020:0.000133766,(Hungary/US-57552w/2020:0.000133766,Czech_Republic/IAB20_016_100/2020:0.00023409,Denmark/DCGC-10491/2020:0.00023409):3.34415e-05):3.34415e-05,Denmark/DCGC-24573/2020:0.00023409,Denmark/DCGC-50104/2020:0.00023409,Denmark/DCGC-47450/2020:0.00023409,Denmark/DCGC-46289/2020:0.00023409,Denmark/DCGC-46405/2020:0.00023409,Poland/Masovia-13450/2020:0.000167207,Poland/Masovia-12866/2020:0.000100324):0.000100325):3.34415e-05,Iceland/4322/2020:0.000100324):0.000133766,Hungary/2149_27/2020:0.000267532,(South_Korea/KCDC2790/2020:6.68829e-05,South_Korea/KDCA0591/2020:6.68829e-05):0.000167208):0.000133766,((Saudi_Arabia/KAUST-MADINAH1498/2020:0.000133766,Indonesia/GO-NIHRD-WGS02660/2021:0.000334415):3.34415e-05,Ecuador/ZZL-3/2020:0.00046818,Indonesia/JI-ITDua-6647NTv/2020:0.00023409,Ecuador/EC-SD-119429/2020:0.000167207,Russia/SPE-RII-MH13308S/2020:0.000334414,(Spain/IB-IBV-99022054/2021:0.000133766,USA/NY-Wadsworth-292247-01/2020:0.000100324):0.000501622,Nigeria/OS-CV304/2020:0.000300972,(Madagascar/IPM-38424/2020:0.000367856,(Madagascar/IPM-38681/2020:0.000434739,Tunisia/11-MHT_5/2020:0.000200649,(Madagascar/VIRO-33698/2020:0.000167207,(Madagascar/IPM-38708/2020:0.00023409,(Madagascar/IPM-01467/2021:3.34415e-05,Madagascar/IPM-01116/2021:3.34415e-05):0.000167208):0.000200649):3.34415e-05,((Finland/11DS22CD1/2020:0.000267532,(Italy/VEN-IZSVe-20RS2155-11_VI/2020:0.000100324,Finland/28MR8CC2_S305/2020:0.000100324):0.000100325):3.34415e-05,(Finland/V4741/2021:0.000133766,Finland/V2242/2021:3.34415e-05):0.000167207):0.000300972,Madagascar/IPM-39801/2020:0.000200649,Hong_Kong/HKPU-5073/2020:0.000167207,France/ARA-124983/2020:0.000200649):3.34415e-05):6.6883e-05):6.6883e-05,((((Mozambique/INS-K007876/2020:0.000167207,Mozambique/INS-K011808/2020:0.000100325):3.34415e-05,(((Mozambique/INS-K007873/2020:0.000167207,(Mozambique/MZ-L-IBV-97025328/2021:0.000100324,Mozambique/MZ-L-IBV-97025404/2020:3.34415e-05):0.00023409,Mozambique/INS-K007905/2020:0.000167207):3.34415e-05,Mozambique/INS-K007940/2020:0.000100324):3.34415e-05,Mozambique/MZ-L-IBV-97025451/2020:0.000167207):6.68829e-05):0.000100324,Mozambique/MZ-L-IBV-97025437/2020:0.000133766):0.000200649,Mozambique/INS-K007929/2020:0.00023409):0.000334415,Slovakia/UKBA-320/2020:0.000501622,Spain/VC-FISABIO-170/2020:3.34415e-05,Mexico/OAX-InDRE_257/2020:0.000267532,Rwanda/NRLNAT4040/2021:0.000568505,(((New_Zealand/20CV0610/2020:0.000100324,Jordan/AM-ALSR-3979/2020:3.34415e-05):0.000100324,(Jordan/SEARCH-5449/2020:0.000100324,(Jordan/AM-ALSR-5136/2020:0.000167207,Jordan/Biolab027/2021:0.000200649):3.34415e-05,(Jordan/AM-ALSR-3990/2020:3.34415e-05,Jordan/PHBC7/2021:0.000535063):3.34415e-05,(Jordan/SEARCH-5480/2020:6.68829e-05,Jordan/SEARCH-5444/2020:0.000167207):0.000133766,Jordan/AM-ALSR-4955/2020:0.000100324):6.6883e-05,Jordan/AM-ALSR-5169/2020:0.000300973):3.34415e-05,Jordan/IR-ALSR-5201/2020:0.000133766):0.000200648,USA/GA-QDX-3454/2020:0.000200649,Philippines/PH-PGC-00061/2020:0.000401298,Greece/6718/2020:0.000300973,Russia/SVE-RII-MH2024S/2020:0.000334415,(England/ALDP-9C4CED/2020:0.000133766,Togo/C6399/2021:0.000501622):0.000200648,India/ILSGS00125/2020:0.000167207,Sweden/20-52419/2020:0.000200649,Chile/RM-133318/2020:0.000133765,Czech_Republic/NRL-7915/2020:0.000200649,((Portugal/PT1614/2020:6.68829e-05,Portugal/PT1729/2020:3.34415e-05):3.34415e-05,Portugal/PT1550/2020:0.000167207):0.000167208,(Bangladesh/CHRF-0087/2020:6.68829e-05,Bangladesh/BCSIR-NILMRC-280/2020:0.000100324):0.000100325,Bangladesh/BCSIR-NILMRC-057/2020:0.000167207,((Costa_Rica/INC-0224/2021:0.000100324,Costa_Rica/INC-0161/2020:0.000100324):0.000200649,Costa_Rica/INC-0055/2020:0):0.000200648,England/MILK-62EADB/2020:0.00023409,Croatia/361_Pula/2020:0.000367856,(Chile/RM-112882/2020:0.000100324,New_Zealand/20CV0510/2020:0.00023409,Ecuador/UEES-12126/2021:0.000601946):0.000100325,Kazakhstan/61136/2020:0.000267532,Brazil/PE-UFPE059/2020:0.000133766,Portugal/IGC3652/2020:0.000133766,Russia/MOW-RII-MH1984S/2020:0.000167207,((USA/NY-MSHSPSP-PV16565/2020:0.000100324,Japan/IC-0083/2020:0.000100324):3.34415e-05,USA/FL-BPHL-1670/2020:0.000200649):0.000167207,(Costa_Rica/HNN-0360/2020:0.000133766,(Costa_Rica/HNN-0395/2021:0.000434739,(Costa_Rica/INC-0149/2020:0.000133766,(Costa_Rica/INC-0215/2020:0.000167207,Costa_Rica/HNN-0350/2020:0.000267532):3.34415e-05):3.34415e-05,Costa_Rica/INC-0165/2020:0.000167207,Costa_Rica/HNN-0354/2020:0.000200649,(Costa_Rica/INC-0222/2021:0.000167207,Costa_Rica/INC-0189/2020:0.000167208):3.34415e-05,Costa_Rica/INC-0204/2020:0.000200649,Costa_Rica/INC-0156/2020:0.000167207,Costa_Rica/HNN-0352/2020:0.000167207,(Costa_Rica/INC-0197/2020:0.000200649,Costa_Rica/INC-0177/2020:6.68829e-05):6.68829e-05,Costa_Rica/INC-0179/2020:0.00023409,(Costa_Rica/INC-0100/2020:0,Costa_Rica/INC-0242/2021:0.000300973):3.34415e-05,Costa_Rica/INC-0227/2021:0.000367857,Costa_Rica/INC-0173/2020:0.000133766,Costa_Rica/HNN-0370/2020:0.000167207):3.34415e-05):0.000200648,((((Philippines/PH-PGC-01323/2020:6.68829e-05,Guam/GU-CDC-2-3847043/2021:0.000167207):0.000133766,Hong_Kong/HKU-201216-121/2020:0.000100324,(Hong_Kong/HKU-201216-256/2020:3.34415e-05,Hong_Kong/HKU-201216-227/2020:0.000100324):3.34415e-05,Philippines/PH-PGC-04374/2021:0.000133765,Hong_Kong/HKPU-4954/2020:0.000133765,Hong_Kong/HKU-201216-112/2020:0.000133765,Hong_Kong/HKU-201216-191/2020:0.000167208):3.34415e-05,(Malaysia/HPUPM_ML5726/2020:0.000133766,New_Zealand/20CV0247/2020:0.000133766,Philippines/PH-PGC-04494/2021:0.000468181):3.34415e-05):6.68829e-05,((Northern_Mariana_Islands/CDC-2-3831028/2020:6.68829e-05,(Philippines/PH-PGC-01947/2020:0.000167207,Northern_Mariana_Islands/CDC-2-3831035/2020:6.68829e-05):3.34415e-05,Hong_Kong/HKU-200723-034/2020:0.000100324,Iceland/4850/2020:0.000167208):3.34415e-05,Philippines/PH-PGC-01801/2020:0.000468181,Malaysia/IMR-WI109/2020:0.000100324,(Philippines/PH-PGC-05954/2021:0.000267532,Philippines/PH-PGC-03487/2020:0.000267532):6.6883e-05):3.34415e-05,(Philippines/PH-PGC-01153/2020:0.000100324,Philippines/PH-PGC-00101/2020:0.00023409,Philippines/PH-PGC-02519/2021:0.000200649):0.000100325):6.6883e-05,Lithuania/MR-LUHS-Eilnr192/2020:0.000133765,Madagascar/IPM-00643/2021:0.000334415,Chile/AP-72865/2021:0.000735712,United_Arab_Emirates/0994/2020:0.000133765,England/CAMB-1B1B2A/2020:0.000200649,(((((Peru/un-CDC-2-4069921/2021:0.000167208,(USA/NY-PRL-2021_0621_00A08/2021:0.000200649,Mexico/TAB-InDRE_FB17695_S3422/2021:0.000635388):6.6883e-05,Peru/LIM-UPCH-0449/2021:0.000668829):3.34415e-05,(Peru/LIM-INS-1018/2021:6.68829e-05,Ecuador/USFQ-1320/2021:0.000167208,(Peru/LIM-UPCH-0446/2021:0.000133766,Ecuador/NIC-INSPI-339573/2021:0.000267532):6.6883e-05,Ecuador/NIC-INSPI-0421-2933/2021:0.000200649,Chile/RM-63895/2021:0.000100324):3.34415e-05,(Ecuador/USFQ-1467/2021:0.000100324,Ecuador/NIC-INSPI-340898/2021:0.000300974):0.000167207,Peru/LIM-UPCH-0467/2021:0.000334415,Chile/LL-75152/2021:0.00023409,Chile/AP-91193/2021:0.000200649,Chile/RM-65489/2021:0.000167207,(Chile/LR-124475/2021:0,(Chile/LR-124477/2021:6.68829e-05,Chile/LR-124474/2021:0,Chile/LR-124473/2021:0):3.34415e-05):0.000334414,Peru/CAL-INS-1017/2021:0.000167208,(Chile/CO-100490/2021:0.000133766,Chile/RM-109836/2021:0.000100325,Chile/LL-104978/2021:0.000100324,(Chile/BI-118707/2021:0.000100324,Chile/AR-116658/2021:0.000100324):0.000167207):0.000100324):3.34415e-05,Chile/CO-92919/2021:3.34415e-05):3.34415e-05,Chile/RM-19105/2021:6.68829e-05,Chile/RM-24779/2021:0.000100324):3.34415e-05,Ecuador/USFQ-1820/2021:6.68829e-05):0.000769154,Croatia/52096_ID1647_13/2020:6.6883e-05,(Argentina/PAIS-F0029/2020:0.000133766,Argentina/PAIS-F0007/2020:0.000100324):6.6883e-05,(Belgium/ITM_C5189_200701416/2020:0.000100324,Australia/NSW2474/2020:0.00023409):0.000133766,(((USA/NY-NYCPHL-002743/2021:0.000133766,USA/NY-NYCPHL-002888/2021:0.000133766):0.000100324,USA/NY-NYULH1713/2020:0.000167207):3.34415e-05,Israel/CVL-4389/2021:0.000200648,Grenada/51134/2021:0.000200649,England/MILK-A0558A/2020:0.000267532,USA/NY-Wadsworth-21022082-01/2021:0.000267532,USA/PA-CDC-STM-000019202/2021:0.000267532):0.000267531,Portugal/PT2921/2020:0.000601946,Venezuela/VEN-89312/2020:6.6883e-05,Bolivia/Potosi-4/2021:0.000133765,Finland/5194/2021:0.000902919,(Turkey/CTF_18092020_251/2020:0.00023409,Switzerland/BS-UHB-42490539/2020:0.000401298):0.000133766,Turkey/HSGM-8569/2021:0.000167207,((Ukraine/203100361/2020:0,(Ukraine/Kharkiv-782/2020:6.68829e-05,Slovakia/UKBA-715/2020:0.000434739):6.68829e-05):3.34415e-05,Slovakia/UKBA-411/2020:0.000167207,Czech_Republic/NRL_501_21/2021:0.000267532,(Heilongjiang/HU-AUMC-000648/2021:0.000334415,Lithuania/T_90/2020:0.000133765):0.000100325,Ukraine/ChVir23535_42/2021:0.000401298):0.000167207,Zimbabwe/ZW-15954/2020:0.00023409,Russia/AST-RII-MH4465S/2020:0.00023409,Wales/PHWC-293AE/2020:3.34415e-05,Croatia/1948/2021:0.000601946,Azerbaijan/Aghayev-08/2021:0.000401298,(Denmark/DCGC-1827/2020:0.000100324,Denmark/DCGC-8723/2020:0.000501621):0.000100324,Hungary/MH-7051/2020:0.000234091,(((((((((Peru/un-CDC-2-4070020/2021:0.000167207,Ecuador/UEES-11756/2021:0.000100324):3.34415e-05,Chile/TA-77981/2021:0.000334415):3.34415e-05,Colombia/SAN-576900-032-RNA/2020:0.000334415):3.34415e-05,Colombia/DC-INS-VG-1526/2021:0.000401298):3.34415e-05,(Chile/RM-251740/2020:0.000133766,Chile/RM-49125/2021:0.000167207):6.68829e-05,Peru/LIM-INS-425/2021:0.00023409,Chile/RM-45389/2021:0.000133766):3.34415e-05,(Colombia/ANT-CWOHC-VG-SEC00037K/2021:0.000133766,(Colombia/ANT-CWOHC-VG-SEC00328P/2021:0.000100324,(Peru/LIM-INS-740/2021:0.000133766,Chile/BI-72493/2021:0.000334415):0.000100324,(Argentina/INEI104712/2021:0.000167207,Bolivia/LPZ-2/2021:6.6883e-05):3.34415e-05):6.6883e-05):3.34415e-05,Bolivia/Sucre-1/2021:0.000133765,((Colombia/DC-330855/2021:0.000167207,Colombia/DC-326160/2021:0.000167207):6.68829e-05,Peru/ANC-UPCH-0428/2021:0.000200649,Chile/ML-31896/2021:0.000267532):0.000100324,Colombia/ARA-INS-VG-1371/2021:0.00023409):3.34415e-05,(Chile/ML-80647/2021:0.000200649,Chile/RM-34977/2021:0.000133766,Chile/RM-34448/2021:0.000133765):0.000133766):0.000100324,Ecuador/USFQ-570/2020:0.000200649):0.000200649,(Colombia/GUR-06575/2020:3.34415e-05,(Colombia/SAN-576900-003-RNA/2020:0.000133765,Colombia/SAN-576900-007-RNA/2020:0.000234091,(Ecuador/USFQ-1461/2021:6.68829e-05,Ecuador/USFQ-1459/2021:0.000100324):0.000468181):6.6883e-05,Colombia/PUT-INS-VG-768/2020:0.000167207):6.6883e-05):6.6883e-05,Madagascar/IPM-40419/2020:0.00046818,Ecuador/EC-M-143748/2020:0.000334415,Senegal/45557/2020:0.00023409,Chile/RM-44765/2020:0.000100324,(Brazil/PB-FIOCRUZ-29632/2020:0.000167207,Brazil/PB-FIOCRUZ-29627/2020:0):0.000200649,Mozambique/Cento-30032996/2020:0.000167207,Russia/StPetersburg-RII11275S/2020:0.000133766,England/CAMC-945060/2020:0.000200648,(USA/NH-CDC-LC0012135/2021:0.000100324,(USA/NY-Wadsworth-21006611-01/2021:3.34415e-05,(USA/NY-CDC-QDX22446238/2021:0.000100324,USA/NY-Wadsworth-21025155-01/2021:0.000100324):3.34415e-05):0.000100324,USA/MA-CDC-STM-000025137/2021:0.000133766,USA/MA-CDC-STM-000030126/2021:0.000100324,USA/MA-Yale-5254/2020:3.34415e-05):0.00050162,Latvia/892/2020:0.000300973,Ecuador/EC-R-65804/2020:0.000167208,Lithuania/T_22/2020:0.000334414,(Ukraine/Lutsk-889/2020:0.000133766,Lithuania/T_15/2020:0.000334414):6.6883e-05,(Czech_Republic/NRL-9964/2020:0.000167207,Faroe_Islands/HFS-199/2021:0.000401298):0.000100324,Spain/AR-IBV-98005752/2020:0.000133766,Belgium/rega-0309752/2020:0.000133765,(Brazil/SP-L115-CD6994/2020:6.68829e-05,Brazil/SP-SJRP16B/2021:0.000267532):0.000367855,(((Philippines/PH-RITM-0024/2020:0.00023409,Japan/IC-0098/2020:6.68829e-05):3.34415e-05,(Philippines/PH-PGC-01170/2020:0.00023409,((USA/GU-CDC-2-4242993/2021:0.000167208,Philippines/PH-PGC-04495/2021:0.000167208):3.34415e-05,Philippines/PH-PGC-02085/2021:0.000167208):0.000167208):3.34415e-05,Philippines/PH-PGC-03719/2021:0.000334414,New_Zealand/20CV0413/2020:0.000200649,Northern_Mariana_Islands/CDC-2-3831050/2020:0.000100324,Philippines/PH-PGC-00290/2020:0.000367856):3.34415e-05,Taiwan/NTU44/2020:0.000234091,United_Arab_Emirates/0953/2020:0.000200649,United_Arab_Emirates/0444/2020:0.000200649):0.000133766,South_Africa/NHLS-UCT-GS-1113/2020:0.000334415,(Norway/5708/2020:0.000401298,Greece/AUTH_6/2020:0.000167208):6.6883e-05,(England/CAMC-BD1708/2020:0.000334415,Bangladesh/SUST-GEB-Sunamganj-4/2020:0.000200649,England/MILK-9586D1/2020:6.68829e-05,Bangladesh/DNAS_DRICM_isl_SM-12/2020:0.000167207):0.000100324,(Chile/RM-146538/2020:0.000100324,Chile/RM-127588/2020:0.000133766):0.000133766,Italy/CAM-TIGEM-527/2020:0.000167207,((Togo/TGS4/2021:0.000300973,Togo/NMIMR-TG-TGS-044-21/2021:0.000267532):0.000133766,(Togo/TGS7/2021:0.000334415,(Burkina_Faso/1124/2020:0,(Burkina_Faso/37/2021:0.000200649,Burkina_Faso/6518/2021:0.000167207,Ghana/WACCBIP-GS635/2021:0.000200648):6.6883e-05,Burkina_Faso/5877/2020:0.00023409):0.000100325):3.34415e-05):0.000100325,((Austria/CeMM7096/2020:0.000100325,Austria/CeMM5451/2020:0.000267531,Slovenia/17-005522-KR/2021:0.000267532):3.34415e-05,Slovenia/59278/2020:6.6883e-05):0.000100324,Romania/ROSV_12235/2020:0.000133766,Portugal/IGC4424/2020:0.000133765,Russia/TA-2KFU_COV_35/2020:0.000133766,(((New_Zealand/21MV0094/2021:0.000100324,Belarus/ChVir21891/2020:0.000100324):3.34415e-05,(Belarus/HM-RRCEM-Sars_Cov2_sp_1/2021:3.34415e-05,Latvia/251/2021:6.6883e-05):3.34415e-05,Lithuania/ID7363/2021:0.000133765):0.000267532,Azerbaijan/RRCEM-sp_3/2021:0.000267532):6.6883e-05,(Ecuador/EC-E-124319/2020:0.00023409,(Ecuador/UEES-ECU479/2020:0.000100324,Ecuador/UEES-ECU539/2020:0.000200649):0.000133766,Colombia/GVI-133304/2020:0.000100324,Ecuador/USFQ-381/2020:0.000234091,Colombia/SAN-INS-VG-1415/2021:0.000434739):0.000167207,Turkey/HSGM-202605/2020:6.6883e-05,Russia/SVE-RII-MH2038S/2020:0.000300973,Bosnia_and_Herzegovina/VFS-UNSA-LMGFI004/2020:0.000234091,Peru/CAL-INS-135/2020:0.000234091,Gabon/CERMEL-CHU_MERE_020/2021:0.000300974,((Armenia/IMB2-10/2021:0.00023409,Armenia/UW-ARM13/2020:0.000100324,Armenia/UW-ARM48/2020:0.000167207):3.34415e-05,Armenia/UW-ARM20/2020:0.000200649,Armenia/UW-ARM39/2020:0.000267532,Armenia/UW-ARM31/2020:0.000100324):0.000100324,Zambia/ZMB-69192/2020:0.00046818,(South_Korea/KDCA0350/2020:0.000167207,Germany/NW-RKI-I-010210/2020:0.000167207):0.000200649,Mexico/CMX-INMEGEN-03-03-12/2021:0.000535063,(Czech_Republic/NRL-6832/2020:0.000133766,(Czech_Republic/IAB20_016_003/2020:3.34415e-05,((Czech_Republic/IAB20_016_012/2020:3.34415e-05,((Denmark/DCGC-6330/2020:0.000100324,Austria/CeMM6045/2020:0.000100324):3.34415e-05,Czech_Republic/IAB20_016_032/2020:0.000100324):6.68829e-05):0.000100324,Czech_Republic/IAB20_016_006/2020:6.68829e-05):3.34415e-05):3.34415e-05):6.6883e-05,New_Zealand/20VR3063/2020:6.6883e-05,South_Korea/KDCA0337/2020:0.000200648,Ecuador/USFQ-1296/2021:0.000200649,(Czech_Republic/VIR-761/2021:0.000635388,(Spain/RI-IBV-99031404/2021:0,((((Poland/0780WSN2021_wsseol/2021:0.000267532,Spain/CT-HUGTiPM011LA8D5/2021:0.000133766):3.34415e-05,Switzerland/GE-HUG-34112680/2021:0.000267532,Taiwan/CGMH-CGU-63/2021:0.000234091,Japan/PG-39670/2021:0.000133766):6.68829e-05,((((Ecuador/USFQ-1310/2021:0.00023409,Ecuador/NIC-INSPI-338157/2021:0.000267532):3.34415e-05,England/LIVE-DF95E0/2021:3.34415e-05,Ecuador/UEES-11648/2021:0.000167207,Romania/B-11143/2021:0.000133766,Ecuador/NIC-INSPI-317750/2021:0.000167208):3.34415e-05,(Qatar/QA_QU_18_14_G5/2021:0.000100324,(Qatar/QA-QU_18-5-2-D6/2021:6.68829e-05,Qatar/QA-QU_18-8-B9/2021:6.68829e-05,Qatar/QA_QU_18_10_B10/2021:3.34415e-05,Qatar/QA_QU_18_10_A11/2021:6.68829e-05,Qatar/QA-QU_18-4-D11/2021:0.000100325):3.34415e-05):6.68829e-05,Sweden/10080887/2021:0.000200649):3.34415e-05,Sint_Maarten/SX-RIVM-34892/2021:0.000100325,Ukraine/Kyiv-PHC-0017/2021:0.000133765,Romania/VN-16220/2021:0.000300974):6.68829e-05,((((Iran/Tehran-NIC-31/2021:0.000200649,Sweden/6046167562/2021:0.00023409):3.34415e-05,Taiwan/NTU49/2020:0.000133765):6.68829e-05,USA/MN-CDC-IBX811061957236/2021:0.000200649):3.34415e-05,England/CAMC-1104BBC/2021:3.34415e-05,(Lithuania/IBT-LSC-VU_r07_33/2021:0.000133766,Lithuania/LTU000_KNS_ANT_05_17_24/2021:6.68829e-05,Norway/14296/2021:6.6883e-05,Lithuania/LTU000_INMEDICA_468223/2021:0.000200648,Lithuania/S21E224/2021:0.000100324,Lithuania/LTU000_INMEDICA_451310/2021:6.6883e-05,Lithuania/NMRVI69522/2021:0.000100324,Lithuania/S21E826/2021:0.000100324,Lithuania/LTU000_NMRVI83276/2021:0.000167207):3.34415e-05,((((England/OXON-F497AD/2021:0,Sint_Maarten/SX-RIVM-23048/2021:0,Japan/PG-31491/2021:0,Sint_Maarten/SX-RIVM-33609/2021:0,Finland/94HEL/2020:0,(Luxembourg/LNS1617684/2021:0,Luxembourg/LNS2483621/2021:0):0.000501622):3.34415e-05,((Sweden/SUS0001936/2021:0.000133766,Denmark/DCGC-101536/2021:0.000167207,Sweden/4087297664/2021:0.000133766):0.000100324,Sweden/1469544064/2021:0.000100324):0.000167207):3.34415e-05,(Germany/BE-RKI-I-148422/2021:0.000133766,England/ALDP-157E797/2021:0.000100325):0.000167207,Sweden/SE1410656280/2021:0.000367856,England/LOND-128E64F/2021:0.000100325):3.34415e-05,Germany/NI-RKI-I-178811/2021:0.000334414):6.6883e-05,Japan/PG-43648/2021:0.000234091):3.34415e-05,(((Italy/TAA-IGA-1900601346/2021:0.000300973,(USA/OR-CDC-LC0068333/2021:6.68829e-05,USA/OR-CDC-LC0067492/2021:6.68829e-05):0.00023409,Italy/TAA-1900556349/2021:0.000167207):3.34415e-05,(((England/PHEC-303D9A/2021:0.000133766,Greece/160819/2021:0.00023409):3.34415e-05,USA/NY-CDC-ASC210063167/2021:0.00046818):6.6883e-05,Sweden/5515355849/2021:0.000401297):0.000100324,(Morocco/FMP-197/2021:0.000133766,North_Macedonia/10290-k/2021:0.000100324,Belgium/UGent-5149/2021:0.000133766,Greece/223027/2021:0.00023409):6.6883e-05):3.34415e-05,France/GES-IPP01771/2021:0.000133765):3.34415e-05,((Poland/2107-005_wsselodz/2021:0.000100324,(Trinidad_and_Tobago/60336/2021:0.000100324,Spain/CL-COV07052/2021:0.000334415,Poland/PZH-GUM-1347/2021:6.6883e-05):0.000133766,Lithuania/LTU000_BM_8A/2021:0.000200649):3.34415e-05,(((USA/ND-NDDH-0314/2021:0.000167207,(USA/CA-CDC-ASC210000144/2021:6.68829e-05,USA/CA-CDC-ASC210000143/2021:3.34415e-05):0.00023409,USA/CA-SEARCH-10037/2021:6.68829e-05,USA/CA-CDC-QDX22634463/2021:6.68829e-05,USA/CA-CDC-QDX22632544/2021:6.68829e-05,USA/CA-CDC-STM-000003624/2021:0,USA/CA-CDC-STM-000008146/2021:0,USA/CA-CDC-STM-000003175/2021:0):3.34415e-05,Sweden/1692668765/2021:0.000100324):3.34415e-05,Greece/196369/2021:0.000300973,England/RAND-1561B9B/2021:0.000200649,Belgium/CHUNamur13336940/2021:0.000133766):6.6883e-05):3.34415e-05,Sweden/8544785978/2021:0.000200649,(USA/RI-CDCBI-RIDOH_02321/2021:0.000300973,USA/OR-OHSU-11499/2021:0.000267532):0.000133766):3.34415e-05,((Latvia/2135/2021:0.000100324,Luxembourg/LNS6321739/2021:0.000133765,England/ALDP-1518D42/2021:0.000133765):3.34415e-05,(South_Korea/KDCA1306/2021:0.000200648,England/ALDP-15A7601/2021:0.00023409):0.000100324,(((Czech_Republic/NRL_6434_21/2021:0.000167208,Denmark/DCGC-96501/2021:0.000267532):3.34415e-05,((England/QEUH-114B69A/2021:0.000133766,(England/NORT-1BB6CCB/2021:0.000200649,England/QEUH-15BFBDA/2021:6.68829e-05):3.34415e-05,Scotland/QEUH-1408E9E/2021:0,(Croatia/2165/2021:3.34415e-05,((Germany/BW-RKI-I-165791/2021:3.34415e-05,Germany/BW-RKI-I-165793/2021:0):3.34415e-05,Germany/un-RKI-I-145141/2021:0.000100324,Germany/BW-RKI-I-172168/2021:3.34415e-05,Germany/NW-RKI-I-163015/2021:3.34415e-05,Germany/BW-RKI-I-156087/2021:0,Germany/BW-RKI-I-156075/2021:0,Germany/BW-RKI-I-165919/2021:0,Germany/BW-RKI-I-165906/2021:3.34415e-05):6.68829e-05):0.000200649):3.34415e-05,Wales/ALDP-12DA0DD/2021:0.000334415):6.68829e-05):3.34415e-05,(England/NORT-1BBD0B9/2021:0.000300973,Scotland/EDB17131/2021:0.000300972):3.34415e-05,England/ALDP-1545EFE/2021:0.000100324,Switzerland/ZH-UZH-IMV-3ba4a339/2021:0.000300973):3.34415e-05,(Pakistan/UHS-PAK-S29/2021:6.68829e-05,Pakistan/NIH-S13/2021:0.000167208,England/ALDP-1593565/2021:0.000267532):3.34415e-05,((Gambia/22153/2021:0.000267532,((Kazakhstan/KUS-NRL-594S/2021:0.000167207,Kazakhstan/KZY-NRL-473S/2021:0.000267532):6.68829e-05,(Kazakhstan/ALM-NRL-510S/2021:0.000100324,(Kazakhstan/KZY-NRL-466S/2021:6.68829e-05,Kazakhstan/ZHA-NRL-574S/2021:6.6883e-05):3.34415e-05):0.000100324):0.000100325):3.34415e-05,((Germany/BB-RKI-I-021771/2021:3.34415e-05,England/CAMC-13B814A/2021:6.68829e-05,England/MILK-1284B4A/2021:0.000167207,Germany/BW-RKI-I-044475/2021:0.000133766):3.34415e-05,Spain/CT-HUVH-EX206986/2021:0.000267532):3.34415e-05,(Malta/MDxMDH486/2021:0.000167207,(France/ARA-HCL021127504701/2021:0.000401298,France/OCC-CHU-TLS-210891313401/2021:0.000300973):0.000200649):3.34415e-05,(((Germany/HE-RKI-I-071635/2021:0.000200649,(Poland/NIPH-NIH_ECDC-5746/2021:0.000300974,Austria/CeMM9484/2021:0.00023409):0.000100324,Italy/ABR-IZSGC-234436/2021:3.34415e-05,Italy/CAM-TIGEM-IZSM-COLLI-16814/2021:0.000100325,USA/TX-CDC-QDX24758372/2021:0.000300973):3.34415e-05,Switzerland/BE-ETHZ-550739/2020:0.000200649):3.34415e-05,(Poland/NIPH-NIH_ECDC-3849/2021:0.000133766,(Poland/PZH-GUM-1726/2021:0.000100324,Poland/PL_P3343/2021:0.000100324,Germany/SN-RKI-I-170131/2021:0.000100324):0.000267532):0.000100324,Slovakia/UVZ_PL27_G6_14512/2021:0.000167207):0.000100324,(Kuwait/KU-43/2021:3.34415e-05,(Scotland/QEUH-16408D6/2021:3.34415e-05,Scotland/QEUH-1629CF5/2021:3.34415e-05,Scotland/QEUH-160C1CC/2021:3.34415e-05,Scotland/QEUH-15EA2FF/2021:0,Scotland/QEUH-15C9ED4/2021:3.34415e-05,Scotland/QEUH-1694CC8/2021:0.000167207):6.6883e-05):0.000133766,(Denmark/DCGC-55304/2021:0.000133766,England/NORW-228A3F/2021:3.34415e-05):0.000133765,(Australia/WA640/2021:6.68829e-05,Sweden/101557633/2021:0.000133766,England/MILK-1608096/2021:0.00023409,Spain/CM-IBV-97027716/2021:0.000200649):0.000133766,Italy/APU-IZSPB-1062PT/2021:0.000167208,((Germany/SN-RKI-I-183891/2021:0.000334415,(Sri_Lanka/ECB1/2021:0.00023409,(Portugal/PT7851/2021:0.000133766,(England/LIVE-E04D25/2021:0.000200649,Australia/QLD1777/2021:0.000167208):0.000167207):3.34415e-05,Spain/CN-IBV-97024750/2021:0.000100325,France/PAC-IHU-5013-N1/2021:0.000167207):6.6883e-05):3.34415e-05,(Greece/155299/2021:0.000100324,Greece/137676/2021:0.000100324):3.34415e-05,((Finland/HEL-19-V235/2021:6.68829e-05,Iraq/Samawa-51/2021:0.000100324):0.000133766,Switzerland/VD-CHUV-GEN5501/2021:0.000401298):3.34415e-05,(Japan/PG-42781/2021:0.000100324,Indonesia/JK-NIHRD-WGS03065/2021:0.000100324,Japan/YCH0364/2021:0.000300973):0.000167207,Germany/BW-RKI-I-149982/2021:0.000167208,Romania/Bucuresti_440930/2021:0.000334414,Japan/PG-42870/2021:0.000133765,Mexico/JAL-IBT_IMSS_1881/2021:0.000234091):0.000100325,((Ireland/D-NVRL-22IRL86038/2021:0.000200649,Switzerland/BL-ETHZ-600205/2021:0.000167207):3.34415e-05,((England/ALDP-1544105/2021:0.000100324,England/ALDP-14CA91F/2021:0.000100324,England/ALDP-14CA9D3/2021:0.000100324,England/ALDP-1496A55/2021:0.000100324):6.68829e-05,Bulgaria/21BG-EU_003671_Pl31/2021:0.000200649,Sweden/10067860/2021:6.6883e-05,((Sweden/20384846P/2021:3.34415e-05,Sweden/20409724P/2021:3.34415e-05,Sweden/20458031P/2021:3.34415e-05,(Sweden/20407910P/2021:0,(Sweden/20454504P/2021:3.34415e-05,Sweden/20439378P/2021:0):3.34415e-05):3.34415e-05,Sweden/20432298P/2021:3.34415e-05,Sweden/20444826P/2021:3.34415e-05,Sweden/20432397P/2021:3.34415e-05,Sweden/20391248P/2021:0,Sweden/20438254P/2021:0,Sweden/20432855P/2021:0,Sweden/20418284P/2021:0,Sweden/20418321P/2021:0,Sweden/20420178P/2021:0):3.34415e-05,Sweden/20442048P/2021:3.34415e-05,Sweden/20389381P/2021:0,Sweden/20433071P/2021:0,Sweden/20433056P/2021:0,Sweden/20456022P/2021:0,Sweden/20459122P/2021:0,Sweden/20462010P/2021:0,Sweden/20421221P/2021:0,Sweden/20426280P/2021:0):0.000267532,(Germany/BW-RKI-I-160505/2021:6.68829e-05,Germany/BE-ChVir-LB-210528-8300/2021:0.000100324,Germany/BE-ChVir-LB-210611-8325/2021:3.34415e-05,Germany/BE-RKI-I-173233/2021:0,Germany/BE-RKI-I-172721/2021:3.34415e-05):0.000167207,Italy/CAL-TIGEM-IZSM-COLLI-16567/2021:0.000200649,Spain/CT-HUGTiPM021EZ7H6/2021:0.000133766,Bulgaria/21BG-EU_003796_Pl32/2021:0.000334415):6.6883e-05):6.6883e-05):3.34415e-05,(France/BRE-IPP11299/2021:6.68829e-05,France/BRE-IPP08648/2021:0.000133766,Ireland/D-NVRL-tQ23IRL86425/2021:0.00046818,France/PAC-Toulon-1061047791/2021:0.000300973):3.34415e-05,(((Saint_Lucia/LCA51394/2021:6.68829e-05,Saint_Lucia/SLU51389/2021:6.68829e-05):6.68829e-05,(USA/MN-CDC-IBX118799986834/2021:0,USA/WI-CDC-ASC210066567/2021:0.000200649):6.6883e-05):6.68829e-05,England/TFCI-27022DE/2021:0.000133766):0.000200649,(Hong_Kong/HKPU-00015/2021:6.68829e-05,(((Switzerland/ZH-ETHZ-590599/2021:0.000167207,Portugal/PT9491/2021:0.000334414):6.68829e-05,USA/IL-C21WGS0814/2021:0.00023409):3.34415e-05,Switzerland/AG-ETHZ-630539/2021:0.000200649,Myanmar/DSMRC012/2021:0.000434739):6.6883e-05,(Romania/Covasna_PV_412332/2021:6.68829e-05,Romania/B-14405/2021:0.000167207):0.000100325):0.000100325,(Malta/MDxMDH460/2021:0.000167208,Malta/MDxMDH341/2021:0.000267532):0.000367856,Georgia/Tb-SNGS071/2021:3.34415e-05,Spain/CT-HUGTiPR019LM3C1/2021:0.000200648,(Greece/101263/2021:3.34415e-05,((((Scotland/QEUH-158586D/2021:3.34415e-05,Scotland/QEUH-15949D1/2021:3.34415e-05,Scotland/EDB18003/2021:3.34415e-05,Scotland/EDB17937/2021:3.34415e-05):0.000100324,Scotland/QEUH-15F86F2/2021:0.000167207):0.00023409,Netherlands/GE-RIVM-37427/2021:0.00023409,(Wales/PHWC-4B9907/2021:0.000200649,England/ALDP-1315442/2021:0.000200649):6.6883e-05):3.34415e-05,France/PDL-IPP03878/2021:0.000200649):3.34415e-05,(England/PHEC-K306K82D/2021:0.00023409,Portugal/PT6841/2021:0.000100325,(((Lithuania/LTU000_MP_K87/2021:6.6883e-05,Lithuania/LTU000_KNS_ANT_06_21_55/2021:0.000133766):3.34415e-05,Lithuania/LTU000_KNS_ANT_06_07_32/2021:0.000300974):3.34415e-05,Lithuania/IBT-LSC-VU_r15_26/2021:0.000167207):0.000100324):3.34415e-05,Norway/8923/2021:0.000334415,Bulgaria/21BG-EU_003752_Pl32/2021:0.000300973,Spain/VC-IBV-98028861/2021:0.000267532,Turkey/HSGM-GA35/2021:0.000167208,(((Armenia/UW-ARM19/2020:0.000300973,Finland/1214/2021:0.000401298):0.000802595,USA/TX-HMH-MCoV-37249/2021:0.000635387):3.34415e-05,(Switzerland/GE-33683509/2021:0.000969803,Spain/CL-COV06879/2021:0.000167207):3.34415e-05,((USA/CA-CDC-LC0064698/2021:0.000802595,USA/IN-CDC-LC0032800/2021:0.000568505):6.68829e-05,(Sweden/1455404764/2021:0.000133766,Sweden/1450751664/2021:0.000367856):0.000133765):3.34415e-05,Ghana/NMIMR-TRA-21-32033/2021:0.000200649,USA/MA-CDC-ASC210065071/2021:0.00043474):0.000100324):6.6883e-05):3.34415e-05,((North_Macedonia/28774/2021:0.000902919,((((Germany/HE-RKI-I-177023/2021:0.000468181,Germany/NW-RKI-I-156813/2021:0.000100324,Bulgaria/21BG-EU_000945_Pl10/2021:0.000133766):3.34415e-05,Germany/NW-RKI-I-146042/2021:6.6883e-05):3.34415e-05,Germany/NW-RKI-I-174765/2021:0.00023409):0.000334414,Czech_Republic/UMTM222607/2021:0.000535064):6.6883e-05):3.34415e-05,(Switzerland/AG-ETHZ-610646/2021:0.000501622,(((Switzerland/TI-EOC-902_25933919/2021:0.000167207,Switzerland/BL-ETHZ-33298289/2021:6.6883e-05):3.34415e-05,Switzerland/SG-CLM-05059111/2021:0.000200649):0.000133766,((((Germany/NW-RKI-I-099047/2021:6.6883e-05,(Germany/NW-RKI-I-131053/2021:0,Germany/NW-RKI-I-155881/2021:3.34415e-05):0.000100324):0.000100324,(((France/ARA-HCL021089240601/2021:6.68829e-05,France/ARA-HCL021119371001/2021:0.000167207):6.68829e-05,Luxembourg/LNS7278759/2021:0.000100324,France/ARA-HCL021062255601/2021:0.000133766):3.34415e-05,(Slovakia/UKBA-2539/2021:0.000100324,Luxembourg/LNS2105616/2021:0,Slovakia/UKBA-1911/2021:0.000100324,Slovakia/UKBA-3036/2021:0.000167207):3.34415e-05,Sweden/SUS0002344/2021:0.00023409):3.34415e-05,France/ARA-HCL021071337301/2021:0.000167208,(Germany/SL-RKI-I-177666/2021:0.000100325,(Germany/NW-RKI-I-134181/2021:6.68829e-05,Germany/BW-RKI-I-158990/2021:3.34415e-05,Germany/NW-RKI-I-160110/2021:3.34415e-05,Germany/NW-RKI-I-146191/2021:3.34415e-05,Germany/NW-RKI-I-156858/2021:3.34415e-05,Germany/NW-RKI-I-156210/2021:3.34415e-05):6.6883e-05):6.6883e-05):6.68829e-05,((Austria/CeMM7641/2021:0.000267532,Slovakia/UVZ_PL7_A7/2021:0.000267532):3.34415e-05,((France/IDF-IPP13122/2021:3.34415e-05,France/IDF-IPP13128/2021:0):0.00023409,France/IDF-HMN-21052270090/2021:0.00023409,France/BRE-IPP16134/2021:0.000334414):0.000133765):3.34415e-05):6.68829e-05,(Luxembourg/LNS9575610/2021:0.000133766,Italy/TAA-1900571169/2021:0.000100324,France/GES-HMN-21062020140/2021:0.000300974,French_Guiana/IPP10210/2021:0.000167207):0.000133766):6.6883e-05):0.000133766):6.68829e-05,(((((Germany/NW-RKI-I-168150/2021:0.000133766,((England/PHEC-L305L40C/2021:3.34415e-05,(England/PORT-1E7513F/2021:3.34415e-05,England/CAMB-AA6AC8/2021:3.34415e-05,England/CAMB-AA66E2/2021:3.34415e-05,England/PHEC-30F6A2/2021:0,England/LOND-1353E1D/2021:0,England/MILK-15814E5/2021:0,England/PHEC-L305L4DF/2021:0):3.34415e-05):0.000100324,(USA/MN-CDC-IBX269022102221/2021:6.68829e-05,USA/CO-CDC-MMB08812429/2021:3.34415e-05):6.68829e-05,Belgium/UGent-5468/2021:3.34415e-05,((Germany/HH-RKI-I-155563/2021:3.34415e-05,(Germany/MV-RKI-I-155633/2021:0,(Germany/BY-RKI-I-167371/2021:0,Germany/MV-RKI-I-167382/2021:3.34415e-05):3.34415e-05):0.000133766):6.68829e-05,Germany/HH-RKI-I-084910/2021:6.68829e-05,Germany/HH-HPI-p6872/2021:0.000100324,Germany/HH-HPI-p6391/2021:0.000167207,Germany/NI-RKI-I-146515/2021:0.000167207):3.34415e-05,Germany/HH-RKI-I-127060/2021:0.000100324,Germany/HH-RKI-I-158994/2021:0.000100324,Germany/HH-RKI-I-124984/2021:0.000100324,Germany/HH-RKI-I-148950/2021:0.000100324):3.34415e-05):0.000100324,(((Czech_Republic/VN5379/2021:0.000802595,(Germany/NW-RKI-I-168602/2021:3.34415e-05,Germany/NW-RKI-I-168575/2021:0):0.000200649,Germany/NW-RKI-I-152822/2021:0.000200649):3.34415e-05,(Germany/HH-RKI-I-183873/2021:0.000167208,Croatia/6322/2021:0.000167207):3.34415e-05,(Austria/CeMM9191/2021:0.000300973,(Croatia/6482/2021:0.000200649,Croatia/6273/2021:0.000100324):0.000100324):3.34415e-05,Slovenia/5C-030410-KP/2021:0.00023409,South_Korea/KDCA2182/2021:0.000133765,Czech_Republic/NRL_7539_21/2021:0.000167207):3.34415e-05,Germany/TH-RKI-I-059017/2021:0.000300973,Lithuania/IBT-LSC-VU_r16_11/2021:0.000200649,Germany/un-RKI-I-079688/2021:0.000334415):3.34415e-05,Denmark/DCGC-76395/2021:0.000367857):3.34415e-05,(((Slovakia/UKBA-1608/2021:6.6883e-05,Slovakia/UVZ_PL23_E12_13468/2021:0.000501622,Slovakia/9404/2021:0.000167208):3.34415e-05,(Luxembourg/LNS1719805/2021:0.000100324,Italy/TAA-1900594236/2021:0.000167208):3.34415e-05,Netherlands/NH-RIVM-21117/2021:0.000100325,Luxembourg/LNS7064237/2021:0.000133766):3.34415e-05,((Georgia/Tb-SNGS051/2021:6.68829e-05,Czech_Republic/NRL_9190/2021:0.000535063):3.34415e-05,Austria/CeMM7346/2021:0.000100324,(Austria/CeMM4364/2021:0.00023409,(Germany/BB-RKI-I-104813/2021:3.34415e-05,Germany/BB-RKI-I-172532/2021:6.68829e-05,Germany/BB-RKI-I-172537/2021:6.68829e-05):0.00023409,Germany/SN-RKI-I-167820/2021:0.000300972):0.000100324):3.34415e-05,(Slovakia/UVZ_PL15_C1_10107/2021:0.000133766,Slovakia/UKBA-1860/2021:0.000133765):3.34415e-05,(((Latvia/2154/2021:0.000167207,Australia/QLD1950/2021:0.000200648):3.34415e-05,Czech_Republic/NRL_9641/2021:0.000167207):3.34415e-05,(((Slovakia/UKBA-1207/2021:0.000133765,(Slovakia/MDX-9-95/2021:6.6883e-05,Slovakia/MDX-34/2021:3.34415e-05):0.000267532,((Denmark/DCGC-73131/2021:0,Denmark/DCGC-88279/2021:0.000100324,Denmark/DCGC-112367/2021:0.000100325):3.34415e-05,Denmark/DCGC-109185/2021:0.000167208):6.6883e-05,(Germany/SN-RKI-I-180139/2021:0,Germany/SN-RKI-I-134026/2021:6.68829e-05):0.000167207,Sweden/10062343/2021:0.000133765,Slovakia/UVZ_PL15_A11_9932/2021:0.000167207,Austria/CeMM9512/2021:0.000334415,Slovakia/UKBA-3208/2021:0.000300973,Sweden/75713438R9/2021:0.000100324):3.34415e-05,((England/PHEC-M305M439/2021:0.000167207,(Netherlands/NB-RIVM-39625/2021:3.34415e-05,Netherlands/FR-RIVM-41591/2021:0.000100325):6.6883e-05):3.34415e-05,(Czech_Republic/NRL_2444/2021:0,Australia/VIC18217/2021:0,Germany/SN-RKI-I-143777/2021:0,Denmark/DCGC-36047/2021:0,Poland/NIPH-NIH_ECDC-2688/2021:0,Denmark/DCGC-86818/2021:0,Czech_Republic/IAB20_016_partD_39/2021:0,Czech_Republic/183006-21sc/2021:0.000133765,Slovakia/UVZ_PL22_F1_12249/2021:0.000300973):3.34415e-05,((Australia/VIC18359/2021:0.000100324,Czech_Republic/NRL_7403/2021:0.000267531):3.34415e-05,Sweden/20007269P/2021:0.000167207,Germany/NW-RKI-I-129776/2021:0.000367857,Slovakia/UKBA-3395/2021:0.000167208):3.34415e-05,((Slovakia/UKBA-1612/2021:0.000200649,Czech_Republic/NRL_7860_21/2021:0.000100325,Austria/CeMM8224/2021:0.000167208,Slovakia/UKBA-2844/2021:0.000100324):3.34415e-05,Germany/BY-RKI-I-046900/2021:0.000200649,Austria/CeMM8246/2021:0.000133765,Slovakia/UKBA-2912/2021:0.000133766,Germany/SN-RKI-I-020445/2021:0.000167207,Russia/SPE-RII-34042S/2021:0.000133766,((Czech_Republic/CSQ0064/2021:0.000100324,Czech_Republic/CSQ0059/2021:3.34415e-05):0.000267532,Czech_Republic/CSQ0057/2021:0.000902919):0.000334414):3.34415e-05,Czech_Republic/NRL_4361/2021:0.000133765):3.34415e-05,((Czech_Republic/NRL_7029/2021:6.68829e-05,(Hong_Kong/VM21029277/2021:0.000267532,Hong_Kong/HKPU-11859/2021:0.000267532):0.000167207):3.34415e-05,Germany/un-RKI-I-135211/2021:0.000100324):3.34415e-05,(Switzerland/SG-CLM-05259023/2021:6.68829e-05,(Switzerland/TG-ETHZ-660008/2021:6.68829e-05,Switzerland/SG-CLM-06029065/2021:0,Switzerland/SG-CLM-06089051/2021:3.34415e-05):3.34415e-05):0.000401298,Poland/PZH-GUM-0880/2021:0.000133766,Slovakia/UKBA-3695/2021:0.000334415,Czech_Republic/UMTM223629/2021:0.000234091):3.34415e-05,Ireland/WX-NVRL-Q23IRL48777/2021:0.000200649,Ireland/LK-NVRL-Q23IRL81950/2021:0.000200648,Ireland/D-NVRL-e88IRL54684/2021:0.000167208):3.34415e-05,((Czech_Republic/IAB20_016_partD_12/2021:3.34415e-05,Czech_Republic/NRL_4509/2021:0.000133766,Czech_Republic/NRL_4532/2021:0.000133766):6.68829e-05,(Germany/RP-RKI-I-020825/2021:0.000100324,(Czech_Republic/UKDD-U110091/2021:0.000100324,Czech_Republic/KU2688/2021:0.000635388):6.68829e-05):3.34415e-05,(Slovakia/UKBA-3129/2021:0.000100324,(Czech_Republic/IAB20_016_partD_21/2021:3.34415e-05,Czech_Republic/UMTM209273/2021:0.000100324,Czech_Republic/UMTM218744/2021:6.68829e-05,(Czech_Republic/NRL_5927/2021:0.000133766,Czech_Republic/NRL_6410_21/2021:6.68829e-05,Czech_Republic/NRL_6455_21/2021:6.68829e-05):3.34415e-05):3.34415e-05,Czech_Republic/NRL_7891_21/2021:0.000100324,Czech_Republic/NRL_6448_21/2021:0.000100324):3.34415e-05):0.000100325,Italy/TAA-1900608867/2021:0.000334415):3.34415e-05,((Germany/NW-RKI-I-127982/2021:0.000167207,Switzerland/SG-CLM-06034705/2021:0.000133766):0.000133765,Czech_Republic/NRL_7047/2021:0.000133765):6.68829e-05,((Slovakia/UVZ_PL10_H1_7697/2021:0.000200649,(Germany/NW-RKI-I-072651/2021:0.000334414,Slovakia/srUVZ_PL3_G8/2021:0.000167208):3.34415e-05):3.34415e-05,(Slovakia/UVZ_PL11_G1_8386/2021:0.000100324,Czech_Republic/UMTM232235/2021:0.000300973):0.000133766):6.68829e-05,(Slovakia/UVZ_PL16_G8_10400/2021:0.000334414,Czech_Republic/NRL_3017/2021:0.000133765,Slovakia/UKBA-2545/2021:0.000100324,Germany/BY-MVP-000004860/2021:0.00023409):3.34415e-05,(Austria/CeMM3874/2021:6.68829e-05,Hungary/HM-0123-102/2021:3.34415e-05):6.68829e-05,(Lithuania/NMRVI68908/2021:0.000133766,Italy/LAZ-IZSLT-21065897/2021:0.000234091):3.34415e-05,(Czech_Republic/NRL_3762/2021:6.6883e-05,Czech_Republic/UMTM209293/2021:0.000133765):3.34415e-05,Germany/NW-RKI-I-145845/2021:0.000267531,(Austria/CeMM8452/2021:0.000200649,Poland/PZH-NIZP-0238/2021:0.000133766):0.000100325,Belgium/UZA-UA-TIV084/2021:0.00023409,(Slovakia/UVZ_PL23_G11_13239/2021:0.000367856,Slovenia/90-028398-NM/2021:0.000300973):6.6883e-05,Slovakia/UVZ_PL16_H5_10374/2021:0.000133765,((Bosnia_and_Herzegovina/KCUS1Z-2287/2021:6.68829e-05,Bosnia_and_Herzegovina/KCUS28628/2021:6.68829e-05):3.34415e-05,Hungary/7338_9/2021:0.000100325):6.6883e-05,((England/HSLL-15E152C/2021:6.68829e-05,(Hungary/7337_24/2021:0.000167207,Switzerland/SO-ETHZ-620359/2021:0.000267531):6.6883e-05,England/ALDP-16AE979/2021:3.34415e-05):0.000100324,Hungary/7443_3/2021:0.000200648):6.6883e-05,Austria/CeMM7276/2021:0.000133765,Croatia/6244/2021:0.000401298,((Slovakia/UVZ_PL16_A2_10343/2021:0.000133765,Netherlands/NH-RIVM-30670/2021:0.000133765,Netherlands/NH-RIVM-32362/2021:0.000200649):3.34415e-05,Czech_Republic/UMTM218743/2021:0.000267532):0.000167207,(((Switzerland/GE-161339963401/2021:0.000200649,Czech_Republic/UMTM215698/2021:0.000200649):3.34415e-05,Denmark/DCGC-98649/2021:0.000133766,Czech_Republic/IAB20_016_partD_96/2021:3.34415e-05,USA/WI-WSLH-215597/2021:0.000100325):3.34415e-05,Czech_Republic/178642-21sc/2021:0.000401297,Czech_Republic/191041-21cs/2021:0.000300973):0.000100324,Slovakia/UKBA-2227/2021:0.000133765,Slovakia/UKBA-1114/2021:0.000133765):3.34415e-05,Germany/un-RKI-I-067053/2021:0.000401297,Germany/un-RKI-I-074918/2021:0.00023409,Germany/RP-RKI-I-135562/2021:0.000133766,(Germany/un-RKI-I-100249/2021:0.000100324,Germany/SN-RKI-I-162816/2021:0.000167207):0.000100324):3.34415e-05,Poland/PZH-UMB-1703/2021:0.000367856):3.34415e-05,(Slovenia/17-041874-CE/2021:0.000501622,(Switzerland/BE-ETHZ-561014/2021:0.000367856,Austria/CeMM10876/2021:0.00023409):0.000167207):0.000100324,(((Czech_Republic/NRL_5709_21/2021:0.00023409,Poland/PZH-NIZP-0197/2021:0.000334414):3.34415e-05,((Denmark/DCGC-122184/2021:0.000167207,Czech_Republic/NRL_7464/2021:0.000133765,Georgia/Tb-SNGS066/2021:0.000133765):3.34415e-05,(Austria/CeMM8415/2021:0.00023409,Germany/SN-RKI-I-084174/2021:0.000334415):0.000133765):6.6883e-05):3.34415e-05,Slovenia/5C-029179-KP/2021:0,(Poland/PZH-LUM-1304/2021:0,Poland/PL_P1672/2021:0.000133766,Sweden/DC112037361/2021:0.000167207):0.000133766):6.6883e-05,(Czech_Republic/UMTM205759/2021:0.000334414,Czech_Republic/NRL-4653/2021:0.000133765,(Germany/NI-RKI-I-164982/2021:3.34415e-05,(Germany/NI-RKI-I-175361/2021:3.34415e-05,Germany/NI-RKI-I-176685/2021:0,Germany/NI-RKI-I-164979/2021:0,Germany/NI-RKI-I-176707/2021:0,Germany/NI-RKI-I-175342/2021:0):3.34415e-05):0.000200649,Germany/BW-RKI-I-182349/2021:0.000100325):0.000133766,Bosnia_and_Herzegovina/AGCI574/2021:0.000568505):3.34415e-05):3.34415e-05,(((Germany/BY-RKI-I-160672/2021:6.68829e-05,Portugal/PT2110/2020:0):6.6883e-05,Sweden/SE1410341612/2021:0.000200649):3.34415e-05,(Lithuania/S21E145/2021:0.000100324,Netherlands/DR-RIVM-33725/2021:3.34415e-05,Netherlands/DR-RIVM-33797/2021:3.34415e-05,Netherlands/DR-UMCG-MMB_1875/2021:3.34415e-05,Netherlands/DR-UMCG-MMB_1887/2021:3.34415e-05):0.000200649,(Germany/BY-RKI-I-185008/2021:3.34415e-05,Greece/UTH_8897/2021:0.000167208):0.000100325,England/QEUH-1279C63/2021:0.000267532):3.34415e-05,((((Turkey/HSGM-1862/2021:6.68829e-05,(Italy/ABR-IZSGC-38714/2021:0.000100324,England/PORT-2E4C57/2021:0.000100324,Ireland/LK-NVRL-30IRL33480/2021:6.6883e-05,Togo/C6941/2021:0.000133765,(Senegal/SN-THI-20-2088/2020:0.000434739,England/MILK-11F2DF7/2021:0.000267532,Senegal/SN-THI-POP-AIBD-6535/2021:0.000401298):6.6883e-05,Spain/CN-IBV-97024868/2021:0.000167207):3.34415e-05,((Italy/ABR-FL316/2021:0.000167208,(Italy/CAM-TIGEM-IZSM-COLLI-5720/2021:3.34415e-05,Spain/NC-CHN-01000682/2021:0):0.000100324):3.34415e-05,(Belgium/Aalst-OLVZ-8094951/2021:0.000267531,England/CAMC-14D5D33/2021:0.000200649):3.34415e-05):6.68829e-05,Germany/RP-RKI-I-062300/2021:0.000200649):3.34415e-05,((England/RAND-14F1E89/2021:0.000100324,England/RAND-14760B3/2021:0.000100324,England/LOND-E6334/2021:3.34415e-05):0.000167207,((Sweden/SUS0001010/2021:0,Denmark/DCGC-99328/2021:0.00023409):0.00023409,Sweden/SE00351033/2021:0.000133765,Sweden/SE00303388/2021:0.000167208):0.000133766,Ecuador/USFQ-736/2021:0.000133766,Bulgaria/21BG-EU_002183_Pl20/2021:0.000267531):3.34415e-05):3.34415e-05,(England/ALDP-15334A6/2021:0.000167207,Spain/CT-HUVH-EX205089/2021:0.00023409):6.68829e-05,Poland/1022WSN2021_wsseol/2021:0.000668829):3.34415e-05,((((Ireland/D-NVRL-ec21IRL50956/2021:0.000100324,South_Korea/KDCA3857/2021:0.000300973):3.34415e-05,((Austria/CeMM4935/2021:0.000100324,Germany/NW-RKI-I-063705/2021:0.000100324):3.34415e-05,(Ireland/MN-NVRL-22IRL20222/2021:0.000167208,(Ireland/KY-NVRL-e87IRL37446/2021:0.000133766,USA/RI-CDCBI-RIDOH_10162/2021:6.6883e-05,France/BRE-IPP08480/2021:0.000167207,((((England/ALDP-10F45C1/2021:0.000100324,England/ALDP-10648D2/2021:0.000100324):3.34415e-05,(England/QEUH-14F4D5C/2021:0.000100324,England/QEUH-14EAD86/2021:0.000100324):3.34415e-05,Ireland/MN-NVRL-e86IRL58644/2021:0.000100324,Switzerland/GE-33639665/2021:0.000167207,Germany/NW-HHU-1607/2021:0.000100324,Norway/13420/2021:3.34415e-05,Thailand/CU-492/2020:0.000133766):0.000133766,Russia/MOW-RII-MH15908/2021:0.000167208,Israel/CVL-8192/2021:0.000167207,(USA/NY-PRL-2021_0503_00G06/2021:6.68829e-05,(USA/NY-Wadsworth-21054864-01/2021:3.34415e-05,USA/NY-NYULH1817/2021:0):3.34415e-05):0.00023409):6.68829e-05,((England/MILK-ED34FD/2021:0.000100324,England/ALDP-118B889/2021:0.000100324):3.34415e-05,USA/PA-CDC-STM-000057684/2021:0.000200649):3.34415e-05):6.6883e-05):6.6883e-05):0.000100325):3.34415e-05,(England/ALDP-10315F5/2021:0,England/CAMC-F76482/2021:0,Ireland/D-NVRL-20IRL15991/2021:0,Ireland/KY-NVRL-20IRL11089/2020:0,Sint_Maarten/SX-RIVM-39260/2021:0.000401297,Bulgaria/21BG-EU_003675_Pl31/2021:0.000501622,Lithuania/LSMULKKGMMK10C55/2021:0.000100324):3.34415e-05,(Finland/3205/2021:0.000401297,Ireland/LH-NVRL-g20IRL08001/2020:0.000501622):0.000100325,(Poland/NIPH-NIH_ECDC-4546/2021:0.000200649,Poland/NIPH-NIH_ECDC-5792/2021:0.000267532,Norway/1326/2021:0.000133765):6.6883e-05,((England/CAMC-145B272/2021:0.000167207,Ireland/CN-NVRL-21IRL45293/2021:0.000100324):3.34415e-05,Ireland/TA-NVRL-ec21IRL51649/2021:0.000167208,(Ireland/WH-NVRL-e85IRL88423/2021:6.68829e-05,Ireland/D-NVRL-ec21IRL67742/2021:6.68829e-05):0.000100324):0.000100324,Ireland/LK-NVRL-83IRL42866/2021:0.00023409,England/RAND-155F310/2021:0.000167207,(Sweden/3941692763/2021:3.34415e-05,Sweden/461847151902/2021:0.000100324,Sweden/3933288564/2021:6.68829e-05,Sweden/1451544764/2021:0.000100324,Sweden/3941243663/2021:0.000100324):0.000167207,Norway/13636/2021:0.000133766):3.34415e-05,((USA/NY-CDC-ASC210018813/2021:0,USA/VT-CDCBI-CRSP_YJTMHVPIPY6TFRDR/2021:0.000133765):0.000100325,Ireland/D-NVRL-M30IRL94479/2021:0.000133766,Australia/VIC17996/2020:0.000133766,England/ALDP-13C77BF/2021:0.000267532,Norway/8080/2021:0.000167207):3.34415e-05,USA/NC-CDC-LC0078436/2021:0.000367856):3.34415e-05,(Romania/Bucuresti_419530/2021:3.34415e-05,((Estonia/C097403/2021:0.000200649,Estonia/16177948/2021:0.000133765):3.34415e-05,Estonia/16342118/2021:0.000133766,Estonia/16447753/2021:0.000133766,Estonia/15994530/2021:3.34415e-05,Finland/TRE26521_11/2021:0.000300973):0.000100325,England/PORT-1E78882/2021:0.000167208,England/OXON-F4B125/2021:0.000133765):3.34415e-05,((Portugal/PT6825/2021:0.000367856,(England/NORT-1BB788A/2021:3.34415e-05,England/QEUH-1486399/2021:6.68829e-05):0.00023409):3.34415e-05,(Netherlands/NH-RIVM-19828/2021:0.000167207,Wales/PHWC-4B4A45/2021:0.000133766):3.34415e-05):3.34415e-05):3.34415e-05,(((Italy/CAM-TIGEM-IZSM-COLLI-14565/2021:6.6883e-05,Italy/MOL-IZSGC-104622_1_20/2021:6.6883e-05):3.34415e-05,Italy/VEN-IZSVe-21RS1015-11_VE/2021:0.000167207):6.6883e-05,Romania/Bucuresti_432722/2021:0.000300973):3.34415e-05,((Denmark/DCGC-41653/2021:6.6883e-05,France/ARA-HCL990000311098/2021:0.00023409,France/PAC-Toulon-1051028594/2021:0.00023409,Sri_Lanka/CDR198/2021:0.000267532):0.000300973,Spain/CT-HUGTiPM009UD4G12/2021:0.000167207,Japan/IC-1289/2021:0.00023409,(Spain/VC-IBV-99025555/2021:0.000133766,Romania/Bucuresti_436344/2021:0.000334415,(Northern_Ireland/NIRE-00173a/2021:0,(Scotland/QEUH-144A9AE/2021:0.000100324,Scotland/QEUH-1335646/2021:3.34415e-05):0.000100324,Northern_Ireland/RAND-1421248/2021:6.68829e-05,Northern_Ireland/NIRE-0001bd/2021:6.68829e-05):6.6883e-05,Ireland/DL-NVRL-t90IRL04288/2021:0.000267532,(Slovakia/CeMM4290/2021:0.000100324,Germany/NW-RKI-I-057175/2021:0.00023409):6.6883e-05):6.6883e-05,Spain/CT-HUVH-97636/2021:0.000401297,Spain/CT-HUGTiPM005PL3E5/2021:0.000334415,(England/ALDP-13396E8/2021:6.68829e-05,England/ALDP-119D295/2021:0.000100324):6.6883e-05,(Switzerland/SG-ETHZ-600826/2021:0.00023409,England/ALDP-14EEDEC/2021:0.000334415):0.000200649,England/BIRM-BCDSKN/2021:0.000401297):3.34415e-05,(((Latvia/1921/2021:0.000133766,Latvia/2429/2021:0.000133766):3.34415e-05,Latvia/2103045792/2021:0.000133766):6.6883e-05,((Germany/HH-RKI-I-073374/2021:0.000167207,(Spain/CN-IBV-97024760/2021:0.000167207,(England/ALDP-11B286B/2021:0.000100324,England/OXON-F561FA/2021:0.000100324,England/PHEC-157AB0/2021:0.000100324,England/ALDP-1064A63/2021:0.000100324,England/ALDP-10654FB/2021:0.000100324):3.34415e-05):0.000167208):3.34415e-05,(Denmark/DCGC-43453/2021:6.68829e-05,Denmark/DCGC-61496/2021:0.000100324):0.000100324):0.000133766):3.34415e-05,((((Norway/12136/2021:0,Norway/12143-2/2021:0,Norway/10152/2021:0):3.34415e-05,(Norway/10644/2021:0.000100324,Norway/14489/2021:6.6883e-05):3.34415e-05,Norway/11960/2021:0,Norway/4725/2021:0,Norway/10469/2021:0,Norway/6093/2021:0,Norway/12621/2021:0.000100325,Norway/Ahus-760/2021:0.000200649,Norway/08938/2021:0.000133766):6.68829e-05,((Denmark/DCGC-100948/2021:0.000267532,Poland/0660WSN2021_wsseol/2021:0.000100324):3.34415e-05,Jordan/AZ-ALSR-5807/2021:0,Malaysia/IMR_WC378731/2020:0,Norway/5737/2021:0,Lithuania/S21D515/2021:0.00023409,Russia/SPE-RII-MH17241S/2021:0.000100325,England/ALDP-1560CD5/2021:0.000300972,Curacao/CW-RIVM-41627/2021:0.000434739):3.34415e-05,Switzerland/GE-33439031/2021:0.000200648):3.34415e-05,(USA/ND-NDDH-02048/2021:3.34415e-05,USA/ND-NDDH-02003/2021:3.34415e-05,(USA/ND-NDDH-02174/2021:3.34415e-05,USA/OH-CDC-QDX26257950/2021:0.000100324,(USA/CA-CDC-QDX26075403/2021:6.68829e-05,USA/ND-NDDH-02512/2021:0):3.34415e-05,USA/ND-CDC-MMB09286432/2021:3.34415e-05,USA/NE-TESTNE_A264U86/2021:0,USA/ND-NDDH-02338/2021:0):6.6883e-05):0.000300973,(USA/IL-CDC-QDX24897775/2021:0.000100324,(USA/WI-CDC-LC0063447/2021:3.34415e-05,USA/WI-CDC-LC0061403/2021:0,USA/WI-CDC-LC0060623/2021:0,USA/IL-CDC-LC0060711/2021:0,USA/WI-CDC-LC0063428/2021:0):6.68829e-05,USA/FL-CDC-IBX578940289855/2021:6.68829e-05,USA/MN-CDC-IBX943879451429/2021:6.68829e-05,USA/MN-MDH-6893/2021:6.68829e-05):0.000200649):3.34415e-05,(((((USA/MA-CDC-STM-000064383/2021:0.000167207,France/IDF-HMN-21022270186/2021:0.000200649):0.000200649,(((Sweden/21-53292/2021:6.68829e-05,Sweden/2A369959521/2021:0):0.000100324,(Sweden/DC111050431/2021:6.68829e-05,Sweden/SE1410380638/2021:0):6.68829e-05,Sweden/DC110469451/2021:0.000100324,England/PHEC-L304L652/2021:3.34415e-05,England/PHEC-L304L68F/2021:3.34415e-05,Sweden/01_SE100_21CS504690/2021:6.68829e-05):3.34415e-05,Sweden/SUS0000870/2021:6.68829e-05,Sweden/SUS0000949/2021:0.000100324,((Sweden/101560476/2021:6.68829e-05,Sweden/101561984/2021:0.000100324,Sweden/4053417164/2021:0.000100324,Sweden/101557842/2021:0,Sweden/101559879/2021:0,Sweden/101561496/2021:0,Sweden/101562883/2021:0,Sweden/101557711/2021:0,Sweden/101557791/2021:0):3.34415e-05,(Sweden/20056957P/2021:6.68829e-05,Sweden/101557764/2021:3.34415e-05,Denmark/DCGC-106896/2021:3.34415e-05,Denmark/DCGC-101709/2021:3.34415e-05,Denmark/DCGC-101908/2021:3.34415e-05,Denmark/DCGC-104019/2021:3.34415e-05):3.34415e-05,(Sweden/SE1410638630/2021:3.34415e-05,(Sweden/4052782264/2021:0.000100324,Sweden/1921484963/2021:0.000100324):0.000100324):3.34415e-05):3.34415e-05):0.000100325,Netherlands/FR-RIVM-33133/2021:0.000133766,((Belgium/UZA-UA-CV2277604456/2021:0.000167207,(Greece/206848/2021:0.000100324,Greece/206974/2021:0.000100324,Greece/207011/2021:0.000100324):0.000267532):3.34415e-05,(England/MILK-1322A40/2021:6.68829e-05,England/CAMC-D3DC72/2020:0):3.34415e-05,Belgium/ULG-13033/2021:0.000133765):6.6883e-05):0.000100324,Poland/PL_P812/2021:0.000334414,North_Macedonia/ZMC-416/2021:0.00023409,Switzerland/ZH-UZH-IMV-45556e8f/2021:0.000401298,(((USA/VA-CDC-LC0067060/2021:3.34415e-05,(USA/VA-CDC-LC0070171/2021:6.68829e-05,USA/CA-CDC-QDX25316341/2021:0):3.34415e-05):3.34415e-05,Mexico/NLE-InDRE_FB16187_S2463/2021:3.34415e-05,USA/CA-CDC-QDX23803801/2021:0.000100324):6.6883e-05,(USA/WA-S9033/2021:0.000300973,USA/WA-UW-21041978931/2021:6.6883e-05):0.000300973):0.000133766):3.34415e-05,(Netherlands/NH-RIVM-32555/2021:0.000267532,Bulgaria/21BG-EU_002484_Pl23/2021:0.000267532):6.68829e-05):3.34415e-05,((((Ireland/D-NVRL-e87IRL69487/2021:0.000100325,Ireland/D-NVRL-22IRL68128/2021:0.000133766):3.34415e-05,England/NORW-22771B/2021:0.000133766):3.34415e-05,Ireland/CW-NVRL-e87IRL31888/2021:0.000133766):3.34415e-05,((England/MILK-13B5D1C/2021:0.000133766,England/MILK-157B3D2/2021:0.000200648):0.000100325,Netherlands/ZH-RIVM-23901/2021:0.000200649):3.34415e-05,((England/CAMC-145D4A7/2021:6.68829e-05,England/CAMC-1299A36/2021:6.68829e-05):6.68829e-05,(Ireland/DL-NVRL-M30IRL94324/2021:6.68829e-05,Ireland/DL-NVRL-30IRL41293/2021:6.68829e-05):0.000133766,Ireland/LK-NVRL-e85IRL53986/2021:0.000100324):6.6883e-05,(Belgium/UGent-6185/2021:0.000334414,((France/IDF-HMN-21052270123/2021:0.000100324,(France/PAC-IHU-14975-Nova1M/2021:3.34415e-05,France/IDF-HMN-21052030346/2021:3.34415e-05):6.68829e-05):3.34415e-05,France/IDF-HMN-21042090435/2021:6.6883e-05,France/PAC-IHU-5280-N1/2021:6.6883e-05):0.000267532,Romania/Bucuresti_440776/2021:0.00023409):0.000100324):3.34415e-05,(England/QEUH-1520E62/2021:3.34415e-05,England/QEUH-1519F2D/2021:3.34415e-05,England/QEUH-14C4326/2021:3.34415e-05,England/QEUH-14BCFB4/2021:3.34415e-05,England/QEUH-14AAF7D/2021:3.34415e-05,England/QEUH-149D238/2021:3.34415e-05,England/QEUH-1480F40/2021:3.34415e-05):0.000100324,Portugal/PT4680/2021:0.000133765,((Cambodia/642635/2021:0.000367856,Russia/MOW-CRIE-D187L0054bu/2021:0.000133765):3.34415e-05,(((((Thailand/DMSc-00447/2021:3.34415e-05,Thailand/Bangkok-CONI-0766/2021:0):6.68829e-05,Thailand/SamutPrakan-CONI-0695/2021:0.000100324,Thailand/DMSc-00041/2021:0.000100324,Thailand/DMSc-00124/2021:3.34415e-05,Israel/CVL-13836/2021:0,Thailand/DMSc-00650/2021:0.000100324,Thailand/DMSc-00095/2021:3.34415e-05,Thailand/DMSc-00622/2021:0.000200649,Australia/SA0718/2021:0.000133765,Thailand/Bangkok-CONI-0778/2021:3.34415e-05,Thailand/DMSc-00465/2021:0.000167208,Thailand/DMSc-00614/2021:0.000100325,Thailand/Bangkok-CONI-0836/2021:0.000100324):3.34415e-05,Thailand/DMSc-00008/2021:0.000133765):3.34415e-05,Cambodia/479672/2021:3.34415e-05,Cambodia/01-215200977/2021:0,Cambodia/445837/2021:0,(Cambodia/537748/2021:0.000133765,Australia/QLD1967/2021:0.000133766):6.6883e-05,(Thailand/Bangkok-CONI-0738/2021:6.68829e-05,Thailand/Bangkok-CONI-0855/2021:0.000100324,Cambodia/518683/2021:0.000100324):6.6883e-05,Cambodia/515862/2021:3.34415e-05):3.34415e-05,(((Cambodia/420962/2021:3.34415e-05,(Cambodia/02-2106090317/2021:6.68829e-05,Hong_Kong/VM21033537/2021:0.000133765):0.000100325,New_Zealand/21MV0559/2021:0.000100324):3.34415e-05,Cambodia/f0621004/2021:0.000200649):3.34415e-05,Cambodia/465939/2021:0.000167207,Cambodia/593995/2021:3.34415e-05,Cambodia/599545/2021:6.68829e-05,Cambodia/420877/2021:6.6883e-05,(Cambodia/510604/2021:3.34415e-05,Cambodia/491681/2021:3.34415e-05,Cambodia/559435/2021:0.000100324,Cambodia/404602/2021:0,Cambodia/470061/2021:0):0.000100325):3.34415e-05,(((Cambodia/265508/2021:0,Cambodia/252591/2021:0):3.34415e-05,(Cambodia/309288/2021:6.68829e-05,Cambodia/284343/2021:0.000300974):6.68829e-05):3.34415e-05,Cambodia/250289/2021:6.68829e-05,Cambodia/302100/2021:0.000167207):3.34415e-05,Cambodia/540961/2021:6.68829e-05,Cambodia/576922/2021:0.000334415,Cambodia/620852/2021:6.6883e-05):0.000100325):0.000133766,(((((Chile/LR-78686/2021:0.00023409,(Chile/RM-52039/2021:0.000167207,Chile/RM-37243/2021:6.68829e-05):6.6883e-05):3.34415e-05,France/ARA-HCL021119374901/2021:0.000334414):0.000167207,(Germany/un-RKI-I-061761/2021:0.000100324,Germany/BE-RKI-I-064433/2021:0,Germany/HH-RKI-I-043958/2021:6.68829e-05,Germany/un-RKI-I-093145/2021:6.68829e-05,Germany/BW-RKI-I-037313/2021:0.000100324,(Germany/HH-RKI-I-064306/2021:0,(Germany/HH-RKI-I-127051/2021:3.34415e-05,Germany/HH-RKI-I-107644/2021:0.000100324):3.34415e-05,(Germany/NW-RKI-I-093774/2021:3.34415e-05,Germany/HE-RKI-I-163204/2021:6.68829e-05):0.000100324,Germany/HH-p7270/2021:0.000133766,Germany/HH-RKI-I-023481/2021:0.000167208):6.68829e-05):0.000100324):3.34415e-05,((Tunisia/Q8734/2021:0.000200649,Barbados/BRB50403/2021:6.6883e-05):6.68829e-05,(((Gabon/CERMEL-DD0134/2021:3.34415e-05,Gabon/CERMEL-Z0467/2021:0,Gabon/CERMEL-BB0638/2021:0.000100324):0.000133766,(Gabon/CERMEL-X0662/2021:3.34415e-05,Gabon/CERMEL-X0061/2021:6.68829e-05):3.34415e-05,Gabon/CERMEL-AA0562/2021:6.68829e-05,Gabon/CERMEL-AA0639/2021:0.00023409):3.34415e-05,(France/CVL-IPP09371/2021:0.000267532,Denmark/DCGC-69644/2021:0.000200648,Northern_Ireland/NIRE-23C40D/2021:0.000100324):0.000100325):0.000100324):3.34415e-05,(Switzerland/SO-32637908/2021:0.000133766,(Sweden/20350167P/2021:0.000200649,Sweden/01_SE100_21CS102068/2021:0.000133766):0.000300973):3.34415e-05,(USA/OR-OSPHL01054/2021:0.000300973,Romania/B-6145/2021:0.000334414):6.6883e-05):6.6883e-05,(Bulgaria/21BG-NC_A000089/2021:0.000100324,Norway/5253/2021:0.000267531,Spain/CN-IBV-97024735/2021:0.000200648):6.6883e-05,(Poland/NIPH-NIH_ECDC-2493/2021:0.000100324,Netherlands/GE-RIVM-30459/2021:0.000267532,Sweden/16140016P/2021:0.000234091):6.6883e-05):6.6883e-05,((Sweden/4012988164/2021:0,Sweden/DC111908531/2021:6.6883e-05):3.34415e-05,England/CAMC-1380EF9/2021:0.000167207):0.000100325):3.34415e-05,((Dominican_Republic/CDC-9KZX-8454/2020:3.34415e-05,Iceland/4229/2021:0.000100324,(Ghana/WACCBIP-GS594/2021:0.000167207,Kuwait/KU44/2021:6.6883e-05,Kuwait/Jaber2120269349/2021:6.6883e-05):6.6883e-05,England/MILK-1472406/2021:0.000200649,Sweden/16629594P/2021:0.000200649):3.34415e-05,(Bulgaria/21BG-EU_001236_Pl12/2021:0.000167207,Germany/BE-RKI-I-059274/2021:0.000367856):3.34415e-05,Spain/NC-CHN-01001967/2021:0.000167207,Germany/BW-RKI-I-035958/2021:0.000401297,(Belgium/CHUNamur1325048901/2021:0.000167208,France/HDF-IPP12674/2021:6.6883e-05,(Norway/12256/2021:0.000100324,Norway/3889/2021:0,(Norway/Ahus-640/2021:0,Norway/15184/2021:0.000167207):0.000133765):6.6883e-05,Belgium/ULG-13591/2021:0.000100324,Denmark/DCGC-108345/2021:0.000367855):0.000167207):6.6883e-05):3.34415e-05,(((((England/MILK-1447516/2021:0.000100324,Greece/123672/2021:0.000100324):3.34415e-05,((Spain/CT-HUVH-Bellvitge30584/2021:0.000200649,DRC/146998/2021:0.000267532):0.000100325,(Croatia/1751/2021:0.000100324,Moldova/S3331Nr3/2021:0.00023409):6.6883e-05):3.34415e-05,Beijing/IVDC-05/2021:0.000100324):3.34415e-05,(England/RAND-12D6E6E/2021:0.000167207,((Gambia/16621/2021:0.000133766,Gambia/0721J/2021:0.000133766,Gambia/024491/2021:0.000100324,Ghana/WACCBIP-GS577/2021:0.000100324):3.34415e-05,(Malta/MDxMDH473/2021:0,England/MILK-15C2F9C/2021:3.34415e-05):0.000167207):3.34415e-05):0.000133766):6.68829e-05,(Bahrain/NPS-40/2021:0.00023409,(England/ALDP-14D4B0D/2021:6.68829e-05,England/ALDP-149C1C3/2021:6.68829e-05,England/ALDP-149C3CD/2021:6.68829e-05):0.000200649):3.34415e-05,(((France/CVL-IPP06150/2021:0.000133766,France/ARA-HCL021090568401/2021:0.000167208):3.34415e-05,(((Greece/168612/2021:3.34415e-05,Greece/94105/2021:0.000267531,Greece/192189/2021:0.00023409,(Greece/191179/2021:0.000100324,Greece/196469/2021:0.000100324):6.6883e-05,Greece/106784/2021:0.000100324):3.34415e-05,England/ALDP-12A1F3C/2021:0.000267532,(North_Macedonia/ZMC-8126/2021:0.000100324,North_Macedonia/12778/2021:0.00023409):6.6883e-05):3.34415e-05,((Germany/NW-RKI-I-161355/2021:0,Germany/NW-HHU-1255/2021:6.68829e-05,Germany/NW-RKI-I-014845/2021:0.000133766):6.68829e-05,Germany/NW-RKI-I-129741/2021:0.000100324,Germany/NW-RKI-I-155379/2021:0.000100324):3.34415e-05,Luxembourg/LNS5225057/2021:0.000133765):3.34415e-05,New_Zealand/21CV0142/2021:0.000133766):3.34415e-05,England/RAND-13FCD64/2021:0.000267532):3.34415e-05,(((((Netherlands/NH-RIVM-40868/2021:0.000401298,Belgium/Jessa_11-2125-001030ZOL/2021:0.000200649,(Netherlands/DR-RIVM-24211/2021:3.34415e-05,Netherlands/FL-RIVM-24303/2021:3.34415e-05):0.000100325,Netherlands/ZH-RIVM-41946/2021:0.00023409,Netherlands/ZH-RIVM-33980/2021:0.00023409,(Curacao/CW-RIVM-35002/2021:0.000133766,Netherlands/OV-RIVM-22702/2021:0.000267532):6.6883e-05):3.34415e-05,Netherlands/LI-RIVM-38340/2021:0.000267532,Netherlands/NB-RIVM-24544/2021:0.000200649):3.34415e-05,((Netherlands/LI-RIVM-25008/2021:0.000200649,Netherlands/NB-RIVM-24632/2021:6.68829e-05,((Netherlands/LI-RIVM-38443/2021:0,Netherlands/ZH-RIVM-34861/2021:3.34415e-05):3.34415e-05,(Netherlands/LI-RIVM-39629/2021:0,Netherlands/NB-RIVM-39515/2021:3.34415e-05,(Netherlands/UT-RIVM-41014/2021:0,Netherlands/NB-RIVM-41005/2021:0.000100324):3.34415e-05):3.34415e-05,Germany/BE-RKI-I-180013/2021:0,Germany/NW-RKI-I-178944/2021:0,Germany/SN-RKI-I-175707/2021:0,Netherlands/LI-RIVM-39406/2021:0):3.34415e-05):6.6883e-05,Belgium/Briant-011106311602/2021:0.000234091):3.34415e-05):6.68829e-05,Belgium/MBLG075782/2021:0.00023409):3.34415e-05,(Russia/MOS-RII-MH16256S/2021:0.000167208,France/NAQ-HCL021089151201/2021:0.000167207,(((Poland/WGS-CoV_PZH-LUM-0794/2021:0.00023409,Poland/NIPH-NIH_ECDC-5718/2021:0.000133766):3.34415e-05,(Switzerland/SO-ETHZ-630354/2021:0.000100324,Scotland/QEUH-13C6219/2021:0.000100324):0.00023409):6.68829e-05,South_Korea/KDCA3969/2021:0.000133765):6.6883e-05,Netherlands/NB-RIVM-36041/2021:0.000167208):3.34415e-05):3.34415e-05,England/CAMC-1235753/2021:0.000167208,Switzerland/VD-GEN2550/2021:0.00023409):3.34415e-05,(((England/LOND-E4C77/2021:3.34415e-05,Belgium/Jessa_55-2118-001141/2021:0.000468181):3.34415e-05,((((Uganda/UG424/2021:0.000167207,Uganda/UG456/2021:0.000167207):0.000100324,(((Aruba/AW-RIVM-40559/2021:0.000300973,Aruba/AW-RIVM-27733/2021:0.000133766):3.34415e-05,Aruba/AW-RIVM-26423/2021:0.000100324,Aruba/AW-RIVM-22197/2021:0.000100324,Aruba/AW-RIVM-23275/2021:0.000100324,Aruba/AW-RIVM-35870/2021:3.34415e-05):3.34415e-05,Aruba/AW-RIVM-15885/2021:6.68829e-05):0.000234091):3.34415e-05,((England/QEUH-152EFDA/2021:0.000300972,Slovenia/17-032547-KR/2021:0.000200649):3.34415e-05,(Netherlands/UT-RIVM-12698/2021:0.000133766,Curacao/CW-RIVM-26996/2021:0.000200649):0.000167207):3.34415e-05):3.34415e-05,England/MILK-156CB45/2021:0.000401297):6.68829e-05,Singapore/345/2021:0.000334415,(USA/VA-CDC-ASC210013684/2021:0,USA/PA-CDC-ASC210040367/2021:0.000167207):0.000200649):3.34415e-05,England/MILK-126515C/2021:0.000167207):3.34415e-05,(((((Australia/VIC18225/2021:0.000133766,(Belgium/ULG-14843/2021:0.000133766,DRC/216884/2021:0.000167207):6.6883e-05):3.34415e-05,Luxembourg/LNS3670311/2021:0.000100325):3.34415e-05,(Qatar/QA_QU_18_11_C12/2021:0,Philippines/PH-PGC-09945/2021:0.000167207):0.000167207):3.34415e-05,(((((((((Denmark/DCGC-108703/2021:0.000133766,Denmark/DCGC-97166/2021:3.34415e-05):3.34415e-05,((Denmark/DCGC-90524/2021:3.34415e-05,Denmark/DCGC-99764/2021:0,Denmark/DCGC-125301/2021:0.000100325,(Denmark/DCGC-114139/2021:6.68829e-05,Denmark/DCGC-119222/2021:3.34415e-05):0.000133765):3.34415e-05,Denmark/DCGC-100289/2021:0):3.34415e-05,Denmark/DCGC-86891/2021:0,(Denmark/DCGC-109391/2021:3.34415e-05,Denmark/DCGC-111941/2021:3.34415e-05):0.000100325):3.34415e-05,((Norway/09518/2021:0,Norway/15065/2021:0.00023409):3.34415e-05,(Norway/14661/2021:3.34415e-05,Norway/15033/2021:0):0.000167208):3.34415e-05,Denmark/DCGC-62994/2021:0.000167207,Denmark/DCGC-84533/2021:0.000300973):3.34415e-05,France/IDF-SLS762103039181/2021:0.000200649,(India/DEL-NCDC-INSACOG-130983/2021:0.000133766,Australia/NSW-R0076/2021:0.000167207,Jordan/AM-Biolab042/2021:0.000133766,(((France/BRE-IPP13336/2021:0.000100324,France/BRE-IPP13335/2021:0.000100324):0.00023409,Georgia/Tb-SNGS049/2021:0.000200649):6.68829e-05,Lebanon/MDC_LAU_7/2021:0.000200649):3.34415e-05,Ukraine/Kyiv-PHC-0002/2021:0.000200649,(Guadeloupe/IPP07813/2021:6.68829e-05,(Guadeloupe/IPP11794/2021:3.34415e-05,Martinique/IPP13673/2021:0.000133766,Martinique/IPP13675/2021:0.000167208):6.68829e-05,Martinique/IPP12852/2021:0.000167208):0.000100324,French_Guiana/IPG2021739/2021:0.000267531,Iraq/Erbil_3/2021:0.000167208):6.6883e-05):3.34415e-05,Sweden/4051429564/2021:0.000167207,(France/ARA-CFD700000150669/2021:0.000200649,Denmark/DCGC-111025/2021:0.000267532):6.6883e-05,Faroe_Islands/HFS-201/2021:0.000200648):6.68829e-05,(Lebanon/MDC_LAU_2/2021:0.000167207,Canada/ABPHL-10970/2021:0.000133766):0.000167207):3.34415e-05,(Netherlands/ZH-RIVM-33721/2021:3.34415e-05,Denmark/DCGC-81124/2021:0.000133765,Sri_Lanka/NR123/2021:0.00023409):6.68829e-05):3.34415e-05,(France/IDF-HMN-21042290245/2021:0.00023409,Finland/THL-202118481/2021:0.000200649):0.000133765):6.68829e-05,((Denmark/DCGC-91367/2021:0.000769154,France/IDF-HMN-21032220787/2021:0.000133766,Italy/ABR-IZSGC-261691/2021:0.000100325):6.6883e-05,(France/OCC-HCL021079792901/2021:3.34415e-05,France/PAC-HCL021099019401/2021:0,France/ARA-HCL021089238401/2021:3.34415e-05,France/ARA-HCL021087490201/2021:3.34415e-05):0.000234091):6.6883e-05):6.68829e-05,((France/NOR-CERBAHC-AH3J52BGXJ-S138/2021:0.000133766,France/PDL-IPP10757/2021:0.000300974):6.68829e-05,(((Germany/BB-RKI-I-150834/2021:0.000100324,Bosnia_and_Herzegovina/KCUS32936/2021:0.000133766,Switzerland/GE-33946445/2021:0.000133766,Bosnia_and_Herzegovina/KCUS32934/2021:0.000100324):0.000200649,Germany/BY-RKI-I-137238/2021:0.00023409):3.34415e-05,Australia/NSW-R0258/2021:0.000267531):3.34415e-05,USA/FL-CDC-STM-000047789/2021:0.000267531):3.34415e-05,France/PAC-IHU-4941-N1/2021:0.000267532,USA/IL-CDC-QDX23916923/2021:0.000367856,((USA/FL-CDC-QDX23760625/2021:6.68829e-05,USA/FL-CDC-STM-000005690/2021:0):3.34415e-05,(USA/MO-CDC-ASC210005697/2021:0.000100324,USA/FL-CDC-QDX23760624/2021:0.00023409):6.6883e-05):6.6883e-05):3.34415e-05,((((Cambodia/VIR2118404/2021:0.000100324,Cambodia/VIR2115974/2021:0.000100324):6.6883e-05,(Slovenia/08-137160-MB/2021:0.000167207,Slovenia/206996/2021:0.000100324):0.000167207,(Sri_Lanka/CDR241/2021:0.000133766,Sri_Lanka/CDR83/2021:0.000367856,Sri_Lanka/CDR175/2021:0.000133765):0.000133765,Switzerland/EOC-TI-902_25794278/2021:0.000167207,(((France/ARA-HCL021070338901/2021:6.68829e-05,Austria/CeMM12130/2021:0.000167207):6.6883e-05,France/ARA-CFD210032463102/2021:0.000167207,France/PDL-IPP09958/2021:0.000167207,France/IDF-HMN-21052040315/2021:0.000200649,Switzerland/ZH-UZH-IMV-3ba4828f/2021:6.6883e-05,Reunion/PIMIT_16187/2021:6.6883e-05):6.68829e-05,Luxembourg/LNS0899347/2021:0.000133766):0.000133766):3.34415e-05,(((((((((Denmark/DCGC-121776/2021:6.68829e-05,Denmark/DCGC-116082/2021:0):3.34415e-05,Denmark/DCGC-121212/2021:6.6883e-05):3.34415e-05,Denmark/DCGC-90247/2021:0,Denmark/DCGC-89443/2021:0):3.34415e-05,Denmark/DCGC-62695/2021:6.6883e-05):3.34415e-05,(Denmark/DCGC-91843/2021:0,Denmark/DCGC-93296/2021:6.68829e-05):6.68829e-05):3.34415e-05,Denmark/DCGC-90738/2021:0):6.68829e-05,Kenya/N2125011/2021:0.00023409,Malta/MDxMDH465/2021:0.000267532,(USA/NY-PRL-2021_03_12_00J03/2021:0,USA/NY-PRL-2021_0422_01O11/2021:0.000133766):0.000367856):3.34415e-05,((Morocco/FMP-172/2021:6.68829e-05,Morocco/FMP-286/2021:0.000100324):3.34415e-05,Netherlands/ZH-RIVM-19510/2021:0.000133766,Belgium/UGent-6278/2021:0.000200649):6.6883e-05):3.34415e-05,(((France/ARA-HCL021084529801/2021:0.000133766,(Belgium/UZA-UA-CV2030348628/2021:3.34415e-05,Belgium/Jessa_55-2107-000708/2021:0.000167207):0.000100325):6.68829e-05,Malta/MDxMDH469/2021:0.000133766):3.34415e-05,Denmark/DCGC-119636/2021:0.000267532,(((Guangdong/IVDC-05-14/2021:6.68829e-05,Guangdong/IVDC-05-15/2021:6.68829e-05,Guangdong/IVDC-05-05/2021:0):6.68829e-05,Guangdong/IVDC-06-01/2021:3.34415e-05,Guangdong/IVDC-05-03/2021:0):3.34415e-05,Guangdong/IVDC-05-10/2021:0.000167207):0.000334415,((((((Jordan/AM-Biolab006/2021:0.000133765,Sweden/10062242/2021:0.000167208,Jordan/AM-Biolab009/2021:0.000133766):6.68829e-05,Serbia/Belgrade-3085830703/2021:0.000133766,Hungary/UD-P542/2021:6.68829e-05,(Portugal/PT4916/2021:0.000100324,(Netherlands/NB-RIVM-24595/2021:0.000167207,Portugal/PT8358/2021:0.000133766):3.34415e-05):3.34415e-05,Costa_Rica/INC-0742/2021:0.000200649,Sweden/20123825P/2021:0.00023409):3.34415e-05,Bosnia_and_Herzegovina/VFS-UNSA-LMGFI024/2020:0.000100324):3.34415e-05,(((Spain/CN-IBV-97024846/2021:0.000100324,Spain/NC-CHN-01003467/2021:0.000434739,Spain/CL-MS6873/2021:0.000133765):3.34415e-05,(Lithuania/IDS21B6/2021:0,Lithuania/LTU000_NMRVI58969/2021:0,France/BFC-IPP02683/2021:0,Lithuania/LTU000_VULSK_210503120549/2021:0.00023409):3.34415e-05,Poland/NIPH-NIH_ECDC-2890/2021:0.00023409,Bosnia_and_Herzegovina/AGCOB4239/2021:0.000300974):3.34415e-05,Armenia/IMB3-9/2021:0.000133766,Sweden/10081223/2021:0.000167207):3.34415e-05,Sweden/SUS0002272/2021:0.000167207,Bosnia_and_Herzegovina/158837/2021:0.000133765,(USA/IN-CDC-LC0050627/2021:0.000167208,USA/IN-CDC-LC0080031/2021:0.000167207):0.000300973,Poland/Gyncentrum_0101/2021:0.000300973):3.34415e-05,Slovenia/5C-025196-KP/2021:0.000100325,(Luxembourg/LNS0321259/2021:3.34415e-05,Germany/BW-RKI-I-180793/2021:0.000133766,Germany/BW-RKI-I-176620/2021:0.000133766):0.000300974):3.34415e-05,New_Zealand/21MV0243/2021:0.000167207):0.000100324):3.34415e-05,Germany/un-RKI-I-063396/2021:6.6883e-05,Pakistan/NIH-57/2021:0.000535064,England/OXON-F78981/2021:6.6883e-05,((USA/MA-CDCBI-CRSP_UHIEYNW4FES7SGMF/2021:0.000401298,India/PY-Seq_988_S73_R1_001/2021:0.00023409):3.34415e-05,(Spain/CT-HUVH-93881/2021:0.000300973,England/ALDP-12C2B22/2021:0.000200649,Wales/PHWC-4C415C/2021:0.000133766):0.000100324):6.6883e-05,((((Switzerland/AG-ETHZ-620319/2021:0.000401297,England/PHWC-4CA2F9/2021:0.000133766):0.000133766,Bosnia_and_Herzegovina/KCUS28523/2021:6.6883e-05,Germany/BW-RKI-I-167736/2021:0.000300973):3.34415e-05,Australia/VIC18199/2021:0.000167207,(Slovenia/5C-030595-KP/2021:3.34415e-05,Slovenia/273633/2021:0):0.000100325):3.34415e-05,(Poland/Pomorskie_MWB_400/2021:3.34415e-05,(Netherlands/LI-MUMC-2294/2021:0,(Portugal/PT9596/2021:0,Belgium/UZA-UA-CV2148319018/2021:6.68829e-05,Portugal/PT9601/2021:3.34415e-05,Portugal/PT9600/2021:3.34415e-05,Portugal/PT9691/2021:3.34415e-05):6.68829e-05):0.000100324,Netherlands/GE-RIVM-41918/2021:0.000200649):6.6883e-05):6.6883e-05):3.34415e-05,(((England/CAMC-11B4140/2021:3.34415e-05,England/NORW-22C7BC/2021:0,England/NORW-22C804/2021:0,England/NORW-22BAB4/2021:0):0.000133766,Philippines/PH-PGC-03838/2021:0.000100324,Azerbaijan/Aghayev-09/2021:0.000334414,(Netherlands/UT-RIVM-35399/2021:0.00023409,Poland/WGS-CoV-PZH-UMB-0551/2021:0.000200648):6.6883e-05,Sri_Lanka/CDR38/2021:0.000100324):3.34415e-05,Bosnia_and_Herzegovina/160665/2021:0.000334414,Italy/ABR-IZSGC-267539/2021:0.000267532):0.000133766,((South_Korea/KDCA4260/2021:0.000133766,South_Korea/KDCA4099/2021:0.000200649):3.34415e-05,South_Korea/KDCA6306/2021:0.000167207,South_Korea/KDCA6344/2021:0.000100324,South_Korea/KDCA4312/2021:0,South_Korea/KDCA4035/2021:0.000133766):0.000200649,Spain/CT-HUVH-E83437/2021:0.000300973,(Iran/Kerman-NIC-K2/2021:0.000200649,(Iran/Tehran-NIC-15/2021:0.000133765,New_Zealand/21MV0396/2021:0.000167208):3.34415e-05,Iran/Tehran-NIC-28/2021:0.000100324,Morocco/FMP-204/2021:0.000468181,Iran/Tehran-NIC-24/2021:0.000133766):0.000100324,Armenia/IMB3-7/2021:0.000133766,Qatar/QA_QU_18_11_C9/2021:0.000300973,((Bahrain/341726140/2021:0.000367856,((Sri_Lanka/CMC113160/2021:0.000100324,Sri_Lanka/CDR73/2021:6.6883e-05):3.34415e-05,Sri_Lanka/CDR133/2021:6.68829e-05,(Sri_Lanka/CMC105844/2021:3.34415e-05,Sri_Lanka/aicbu72/2021:0.000167208):3.34415e-05):0.000167207):3.34415e-05,Sri_Lanka/CDR145/2021:0.000200648):6.6883e-05,Bonaire/BQ-RIVM-35117/2021:0.000167207,England/QEUH-13E149A/2021:0.000133766,Poland/2107-001_wsselodz/2021:0.00023409):3.34415e-05,(Switzerland/AG-ETHZ-600814/2021:6.68829e-05,Kazakhstan/ALA-NRL-94S/2021:3.34415e-05,((Netherlands/ZH-RIVM-23804/2021:6.6883e-05,Germany/HE-RKI-I-163355/2021:0.000267532):3.34415e-05,(((Switzerland/GE-33800842/2021:0.000300974,(Slovenia/269652/2021:3.34415e-05,Slovenia/209158/2021:6.68829e-05):0.000167207,North_Macedonia/8835/2021:0.000501622):3.34415e-05,((Germany/HH-RKI-I-142835/2021:6.68829e-05,Denmark/DCGC-55286/2021:6.68829e-05,Denmark/DCGC-80989/2021:6.68829e-05):3.34415e-05,(Germany/HH-RKI-I-165313/2021:3.34415e-05,Germany/HH-RKI-I-155619/2021:0):0.000100324,(Germany/HH-HPI-p6594/2021:0.000200649,(Germany/NW-HHU-6710/2021:6.68829e-05,(Germany/NW-RKI-I-154246/2021:0,(Germany/NW-HHU-6949/2021:6.68829e-05,Germany/NW-RKI-I-165727/2021:0,Germany/NW-RKI-I-156176/2021:0):3.34415e-05):3.34415e-05,Germany/NW-RKI-I-154705/2021:0.000100324,Netherlands/GE-RIVM-41264/2021:6.68829e-05,Germany/NW-RKI-I-157374/2021:0,Germany/NW-RKI-I-173367/2021:0,Germany/NW-RKI-I-146335/2021:0,Germany/NW-RKI-I-154695/2021:0):3.34415e-05,Germany/HH-HPI-p6633/2021:0,Germany/NW-RKI-I-134385/2021:0,Germany/NW-RKI-I-091179/2021:0,Germany/NW-RKI-I-142745/2021:0,Germany/HH-HPI-p5659/2021:0,Germany/HH-HPI-p5939/2021:0):6.68829e-05,Germany/NW-RKI-I-103970/2021:6.68829e-05,Germany/HH-RKI-I-063893/2021:3.34415e-05):0.000133766):3.34415e-05,Italy/SIC-AOUP-UNIPA_83316/2021:0.000401298):0.000100325,Slovenia/268509/2021:6.6883e-05):3.34415e-05,Poland/PL_P2546/2021:0.000300973,(France/IDF-IPP11236/2021:0.000167207,France/CVL-IPP14737/2021:0.00023409):0.000300973):6.68829e-05,Finland/THL-202114005/2021:0.000300974,(Germany/NW-RKI-I-057045/2021:0.000133766,Germany/NI-RKI-I-059246/2021:0.00023409):0.000167207):3.34415e-05,(Slovenia/196423/2021:0.000200648,(Switzerland/SH-ETHZ-33317549/2021:3.34415e-05,Switzerland/SO-ETHZ-33360573/2021:3.34415e-05,Switzerland/SH-ETHZ-33319308/2021:0,Switzerland/SH-ETHZ-33317570/2021:0):0.000401297):0.000200649):3.34415e-05,((England/ALDP-157AA1A/2021:0.000267532,(Poland/PL_P2461/2021:0.000100324,Poland/PL_P2877/2021:0.000200649,Netherlands/OV-RIVM-46189/2021:0.00023409):6.6883e-05):3.34415e-05,(France/HDF-P294-21132M0995/2021:0.000100324,(Martinique/IPP15163/2021:3.34415e-05,Martinique/IPP15826/2021:0,Martinique/IPP15175/2021:3.34415e-05):0.000401297):0.00023409,(Luxembourg/LNS4116261/2021:0.000167208,France/NOR-HMN-21042070223/2021:0.000167208):0.000100324):3.34415e-05,(((Kazakhstan/ALM-NRL-277S/2021:0.00023409,((England/ALDP-1615AD4/2021:0.000200649,Malta/MDxMDH484/2021:0.000133766):0.000133766,England/MILK-1517C46/2021:0.000367856):0.00023409):3.34415e-05,(Kazakhstan/ALA-NRL-64S/2021:0.000300973,(((Serbia/Belgrade-6010510603/2021:0.000100324,North_Macedonia/14402/2021:0.000167207):6.6883e-05,(Slovenia/08-079478-MB/2021:0,Slovenia/268153/2021:0.000334414):6.6883e-05):3.34415e-05,Portugal/PT4380/2021:0.000200649):3.34415e-05,((Romania/B-12871/2021:0.000100324,((Belgium/Briant-21051468801/2021:3.34415e-05,Belgium/ULG-15901/2021:3.34415e-05,Belgium/Briant-21051911101/2021:3.34415e-05):0.000200649,England/QEUH-136E79C/2021:0.000167208):3.34415e-05):3.34415e-05,France/IDF-HMN-21052180023/2021:0.000234091):6.6883e-05,Greece/92583/2021:0.000401298,New_Zealand/21CH0030/2021:0.000100325,Sint_Maarten/SX-RIVM-26406/2021:0.000167208,Sint_Maarten/SX-RIVM-23209/2021:0.000167207,Lithuania/LTU000_VULSK_210505120826/2021:0.000167207,(Kazakhstan/ALA-NRL-90S/2021:3.34415e-05,Kazakhstan/ALA-NRL-389S/2021:0.000133766):0.000100325):0.000100324):3.34415e-05,England/RAND-15242EA/2021:0.000200648,Australia/NSW1429/2021:0.000367856):3.34415e-05,((((Belgium/ULG-14923/2021:0.000300974,((France/ARA-HCL021099317501/2021:3.34415e-05,France/ARA-HCL021090463801/2021:0.000100324):0.00023409,Italy/APU-IZSPB-1077PT/2021:0.000100324):0.000100325):3.34415e-05,Pakistan/NIH-688675X/2021:0.000133766):3.34415e-05,((England/MILK-1349533/2021:6.68829e-05,England/ALDP-12DAAB1/2021:6.68829e-05,England/ALDP-128EC98/2021:6.68829e-05,England/CAMC-1262C21/2021:6.68829e-05,England/ALDP-1202F93/2021:6.68829e-05):0.000133766,Poland/PZH-GUM-0926/2021:0.000267531):3.34415e-05,Poland/PZH-UMB-1651/2021:0.000200649,England/NORT-1BBCCC5/2021:0.000401297,England/MILK-1593CBB/2021:0.000300973,Wales/PHWC-PYRYWI/2021:0.000167207,((Italy/LAZ-INMI-617/2021:0.000200649,France/PDL-IPP10747/2021:0.000133766):3.34415e-05,Switzerland/TI-EOC-242_25820177/2021:6.6883e-05):0.000167207):3.34415e-05,((Denmark/DCGC-61197/2021:0,Denmark/DCGC-83875/2021:0):0.000200649,((Spain/CT-HUVH-543346/2021:0.000167208,(Denmark/DCGC-91883/2021:6.6883e-05,Bulgaria/21BG-EU_002245_Pl21/2021:0.00023409):0.000167207):6.68829e-05,(France/ARA-HCL021048241201/2021:3.34415e-05,Switzerland/GE-33831205/2021:0.000133766):0.000200649):0.000200649,(England/OXON-F6D55E/2021:0.000133766,England/ALDP-142A93B/2021:3.34415e-05,England/PHESW-YYBYNJ/2021:0.000167207,England/ALDP-12BAA99/2021:0.000167207,England/ALDP-13053C0/2021:3.34415e-05):0.000133766):3.34415e-05,(England/CAMC-1200557/2021:0.000100324,(Switzerland/VD-ETHZ-510469/2021:0,(France/IDF-HMN-21062110092/2021:3.34415e-05,Luxembourg/LNS9678323/2021:0.000167207):0.000100324):0.000267531):0.000167207):3.34415e-05,(((((((Australia/VIC18432/2021:0.000200649,((((Bangladesh/PRTC-CVASU-BCSIR-0401-161/2021:0.000100325,Bangladesh/BCSIR-NILMRC-665/2021:6.6883e-05):3.34415e-05,Bangladesh/ideSHi-B-302102001/2021:0.00023409):3.34415e-05,Bangladesh/icddrb-1210313009/2021:3.34415e-05):3.34415e-05,Netherlands/ZH-RIVM-23784/2021:0.000133766):0.000133765):6.68829e-05,(((Denmark/DCGC-42160/2021:0,Denmark/DCGC-25744/2021:0,North_Macedonia/16722/2021:0,Bulgaria/21BG-EU_560_Pl6/2021:0,Bulgaria/21BG-NC_A000149/2021:0,Denmark/DCGC-47447/2021:0):3.34415e-05,Nigeria/CV820/2021:0.000200649,Bulgaria/21BG-EU_001243_Pl12/2021:0.000100325,Nigeria/CV768/2021:0.000100324):3.34415e-05,((((New_Zealand/21MV0418/2021:0.000234091,Sweden/SUS0002249/2021:0.000300972,Slovakia/UKBA-3611/2021:0.000267532):6.68829e-05,Germany/NW-RKI-I-131242/2021:0.000200649,(Sri_Lanka/NR24/2021:0.000133766,Sri_Lanka/CDR79/2021:0.000334414):0.000167207,Canada/ABPHL-06829/2021:0.000167207):3.34415e-05,Canada/NS-NML-48371/2021:0.000367856):3.34415e-05,Japan/IC-1343/2021:0.000200649,((USA/IL-CDC-LC0057836/2021:0.000167208,USA/TN-CDC-ASC210030929/2021:0.000300973):6.68829e-05,((USA/MA-CDCBI-CRSP_AXS3AHPUW5N746ZG/2021:0.000133766,USA/FL-CDC-STM-000056672/2021:3.34415e-05):3.34415e-05,USA/TN-CDC-ASC210108339/2021:0.000100325):0.000100325):0.000167207,USA/MD-CDC-LC0063705/2021:0.00043474):3.34415e-05):3.34415e-05,((Bulgaria/21BG-EU_002109_Pl20/2021:0.000200649,Mayotte/IPP13559/2021:0.000200649,Belgium/UZA-UA-CV2055659564/2021:0.000167207):3.34415e-05,((USA/WV-CDC-LC0059762/2021:0.000100324,USA/MA-CDC-QDX24155415/2021:0.000200649):3.34415e-05,(USA/MD-CDC-ASC210032439/2021:0.000133766,USA/OK-CDC-ASC210031563/2021:0.000267532):0.000100324):3.34415e-05):3.34415e-05):3.34415e-05,(((Germany/BY-RKI-I-052813/2021:0.000234091,((Portugal/PT10904/2021:0.000334414,Portugal/PT6472/2021:0.000200649):3.34415e-05,(Belgium/CHUNamur13336948/2021:0.000267531,(France/IDF-HMN-21052140307/2021:0.000100324,France/HDF-P372-21172M0902/2021:0.000200649):0.000133765,France/GES-HMN-21032040570/2021:0.000300973):3.34415e-05):0.000133766):0.000167208,Germany/BE-ChVir-LB-210319-44048/2021:0.000267532):3.34415e-05,(USA/MA-CDC-QDX24941378/2021:0,USA/MA-CDCBI-CRSP_A7IOHBYDV6YVYFHF/2021:0,USA/MA-CDCBI-CRSP_I2X67YVBJGTVLVLD/2021:0.000167208):0.000133766,(Denmark/DCGC-81873/2021:0,Denmark/DCGC-74008/2021:0,Denmark/DCGC-69338/2021:3.34415e-05):0.000100324):3.34415e-05,((((Spain/VC-IBV-99028877/2021:0.000167207,Spain/VC-IBV-99028915/2021:0.000167207):0.000100324,Luxembourg/LNS2871876/2021:0,Spain/MD-HGUGM-501528/2021:0.000167207):0.000100324,Spain/PV-HUG5/2021:0.000200649):3.34415e-05,Romania/Covasna_423988/2021:0.000167207):3.34415e-05,(Angola/KRISP-K011696/2021:3.34415e-05,((((((Poland/PZH-UMB-1748/2021:0.000167207,Ireland/D-NVRL-t21IRL80527/2021:6.6883e-05):3.34415e-05,Germany/BW-RKI-I-154096/2021:0.000100324):3.34415e-05,Costa_Rica/INC-0660/2021:0.000133766):3.34415e-05,Poland/NIPH-NIH_ECDC-4352/2021:0.000167208,((Sweden/21-042062/2021:6.6883e-05,Sweden/3944238663/2021:0.000100324):3.34415e-05,England/CAMC-C44AAC/2020:0):0.000133766,Netherlands/GE-RIVM-40986/2021:0.00023409):3.34415e-05,Poland/WGS-CoV-PZH-UMB-0700/2021:0.000133766,Malta/MDxMDH438/2021:0.000267532,Costa_Rica/INC-0617/2021:0.000300973):6.6883e-05,(Germany/SN-RKI-I-133923/2021:0.000100324,Germany/MV-RKI-I-097567/2021:0.000100324):0.000167208):3.34415e-05):3.34415e-05,(Germany/BW-RKI-I-160426/2021:3.34415e-05,((Germany/BW-RKI-I-160394/2021:3.34415e-05,Germany/BW-RKI-I-164893/2021:3.34415e-05,Germany/BW-RKI-I-164799/2021:3.34415e-05):3.34415e-05,(Germany/BW-RKI-I-167389/2021:6.68829e-05,Germany/BW-RKI-I-149708/2021:3.34415e-05):3.34415e-05,Germany/NW-RKI-I-145363/2021:6.68829e-05,Germany/BW-RKI-I-169625/2021:3.34415e-05):0.000300973):0.000535063):3.34415e-05,USA/OH-UHTL-981/2021:0.000200649,((Spain/CT-HUVH-95314/2021:0.000100324,(Belgium/UZA-UA-CV2252663433/2021:0.000300973,Netherlands/NB-RIVM-34564/2021:0.000100324):6.6883e-05):3.34415e-05,(England/MILK-11D0E1A/2021:0.000100324,Singapore/558/2021:0.00023409,Bulgaria/21BG-NC_002751_R11/2021:0.000267532,New_Zealand/21MV0226/2021:0.000267532):0.000100324,(India/DL-NCDC-2509185/2021:0.000234091,Portugal/PT7166/2021:0.000267532,Australia/QLD1788/2021:0.000100324):0.000100324):0.000167207):3.34415e-05,((((((Finland/THL-202117257/2021:0.000100324,USA/NY-NYGC-2190-VTM2-GDUL777/2021:0.000401297):3.34415e-05,(USA/MI-CDC-ASC210007324/2021:0,USA/MI-CDC-ASC210049292/2021:0.000167207):0.000167207):3.34415e-05,USA/TX-BSWTemple-ILL-R9-0022/2021:0.000300974):3.34415e-05,((Ghana/NMIMR-TRA-21-34958/2021:0.000133766,USA/FL-CDC-QDX25025280/2021:3.34415e-05,Colombia/ANT-CWOHC-VG-SEC00591S/2021:0.000100325):3.34415e-05,((USA/OH-CDC-2-4243169/2021:0.000100324,USA/AZ-CDC-STM-000067815/2021:0.000100324,USA/TX-DSHS-6760/2021:3.34415e-05,USA/OH-CDC-ASC210045025/2021:3.34415e-05,(USA/AZ-ASPHL-4088/2021:0,USA/AZ-ASPHL-4084/2021:3.34415e-05):6.68829e-05):3.34415e-05,USA/TN-CDC-ASC210062739/2021:6.68829e-05):6.6883e-05):6.6883e-05):3.34415e-05,(((Ghana/WACCBIP-GS415/2021:6.68829e-05,USA/MA-CDCBI-CRSP_01593/2021:0.000100324,(Sint_Maarten/SX-RIVM-26425/2021:0.000100324,Curacao/CW-RIVM-31659/2021:0.000100324,Sint_Maarten/SX-RIVM-23163/2021:0,Curacao/CW-RIVM-23390/2021:0,Curacao/CW-RIVM-18392/2021:0,Curacao/CW-RIVM-33275/2021:0,Curacao/CW-RIVM-19561/2021:0,Curacao/CW-RIVM-19584/2021:0,Curacao/CW-RIVM-26895/2021:0,Curacao/CW-RIVM-27006/2021:0,Sint_Maarten/SX-RIVM-25273/2021:0,Curacao/CW-RIVM-21632/2021:0,Curacao/CW-RIVM-21634/2021:0,Aruba/AW-RIVM-32178/2021:3.34415e-05,Curacao/CW-RIVM-41673/2021:0.000267531):0.000100324):3.34415e-05,Morocco/FMP-193/2021:0.000100324,Morocco/FMP-171/2021:0.000100324,USA/MO-CDC-QDX26531652/2021:0.000367856,Ghana/WACCBIP-GS196/2021:6.6883e-05,Ghana/NMIMR-TRA-21-36145/2021:0.000133765,Netherlands/LI-MUMC-1922/2021:0.000133766):3.34415e-05,(((Ghana/WACCBIP-GS623/2021:0.000100324,Ghana/WACCBIP-GS580/2021:0.000133766,(((Guadeloupe/IPP09282/2021:0,Guadeloupe/IPP07810/2021:0.000133766,Guadeloupe/IPP15820/2021:3.34415e-05):6.6883e-05,(Guadeloupe/IPP14051/2021:6.68829e-05,Guadeloupe/IPP14802/2021:0):0.000100324):3.34415e-05,(Morocco/FMP-258/2021:0.000133766,Morocco/FMP-269/2021:0.000133766):3.34415e-05,(Morocco/FMP-215/2021:0.000133765,Ghana/WACCBIP-GS617/2021:0.00023409):0.000100324,Morocco/ION-CODE-101/2021:0.000133765,Morocco/FMP-271/2021:0.000167208,(Cote_d_Ivoire/BKE2513-bc69/2021:0.000167207,(Switzerland/BE-ETHZ-33209088/2021:0.000200649,(Israel/CVL-13834/2021:0,Belgium/MBLGPF665815/2021:0):0.00023409):3.34415e-05):0.000100324,(Greece/V720/2021:0.000200649,Germany/un-RKI-I-141737/2021:0.00023409,Ghana/WACCBIP-GS514/2021:0.000100324):0.000100324,((France/GP-HMN-21052200219/2021:0,Guadeloupe/IPP11460/2021:0,Guadeloupe/IPP10076/2021:0,Guadeloupe/IPP13833/2021:0.000100324):6.68829e-05,Guadeloupe/IPP12865/2021:6.6883e-05):6.6883e-05):3.34415e-05,Cote_d_Ivoire/BKE2334-bc7/2021:0.000133765):3.34415e-05,USA/CA-CDC-ASC210110063/2021:0.000401298):3.34415e-05,(Morocco/FMP-234/2021:0.000167207,Cote_d_Ivoire/BKE2351-bc43/2021:0.000167208):3.34415e-05,(USA/GA-CDC-ASC210037180/2021:0.000100324,USA/CA-CDC-ASC210033064/2021:0.000100324):0.000200649,Belgium/Jessa_11-2123-001306ZOL/2021:0.000100324):6.68829e-05,Switzerland/SO-ETHZ-640177/2021:0.00043474,Spain/MD-HGUGM-622742/2021:0.000200649):3.34415e-05):3.34415e-05,USA/WV-CDC-ASC210063781/2021:0.000133766):0.000167207,((USA/VA-CDC-LC0062519/2021:0.000133765,USA/NC-CDC-LC0063637/2021:6.6883e-05):0.000100325,USA/IN-CDC-ASC210036994/2021:0.00023409):0.000167207):3.34415e-05,England/MILK-11A52D6/2021:0.00023409):3.34415e-05,(Belgium/IPG-340/2021:0.00023409,(France/ARA-HCL990000320981/2021:6.68829e-05,((Poland/NIPH-NIH_ECDC-3488/2021:0.000167207,(((Italy/CAM-TIGEM-IZSM-COLLI-13789/2021:0.000100324,Italy/CAM-TIGEM-IZSM-COLLI-13794/2021:0.000100324,Italy/CAM-TIGEM-IZSM-COLLI-13779/2021:0.000100324,Italy/CAM-TIGEM-IZSM-COLLI-13793/2021:0.000100324):3.34415e-05,Italy/CAM-TIGEM-IZSM-COLLI-10887/2021:0.000200649,Italy/CAM-TIGEM-IZSM-COLLI-16257/2021:0.000200649,Italy/CAM-TIGEM-IZSM-COLLI-7857/2021:0.000133765,Italy/UMB-IZSGC-295158_1_4/2021:0.000200649):3.34415e-05,Italy/CAM-AMES-26-89/2021:0.000133766,Italy/CAM-TIGEM-IZSM-COLLI-6640/2021:0.000133766,Italy/CAM-TIGEM-IZSM-COLLI-15634/2021:3.34415e-05,Italy/CAM-AMES_75_23/2021:0.00023409):0.000167208):0.000100324,Portugal/PT5322/2021:0.000434738):3.34415e-05,(Germany/RP-USAFSAM-S1947/2021:0.000167208,Poland/NIPH-NIH_ECDC-4324/2021:0.000167207):0.000267532):6.6883e-05):3.34415e-05,((Spain/MD-HRYC-71402644/2021:0,(Spain/AS-242199071/2021:0.000100324,Spain/MD-59554376/2021:0.000167207):3.34415e-05):0.000167207,USA/NY-CDC-ASC210063391/2021:0.000167207):3.34415e-05,(Ukraine/MN908947-4-142638/2021:0.000401297,(((((Malawi/KRISP-K010155/2021:6.68829e-05,Kenya/C87384/2021:0.000234091):3.34415e-05,(USA/NY-CDC-LC0068900/2021:3.34415e-05,USA/NY-CDC-QDX25620264/2021:3.34415e-05,USA/NY-CDC-LC0068902/2021:3.34415e-05):0.000133766):0.000100324,(USA/VT-CDCBI-CRSP_QFYQ34O3OTEHOF2F/2021:0.000267531,(USA/FL-CDC-ASC210153841/2021:3.34415e-05,Germany/BY-RKI-I-183825/2021:0):0.00023409):3.34415e-05,USA/FL-CDC-QDX25434245/2021:0.000100324,USA/NJ-CDC-IBX0121999/2021:0.00023409):3.34415e-05,Colombia/ANT-CWOHC-VG-SEC00863E/2021:0.000267531):6.6883e-05,(USA/LA-EVTL2920/2021:0.00023409,USA/NY-Wadsworth-21055001-01/2021:0.000100324):6.6883e-05):6.6883e-05):3.34415e-05,(Turkey/HSGM-2181/2021:0.000100324,Italy/CAM-CRGS-626/2021:0.000401297):3.34415e-05,((USA/CA-CDC-LC0059809/2021:0.000568505,(Finland/HEL-23-1035/2021:6.68829e-05,Iraq/Samawa-47/2021:0.000100324):0.000133766):3.34415e-05,(Turkey/HSGM-1627/2021:0.000367857,Finland/1584/2021:0.000367856):3.34415e-05):3.34415e-05,((((England/QEUH-13C7CDE/2021:3.34415e-05,(Scotland/QEUH-135D156/2021:0.000100324,(Scotland/QEUH-15BBC9F/2021:6.68829e-05,Scotland/QEUH-145D9B7/2021:3.34415e-05,Scotland/QEUH-13F3FA3/2021:3.34415e-05):3.34415e-05):6.68829e-05):3.34415e-05,(England/ALDP-1385717/2021:3.34415e-05,(England/QEUH-140075F/2021:6.68829e-05,England/QEUH-14E08BC/2021:0.000100324,England/QEUH-1424157/2021:0.000100324,England/QEUH-13E54B4/2021:0.000100324):3.34415e-05):3.34415e-05):6.68829e-05,(England/QEUH-153717E/2021:3.34415e-05,((England/PHWC-PYRBN3/2021:0,England/QEUH-150B61A/2021:0.000100324,England/MILK-15376F7/2021:6.68829e-05):3.34415e-05,England/MILK-150A0D1/2021:0.000100324,(England/SHEF-10DE28A/2021:3.34415e-05,((England/ALDP-159E9B9/2021:0,England/NORT-1BBACF4/2021:3.34415e-05):3.34415e-05,England/NORT-1BBAE76/2021:3.34415e-05,England/NORT-1BBC612/2021:0,England/NORT-1BBAD79/2021:0,England/NORT-1BC4FEF/2021:0,England/NORT-1BC6378/2021:0,England/NORT-1BC62F3/2021:0,England/NORT-1BC4FFE/2021:0,England/NORT-1BBCE38/2021:0,England/NORT-1BBB07F/2021:0,England/NORT-1BB7574/2021:0,England/NORT-1BB751A/2021:0,England/NORT-1BB6F68/2021:0,England/NORT-1BB7CE8/2021:0,England/ALDP-157154F/2021:0,England/NORT-1BBA052/2021:0,England/NORT-1BB8C50/2021:0):3.34415e-05):3.34415e-05,England/QEUH-1461428/2021:3.34415e-05,England/NORT-1BBA034/2021:3.34415e-05,England/NORT-1BBFE62/2021:0.000100324):3.34415e-05,England/NORT-1BC8B05/2021:6.68829e-05,(England/ALDP-15CA653/2021:0,England/QEUH-153053D/2021:6.68829e-05,England/PHEC-30C1C2/2021:6.68829e-05):3.34415e-05,England/SHEF-10DB083/2021:3.34415e-05,England/NORT-1BC3180/2021:3.34415e-05,England/SHEF-10E3282/2021:6.68829e-05,England/NORT-1BC7A27/2021:3.34415e-05,England/NORT-1BBE337/2021:3.34415e-05,England/NORT-1BBB0CA/2021:3.34415e-05,(England/HSLL-1622E05/2021:6.68829e-05,England/NORT-1BC7580/2021:3.34415e-05,England/NORT-1BCFE41/2021:3.34415e-05,England/ALDP-1686DB7/2021:3.34415e-05,England/ALDP-1665F8B/2021:3.34415e-05,England/NOTT-2551AD/2021:3.34415e-05,England/NORT-1BCF3D9/2021:3.34415e-05,England/NORT-1BCF0B4/2021:3.34415e-05,(England/QEUH-164340C/2021:0,England/MILK-17930EA/2021:3.34415e-05,England/MILK-1793123/2021:3.34415e-05,England/MILK-179316F/2021:3.34415e-05):3.34415e-05,England/PHEP-000729/2021:3.34415e-05,England/NORT-1BDB6D1/2021:3.34415e-05,England/NORT-1BBB2C4/2021:0,England/PHEC-318FBA/2021:0,England/PHEC-315FDB/2021:0,England/NORT-1BC7BAC/2021:0,England/NORT-1BBE04F/2021:0,England/NORT-1BBE470/2021:0,England/NORT-1BBB631/2021:0,England/NORT-1BCE291/2021:0,England/PHEC-318FC9/2021:0,England/ALDP-15EA611/2021:0,England/NORW-13E1FF3/2021:0,England/NORT-1BC8929/2021:0,England/NORT-1BCCEAE/2021:0,England/NORT-1BBB6C8/2021:0):6.68829e-05,England/SHEF-10E0768/2021:6.68829e-05,England/PHEC-30DBC3/2021:3.34415e-05,England/MILK-156EB8F/2021:6.68829e-05,England/MILK-1547788/2021:6.68829e-05,England/MILK-153E915/2021:6.68829e-05,England/MILK-155093B/2021:6.68829e-05,England/MILK-1553455/2021:6.68829e-05,England/QEUH-15457F3/2021:6.68829e-05,England/MILK-153BE46/2021:6.68829e-05,England/MILK-153BE37/2021:6.68829e-05,England/QEUH-1520C77/2021:6.68829e-05,England/NORT-1BBFBC5/2021:3.34415e-05,England/PHEC-30F6EE/2021:3.34415e-05,England/PHEC-30DB78/2021:3.34415e-05,England/NORT-1BC727A/2021:0,England/SHEF-10DE7F4/2021:0,England/NORT-1BC7377/2021:0,England/NORT-1BC9339/2021:0,England/NORT-1BD11CB/2021:0,England/PHEC-31C5B4/2021:0,England/ALDP-15CEBC9/2021:0,England/NORT-1BC3302/2021:0,England/NORT-1BC1191/2021:0,England/NORT-1BC0244/2021:0,England/NORT-1BBC9DD/2021:0,England/NORT-1BBB9DE/2021:0,England/NORT-1BB7143/2021:0,England/NORT-1BB7AEE/2021:0,England/ALDP-15615D9/2021:0,England/QEUH-153CDA2/2021:0,England/ALDP-154E2BD/2021:0,England/CAMC-15161DF/2021:0,England/QEUH-151D475/2021:0,England/MILK-1516F20/2021:0,England/CAMC-15105F7/2021:0,England/CAMC-1510937/2021:0,England/SHEF-10E4AF2/2021:0,England/QEUH-1502491/2021:0,England/QEUH-1500F92/2021:0,England/QEUH-14FE578/2021:0,England/QEUH-14F99EA/2021:0,England/QEUH-1488959/2021:0,England/QEUH-14E11DE/2021:0,England/ALDP-14E3F3C/2021:0,England/QEUH-14CEFEC/2021:0,England/QEUH-14CA38A/2021:0,England/QEUH-14BBCAF/2021:0,England/ALDP-14B82EC/2021:0,England/QEUH-14B51D3/2021:0,England/QEUH-14B3E92/2021:0,England/QEUH-14BA323/2021:0,England/QEUH-14BA51E/2021:0,England/QEUH-14A60AB/2021:0,England/QEUH-14AF27F/2021:0,England/QEUH-14A35BE/2021:0,England/QEUH-1499384/2021:0,England/QEUH-148834C/2021:0,England/QEUH-147CE1D/2021:0,England/QEUH-1468421/2021:0,England/QEUH-14684C7/2021:0,England/QEUH-146863A/2021:0,England/QEUH-1468649/2021:0,England/QEUH-1468360/2021:0,England/QEUH-1468412/2021:0,England/QEUH-14563DE/2021:0,England/QEUH-145DBC0/2021:0,England/QEUH-145F548/2021:0,England/QEUH-145A1FE/2021:0,England/QEUH-1453C8B/2021:0,England/QEUH-1455CC5/2021:0,England/QEUH-1448779/2021:0,England/QEUH-1443D4F/2021:0,England/ALDP-1438448/2021:0,England/QEUH-1435751/2021:0,England/QEUH-1434F69/2021:0,England/ALDP-142FD1C/2021:0,England/QEUH-1418709/2021:0,England/ALDP-142A8B6/2021:0,England/ALDP-142A6E9/2021:0,England/ALDP-142BD2F/2021:0,England/ALDP-141B214/2021:0,England/QEUH-141539F/2021:0,England/QEUH-1415229/2021:0,England/QEUH-1412B7C/2021:0,England/QEUH-14134CB/2021:0,England/QEUH-14070D5/2021:0,England/QEUH-14075C7/2021:0,England/QEUH-140043A/2021:0,England/QEUH-13F5C22/2021:0,England/QEUH-13FAFD9/2021:0,England/QEUH-13F72D3/2021:0,England/QEUH-13D9811/2021:0,England/QEUH-13E58B8/2021:0,England/QEUH-13E82C6/2021:0,England/QEUH-13D6823/2021:0,England/QEUH-13CDB53/2021:0,England/QEUH-13C2EBF/2021:0,England/QEUH-13C22A4/2021:0,England/QEUH-136B094/2021:0,England/QEUH-13549FD/2021:0,England/QEUH-1354AAF/2021:0,England/PHEC-31B3BB/2021:0,England/NORT-1BCE914/2021:0,England/SHEF-10D9173/2021:0,England/NORT-1BC143E/2021:0):3.34415e-05):3.34415e-05,England/NORT-1BBB3D0/2021:0.000100324,USA/MS-CDC-ASC210110007/2021:0.000334415):0.000167208,((Germany/NW-RKI-I-059042/2021:0.000234089,Greece/154121/2021:3.34415e-05):3.34415e-05,Poland/PZH-GUM-1784/2021:0.000267531):0.000100325,((Finland/THL-202117222/2021:0.000200649,Finland/THL-202114089/2021:0.000100324):3.34415e-05,Finland/5540/2021:0.000334415):0.000200649,((USA/NC-UNC-0583/2021:0.000100324,USA/TX-CDC-FG-037770/2021:0.000300973):3.34415e-05,(((USA/GU-CDC-2-4243086/2021:6.68829e-05,USA/GU-CDC-2-4242998/2021:6.68829e-05):3.34415e-05,(((USA/CO-CDC-MMB09215282/2021:0.000133766,USA/CO-CDC-MMB09177808/2021:0.000133766):6.68829e-05,USA/CO-CDPHE-2100968183/2021:0.000133766):3.34415e-05,(USA/IN-CDC-STM-000071340/2021:3.34415e-05,(USA/IN-CDC-STM-000073620/2021:0,USA/IN-CDC-LC0063029/2021:6.68829e-05):3.34415e-05,USA/IN-GD-SID-C21193335/2021:6.68829e-05,(USA/IN-CDC-LC0068186/2021:3.34415e-05,USA/IN-CDC-LC0063948/2021:3.34415e-05):3.34415e-05,USA/IN-CDC-LC0061455/2021:0,USA/IN-CDC-LC0061091/2021:0,USA/IN-INSPHL-01916/2021:0):0.000200649):3.34415e-05,((USA/TX-HMH-MCoV-38067/2021:0.000200649,(USA/TX-TCH-TCMC00357-0421/2021:0,(USA/CO-CDPHE-2100957345/2021:6.68829e-05,USA/FL-CDC-STM-000064967/2021:6.68829e-05):3.34415e-05,USA/TX-CDC-QDX24154838/2021:6.68829e-05,(USA/IN-INSPHL-01852/2021:3.34415e-05,(USA/PA-CDC-LC0060339/2021:0.000100324,USA/WV-CDC-LC0059997/2021:0,USA/OH-CDC-LC0059747/2021:0,USA/WV-CDC-LC0059875/2021:0):3.34415e-05,USA/TX-CDC-ASC210105727/2021:3.34415e-05):3.34415e-05,USA/NJ-CDC-IBX851621208036/2021:3.34415e-05,USA/FL-CDC-QDX23527328/2021:0.000133766,USA/TX-HMH-MCoV-35713/2021:3.34415e-05,(USA/TX-HMH-MCoV-41229/2021:3.34415e-05,(USA/TX-CDC-QDX24326235/2021:6.68829e-05,USA/TX-CDC-QDX24799461/2021:3.34415e-05,USA/TX-CDC-QDX26157047/2021:6.68829e-05):6.68829e-05):3.34415e-05,USA/TX-CDC-QDX23213294/2021:6.68829e-05,((USA/TN-CDC-ASC210046668/2021:3.34415e-05,USA/IN-CDC-LC0045418/2021:3.34415e-05):3.34415e-05,USA/TX-CDC-ASC210026913/2021:0.000100324,USA/WV-CDC-LC0058908/2021:3.34415e-05,USA/KY-CDC-LC0058781/2021:3.34415e-05):3.34415e-05,USA/GA-CDC-STM-000072483/2021:0.000100324,USA/FL-CDC-STM-000073284/2021:0.000100324):3.34415e-05):0.000100325,USA/NC-CDC-LC0070619/2021:0.000133766):3.34415e-05,USA/TX-BSWTemple-ILL-R2-0044/2021:0,USA/MA-CDCBI-CRSP_X6VXOZX7C2YD3CTY/2021:0.000267532,(USA/AZ-CDC-ASC210108303/2021:3.34415e-05,USA/AZ-CDC-QDX25663785/2021:3.34415e-05,Aruba/AW-RIVM-41537/2021:0,Aruba/AW-RIVM-46331/2021:6.68829e-05,Aruba/AW-RIVM-44233/2021:6.68829e-05):0.000167207,USA/MT-MTPHL-3803238/2021:6.6883e-05,USA/LA-CDC-ASC210067900/2021:0.000200649):3.34415e-05,USA/CO-CDC-ASC210067061/2021:0.00023409,USA/CA-CDC-STM-000063851/2021:6.6883e-05,USA/WY-WYPHL-21049628/2021:0.00023409,USA/FL-BPHL-2661/2021:0.000267531):3.34415e-05,USA/LA-EVTL2826/2021:0.0017724):0.000300974,(Romania/Covasna_423987/2021:3.34415e-05,Romania/Covasna_430356/2021:0.000167207):0.00023409,Malta/MDxMDH349/2021:0.000568505,Spain/CB-IBV-98013877/2021:0.000167207):3.34415e-05,((Taiwan/CGMH-CGU-69/2021:3.34415e-05,Taiwan/CGMH-CGU-75/2021:3.34415e-05,Taiwan/2262/2021:0):0.000133766,Switzerland/AG-ETHZ-620398/2021:0.000100324):0.000167207,((Sweden/SE00285216/2021:0.000167208,Albania/211060667/2021:6.68829e-05):3.34415e-05,Sweden/20408889P/2021:0.000401298):0.000133766,(India/DL-NCDC-2809250/2021:0.00157175,Germany/SN-RKI-I-102848/2021:0.000869478):0.00023409,((((USA/OH-CDC-ASC210022507/2021:0.000167207,USA/GA-CDC-STM-000073239/2021:0.000200649,USA/WA-UW-21042050230/2021:6.6883e-05,USA/TN-CDC-ASC210052251/2021:0.000133765,USA/FL-CDC-STM-000067465/2021:0.000133765):3.34415e-05,((USA/OK-CDC-LC0058789/2021:3.34415e-05,USA/WA-CDC-LC0058831/2021:3.34415e-05):0.000167207,USA/MA-CDC-QDX25207930/2021:0.000334414,USA/IL-CDC-ASC210046055/2021:0.00023409):6.68829e-05):3.34415e-05,(USA/UT-UPHL-210528261382/2021:0.000167207,USA/UT-UPHL-210528110608/2021:0.000167207):6.6883e-05,((USA/PA-CDC-QDX24087759/2021:6.68829e-05,(USA/PA-CDC-QDX24981028/2021:0.000100324,USA/PA-CDC-QDX23804136/2021:0.000100324,(USA/PA-CDC-QDX24520396/2021:3.34415e-05,USA/PA-CDC-QDX24981019/2021:0):3.34415e-05):3.34415e-05):0.000200649,USA/OH-CDC-QDX23760569/2021:0.000234091):0.000100324,USA/PA-CDC-STM-000044769/2021:0.000200649,USA/WA-CDC-UW21062605004/2021:0.000535063,(USA/CA-CDC-STM-000062480/2021:0.000133765,USA/MI-CDC-QDX24758256/2021:0.000300973):6.6883e-05,USA/MN-CDC-IBX149828117853/2021:0.000200649):3.34415e-05,((USA/FL-CDC-ASC210058498/2021:0.000200649,USA/NJ-CDC-LC0038742/2021:0.000300972,USA/MN-CDC-IBX281388711241/2021:0.000133766):3.34415e-05,Aruba/AW-RIVM-29810/2021:0.000200649,USA/FL-BPHL-2463/2021:0.000133766,(USA/IA-CDC-IBX929069308097/2021:0,USA/IA-CDC-ASC210063288/2021:3.34415e-05):0.000334415,Bonaire/BQ-RIVM-35152/2021:0.000133766):3.34415e-05):0.000167208):3.34415e-05,((Sri_Lanka/CDRQ4/2021:0.000367856,Portugal/PT7613/2021:0.000367856,Romania/Dolj_457753/2021:0.000100324,England/ALDP-11B079D/2021:0.000200649,(Switzerland/BS-ETHZ-570128/2021:0.000100324,Germany/NW-RKI-I-153661/2021:0.000133765):6.6883e-05,(Lithuania/IBT-LSC-VU_r14_44/2021:0.000167208,Lithuania/S21G150/2021:0.000167207):0.000334415,((((Serbia/Belgrade-6009980603/2021:6.68829e-05,Bosnia_and_Herzegovina/AGCP570/2021:0.00023409,Germany/SN-RKI-I-084226/2021:0.000133765,(Sweden/SE1410687278/2021:0.000133765,Sweden/4051482164/2021:0.000133766):6.6883e-05,Slovenia/228288/2021:0.000100324):3.34415e-05,(Canada/AB-ABPHL-21423/2021:0,Canada/ABPHL-12940/2021:6.68829e-05):0.000234091,(England/MILK-1317C48/2021:0.000100324,Switzerland/GE-HUG-34372643/2021:0.000100324):0.000100325):3.34415e-05,(England/QEUH-1510F62/2021:0,Spain/CT-HUGTiPM024CO4C2/2021:0.000234089):6.68829e-05):6.68829e-05,((Spain/CT-HUGTiPR013JG9G6/2021:3.34415e-05,Spain/CT-HUGTiPR013JG9G3/2021:3.34415e-05,Spain/CT-HUGTiPR013JG9C7/2021:3.34415e-05,Spain/CT-HUGTiPR013JG9B7/2021:3.34415e-05,Spain/CT-HUGTiPR018SG8B6/2021:0,Spain/CT-HUGTiPM016OY0H11/2021:0):6.68829e-05,(Spain/CT-HUGTiPR015HY5C6/2021:6.68829e-05,Spain/CT-LabRefCat-1617480/2021:0):6.6883e-05):6.68829e-05,((Israel/HMO-VL-2662641/2021:0.000133766,((Israel/HMO-VL-2577685/2021:0.000167208,Israel/CVL-12342/2021:0.000401297,Israel/CVL-5099/2021:0.000100324,(Israel/CVL-13509/2021:0.000167207,Palestine/AAS57/2021:0.000267532):0.000100324):3.34415e-05,Israel/1985020873/2021:0,Israel/CVL-2510/2021:0,Israel/CVL-13166/2021:0.000100325,Israel/CVL-6749/2021:0.000200649,Israel/CVL-11679/2021:0.000167207,Israel/CVL-9401/2021:0.000167207,Palestine/AAS76/2021:0.00023409):6.68829e-05,Luxembourg/LNS2288984/2021:0.000100324,Israel/CVL-61-ngs/2020:6.6883e-05,Belgium/ULG-16614/2021:0.000100324,Belgium/rega-5325/2021:0.000100324,Belgium/UZA-UA-CV2104558173/2021:0.000334414,Israel/CVL-7918/2021:0.000300973):3.34415e-05,((Israel/CVL-9462/2021:6.68829e-05,Israel/CVL-7486/2021:0,Israel/CVL-4520/2021:0,Israel/CVL-3902/2021:0.000100324,Israel/CVL-13451/2021:0.000133765,Israel/210690919/2021:0.000167208,(Israel/CVL-8736/2021:6.68829e-05,Israel/CVL-8960/2021:6.68829e-05):0.000100325,Palestine/AAS72/2021:0.000200649):3.34415e-05,Switzerland/SO-ETHZ-650051/2021:0.000133766,Palestine/AAS59/2021:0.000100325,Israel/CVL-8829/2021:0.000133766,Israel/CVL-6917/2021:0.000133766,Israel/CVL-10022/2021:0.000167208,Israel/CVL-12510/2021:0.000167208):3.34415e-05,((Israel/CVL-9860/2021:0,Israel/CVL-11812/2021:0.000200649,Netherlands/NB-RIVM-41157/2021:0.000133766,Germany/NW-RKI-I-155861/2021:0.000200649):3.34415e-05,Netherlands/NH-RIVM-34359/2021:0,Poland/2141960101_gx1/2021:0,Poland/NIPH-NIH_ECDC-4488/2021:0.000200649):0.00023409):6.6883e-05):0.000133766,Sweden/SE1410166815/2021:0.00023409,Japan/RIMD00127/2021:3.34415e-05):3.34415e-05,Germany/BE-RKI-I-179046/2021:0.000234091,England/MILK-14C787F/2021:0.000267531,Switzerland/BE-IFIK-1454-3790/2021:0.000334414):3.34415e-05,(((Netherlands/ZH-RIVM-18561/2021:0.000100324,(((Netherlands/UT-RIVM-29910/2021:0.000267532,(Netherlands/ZH-EMC-2169/2021:0.000167207,Netherlands/FR-RIVM-18679/2021:0.000133766):0.000133766):3.34415e-05,Netherlands/OV-RIVM-38597/2021:0.000300973):3.34415e-05,((Denmark/DCGC-96793/2021:0.000200649,(Netherlands/GE-RIVM-43806/2021:3.34415e-05,Netherlands/NB-RIVM-30621/2021:0):0.000234091):0.000100325,Netherlands/OV-RIVM-30745/2021:0.000367856):0.000133766):0.000200649):3.34415e-05,((Wales/PHWC-4B0FA4/2020:6.68829e-05,Wales/PHWC-4BC98C/2021:6.68829e-05,Wales/ALDP-1195619/2021:0.000100324,(England/ALDP-13244E6/2021:0.00023409,England/ALDP-12DB41C/2021:6.68829e-05):3.34415e-05,Wales/ALDP-11B9F6F/2021:0.000100324,(Wales/ALDP-118B968/2021:0.000100324,England/ALDP-11987B9/2021:6.68829e-05):3.34415e-05,Wales/ALDP-12B9308/2021:0.000167207,Wales/PHWC-4BBE51/2021:3.34415e-05,Wales/ALDP-12AD255/2021:6.68829e-05,Wales/PHWC-4B8355/2021:3.34415e-05,Wales/ALDP-12EB19A/2021:6.68829e-05):3.34415e-05,Wales/ALDP-CEC0B3/2020:0.000167207,England/OXON-F5E787/2021:0.000100324):0.000200649):3.34415e-05,England/ALDP-1578593/2021:0.000100325):6.68829e-05,(((Poland/WGS-CoV-PZH-UMB-1357/2021:3.34415e-05,(Netherlands/LI-MUMC-1760/2021:6.6883e-05,(Reunion/PIMIT_06792/2021:0.000167207,France/PAC-IHU-5222-N1/2021:0.000100324):0.000200649,Netherlands/NH-RIVM-38743/2021:0.000401297):6.6883e-05,(Australia/SA0643/2021:0.000133766,England/CAMC-15163E8/2021:0.000200649,England/CAMC-14E00F0/2021:6.68829e-05):0.000100324):6.68829e-05,Romania/Cluj_462239/2021:0.000100324):3.34415e-05,Latvia/2357/2021:0.000167207,((Guadeloupe/IPP05357/2021:0.000100324,Germany/NW-RKI-I-108031/2021:0.000468181):3.34415e-05,((Switzerland/SG-CLM-04209069/2021:6.68829e-05,Austria/CeMM10878/2021:6.68829e-05):0.000167208,(North_Macedonia/9082/2021:0.000100324,((Bulgaria/21BG-EU_001309_Pl13/2021:0.000100324,Bulgaria/21BG-EU_000814_Pl9/2021:0.000100324):3.34415e-05,(North_Macedonia/36543/2021:0.000100324,North_Macedonia/35054/2021:0.000133766):0.000100325):3.34415e-05):0.000167207):3.34415e-05,(USA/MI-CDC-STM-000048855/2021:0.000300973,(Germany/HB-RKI-I-177648/2021:0.000200648,Belgium/UZA-UA-CV2114191182/2021:0.000100324):6.6883e-05):3.34415e-05):6.6883e-05,(Belgium/BW-USAFSAM-S1952/2021:0.000100324,Romania/B-1831/2021:6.68829e-05):0.000300973,Ukraine/Kyiv-PHC-0015/2021:0.000200648,((Sint_Maarten/SX-RIVM-44425/2021:0,Sint_Maarten/SX-RIVM-42356/2021:0,Sint_Maarten/SX-RIVM-40521/2021:0,Sint_Maarten/SX-RIVM-41593/2021:6.6883e-05):3.34415e-05,((France/GP-HMN-21072050410/2021:3.34415e-05,France/GP-HMN-21072050404/2021:0):6.68829e-05,Sint_Maarten/SX-RIVM-46235/2021:0.000100324):0.000133766,Sint_Maarten/SX-RIVM-38076/2021:0,Sint_Maarten/SX-RIVM-38128/2021:0,Sint_Maarten/SX-RIVM-30498/2021:0,Sint_Maarten/SX-RIVM-31355/2021:0,Sint_Maarten/SX-RIVM-39289/2021:0.000100324,Sint_Maarten/SX-RIVM-36303/2021:0.000200648,Sint_Maarten/SX-RIVM-41569/2021:0.000100325,Sint_Maarten/SX-RIVM-43090/2021:0.000133766):6.6883e-05,((Poland/NIPH-NIH_ECDC-3617/2021:0.000334414,(Malta/MDxMDH467/2021:3.34415e-05,Poland/PZH-NIZP-0305/2021:0.000267532):0.000100324):3.34415e-05,England/QEUH-14E0F20/2021:0.000133766,England/NORT-1BC16ED/2021:0.000200648):0.000100325):3.34415e-05,((((Italy/CAM-TIGEM-IZSM-COLLI-14135/2021:0.000167207,Italy/CAM-TIGEM-IZSM-COLLI-12995/2021:0.000167207):0.000234091,Sweden/20385630P/2021:0.000267531):3.34415e-05,((Netherlands/GE-RIVM-15751/2021:0.000100324,Netherlands/OV-RIVM-28497/2021:0.000100324):0.000133766,Netherlands/ZH-RIVM-37725/2021:0.000167208,Netherlands/GE-RIVM-37200/2021:0.000300972,Netherlands/ZH-RIVM-35645/2021:0.000267532,((((Bonaire/BQ-RIVM-35151/2021:6.68829e-05,(Bonaire/BQ-RIVM-42361/2021:3.34415e-05,Bonaire/BQ-RIVM-45069/2021:3.34415e-05,Bonaire/BQ-RIVM-42380/2021:0,Bonaire/BQ-RIVM-40783/2021:0,Bonaire/BQ-RIVM-40817/2021:0,Bonaire/BQ-RIVM-40809/2021:0):0.000267531):3.34415e-05,(Bonaire/BQ-RIVM-23624/2021:3.34415e-05,Curacao/CW-RIVM-29952/2021:0.000100324):3.34415e-05,Bonaire/BQ-RIVM-25778/2021:0.000133766,Bonaire/BQ-RIVM-22546/2021:0.000100324):0.000200649,Bonaire/BQ-RIVM-35105/2021:6.6883e-05):3.34415e-05,(Switzerland/LU-HUG-SNRCI-34365404/2021:3.34415e-05,Netherlands/NB-MVD-CWGS2100963/2021:3.34415e-05,Netherlands/OV-RIVM-37327/2021:3.34415e-05,(Netherlands/GE-RIVM-39971/2021:3.34415e-05,Netherlands/GE-RIVM-39985/2021:0,(Netherlands/UT-RIVM-40866/2021:3.34415e-05,Netherlands/GE-RIVM-39983/2021:0,Netherlands/GE-RIVM-40905/2021:0):3.34415e-05):3.34415e-05):0.000434739,England/QEUH-145ECEA/2021:0.000167207,England/QEUH-14CE720/2021:0.000200649,(England/QEUH-14CE966/2021:0.000133765,Belgium/Jessa_11-2105-001341/2021:0.000200649,Belgium/UZA-UA-47928255/2021:0.00023409,France/OCC-HCL021116387901/2021:0.000367856):0.000100324):6.6883e-05):0.000100324):0.000100325,(((England/MILK-12CCBA0/2021:0.000100324,Croatia/2332/2021:0.00023409):6.6883e-05,(((England/ALDP-16517C6/2021:0.000100325,England/ALDP-14DD2C3/2021:3.34415e-05):6.6883e-05,Romania/B-5439/2021:0.000133765):0.000100324,Italy/CAM-TIGEM-IZSM-COLLI-12815/2021:0.000367857):0.000100324):3.34415e-05,Japan/PG-33912/2021:0.000100324,Italy/UMB-IZSGC-200527-1-15/2021:0.000200649,USA/PA-CDC-QDX25207744/2021:0.000300973):6.6883e-05):3.34415e-05,((Italy/ABR-IZSGC-261832/2021:6.6883e-05,(Germany/un-RKI-I-069964/2021:6.68829e-05,Germany/un-RKI-I-125599/2021:0.000100324):0.000200649,((Albania/210901065/2021:0.000100324,Slovenia/08-080574-MB/2021:0.000267531):6.68829e-05,Serbia/Belgrade-3086040703/2021:6.6883e-05):6.6883e-05):6.68829e-05,Italy/SAR-Cagliari67/2021:0.000300973):3.34415e-05,((Japan/RIMD00156/2021:3.34415e-05,Japan/YCH0307/2021:0.00023409):3.34415e-05,(((Germany/RP-RKI-I-045565/2021:0.000100324,Germany/SN-RKI-I-168217/2021:0.000267532):3.34415e-05,(Croatia/2067/2021:6.68829e-05,(((Germany/BW-RKI-I-053600/2021:0.000100324,Germany/BW-RKI-I-044505/2021:0.000100324):3.34415e-05,(Poland/WGS-CoV-PZH-UMB-1360/2021:3.34415e-05,Germany/un-RKI-I-122587/2021:3.34415e-05,Germany/un-RKI-I-122693/2021:3.34415e-05):0.000133766):3.34415e-05,Germany/BW-RKI-I-045286/2021:0):0.000100324,Germany/SN-RKI-I-169531/2021:6.68829e-05,Germany/BY-RKI-I-169616/2021:0.000100324,Germany/BY-RKI-I-165003/2021:0.000100324,(Poland/PZH-GUM-1576/2021:6.68829e-05,Germany/SN-RKI-I-142032/2021:3.34415e-05):3.34415e-05):0.000133766):6.6883e-05,Romania/Bihor_437144/2021:0.000267531):3.34415e-05,((Sweden/101578036/2021:0.00023409,Sweden/DC111197931/2021:0.000167208):0.000100325,Portugal/PT8333/2021:0.000167207,Denmark/DCGC-55270/2021:6.68829e-05,(Greece/10139704/2021:0.00023409,Chile/RM-43628/2021:0.000267531):6.6883e-05):3.34415e-05,Albania/210901073/2021:0.00023409,(Sweden/1919235964/2021:6.6883e-05,Belgium/ULG-16708/2021:0.000367856):6.6883e-05,(Germany/BB-RKI-I-162863/2021:0.000167208,Croatia/2053/2021:0.000100324):6.6883e-05,Scotland/QEUH-148155C/2021:0.000300974,Japan/YCH0426/2021:0.000300973):3.34415e-05,(((((((Romania/Bucuresti_429153/2021:0.000133766,Romania/IF-16144/2021:0.000167208):6.6883e-05,France/PAC-LBM-ALPHABIO-481010602053/2021:0.000133766,(Germany/BW-RKI-I-182353/2021:3.34415e-05,Germany/BW-RKI-I-182364/2021:3.34415e-05):0.000100325,Belgium/rega-7010/2021:0.000167207,Austria/CeMM6630/2021:0.000234089):3.34415e-05,Northern_Ireland/NIRE-0019a9/2021:0.000267532):3.34415e-05,((Germany/BW-RKI-I-151271/2021:0.000100325,(Austria/CeMM7939/2021:6.68829e-05,Slovenia/218903/2021:3.34415e-05):0.000133766):3.34415e-05,(Finland/2624/2021:3.34415e-05,Finland/2626/2021:3.34415e-05):6.6883e-05):6.6883e-05):3.34415e-05,(England/MILK-DAAE01/2020:0.000100324,France/PDL-IPP11395/2021:0.000334415):0.000133766):3.34415e-05,(Italy/EMR-099412-007-01/2021:0.000100324,(Italy/VEN-IZSVe-21RS1300-10_VR/2021:0,(Belgium/UZA-UA-CV2276727719/2021:0,Spain/HUB01306/2021:3.34415e-05,Denmark/DCGC-112844/2021:3.34415e-05):6.68829e-05):0.000100324):0.000167207):6.6883e-05,(Morocco/FMP-165/2021:0.000100325,Malaysia/MGI_DNALAB-DM210308530/2021:0.000133765):0.000100325):3.34415e-05,(((England/MILK-158105A/2021:0.000133766,(Germany/ST-MD3817/2021:0.000100324,Germany/ST-MD3818/2021:0.000100324):6.6883e-05):3.34415e-05,((Netherlands/NB-RIVM-27903/2021:6.68829e-05,((Germany/NW-RKI-I-144918/2021:3.34415e-05,((Germany/NW-RKI-I-163040/2021:6.68829e-05,(Germany/BY-RKI-I-173070/2021:3.34415e-05,(Germany/NW-RKI-I-160434/2021:0.000100324,Germany/NW-RKI-I-153603/2021:0):3.34415e-05):3.34415e-05):3.34415e-05,(Germany/NW-RKI-I-172408/2021:3.34415e-05,Germany/SN-RKI-I-165378/2021:0,Germany/NW-RKI-I-182049/2021:3.34415e-05):3.34415e-05):3.34415e-05,Germany/NW-RKI-I-062379/2021:0,(Germany/NI-RKI-I-158104/2021:3.34415e-05,(Germany/NW-RKI-I-127925/2021:0,Germany/NI-RKI-I-158120/2021:3.34415e-05):6.68829e-05):6.68829e-05,Germany/NW-RKI-I-162438/2021:3.34415e-05):3.34415e-05,(France/NAQ-HCL021070109701/2021:0.000133766,Bulgaria/21BG-EU_002248_Pl21/2021:6.68829e-05,France/IDF-HMN-21042300071/2021:0.000133766,(France/NAQ-HCL021106742301/2021:6.68829e-05,France/NAQ-HCL021070116001/2021:6.68829e-05):6.68829e-05):3.34415e-05):3.34415e-05):6.68829e-05,France/ARA-HCL021106312101/2021:0.000133766):0.000133766):3.34415e-05,((((Kuwait/KU-12005/2021:0.000200649,Romania/MS-11409/2021:0.000200649):6.68829e-05,Kuwait/KU-5862/2021:0.000133766):0.000100325,((Northern_Ireland/NIRE-0045b7/2021:0.000300973,Ireland/D-NVRL-89IRL52366/2021:0.000100324):3.34415e-05,Ireland/LS-NVRL-S21IRL26368/2021:0.000167208):6.6883e-05,Bulgaria/21BG_COV_EU_001841_Pl18/2021:0.000100325,Switzerland/GE-33639075/2021:0.000133766,(England/OXON-F4F90B/2021:6.68829e-05,((Italy/LAZ-AMC-210408841-DS/2021:3.34415e-05,Italy/LAZ-IZSLT-21047379/2021:6.68829e-05):0.000167207,England/MILK-11A5591/2021:6.68829e-05,(Italy/VEN-IZSVe-21RS1026-15_PD/2021:0.000100324,Italy/VEN-IZSVe-21RS733-4_VE/2021:3.34415e-05):0.000133766):6.68829e-05):0.000100324):3.34415e-05,((Germany/NI-RKI-I-080713/2021:0.000267531,(England/CAMC-134E60E/2021:0.000100324,England/CAMC-134E307/2021:0):0.000200649):3.34415e-05,((Bahrain/341725942/2021:0.000267532,Poland/NIPH-NIH_ECDC-4478/2021:0.000167207):3.34415e-05,(Slovenia/22-2982/2020:0.000133765,((Switzerland/GE-33170384/2021:6.68829e-05,Switzerland/GE-ETHZ-551582/2020:0,Switzerland/SO-UHB-42850063/2021:0.000167208):3.34415e-05,Switzerland/VD-GEN3242/2021:6.6883e-05):0.000133766):6.6883e-05):6.68829e-05,Slovakia/UKBA-2979/2021:0.000267531,England/QEUH-150BE5E/2021:0.000702271,Italy/CAM-TIGEM-IZSM-COLLI-13031/2021:0.000133766,Germany/BE-RKI-I-138033/2021:0.000434739,Italy/LAZ-AMC-210228807-DS/2021:0.00023409):3.34415e-05,Finland/THL-202114004/2021:0.000200649):3.34415e-05,(((Scotland/QEUH-15A521E/2021:0,Scotland/QEUH-158D856/2021:6.6883e-05):3.34415e-05,Iraq/Samawa-3/2020:0.000167207):3.34415e-05,(((India/PB-NCDC-200914/2021:0.000133766,India/PB-NCDC-1409190/2021:0.000167207,Singapore/500/2021:0.000200649):3.34415e-05,(Qatar/QA-QU_18-6-F4/2021:0.000133766,New_Zealand/21MV0280/2021:0.000234091):6.6883e-05):3.34415e-05,((((Germany/NW-RKI-I-107622/2021:0.000100325,Finland/4840/2021:0.000334415,((Greece/210140/2021:0.000100324,Greece/201305/2021:0.000267531):3.34415e-05,(Denmark/DCGC-87994/2021:0.000200649,Denmark/DCGC-97708/2021:3.34415e-05):3.34415e-05,Argentina/PAIS-G0324/2021:0.000267532,Germany/RP-RKI-I-180059/2021:0.000234089):6.6883e-05):3.34415e-05,Germany/NI-RKI-I-074736/2021:0.00023409):0.000100325,Canada/NS-NML-48399/2021:0.000200648,USA/WV-WVU-WV120591/2021:0.000200649):3.34415e-05,Romania/CT-16216/2021:0.000367856,(((Rwanda/NRLNAT4060/2021:0.000133766,(Germany/RP-RKI-I-156974/2021:0,Germany/BW-RKI-I-164822/2021:3.34415e-05,Germany/BW-RKI-I-164832/2021:3.34415e-05):0.000200648,Kenya/C98710/2021:0.000167207):3.34415e-05,Romania/CT-15228/2021:0.000267532,Germany/BW-RKI-I-181774/2021:0.000167207):3.34415e-05,(Germany/BW-RKI-I-170509/2021:3.34415e-05,Germany/NW-RKI-I-162964/2021:0):0.000167207):6.6883e-05):3.34415e-05,(((USA/GU-CDC-2-4356405/2021:0,(USA/GU-CDC-2-4448976/2021:0.000100324,USA/GU-CDC-2-4449184/2021:3.34415e-05,USA/GU-CDC-2-4449199/2021:3.34415e-05):3.34415e-05):0.000167208,(England/ALDP-1264463/2021:0.000100324,(England/QEUH-14AB13A/2021:0.000100324,England/PORT-2DFBBC/2021:0,England/QEUH-14BC136/2021:0,England/QEUH-14BBA96/2021:0,England/QEUH-14BCCEA/2021:0,England/MILK-1405F16/2021:0,England/MILK-13F76D7/2021:0,England/QEUH-13CD713/2021:0,England/MILK-13D7619/2021:0,England/MILK-13E2806/2021:0,England/QEUH-13CFC03/2021:0,England/QEUH-13A12F6/2021:0,England/QEUH-13C231A/2021:0,England/QEUH-13A8453/2021:0):3.34415e-05,England/ALDP-1322099/2021:6.68829e-05,England/ALDP-1426C36/2021:0.000100324,England/MILK-13CC41D/2021:0.000100324):0.000133766,Scotland/QEUH-154C4E6/2021:0.000167207,Luxembourg/LNS0349931/2021:0.000334415):3.34415e-05,England/ALDP-1128AF1/2021:0.000267531,(Scotland/QEUH-15E7A09/2021:3.34415e-05,Scotland/QEUH-15CB652/2021:3.34415e-05):0.000167208):0.000100324):3.34415e-05,((Scotland/QEUH-129F47E/2021:0.000100324,(Scotland/QEUH-139F817/2021:3.34415e-05,Scotland/QEUH-13A7CB6/2021:0.00023409):6.68829e-05):3.34415e-05,Bahrain/341702536/2021:0.000167208):3.34415e-05,Bahrain/NPS-27/2021:0.000434739,Portugal/PT3557/2021:0.000300972,Russia/MOW-CRIE-L189P2997/2021:0.000234091,(Portugal/PT7817/2021:0.000100325,Portugal/PT6975/2021:0.000133765):0.000100324,(Scotland/QEUH-130FDAA/2021:0.000100324,Scotland/QEUH-1171956/2021:6.68829e-05):6.6883e-05,Romania/Dolj_457752/2021:0.000200649,England/QEUH-1502015/2021:0.000334415,Cayman_Islands/CYM49180/2020:0.000167207,((Denmark/DCGC-76108/2021:0.000100324,Sweden/3932273063/2021:0.000100324):3.34415e-05,(Portugal/PT7937/2021:3.34415e-05,(Sweden/SUS0002227/2021:3.34415e-05,Sweden/SUS0002252/2021:0,Sweden/SUS0002135/2021:0,Sweden/SUS0001923/2021:0):3.34415e-05):0.000100324,Sweden/20127729P/2021:0.000167207,Sweden/4087620364/2021:0.000300973):0.000133765,USA/MI-CDC-ASC210038107/2021:0.000300974,(((Morocco/FMP-217/2021:0.000167207,(Greece/180432/2021:0.000100324,Greece/206965/2021:0.000133766):3.34415e-05):3.34415e-05,Scotland/QEUH-14050C8/2021:0.000267532):3.34415e-05,(Ghana/NMIMR-TRA-21-8629/2021:0.000267532,(France/PAC-HCL021111881501/2021:3.34415e-05,France/IDF-HMN-21052100604/2021:0.00043474):6.6883e-05):0.000100325):6.6883e-05,Bulgaria/21BG-NC_001372_Run7/2021:0.000133766,(((Germany/RP-RKI-I-180055/2021:3.34415e-05,Germany/HE-RKI-I-166089/2021:3.34415e-05,Germany/HE-RKI-I-183632/2021:3.34415e-05,Germany/SN-RKI-I-175733/2021:3.34415e-05,Germany/HE-ChVir-LB-210521-2078/2021:0,Germany/NW-RKI-I-178345/2021:0,Germany/HE-RKI-I-171193/2021:0):3.34415e-05,Germany/BW-RKI-I-151184/2021:0):3.34415e-05,Germany/NW-RKI-I-162341/2021:3.34415e-05):0.000100325):6.6883e-05):3.34415e-05,(England/MILK-13B2887/2021:0.000200649,Spain/CT-HUVH-E05844/2021:0.000468181,Japan/PG-39380/2021:6.68829e-05,((England/LOND-12E77E7/2021:6.6883e-05,((USA/OR-TRACE-BENT-042521-635/2021:0.000100324,USA/OR-OSPHL00517/2021:0.000100325):3.34415e-05,Argentina/INEI103281/2021:0.000133766,Cayman_Islands/7947/2021:0.000133765):0.000167207):6.68829e-05,(Romania/B-12715/2021:0.000267531,(Romania/B-7412/2021:6.6883e-05,USA/OH-CDC-QDX23678370/2021:0.000434739,France/IDF-IPP07999/2021:0.000167207):0.00023409):6.68829e-05):6.6883e-05,England/RAND-14DD603/2021:0.000334414):6.68829e-05,((Spain/CT-HUVH-E74015/2021:0.000334414,((USA/CO-CDC-MMB08658349/2021:0.00023409,USA/IN-CDC-STM-000070149/2021:0.000200649):3.34415e-05,((USA/PA-CDC-STM-000033668/2021:0,USA/VA-CDC-LC0057226/2021:0.000167207,USA/OH-21AM-127CO01226/2021:0.000267532):3.34415e-05,USA/MA-CDC-QDX25472478/2021:6.6883e-05):0.000100325,(USA/MA-CDCBI-CRSP_FA4N2VQCV4V5JZEF/2021:3.34415e-05,USA/MA-CDCBI-CRSP_YRP3JTGNSJ67NDKL/2021:3.34415e-05,USA/NC-CDC-LC0047212/2021:3.34415e-05,(USA/NC-CDC-LC0066980/2021:3.34415e-05,USA/NC-CDC-ASC210060419/2021:3.34415e-05,USA/NC-CDC-LC0065732/2021:0):0.000133765):0.000100325,USA/MI-CDC-LC0046558/2021:0.000167207):6.6883e-05):3.34415e-05,Australia/QLD1891/2021:0.00023409,(Austria/CeMM9535/2021:0.00023409,(Sweden/5979336772/2021:3.34415e-05,Sweden/2977682315/2021:6.68829e-05,Sweden/5947120183/2021:6.68829e-05,Sweden/7433547077/2021:6.68829e-05,Sweden/4172755599/2021:6.68829e-05,Sweden/RVFOI21-01110/2021:0,Sweden/9332699835/2021:0,Sweden/5177924999/2021:0,Sweden/1190499721/2021:0,Sweden/1720801651/2021:0):0.000234091,Sweden/RVFOI21-01068/2021:0.000167207):0.000167207):6.68829e-05,(Slovenia/08-122646-MB/2021:0.00023409,(Germany/BB-RKI-I-039387/2021:0.000133766,((Germany/un-RKI-I-063423/2021:0,Germany/NW-RKI-I-105394/2021:0.000100324,Germany/RP-RKI-I-105184/2021:6.68829e-05):0.000100324,Switzerland/BE-ETHZ-580442/2020:0.000234089):3.34415e-05,Poland/NIPH-NIH_ECDC-3844/2021:0.000100324):0.000133766):3.34415e-05,(Sint_Maarten/SX-RIVM-40513/2021:3.34415e-05,Sint_Maarten/SX-RIVM-44462/2021:3.34415e-05,Sint_Maarten/SX-RIVM-46267/2021:0):3.34415e-05,(Israel/CVL-12623/2021:0.000167207,Israel/CVL-12643/2021:0.000167207):6.6883e-05,Netherlands/LI-RIVM-26682/2021:0.000200649,France/PDL-IPP11405/2021:0.000434738,Estonia/C114918/2021:0.000167207,(England/ALDP-14271DC/2021:0.000133766,England/ALDP-14270EE/2021:0.000133766):6.6883e-05,(England/RAND-12CDCBB/2021:0.000167207,Germany/un-RKI-I-130083/2021:0.000200648):0.000133766,(((Latvia/1845/2021:6.68829e-05,Lithuania/IBT-LSC-VU_r11_35/2021:3.34415e-05):0.000100325,Switzerland/VD-33952772/2021:0.000334414):3.34415e-05,Ireland/D-NVRL-30IRL17114/2021:0.000167207,Poland/NIPH-NIH_ECDC-5781/2021:0.000300973):0.000100324,France/GES-HMN-21052270355/2021:0.000200649,French_Guiana/IPG2021717/2021:0.000200649):6.6883e-05,(Poland/WGS-CoV_PZH-LUM-0814/2021:0.000267532,Poland/WGS-CoV_PZH-LUM-0768/2021:0.000133765):0.000133766):0.000769153):0.000133766,Uzbekistan/Tashkent-CGB-02/2020:0.000167208,England/ALDP-91BF75/2020:0.000167207,((Latvia/186/2020:0.000200648,Australia/WA499/2020:0.000300972,Ukraine/ChVir23535_67/2021:0.000267532):6.68829e-05,Germany/BE-ChVir-W1706-8239/2020:0.000200649):0.000200648,England/ALDP-1203396/2021:0.000334414,(United_Arab_Emirates/0982/2020:0.000100324,(Russia/SPE-RII-29894S/2020:0.000434739,United_Arab_Emirates/0305/2020:0.000133766):3.34415e-05):6.6883e-05,Turkey/HSGM-200208/2020:0.000267532,(((India/MP-NCDC-1009353/2021:0.000568504,India/JK-NCDC-609203/2021:0.000635388):3.34415e-05,(Bahrain/920455400/2020:6.68829e-05,Bahrain/340513774_S1_L001/2020:0):0.000100324,India/KA-039839_2_S39_R1_001/2020:0.000133766,India/MH-NIV-16503/2020:0.000133766,Bahrain/090000572_S16_L001/2020:0.000100324,Thailand/Bangkok-Ja08/2020:0.000267532,((Mozambique/INS-K007945/2020:6.68829e-05,Mozambique/INS-K007972/2020:6.68829e-05):0.000200649,Zambia/ZMB-24482/2020:0.000100324,Zambia/ZMB-42913/2020:0.00023409):3.34415e-05,India/MH-NIV-124593/2020:0.000501622,(Canada/ON-PPS-21012021_0083/2021:0.000133766,Canada/MB-NML-2930/2020:0.00023409):0.000167207,India/MH-ACTREC-109/2020:0.000133766,Bahrain/341007558_S1_L001/2020:0.000401297,(Bahrain/023341084/2020:3.34415e-05,Bahrain/340844843/2020:6.68829e-05,Bahrain/340654690/2020:0.000100324):0.000167207,India/MH-NIV-176041/2020:0.000200649,India/MH-ACTREC-492/2020:0.000267532,India/MH-ACTREC-347/2020:0.000200649,India/MH-NIV-11687/2020:0.000200649,India/RJ-4683/2020:0.000367856,India/MH-AFCO-9111/2020:0.000267532,(Zambia/ZMB-37333/2020:0.000133766,Zambia/ZMB-31148/2020:0.000100324):6.6883e-05):6.6883e-05,((India/RJ-4671/2020:0.000200649,India/TG-CCMB-AF838/2020:0.000133766):3.34415e-05,(India/TG-CCMB-AZ436/2020:0.000267532,India/TG-CCMB-AZ647/2020:0.000267532):6.6883e-05):6.6883e-05):6.6883e-05,Spain/CT-ISCIII-2013594/2020:0.000100324,(Guatemala/19524/2020:6.68829e-05,(Nigeria/OY633-CV189/2020:0.000133766,Belize/BZ-CML-TCMC-BZ019-1220/2020:0.000234091):3.34415e-05):6.6883e-05,Nigeria/OS-CV306/2020:0.000401298,Egypt/NRC-5628/2020:0.000267531,Spain/CN-IBV-97024963/2020:0.000300974,((Paraguay/33618/2020:3.34415e-05,(Paraguay/PY7/2020:0.000100324,Paraguay/iics_9200/2021:0.000334415):3.34415e-05,Paraguay/iics_10158/2021:0.000334415):3.34415e-05,Paraguay/iics_7842/2021:0.000267532):0.000133766,Bangladesh/DU-50761/2020:0.000802594,Ireland/D-20G41883/2020:6.6883e-05,Russia/ARK-CRIE-7602096635/2020:0.000300972,(((Sweden/20-08929/2020:0.000133766,Denmark/DCGC-1983/2020:3.34415e-05):0.000167207,Sweden/21-50174/2020:0.000167208,Faroe_Islands/HFS-144/2020:0.000267532):3.34415e-05,Sweden/20-21504/2020:0.000167207):6.6883e-05,England/LOND-1286B75/2020:0.000234091,Russia/SVE-RII-MH8650S/2020:0.000133765,South_Korea/KDCA0568/2020:0.000200649,(((Latvia/1110/2020:0.000167207,Latvia/405/2021:0.000267531):0.000167207,Pakistan/JRCGR_SCV-73/2020:0.000267531):0.000100325,Germany/BW-RKI-I-040199/2021:0.000367856):0.000200648,(((Norway/5858/2020:0.000133765,(Slovakia/VIZV_SEQ_A1/2020:0.000100324,Slovakia/UKBA-724/2020:0.000133766,(Sweden/21-53000/2020:6.68829e-05,Poland/2141894179_gx1/2021:0.00023409):6.6883e-05,Slovakia/UKBA-409/2020:0.000200649):0.000100324):3.34415e-05,(((Germany/BW-FR0776/2020:0.000167207,Austria/CeMM2628/2021:0.000100324):3.34415e-05,Poland/IHG_PAS_20_2394/2021:0.000133766):3.34415e-05,Austria/CeMM3265/2020:0.000133766):0.000100324):0.000100324,((((Poland/1610616021_diag1_gx1/2020:0.000133766,Germany/HE-ChVir22027/2020:0.000133766):0.000200649,(Poland/Masovia-14965/2020:0.000200649,Poland/2142330643_gx1/2021:0.000267532,Poland/84353/2021:0.000133765):6.6883e-05):3.34415e-05,Austria/CeMM1354/2020:6.68829e-05):3.34415e-05,(Poland/Masovia-13529/2020:0.000133765,Iceland/5796/2020:0.000100324):3.34415e-05):6.68829e-05):6.6883e-05,South_Africa/KRISP-K003996/2020:0.000267532,Sweden/20-52048/2020:0.00023409,((Russia/LEN-RII-MH5913S/2020:0.000133765,Russia/VGG-RII-MH9349S/2020:0.000200648,Russia/KDA-RII-MH4875S/2020:0.000167207):3.34415e-05,(Finland/18MR2cF11/2020:0.000133766,((Norway/2716/2021:0.00023409,((Finland/V818/2021:0.000100324,Finland/3684/2021:6.68829e-05):0.000167207,Russia/KR-RII-MH16431S/2021:0.000300973):0.000133765):3.34415e-05,Russia/SPE-RII-36522S/2021:0.000300973,Russia/BEL-RII-MH17395S/2021:0.000267532):0.000100325):3.34415e-05):0.000200649,Portugal/PT1165/2020:3.34415e-05,Ghana/NMIMR-NTRA-8993/2020:0.000468181,((Bahrain/340958045/2020:0.000300974,India/TG-CCMB-AC529/2020:0.000133765):6.68829e-05,India/TG-CCMB-AC377/2020:0.000334415,Somalia/CV1232/2020:0.000300974):0.000100325,Latvia/025/2020:0.000267531,Netherlands/NH-RIVM-21751/2020:0.000167208,Germany/BAV-PL-virotum_OYTCF/2020:0.00127078,Belgium/UGent-501/2020:0.000167208,((Pakistan/NIH-Sam11/2021:6.68829e-05,Saudi_Arabia/KFSHRC4/2021:0.00023409,Slovenia/90-023099-NM/2021:0.00023409):0.000100324,Philippines/PH-PGC-02736/2021:6.6883e-05):0.000401297,Indonesia/JK-NIHRD-MI2851/2020:6.68829e-05,Ireland/D-NVRL-20Z14265/2020:0.000100324,(Lithuania/C20-05-R13/2020:0.000133766,((Kazakhstan/114698/2020:0.000200648,Netherlands/GE-RIVM-13799/2021:0.000501621):0.000100324,South_Korea/KDCA3618/2020:0.000300973,((Hungary/UD-55426/2020:0.000300973,((Armenia/IMB2-6/2021:0.000100324,Armenia/IMB1-6/2021:0.000100324):3.34415e-05,Armenia/IMB1-5/2021:0.000167207):0.000267532):3.34415e-05,((Russia/SPE-RII-MH1014S/2020:6.68829e-05,Russia/OMS-ORINFI-5204S/2020:0.000100324):0.000100324,Russia/OMS-ORINFI-2911S/2020:0.000100324):0.000167207):6.68829e-05):6.6883e-05):6.6883e-05,Senegal/SN-CHRT-0170/2020:0.000267532,Mozambique/INS-K008799/2021:0.000267532,Mexico/QROO-InDRE-53/2020:6.6883e-05,Madagascar/IPM-02177/2021:0.00043474,Greece/136/2020:3.34415e-05,Switzerland/TI-ETHZ-120241/2020:0.000100324,((Zimbabwe/ZW-28979/2020:0.00023409,Zambia/ZMB-42411/2020:3.34415e-05):6.68829e-05,Zimbabwe/ZW-6984/2020:3.34415e-05,Zambia/ZMB-37081/2020:0.000100324):0.000133765,Mozambique/MZ-L-IBV-97025441/2020:0.000300973,Ecuador/USFQ-520/2020:0.000167208,(Botswana/R8B14_BHP_AAB1194/2020:0,Botswana/R8B20_BHP_AAB2685/2020:6.68829e-05):0.000300973,Armenia/UW-ARM27/2020:0.000300973,Qatar/QA-WCMQ_FD15506581/2020:0.000100325,Madagascar/IPM-39508/2020:0.000367856,Armenia/UW-ARM1/2020:0.000200649,Ireland/D-NVRL-20Z14264/2020:0.000133765,(Chile/RM-CMM-MCD9529/2020:6.68829e-05,(Chile/RM-164078/2020:6.68829e-05,Chile/RM-207982/2020:6.68829e-05):0.000334415):6.6883e-05,Ecuador/EC-G-2107/2020:0.000133765,Luxembourg/LNS3624141/2020:0.000200649,Canada/QC-HDL-S9074442IA/2021:0.000434739,(Bulgaria/21BG-NC_A000068/2020:0.000133766,Bulgaria/21BG-NC_A000046/2020:0.000200649,(England/BIRM-6C03F/2020:3.34415e-05,Denmark/DCGC-11521/2020:0.000100324):0.000367857):0.000100324,(Netherlands/NH-RIVM-10357/2020:6.68829e-05,Malaysia/NPHL_61091/2020:0.000100324):6.6883e-05,((Russia/KAM-RII-MH12024S/2020:0.000334415,Azerbaijan/Aghayev-12/2021:0.000501622):3.34415e-05,Germany/NW-HHU-224/2020:0.000133766,(Netherlands/GE-EMC-219/2020:0.000100324,Belgium/ULG-10253/2020:0.00023409):3.34415e-05,(Nigeria/ON507-CV44/2020:6.68829e-05,Nigeria/AK-CV321/2020:0.000100324):3.34415e-05,Ireland/D-NVRL-AIIDV0090v2/2020:0.000133765,Croatia/14412_Koprivnica/2020:0.000334415,((Nigeria/FC-CV529/2020:0.000100324,Nigeria/FC-CV532/2020:0.000300973):6.68829e-05,(Nigeria/CV632/2020:0.000100324,((USA/TN-4-32156-4/2021:0.000133766,USA/TN-0-32156-4/2021:0.000133766):3.34415e-05,(Nigeria/FC-CV553/2020:0.000100324,Nigeria/CV666/2020:0.000100324):3.34415e-05,Nigeria/CV675/2020:0.000100324):0.000133766):0.000300973):0.000100324,(Lithuania/MR-LUHS-Eilnr364/2020:0.000133766,Finland/23SS14G7/2020:0.000100324):0.000167208,(Georgia/Tb-SNGS002/2021:0.00046818,Georgia/Tb-171516/2020:0.00046818):0.000167207,(Canada/NS-NML-2042/2020:0.000100324,Canada/NS-NML-1856/2020:0.000100324):0.000167207):6.6883e-05,Russia/MOW-5COV_029/2020:0.000167208,Russia/MOW-1159/2020:0.000267532,United_Arab_Emirates/4347/2020:0.000568504,(((Sweden/20-53168/2020:3.34415e-05,Russia/SVE-RII-MH15218S/2021:0.000334415,(Latvia/346/2021:0.000100324,Latvia/273/2021:0.000133765):0.000133766):3.34415e-05,((Georgia/Tb-SNGS125/2021:0,Georgia/Tb-SNGS121/2021:0):0.000367855,Russia/MOW-PMVL-31/2020:0.000100324):0.000200649):3.34415e-05,Sweden/461847123388/2021:0.000267532):0.000100325,Russia/CRIE164298/2020:0.000100324,(Sweden/20-52387/2020:0.000133766,Egypt/CCHE57357-A-52/2020:0.000401297):6.6883e-05,Bangladesh/CHRF-0074/2020:0.000334414,Chile/VS-201773/2020:0.00023409,(Armenia/UW-ARM9/2020:0.000300973,((Germany/BE-ChVir-W1697-8293/2020:6.68829e-05,Netherlands/ZH-EMC-386/2020:0.000167207,Slovenia/08-035564-MB/2021:0.00043474):0.000100324,Serbia/Novi_Sad-198771706/2020:0.000133766):0.000434739,Egypt/CUNCI-HGC9I016/2020:0.000769155):6.6883e-05,Australia/VIC10338/2020:0.00090292,France/PAC-IHU-1295/2020:0.000334415,England/ALDP-95A1FC/2020:0.000167207,(France/NAQ-HCL021032058601/2021:0.000769153,Afghanistan/IMB07956/2020:0.000167208,Germany/BW-RKI-I-058993/2021:0.000601946,Japan/PG-22095/2021:0.000367856,(Slovenia/39633/2020:0.000133766,Slovenia/47981/2020:0.000300973):0.000167207,((USA/NY-NYULH473/2021:3.34415e-05,USA/NJ-CDC-ASC210018317/2021:0.000100324):3.34415e-05,(USA/NY-NYGC-1968-VTM1-FEXT546/2021:6.68829e-05,(Denmark/DCGC-89786/2021:0.000200649,USA/NY-PRL-2021_0405_00O17/2021:3.34415e-05,USA/NY-PRL-2021_0405_00O18/2021:3.34415e-05,Dominican_Republic/21920/2021:3.34415e-05):3.34415e-05):3.34415e-05):0.000501622):0.000100324,Greece/9060_HPI/2020:0.000100324,Iceland/3267/2020:0.000401298,Ireland/D-NVRL-20Z12953/2020:6.6883e-05,(Kazakhstan/9715/2020:0.000100324,Kazakhstan/115591/2020:3.34415e-05):0.000167207,Belgium/ULG-10908/2020:0.000334414,((Canada/QC-JOL-S1170642UW/2020:0.000133766,((Canada/QC-HCLM-7051592335/2021:0.00023409,Canada/ON-UHTC-0370/2020:3.34415e-05):3.34415e-05,Canada/Qc-HCLM-0081231359/2020:0.000133766,Canada/QC-HPB-U03107629Q/2020:0.000167207):0.000334414):6.68829e-05,Canada/NS-NML-1207/2020:0.000167207):0.000100324,Brazil/PE-FIOCRUZ-IAM103/2020:6.6883e-05,Switzerland/BL-ETHZ-280150/2020:0.000234089,England/NORW-E9814/2020:0.000200649,Zimbabwe/ZW-32726/2020:0.000200649,United_Arab_Emirates/L920066831/2020:0.000200649,Philippines/PH-PGC-00110/2020:0.000401297):3.34415e-05,South_Africa/R04827/2020:0.000100324,England/LEED-2A9EFE/2020:0.000167207,Ukraine/203100358/2020:0.000100324,Germany/BW-FR0127/2020:0.000133766):3.34415e-05,Russia/MOW-CRIE-L189B0937b/2021:0.000568505,Russia/SVE-RII-MH9112S/2020:0.000434739,Russia/MOW-RII-MH13905S/2020:0.000267532,Canada/ON-SC0252/2020:0.000234091,Uruguay/UY-NYULH2105/2021:0.000401297):6.6883e-05):3.34415e-05,(Bosnia_and_Herzegovina/ChVir7354/2020:0,Bosnia_and_Herzegovina/ChVir7344/2020:0):3.34415e-05,Germany/BY-MVP-0006/2020:0.000100324,Germany/BY-MVP-0247/2020:3.34415e-05,Guadeloupe/IPG-7338/2020:3.34415e-05,(South_Africa/KRISP-0111/2020:0.000100324,Bolivia/26953/2020:0.000167208,USA/MI-MDHHS-SC20986/2020:0.000167207,South_Africa/KRISP-0196/2020:0.000133765):3.34415e-05,((Cameroon/CAM050/2021:0.000234091,((South_Korea/KDCA5703/2021:3.34415e-05,South_Korea/KDCA5185/2021:3.34415e-05):3.34415e-05,South_Korea/KDCA5423/2021:0,((South_Korea/KDCA6891/2021:0,South_Korea/KDCA5851/2021:0):3.34415e-05,South_Korea/KDCA5278/2021:0.000167208,South_Korea/KDCA6894/2021:3.34415e-05):6.6883e-05,South_Korea/KDCA5324/2021:0.000267532):0.000200649,((Turkey/HSGM-9195/2021:0.000100324,Germany/NW-RKI-I-132948/2021:0.000167207):3.34415e-05,Rwanda/NRLNAT3049/2021:0.00023409):0.000100325):0.00120389,((Belgium/rega-6708/2021:0.000234091,Turkey/HSGM-B2892/2021:0.000468181):6.68829e-05,((Nigeria/CV1258/2021:0.000167207,Uganda/UG473/2021:3.34415e-05):3.34415e-05,(Nigeria/CV850/2021:0.00023409,(((Nigeria/NCDC-FCT-8Q/2021:0.000133766,Uganda/UG369/2021:0.000200649,Nigeria/NCDC-FCT-8T/2021:3.34415e-05,(USA/WV-WVU-WV119550/2021:0.000100324,USA/WV-WVU-WV119151/2021:0.000133766):0.000167207):3.34415e-05,Nigeria/NCDC-FCT-11i/2021:0.000133766):0.000200649,Spain/CT-HUVH-65208/2021:0.000267532,India/DL-NCDC-1009205/2021:0.000167207):3.34415e-05,(((Uganda/UG400/2021:0.000100324,South_Sudan/UG433/2021:3.34415e-05,((Nigeria/CV1266/2021:0.000200649,France/NAQ-HCL021070144401/2021:0.000133766):3.34415e-05,(Nigeria/CV1111/2021:0.000133766,Nigeria/CV1286/2021:0.000100324,Nigeria/CV1129/2021:0.000167208):0.000100324,((Ghana/WACCBIP-GS57/2021:6.68829e-05,Nigeria/NCDC-FCT-6T/2021:0.000100324,(Canada/ABPHL-11095/2021:0.000133766,Canada/NL-NML-62012/2021:3.34415e-05):6.68829e-05,Tunisia/SP-0362/2021:0.000200649,South_Sudan/UG443/2021:0.000100324,Nigeria/CV1283/2021:0.000100324,USA/TX-CDC-ASC210046070/2021:0.000167207,Australia/QLD1909/2021:0.000267531,(USA/WA-UW-60363/2021:3.34415e-05,(Spain/CT-HUGTiPM004AS3G2/2021:6.68829e-05,Spain/CT-HUGTiPR006BX5A5/2021:3.34415e-05):0.000133766):0.000133766,Togo/C6634/2021:0.000133765,South_Sudan/UG407/2021:0.000133765,Niger/IPP10314/2021:0.000167208,Thailand/Bangkok_11695/2021:0.000167208):6.68829e-05,(Guadeloupe/IPP06274/2021:0.000300973,Germany/BE-ChVir-LB-210401-83084/2021:0.000167207):6.6883e-05):6.68829e-05,Nigeria/CV855/2021:0.000133765):3.34415e-05,(Nigeria/CV1314/2021:0.000100324,South_Sudan/UG412/2021:0.000133766,(South_Sudan/UG421/2021:0,South_Sudan/UG419/2021:0.000133765):6.68829e-05,Nigeria/NCDC-FCT-10T/2021:0.000300973,Mayotte/IPP11382/2021:6.6883e-05):6.68829e-05):0.000100324,(Singapore/257/2021:0.000167208,(France/IDF-HMN-21042061060/2021:0.000167208,Spain/CT-HUGTiPM015EO7H5/2021:0.000167207):0.000167207):3.34415e-05,Latvia/2403/2021:0.000401297):3.34415e-05,((Luxembourg/LNS4801924/2021:0.000334415,Luxembourg/LNS2636115/2021:0.000334415):3.34415e-05,USA/OH-CDC-ASC210070296/2021:0.000300974):3.34415e-05):6.68829e-05,((Singapore/402/2021:0.000133766,Germany/RP-RKI-I-180014/2021:0.000200649,Australia/NSW1565/2021:0.000167207):3.34415e-05,Nigeria/CV642/2020:0.000100324):6.6883e-05):3.34415e-05,Cameroon/Yaounde-ECO9/2021:0.000167207,Uganda/UG460/2021:0.000133765,(England/PHEC-30B47F/2021:0.000167207,England/MILK-15AD4F2/2021:0.000167207,England/RAND-1563188/2021:0.000167207,England/HSLL-155A782/2021:0.000167207,Germany/NI-RKI-I-164991/2021:0.000267531):6.6883e-05):6.6883e-05):0.000969801,Turkey/HSGM-B18526/2021:6.6883e-05):3.34415e-05,Belarus/MI-RII-MH11353S/2020:0.000267532,(Cuba/USAFSAM-S030/2020:0,(((New_Zealand/20CV0717/2020:6.68829e-05,Bosnia_and_Herzegovina/VFS-UNSA-LMGFI011/2020:0.000267532):3.34415e-05,New_Zealand/21CV0035/2020:0.00023409):3.34415e-05,USA/WI-UW-5117/2020:0.000200649):0.000200649):3.34415e-05,Czech_Republic/NRL_4033/2020:3.34415e-05,(India/GJ-GBRC151a/2020:0.000100324,(Morocco/OUA677-19/2020:3.34415e-05,Morocco/ouar475/2020:0.000167207):0.000100325):3.34415e-05,Australia/NSW640/2020:3.34415e-05,Serbia/Pancevo-009210204/2020:3.34415e-05,(Finland/HEL-14-376/2021:0.000167207,Morocco/6893/2020:0.00023409,Netherlands/NH-RIVM-10353/2020:0.000167207):3.34415e-05,USA/AZ-QDX-1610/2020:3.34415e-05,((((((England/CAMC-151AA76/2021:0.000300974,(England/ALDP-15358C6/2021:0.000100324,England/ALDP-15355ED/2021:0.000100324):0.000167208):6.68829e-05,(((((India/MH-ICMR-NIV-INSAGOG-GSEQ-2276/2021:0.000100324,(India/DL-NCDC-180953/2021:3.34415e-05,(India/DL-CT03/2021:6.68829e-05,Luxembourg/LNS7722802/2021:3.34415e-05):6.68829e-05,India/DL-NCDC-250983/2021:0.000100324):3.34415e-05,England/MILK-157B651/2021:3.34415e-05,England/MILK-151F2E2/2021:3.34415e-05):3.34415e-05,India/DL-CT32/2021:6.6883e-05):0.000100324,India/MH-ICMR-NIV-INSACOG-GSEQ-1080/2021:0.000869478):3.34415e-05,Australia/NSW1608/2021:0.000535064):3.34415e-05,(Australia/VIC18728/2021:3.34415e-05,Australia/VIC18696/2021:0,Australia/VIC18563/2021:0):0.000300974):0.000133766):0.000367856,(India/ILSGS00797/2021:0.000133766,(India/PY-Seq_957_S42_R1_001/2021:0.000735713,(((Myanmar/DSMRC021/2021:0.000133766,Myanmar/DSMRC019/2021:0):0.000200649,India/WB-1931501070443/2021:0.000167208):0.00023409,Hong_Kong/HKU-210604-003/2021:0.000367856,((Singapore/356/2021:0.000133766,India/DL-ILBS-100349/2021:6.68829e-05):6.6883e-05,India/MH-NCDC-150914/2021:0.000133765):0.000167207,Cambodia/381152/2021:0.000434739,((India/ILSGS00789/2021:0.00023409,India/MH-ICMR-NIV-INSACOG-GSEQ-227/2021:0.000802595):3.34415e-05,((India/MH-ICMR-NIV-INSACOG-GSEQ-203/2021:0.000267532,India/MH-ICMR-NIV-INSAGOG-GSEQ-1248/2021:0.000100324,India/AP-CCMB-CIA1414/2021:0.000133765):3.34415e-05,India/DL-ILBS-104102/2021:6.68829e-05,Singapore/233/2021:0.000100324):3.34415e-05,South_Korea/KDCA4576/2021:0.000267532,India/MH-NCCS-CHN21027837/2021:0.000167207):0.000100325,India/CH-NCDC-2509341/2021:0.000100325):0.000133766):3.34415e-05):0.000167208):3.34415e-05,India/TG-CCMB-BL996/2021:0.00070227):0.00023409,((Botswana/R14B4_BHP_AAB39488/2021:0.000267532,(((((((Belgium/MBLGOT161402/2021:0.000434739,(USA/CA-CDC-FG-038989/2021:0.000501622,(Indonesia/JK-EIJK0714/2021:0,Indonesia/JK-EIJK0715/2021:3.34415e-05):0.00023409):6.6883e-05):3.34415e-05,Indonesia/JK-NIHRD-WGS2752/2021:0.000334414):3.34415e-05,(India/TG-CCMB-CIA2120/2021:0.000434739,(Mexico/JAL-InDRE_FB18493_S4459/2021:0,Mexico/MEX-INMEGEN-18-122/2021:0.000100324):0.000100324):3.34415e-05):3.34415e-05,(Vietnam/HCMC-05109069-05/2021:3.34415e-05,Vietnam/HCMC-05109070-05/2021:0):0.000200649,((Wales/PHWC-PYPTTA/2021:0.000167208,England/CAMB-AABE6D/2021:0.000167207):0.000267532,Germany/BE-RKI-I-158147/2021:0.00023409,(Wales/PHWC-PYFWQC/2021:3.34415e-05,Wales/PHWC-PYFWPQ/2021:0.000100324):0.00023409):0.000167208):3.34415e-05,((((Nepal/DH_010/2021:6.68829e-05,Portugal/PT8421/2021:0.000234091,Nepal/S-84/2021:6.6883e-05):3.34415e-05,(Sweden/20392638P/2021:3.34415e-05,Sweden/20426512P/2021:3.34415e-05,Sweden/20406220P/2021:0,Sweden/20335119P/2021:0,(Sweden/10096623/2021:0,Denmark/DCGC-139997/2021:0.000100325):0.000100324):0.000100324):3.34415e-05,(USA/FL-CDC-QDX26118012/2021:3.34415e-05,USA/KS-KHEL-3807/2021:0.000167207):0.000167207):3.34415e-05,(Singapore/785/2021:0.000100325,New_Zealand/21MV0340/2021:0.000133766):0.000100325,Australia/WA659/2021:0.000100324):3.34415e-05,((Martinique/IPP15858/2021:0.000100324,England/MILK-15F77B4/2021:0.000133766):0.000133766,Kuwait/Jaber2120290385/2021:6.6883e-05,Kuwait/Jaber2120269331/2021:0.000100324,New_Zealand/21MV0578/2021:0.000200649):3.34415e-05,((Netherlands/UT-RIVM-44667/2021:0.000100324,(Belgium/UGent-7543/2021:0.000100325,((Netherlands/UT-RIVM-43659/2021:0,Belgium/UZA-UA-CV2247841927/2021:0.000167207):3.34415e-05,Netherlands/NH-RIVM-44578/2021:0):6.6883e-05):0.000133766):3.34415e-05,((Rwanda/NRLNAT4162/2021:0,Rwanda/NRLNAT4151/2021:3.34415e-05):0.000133766,Rwanda/NRLNAT4191/2021:0.000100324):3.34415e-05,((Australia/QLD2069/2021:0,Australia/QLD2070/2021:0):0.000167207,((South_Africa/VIDA-KRISP-K018995/2021:3.34415e-05,Switzerland/GE-HUG-34567191/2021:0.000100324,South_Africa/Tygerberg_1409/2021:0.000200649):3.34415e-05,Australia/SA0798/2021:3.34415e-05):0.000133766,Japan/IC-1392/2021:0.00023409,(Sri_Lanka/aicbu483/2021:6.68829e-05,Sri_Lanka/aicbu59/2021:0.000100324,Sri_Lanka/aicbu94/2021:3.34415e-05):0.000234091):3.34415e-05,(((Kuwait/KCCC-1322-3561383/2021:6.68829e-05,Kuwait/KCCC-1378-3568734/2021:0.000133765):3.34415e-05,((Kuwait/Jaber2120282017/2021:0.000100324,Kuwait/KCCC-91041-3335898/2021:3.34415e-05,Kuwait/Jaber2120290383/2021:0.000100324):3.34415e-05,Kuwait/KW-95/2021:0.000167207):0.000133766,(Gambia/49615/2021:0.000133766,Gambia/49496/2021:0.000167207,Gambia/49243/2021:0.000167207,Gambia/48640/2021:3.34415e-05):0.000167207):3.34415e-05,Barbados/76427/2021:0.000334415,((Czech_Republic/CSQ0153/2021:3.34415e-05,Czech_Republic/CSQ0173/2021:6.6883e-05,Belgium/UZA-UA-CV2277732071/2021:0.000100324,Netherlands/ZH-RIVM-45540/2021:0.000100325):3.34415e-05,Czech_Republic/UMTM228154/2021:6.6883e-05):0.000367856,(USA/FL-CDC-LC0094349/2021:0,USA/FL-CDC-QDX26532255/2021:3.34415e-05):0.000200649):3.34415e-05,(Malaysia/IMR_WC274467/2021:6.68829e-05,(Malaysia/IMR_021068/2021:3.34415e-05,Malaysia/IMR_WC353492/2021:6.68829e-05,Malaysia/IMR_WC266891/2021:3.34415e-05):3.34415e-05):6.68829e-05,(New_Zealand/21MV0354/2021:0.000100324,Singapore/1490/2021:0.000200648):3.34415e-05,((England/ALDP-192EA6C/2021:3.34415e-05,((((England/PLYM-1A08B82/2021:0.000200649,England/LOND-1351082/2021:0.000167207):3.34415e-05,England/PORT-1E73CB8/2021:3.34415e-05,England/LOND-1351583/2021:3.34415e-05,(England/HSLL-1A5886E/2021:3.34415e-05,England/PHWC-PYICHS/2021:0):0.000200648):6.6883e-05,England/HSLL-173152B/2021:0.000200649):3.34415e-05,((((Germany/BE-ChVir-LB-210716-8347/2021:6.68829e-05,Denmark/DCGC-128957/2021:6.6883e-05):3.34415e-05,Belgium/Jessa_11-2130-000997ZOL/2021:0):3.34415e-05,(Netherlands/NH-RIVM-46158/2021:3.34415e-05,Curacao/CW-RIVM-44512/2021:3.34415e-05):3.34415e-05,Denmark/DCGC-130022/2021:3.34415e-05,Sweden/8587112726/2021:0,Bosnia_and_Herzegovina/AGCK7851/2021:0.000401298,Belgium/UZA-UA-CV2252583005/2021:0.000200649):0.000100325,Italy/LAZ-IFO-07193109/2021:0.000133766):3.34415e-05):6.68829e-05,England/HSLL-165DC34/2021:6.6883e-05):3.34415e-05,((Hong_Kong/VM21032491/2021:0,England/PLYM-1917F58/2021:0,England/MILK-17FAEE7/2021:6.68829e-05):3.34415e-05,England/NORT-1BE896F/2021:6.68829e-05):3.34415e-05,(England/MILK-18DD9E8/2021:3.34415e-05,(England/NORT-1BE9193/2021:0,England/LIVE-E1E872/2021:3.34415e-05):0.000133766):3.34415e-05,England/MILK-15BB4D3/2021:0,England/NORW-13D97D8/2021:6.6883e-05,Indonesia/JB-NIHRD-c_00_21_44022/2021:0.000334414,England/MILK-158A3B2/2021:3.34415e-05,(England/MILK-1666E7E/2021:6.68829e-05,England/MILK-1666F11/2021:6.68829e-05):0.000133766,Wales/PHWC-PYGKKH/2021:3.34415e-05):3.34415e-05,India/GJ-ICMR-NIV-INSACOG-GSEQ-4520/2021:0.000167207,Sri_Lanka/aicbu57/2021:0,Australia/NSW-R0396/2021:6.6883e-05,Shenzhen/IVDC-0610-39/2021:0.000167207,(Indonesia/JK-GSILab-495480/2021:6.68829e-05,(Japan/IC-1423/2021:6.68829e-05,Singapore/1782/2021:0.000133766,New_Zealand/21CV0207/2021:0.00023409,Indonesia/JK-EIJK0929/2021:0.000200649):3.34415e-05,Indonesia/JB-DPK-LIPI211/2021:0.000100324,Indonesia/JB-DPK-LIPI204/2021:0.000100325,Hong_Kong/VM21030364/2021:3.34415e-05,(Indonesia/JK-GSILab-517243/2021:0,Indonesia/BT-EIJK0895/2021:0.000100324):0.000100324):0.000100325,France/NAQ-CERBAHC-HFCFLBGXJ-S15/2021:0.000200649,Mexico/SIN_CIAD_S6767/2021:0.000401297,Germany/BW-RKI-I-179227/2021:6.6883e-05,Israel/SMC-7005547/2021:0.000200649,Yunnan/YN-46/2021:0.000334415):3.34415e-05,((((Bahrain/921059117/2021:3.34415e-05,(Bahrain/921079822/2021:3.34415e-05,Bahrain/921079820/2021:0):0.000133766,Bahrain/342209595_S148_L001/2021:0.000133766):3.34415e-05,Italy/LAZ-IFO-07013030/2021:0.000100324):6.68829e-05,(((USA/WA-CDC-UW21062343396/2021:6.68829e-05,((USA/FL-Curative-033656/2021:3.34415e-05,Colombia/VAC-SCOV-019/2021:3.34415e-05,(USA/MA-CDCBI-CRSP_IUUQEO6NN3K7TTU5/2021:6.68829e-05,USA/WI-UW-5405/2021:3.34415e-05):3.34415e-05,USA/FL-CDC-LC0094995/2021:6.68829e-05,USA/FL-CDC-LC0093891/2021:3.34415e-05,USA/CA-CDC-FG-039134/2021:0,USA/FL-CDC-QDX26574500/2021:0,USA/FL-CDC-QDX26574501/2021:0,USA/FL-CDC-QDX26574527/2021:0,USA/FL-CDC-LC0094346/2021:0,USA/TX-CDC-QDX26531463/2021:0,USA/FL-CDC-LC0095065/2021:0,USA/MN-MDH-8811/2021:0,USA/NY-NYCPHL-004937/2021:0,USA/CA-CDC-FG-040573/2021:0):3.34415e-05,USA/NJ-CDC-IBX264259545216/2021:0):3.34415e-05):0.000133766,Mexico/JAL-InDRE_FB17179_S3236/2021:6.6883e-05):3.34415e-05,USA/LA-CDC-LC0097129/2021:0.000167207):3.34415e-05):3.34415e-05,((Norway/Ahus-1100/2021:0,Norway/Ahus-993/2021:0):3.34415e-05,(Norway/Ahus-1083/2021:6.68829e-05,Norway/Ahus-1058/2021:6.68829e-05):3.34415e-05,Norway/Ahus-1044/2021:3.34415e-05,Norway/Ahus-1070/2021:3.34415e-05,Norway/15333/2021:0,Norway/Ahus-894/2021:0):0.000401297):3.34415e-05,Bangladesh/IEDCR-OIS-0279/2021:0.000100324,USA/NC-CDC-QDX26343460/2021:0.00023409):0.000200649,(India/MH-NCDC-NIV-INSACOG-2409332/2021:0.000367855,((((England/ALDP-15A574C/2021:0.000133766,India/AP-CCMB-CIA1330/2021:0.000133766):3.34415e-05,(Vietnam/VN5722/2021:0.000100324,Singapore/1367/2021:6.68829e-05,Vietnam/VN5984/2021:6.68829e-05,India/KA-NIMH-SEQ-1548/2021:0.000100324):3.34415e-05):3.34415e-05,(Rwanda/NRLNAT4116/2021:0.000200649,USA/VT-CDCBI-CRSP_2FPNNHR546MPSW7S/2021:0.000200649):6.6883e-05):0.000434739,Turkey/HSGM-B19198/2021:0.000367856):0.000133766,Botswana/R21B33_BHP_AAB79212/2021:0.000167207):0.000133766):0.00023409,(((((Curacao/CW-RIVM-43170/2021:0.000200649,USA/OR-OSPHL01350/2021:3.34415e-05):6.68829e-05,Singapore/821/2021:0.000133766,Kenya/SS931/2021:6.68829e-05,New_Zealand/21MV0490/2021:0.000167207):0.000300973,(Indonesia/JK-NIHRD-WGS03473/2021:6.68829e-05,(USA/NJ-PHEL-V21003843/2021:3.34415e-05,USA/NJ-PHEL-V21003937/2021:3.34415e-05,USA/MA-CDCBI-CRSP_NM4SPZ2LXABYMOB3/2021:0.000100324):0.00023409,USA/NV-CDC-QDX26574301/2021:0.000133766,Singapore/578/2021:6.6883e-05):0.000167208):3.34415e-05,(((Ireland/D-NVRL-M32IRL27064/2021:3.34415e-05,Ireland/OY-NVRL-S21IRL00105206/2021:0,Ireland/D-NVRL-Q23IRL96241/2021:0,Bosnia_and_Herzegovina/VFS-UNSA-LMGFI035/2021:0.000133765,Ireland/D-NVRL-S21IRL00100364/2021:6.6883e-05,(Ireland/D-ELDA-SJH-EF-0011-02/2021:0,Ireland/D-ELDA-SJH-EF-0011-04/2021:0):0.000267532):0.000167207,Japan/IC-1274/2021:0.000100324,Australia/SA0702/2021:0.000200649):3.34415e-05,Germany/BY-RKI-I-157298/2021:6.6883e-05):3.34415e-05,((USA/TN-CDC-ASC210063631/2021:3.34415e-05,USA/MO-MSPHL-002916/2021:0.000167208):0.00023409,Bosnia_and_Herzegovina/VFS-UNSA-LMGFI033/2021:0.000468181,((South_Korea/KDCA4604/2021:6.68829e-05,Ireland/D-NVRL-M30IRL73804/2021:3.34415e-05):3.34415e-05,(Bangladesh/IEDCR-OIS-209/2021:6.68829e-05,Bangladesh/IEDCR-OIS-0183/2021:6.68829e-05):3.34415e-05):6.6883e-05,Denmark/DCGC-139434/2021:0.000133766):3.34415e-05,(Nepal/S-72/2021:0.000167207,New_Zealand/21MV0483/2021:0.000200649,South_Africa/KRISP-K018607/2021:0.000167207):3.34415e-05,(((England/MILK-16066F0/2021:3.34415e-05,England/MILK-15B0A18/2021:3.34415e-05):3.34415e-05,England/MILK-15BF09F/2021:6.6883e-05):0.000100325,India/CG-AIIMS-Raipur-F-41-06/2021:0.000300973):3.34415e-05,(Australia/NSW1559/2021:0.000133766,England/ALDP-153593C/2021:0.000133765):6.6883e-05,((Switzerland/VD-CHUV-GEN5715/2021:6.68829e-05,Bonaire/BQ-RIVM-45057/2021:3.34415e-05,Netherlands/OV-RIVM-41719/2021:0,Bonaire/BQ-RIVM-45023/2021:0.000200649):0.000100325,Spain/CT-HUGTiPR021PB7B4/2021:0.000100325):0.000133765):3.34415e-05,(((Bosnia_and_Herzegovina/VFS-UNSA-LMGFI040/2021:0.000300973,Kenya/C103305/2021:0.000167207):6.6883e-05,India/TG-CCMB-CIA2796/2021:0.000100325,Portugal/PT7384/2021:0.000267531):6.68829e-05,((((((India/JH-ILSGS01926/2021:6.68829e-05,USA/WA-CDC-UW21043015914/2021:3.34415e-05):6.68829e-05,India/JH-ILSGS01737/2021:0.000133766,(USA/IN-CDC-ASC210074042/2021:0.000167207,(India/JH-ILSGS01692/2021:0.000100324,India/JH-ILSGS02037/2021:3.34415e-05,India/JH-ILSGS02049/2021:3.34415e-05,Bahrain/840048056/2021:0):3.34415e-05):6.6883e-05):3.34415e-05,(India/JH-ILSGS01796/2021:3.34415e-05,(Bangladesh/IEDCR-JS003/2021:0.000100324,((Bangladesh/icddrb-1210504023/2021:6.68829e-05,Bangladesh/BCSIR-NILMRC-757/2021:3.34415e-05,Bangladesh/icddrb-066481/2021:3.34415e-05):3.34415e-05,(Bangladesh/IEDCR-V-10/2021:3.34415e-05,Poland/1072WSN2021_wsseol/2021:0.000100324,Poland/1069WSN2021_wsseol/2021:0.000100324):6.68829e-05):3.34415e-05):3.34415e-05):3.34415e-05,(((India/JH-ILSGS01785/2021:0,USA/CA-CDC-QDX23803831/2021:3.34415e-05):6.68829e-05,USA/VA-DCLS-4888/2021:0.000100324):3.34415e-05,England/PHEC-30B512/2021:3.34415e-05,India/WB-1931500963829/2021:0,(India/TN-C_183_S102_R1_001/2021:0.000100324,India/TN-C_187_S134_R1_001/2021:0):0.000167207,((Pakistan/NIH-Sam1/2021:6.68829e-05,Japan/IC-1034/2021:6.68829e-05):3.34415e-05,(USA/CA-CDC-ASC210032785/2021:0.000133766,(Bangladesh/icddrb-0270/2021:6.68829e-05,(Bangladesh/IEDCR-OIS-101/2021:6.68829e-05,Bangladesh/IEDCR-V-06/2021:0,(Bangladesh/IEDCR-OIS-240/2021:0.00023409,Bangladesh/CHRF-0374/2021:3.34415e-05):3.34415e-05,Bangladesh/icddrb-CMOSH-CU-20210706-0027/2021:0.00023409):3.34415e-05):0.000100324):3.34415e-05,India/PB-NCDC-2709365/2021:0.000100324,Italy/TAA-IGA-1900569631/2021:0.000100324,England/MILK-1567E41/2021:0.000100324,(England/PHEC-K304K1E8/2021:6.68829e-05,India/DL-NCDC-2509170/2021:0.000200649):3.34415e-05,USA/OR-OHSU-11263/2021:6.68829e-05,India/WB-1931300261581/2021:0.000133766,(Denmark/DCGC-103299/2021:0,Denmark/DCGC-102387/2021:3.34415e-05,(Denmark/DCGC-115291/2021:3.34415e-05,Denmark/DCGC-98734/2021:0):3.34415e-05):3.34415e-05,Japan/IC-0909/2021:0.000100324,(England/MILK-156CB54/2021:6.68829e-05,Bangladesh/IEDCR-OIS-111/2021:0):3.34415e-05,((England/PHEC-K304K85C/2021:3.34415e-05,England/RAND-152B08F/2021:3.34415e-05):0.000133766,England/PHEC-30A443/2021:6.68829e-05):3.34415e-05,(England/MILK-15C979D/2021:6.68829e-05,Scotland/EDB17902/2021:3.34415e-05):6.68829e-05,((USA/MA-CDCBI-CRSP_NSTN6CZ6QWWDJ4FU/2021:6.68829e-05,(Australia/VIC18539/2021:0,USA/NY-PRL-0510_01B07/2021:3.34415e-05):3.34415e-05):3.34415e-05,Nepal/S-96/2021:0.000167207):0.000133766,(India/UK-NCDC-2609328/2021:6.68829e-05,England/PHEC-K304K8A7/2021:6.68829e-05,Scotland/QEUH-150B665/2021:6.68829e-05,England/MILK-1598E38/2021:3.34415e-05,England/MILK-157B24E/2021:3.34415e-05,England/MILK-157411B/2021:0.000133766):3.34415e-05,England/PHEC-L303L91E/2021:6.68829e-05,South_Korea/KDCA4606/2021:6.68829e-05,England/MILK-15B664B/2021:0,South_Korea/KDCA4594/2021:0.000100324,England/MILK-1586BBE/2021:3.34415e-05,Spain/PV-HUC-99228679/2021:6.68829e-05,Bangladesh/JUST-GC311-04/2021:0.000200649,England/PHEC-L303L802/2021:0.000133766,(Sweden/10076857/2021:6.68829e-05,Sweden/3798400366/2021:0,Sweden/16676205P/2021:0):0.000100324,(USA/NJ-CDC-LC0061356/2021:3.34415e-05,Singapore/912/2021:0):6.68829e-05,England/PHEC-L304L6E9/2021:3.34415e-05,England/MILK-1580905/2021:0.000133766,Denmark/DCGC-103153/2021:6.68829e-05,Bangladesh/IEDCR-DJ-002/2021:0.000100324,England/HSLL-1532B48/2021:0.000133766,Denmark/DCGC-97077/2021:6.68829e-05,Denmark/DCGC-93708/2021:6.68829e-05,England/PHEC-L304L722/2021:3.34415e-05,England/MILK-1579AEE/2021:0.000133766,England/CAMC-1508EBB/2021:0.000133766,Bangladesh/icddrb-1210604008/2021:0.000100324,India/WB-NIBMG-1931300370131/2021:6.68829e-05,((England/RAND-1533AD1/2021:0,Romania/B-14515/2021:0.000200649):3.34415e-05,(India/WB-NIBMG-1931501680235/2021:0.000133766,(India/WB-NIBMG-1931501732266/2021:0.000133766,India/WB-NIBMG-1931300381336/2021:6.68829e-05,India/WB-NIBMG-1931300381318/2021:6.68829e-05):3.34415e-05):3.34415e-05,India/WB-NIBMG-1931300374105/2021:0.000100324,India/WB-NIBMG-1931300374103/2021:0.000100324):3.34415e-05,India/WB-NIBMG-1931300374049/2021:0.00023409,(India/WB-NIBMG-1931300374255/2021:6.68829e-05,India/WB-NIBMG-1931300374244/2021:0):3.34415e-05,India/WB-NIBMG-1931300374157/2021:6.68829e-05,India/WB-NIBMG-1931300374335/2021:0.000200649,India/WB-NIBMG-1931300376045/2021:0.000200649,(India/WB-NIBMG-1931300381293/2021:3.34415e-05,India/WB-NIBMG-1931300379308/2021:3.34415e-05,India/WB-NIBMG-1931300379309/2021:3.34415e-05):3.34415e-05,India/WB-NIBMG-1931300375986/2021:0.000100324,India/WB-NIBMG-1931300378860/2021:0.000100324,India/WB-NIBMG-1931300381476/2021:0.000133766,India/WB-NIBMG-1931501687531/2021:0.000267532,India/WB-NIBMG-1931501686388/2021:3.34415e-05,India/WB-NIBMG-1932000301878/2021:6.68829e-05,India/WB-NIBMG-1931300369656/2021:0.000133766,India/WB-NIBMG-1931300374222/2021:0.00023409,India/WB-NIBMG-1931300374154/2021:6.68829e-05,India/WB-NIBMG-1932000300693/2021:0.000133766,India/WB-NIBMG-1932000300691/2021:0.000133766,India/WB-NIBMG-1931300369654/2021:0.000133766,India/WB-NIBMG-1931300374213/2021:0.00023409,India/WB-NIBMG-1931300374137/2021:6.68829e-05,(Germany/BY-RKI-I-181919/2021:6.68829e-05,Germany/BY-RKI-I-181917/2021:3.34415e-05):6.68829e-05,((Bangladesh/icddrb-1210613003/2021:0,(Bangladesh/icddrb-066997/2021:0.00023409,England/MILK-170D528/2021:0.00023409,Bangladesh/icddrb-CMOSH-CU-2553173/2021:3.34415e-05):3.34415e-05):3.34415e-05,(Bangladesh/BCSIR-NILMRC-815/2021:6.68829e-05,Bangladesh/BCSIR-NILMRC-814/2021:0):3.34415e-05,(Bangladesh/BCSIR-NILMRC-821/2021:0.000133766,Bangladesh/BCSIR-NILMRC-811/2021:6.68829e-05):6.68829e-05,Bangladesh/icddrb-CMOSH-CU-255318/2021:0.000133766):3.34415e-05,India/WB-1931300386923/2021:0.000200649,India/WB-1931300385925/2021:6.68829e-05,India/WB-1931300387215/2021:3.34415e-05,India/WB-1931501743192/2021:0.000100324,Japan/IC-1451/2021:0.000334415,(Bangladesh/icddrb-CMOSH-CU-2551741/2021:0.000167207,India/WB-1931300385560/2021:0.000367856):3.34415e-05,(Bangladesh/icddrb-CMOSH-CU-2553362/2021:3.34415e-05,Bangladesh/icddrb-CGH-CU-130441/2021:0.000100324):0.000100324,(Sweden/01_SE100_21CS102138/2021:3.34415e-05,Sweden/01_SE100_21CS102131/2021:3.34415e-05,USA/NY-CDC-LC0095037/2021:6.68829e-05,(South_Korea/KDCA6701/2021:0.000167207,USA/NY-Wadsworth-21074086-01/2021:3.34415e-05,USA/NY-URMC-21060416-1/2021:3.34415e-05,USA/NY-Wadsworth-21076497-01/2021:6.68829e-05,USA/NY-Wadsworth-21076517-01/2021:3.34415e-05,USA/NY-URMC-21070420-1/2021:0,USA/NY-Wadsworth-21076489-01/2021:0,USA/NY-URMC-21070421-1/2021:0,USA/NY-URMC-21070417-1/2021:0,USA/NY-URMC-21060412-1/2021:0):6.68829e-05):0.000100324,India/WB-1932000315719/2021:6.68829e-05,India/WB-1931501795568/2021:0.000200649,India/WB-1931501810268/2021:0.000334415,(India/WB-1931300398380/2021:0.000167207,(Netherlands/OV-RIVM-40052/2021:3.34415e-05,Netherlands/OV-RIVM-33344/2021:0):0.000100324):3.34415e-05,(India/WB-1931300402465/2021:0.000200649,Italy/TUS-AOUC-15/2021:3.34415e-05):3.34415e-05,India/TN-C_93_S54_R1_001/2021:0.000167208):3.34415e-05,Germany/HH-RKI-I-171228/2021:0.00023409,Bangladesh/BCSIR-NILMRC-817/2021:3.34415e-05,((Bangladesh/BCSIR-NILMRC-813/2021:3.34415e-05,Bangladesh/BCSIR-NILMRC-812/2021:6.68829e-05,Japan/IC-1393/2021:0,USA/NY-CDC-QDX26343237/2021:0.000200649):3.34415e-05,Bangladesh/BCSIR-NILMRC-824/2021:6.68829e-05,(South_Africa/NICD-N9793/2021:0,Bangladesh/BCSIR-NILMRC-820/2021:0.000334415):3.34415e-05,Bangladesh/BCSIR-NILMRC-810/2021:0,Bangladesh/BCSIR-NILMRC-819/2021:0):3.34415e-05,(Germany/HH-RKI-I-171214/2021:0.000200649,((England/PHEC-M305M2C6/2021:0,(Japan/IC-1504/2021:0.000167207,(Japan/IC-1465/2021:3.34415e-05,Singapore/1832/2021:6.68829e-05,(South_Korea/KDCA6560/2021:0,South_Korea/KDCA6298/2021:0.000133766):3.34415e-05,South_Korea/KDCA6706/2021:3.34415e-05,Japan/IC-1556/2021:6.68829e-05):3.34415e-05,South_Korea/KDCA6772/2021:0.000100324):3.34415e-05):0.000167207,Singapore/1824/2021:0.000200649):0.000133766):3.34415e-05,England/MILK-17EA08A/2021:0.000367856,Bangladesh/BCSIR-NILMRC-823/2021:0.000133766):3.34415e-05,((Germany/HE-RKI-I-157823/2021:6.68829e-05,Germany/HE-RKI-I-157711/2021:0):6.68829e-05,England/MILK-15A03D4/2021:0,India/WB-NIBMG-1931300373965/2021:0):3.34415e-05,India/UK-NCDC-2609235/2021:0.000133766,(India/OR-ILSGS02317/2021:3.34415e-05,India/JH-ILSGS02138/2021:3.34415e-05):3.34415e-05,Bangladesh/IEDCR-OIS-0039/2021:0.000100324,(USA/IN-PU-LH000174165/2021:6.68829e-05,India/WB-1931300398439/2021:0.000267532,Bangladesh/IEDCR-OIS-113/2021:0,Bangladesh/IEDCR-OIS-114/2021:0):3.34415e-05,India/JH-ILSGS02027/2021:3.34415e-05,(Bangladesh/IEDCR-OIS-0034/2021:3.34415e-05,Bangladesh/JS004/2021:3.34415e-05,India/MP-NCDC-2809369/2021:0.000133766,Bangladesh/IEDCR-OIS-104/2021:0,Bangladesh/IEDCR-OIS-105/2021:0):3.34415e-05,(USA/FL-CDC-STM-000070122/2021:6.68829e-05,India/TN-C_118_S64_R1_001/2021:0.000100324,India/KA-SEQ_429_S32_R1_001/2021:0.000100324):3.34415e-05,(India/JH-ILSGS02041/2021:0.000100324,France/GES-IPP10537/2021:0.000133766,Botswana/R14B3_BHP_AAB39499/2021:0.000100324,Bangladesh/JUST-GCInd-06/2021:0.000100324):3.34415e-05,(Bangladesh/IEDCR-OIS-0079/2021:6.68829e-05,India/LEH-NCDC-2709182/2021:0.000100324,India/WB-1931300261434/2021:6.68829e-05):6.68829e-05,(India/WB-1931501068498/2021:3.34415e-05,(India/KL-DBT-RGCB_LMMD-4/2021:3.34415e-05,Ireland/D-NVRL-22IRL77203/2021:0):6.68829e-05):6.68829e-05,(Bangladesh/IEDCR-V-03/2021:3.34415e-05,Bangladesh/IEDCR-V-02/2021:0):0.000100324,Bangladesh/IEDCR-OIS-0036/2021:0.000167207,(India/DL-NCDC-2509166/2021:6.68829e-05,India/LEH-NCDC-260974/2021:0.000100324):3.34415e-05,Bangladesh/IEDCR-OIS-106/2021:6.68829e-05,India/WB-1931300261352/2021:0.000100324,India/DL-AIIMS21/2021:0.000100324,(Bangladesh/IEDCR-OIS-103/2021:0,India/UK-NCDC-2609266/2021:0.000133766,Bangladesh/IEDCR-OIS-99/2021:3.34415e-05):3.34415e-05,((Bangladesh/IEDCR-V-15/2021:6.68829e-05,Bangladesh/IEDCR-V-18/2021:3.34415e-05):6.68829e-05,Bangladesh/IEDCR-V-11/2021:0,Bangladesh/IEDCR-V-13/2021:3.34415e-05,((Bangladesh/IEDCR-OIS-95/2021:0.000167207,(Bangladesh/IEDCR-V-20/2021:0.000100324,Bangladesh/IEDCR-V-07/2021:0):6.68829e-05,Bangladesh/icddrb-0289/2021:0.000100324,(Bangladesh/BCSIR-NILMRC-818/2021:3.34415e-05,Bangladesh/BCSIR-NILMRC-816/2021:0):0.000100324,Bangladesh/IEDCR-V-09/2021:0,Bangladesh/IEDCR-OIS-100/2021:0,Bangladesh/IEDCR-OIS-94/2021:0,Bangladesh/IEDCR-OIS-98/2021:0):6.68829e-05,Bangladesh/IEDCR-OIS-252/2021:0.000367856,Bangladesh/BCSIR-NILMRC-822/2021:0.000100324,Bangladesh/IEDCR-V-04/2021:0,Bangladesh/IEDCR-V-05/2021:0):0.000100324):6.68829e-05,Bangladesh/IEDCR-OIS-131/2021:3.34415e-05,(Bangladesh/icddrb-1210610006/2021:3.34415e-05,Bangladesh/icddrb-1210510021/2021:0):0.000133766,(Bangladesh/icddrb-067033/2021:0.000167207,((India/JH-ILSGS01922/2021:0,India/JH-ILSGS02033/2021:0.000133766,India/JH-ILSGS02021/2021:6.68829e-05,India/TN-C_160_S108_R1_001/2021:0.000100324,USA/CA-CDC-ASC210032653/2021:0.000100324):3.34415e-05,India/WB-1931501009078/2021:0.000100324,(India/WB-1931300251105/2021:0.000100324,USA/CA-CDC-QDX24603449/2021:0.000200649,Netherlands/NH-RIVM-30738/2021:0.000167207,Germany/un-RKI-I-138032/2021:0.000167207,England/PHEC-K303KD6D/2021:0.000300973,(India/CG-AIIMS-Raipur-F-91-09/2021:6.68829e-05,India/DL-NCDC-2309270/2021:0.000167207,India/LEH-NCDC-2709185/2021:6.68829e-05):3.34415e-05,India/WB-NIBMG-1931300374460/2021:0.000200649,India/WB-NIBMG-1931300376489/2021:0.000133766,India/WB-1931300397316/2021:0.000334415,(France/ARA-HCL021125011701/2021:0,France/IDF-IPP15493/2021:3.34415e-05):0.000133766):3.34415e-05,India/WB-1931300251103/2021:0.000100324,India/WB-NIBMG-1931501687995/2021:0.000200649):6.68829e-05,India/WB-NIBMG-1931300368317/2021:0.000200649):3.34415e-05,(India/WB-NIBMG-1931300371544/2021:0.000100324,India/WB-NIBMG-1931300370386/2021:6.68829e-05,India/WB-NIBMG-1931300375236/2021:0):3.34415e-05,(India/WB-NIBMG-1931300374357/2021:0.000200649,Bangladesh/IEDCR-V-16/2021:6.68829e-05,((Italy/VEN-IZSVe-21RS1708-9_PD/2021:0,Italy/VEN-IZSVe-21RS1736-22_PD/2021:3.34415e-05,Italy/VEN-IZSVe-21RS1736-12_PD/2021:3.34415e-05,Italy/VEN-IZSVe-21RS1736-19_PD/2021:3.34415e-05,Italy/VEN-IZSVe-21RS1736-21_PD/2021:3.34415e-05,Italy/VEN-IZSVe-21RS1840-3_TV/2021:3.34415e-05,Italy/VEN-ULSS3GEN-7001685883_VE/2021:3.34415e-05):3.34415e-05,(South_Korea/KDCA6326/2021:0.000167207,(South_Korea/KDCA6830/2021:0.000133766,USA/NY-CDCBI-CRSP_J52YUIHJUCKZ2AET/2021:6.68829e-05,(France/ARA-HCL021127412901/2021:3.34415e-05,Switzerland/GE-HUG-34654830/2021:0):0.000100324):3.34415e-05):3.34415e-05,South_Korea/KDCA6569/2021:0.000133766,(USA/NY-PRL-2021_0719_00E20/2021:0.000100324,USA/NY-PRL-2021_0714_00A14/2021:3.34415e-05):0.000100324):6.68829e-05):3.34415e-05,India/WB-NIBMG-1931300381555/2021:0.00023409,India/WB-NIBMG-1931501717587/2021:0.000133766,India/WB-NIBMG-1931300376189/2021:0.000133766,(India/WB-NIBMG-1931300375313/2021:6.68829e-05,India/WB-NIBMG-1931300378687/2021:3.34415e-05,India/WB-NIBMG-1931300376015/2021:3.34415e-05,India/WB-NIBMG-1931300375310/2021:6.68829e-05,India/WB-NIBMG-1931300375364/2021:6.68829e-05,India/WB-NIBMG-1931300378878/2021:6.68829e-05):0.000133766,(India/WB-NIBMG-1931300377971/2021:0.000133766,India/WB-NIBMG-1931300381590/2021:0.000100324):3.34415e-05,(India/WB-NIBMG-1931300379726/2021:6.68829e-05,India/WB-NIBMG-1931300379716/2021:0):0.000133766,(Bangladesh/icddrb-066547/2021:3.34415e-05,(India/WB-1932000309799/2021:6.68829e-05,India/WB-NIBMG-1931300379892/2021:6.68829e-05):3.34415e-05):3.34415e-05,India/WB-NIBMG-1931300381611/2021:0.000133766,(India/WB-NIBMG-1931300382145/2021:0.000167207,India/WB-NIBMG-1931300377875/2021:0.000100324,India/WB-NIBMG-1931300375646/2021:0.000100324):3.34415e-05,(India/WB-NIBMG-1931300382496/2021:0.000100324,India/WB-NIBMG-1931300375342/2021:0.000100324):3.34415e-05,India/WB-NIBMG-1931300382051/2021:0.000133766,(India/KA-NIMH-SEQ-1293/2021:0.000267532,India/WB-NIBMG-1931300382437/2021:0.00023409):3.34415e-05,India/KA-NIMH-SEQ-1414/2021:0.000133766,Bangladesh/IEDCR-OIS-239/2021:3.34415e-05,(Bangladesh/IEDCR-OIS-255/2021:0.00023409,USA/FL-CDC-ASC210110110/2021:0.000167207):3.34415e-05,(Bangladesh/BSMMU_Covid_Seq_Laila_45/2021:6.68829e-05,Australia/NSW1636/2021:6.68829e-05):3.34415e-05,(Bangladesh/BSMMU_Laila_09/2021:3.34415e-05,Bangladesh/BSMMU_Covid_Seq_Laila_15/2021:0):0.000100324,India/WB-1932000310048/2021:0.00023409,(India/WB-1931501759015/2021:0.000133766,Bangladesh/IEDCR-OIS-0182/2021:0.000133766):3.34415e-05,Bangladesh/BSMMU__Laila_74/2021:0.000100324,Bangladesh/BSMMU__Laila_85/2021:0.000200649,(Bangladesh/BSMMU__Laila_87/2021:3.34415e-05,Bangladesh/BSMMU__Laila_84/2021:6.68829e-05,Bangladesh/BSMMU__Laila_93/2021:0.000100324):3.34415e-05,(India/WB-1932000314614/2021:0.00023409,(Germany/BY-RKI-I-141448/2021:3.34415e-05,Germany/BY-RKI-I-157236/2021:0):3.34415e-05):3.34415e-05,(India/WB-1930400569618/2021:0.000167207,(Bangladesh/CHRF-0447/2021:0.000133766,Bangladesh/icddrb-1210510022/2021:0):0.000100324):6.68829e-05,Bangladesh/IEDCR-V-22/2021:0,Bangladesh/icddrb-066896/2021:0,Bangladesh/IEDCR-OIS-107/2021:0,Bangladesh/BSMMU__Laila_81/2021:0.000200649,India/WB-1932000317298/2021:0.000234091,Bangladesh/IEDCR-OIS-0180/2021:0.00023409):3.34415e-05,Bangladesh/BSMMU__Laila_79/2021:0.000200649,Bangladesh/icddrb-1210610011/2021:0.000200649):3.34415e-05,India/UK-NCDC-2609281/2021:0.000334414):3.34415e-05,((India/UK-NCDC-2609268/2021:6.68829e-05,(Portugal/PT10948/2021:0.000133766,France/NAQ-HCL021111754201/2021:0.000167207):0.000167207):3.34415e-05,((((Japan/IC-1524/2021:0.000167207,Thailand/Bangkok-CONI-0845/2021:0):3.34415e-05,((Thailand/Bangkok-CONI-0913/2021:6.68829e-05,Thailand/Bangkok-CONI-0934/2021:0,(Cambodia/556280/2021:6.68829e-05,Cambodia/01-2107021724/2021:0.000133766):6.6883e-05,Cambodia/22-2107090699/2021:0.000167207,Thailand/Bangkok-CONI-0907/2021:0.000100325,Cambodia/02-2107182819/2021:0.000133766,Thailand/Bangkok-CONI-0933/2021:0.000100325):3.34415e-05,Thailand/PathumThani-CONI-0885/2021:6.68829e-05,Thailand/Bangkok-CONI-0874/2021:0,Thailand/Bangkok-CONI-0881/2021:0.000200649,Cambodia/1707-001/2021:0.000100324):6.6883e-05):3.34415e-05,(Congo/FCRM-46-9091/2021:3.34415e-05,Congo/FCRM-52-A78-15-07-21/2021:3.34415e-05,Congo/FCRM-43-A29-03-07/2021:0.000100324,Reunion/PIMIT_16170/2021:0.000234091):6.68829e-05):3.34415e-05,((Uganda/UG469/2021:3.34415e-05,(Uganda/UG467/2021:0,Pakistan/NIH-Sam7/2021:6.6883e-05):3.34415e-05):6.68829e-05,USA/CA-CDC-LC0052578/2021:0.000167207,Pakistan/NIH-Sam3/2021:0.000133766,Ireland/D-NVRL-22IRL75700/2021:0.000100324,((Yunnan/YN-08/2021:0.000100324,Yunnan/YN-13/2021:0.000100324):3.34415e-05,(Myanmar/DSMRC018/2021:0.000100324,(Yunnan/YN-01/2021:3.34415e-05,Yunnan/YN-47/2021:3.34415e-05):6.6883e-05):0.000100324):0.000133766):3.34415e-05,Bangladesh/IEDCR-V-36/2021:0.000300973):3.34415e-05,Hong_Kong/HKPU-11713/2021:6.6883e-05):3.34415e-05,Israel/CVL-12813/2021:6.68829e-05,India/MH-ILSGS01647/2021:0.000167207):3.34415e-05,Bangladesh/IEDCR-OIS-0266/2021:0.00023409):6.6883e-05):0.000401298):0.000167207):6.6883e-05,Qatar/QA_QU_18_13_E1/2021:0.000100324,(Sint_Maarten/SX-RIVM-33629/2021:0.000869478,((((((Taiwan/13332/2021:0.000100324,(Botswana/R23B41_BHP_AAB89658/2021:0,Botswana/R23B65_BHP_000591205/2021:6.6883e-05):6.6883e-05):3.34415e-05,Uganda/UG509/2021:0.000100324,Uganda/UG554/2021:0.000100324,Denmark/DCGC-112121/2021:0.000133766,Australia/NSW-R0377/2021:6.6883e-05,Uganda/UG534/2021:6.68829e-05,DRC/INRB-RDC-553/2021:0.000100324,Denmark/DCGC-135559/2021:0.000100324):3.34415e-05,(((Austria/CeMM12662/2021:0,Austria/CeMM12468/2021:0):0.000267531,Germany/BB-RKI-I-188567/2021:0.000367856):3.34415e-05,Bosnia_and_Herzegovina/AGCOB6080/2021:0.000167207):3.34415e-05,(Scotland/QEUH-161951B/2021:0.000133766,Japan/IC-1287/2021:0.000200648,Sweden/7980703651/2021:0.000334415,((USA/IL-S21WGS2545/2021:0.000133766,(USA/WI-WSLH-215895/2021:0.000100324,(USA/PA-CDC-LC0086019/2021:6.68829e-05,USA/OH-CDC-ASC210154134/2021:6.68829e-05):3.34415e-05):0.000200649,USA/TX-CDC-QDX26380336/2021:0.000100325):3.34415e-05,(((USA/MO-CDC-QDX26400618/2021:3.34415e-05,USA/MO-CDC-QDX26343558/2021:3.34415e-05):3.34415e-05,USA/PR-Yale-6309/2021:6.6883e-05,USA/IL-S21WGS2299/2021:0.000300972):3.34415e-05,USA/CA-CDC-FG-040425/2021:3.34415e-05):0.000133766):0.000100325,((USA/WA-CDC-LC0097199/2021:0.000234091,USA/CA-Curative-140239106730/2021:0.000267532):3.34415e-05,USA/MO-CDC-QDX25576126/2021:0.000200649,USA/MO-CDC-LC0092308/2021:0.000133766,USA/KS-KHEL-3481/2021:0.000100324):6.6883e-05):3.34415e-05,((((((Mexico/MEX-INMEGEN-16-220/2021:6.68829e-05,Mexico/CMX-INMEGEN-17-273/2021:0.000100325,Mexico/CMX-INMEGEN-17-348/2021:6.6883e-05):6.68829e-05,((Mexico/CMX-INMEGEN-06-02-226/2021:6.68829e-05,(USA/VT-CDCBI-CRSP_DW7H5AV5PSRPRE7T/2021:3.34415e-05,Mexico/QUE-InDRE_FB19411_S4612/2021:6.6883e-05):0.000100325):3.34415e-05,Mexico/MEX-INMEGEN-18-114/2021:3.34415e-05):3.34415e-05):3.34415e-05,(((England/PHEC-33FDFF/2021:0,England/MILK-1A3947E/2021:3.34415e-05):0.000167207,Nigeria/CV1618/2021:3.34415e-05):3.34415e-05,(Canada/AB-ABPHL-24100/2021:3.34415e-05,Canada/AB-ABPHL-24088/2021:0):0.00023409):0.000100324,Singapore/1645/2021:0.000200649):3.34415e-05,Portugal/PT9435/2021:0.00023409):3.34415e-05,(Portugal/PT8401/2021:0,(France/ARA-HCL021118533901/2021:3.34415e-05,France/ARA-HCL021116366101/2021:0):6.6883e-05):3.34415e-05,((((Portugal/PT9410/2021:3.34415e-05,(Austria/CeMM12827/2021:6.68829e-05,Austria/KILM1009/2021:0.000133766):3.34415e-05,Luxembourg/LNS8202874/2021:0.000100325,Portugal/PT10211/2021:0.000133766,Portugal/PT11374/2021:0.00023409):3.34415e-05,Portugal/PT8593/2021:0,Portugal/PT8706/2021:3.34415e-05,Portugal/PT10550/2021:0.000100325):3.34415e-05,Portugal/PT11943/2021:6.6883e-05,Portugal/PT12163/2021:6.6883e-05):6.68829e-05,Costa_Rica/INC-0758/2021:0.000167207):3.34415e-05,Ireland/D-NVRL-S21IRL51526/2021:0.000334415,((Romania/IF-15853/2021:3.34415e-05,Poland/PZH-GUM-1815/2021:0.000200649,Switzerland/GE-HUG-34415070/2021:0.00023409,Georgia/Tb-SNGS360/2021:0.000167207):3.34415e-05,Portugal/PT8571/2021:6.6883e-05):6.6883e-05,((((((Scotland/QEUH-1688711/2021:3.34415e-05,Scotland/QEUH-1A4DA66/2021:0.000200649,((Spain/CT-HUGTiPM030JL6F7/2021:0,Spain/CT-HUVH-EXE11024/2021:0,Spain/CT-HUVH-E25350/2021:0):3.34415e-05,Switzerland/TI-EOC-26069331/2021:3.34415e-05,Malta/MDxMDH511/2021:0,Norway/Ahus-1109/2021:6.6883e-05,Aruba/AW-RIVM-46281/2021:6.68829e-05,Slovenia/17-041885-KR/2021:0.000100324,Germany/BW-RKI-I-191656/2021:0.000133765):0.000100325):3.34415e-05,Scotland/QEUH-16ACF79/2021:0.000133766,Scotland/QEUH-1682744/2021:0.000133766,Scotland/QEUH-16A2887/2021:0.000133766,Scotland/QEUH-169508F/2021:0.000133766,Scotland/QEUH-16641C2/2021:0.000133766,(Scotland/QEUH-1738278/2021:3.34415e-05,(Scotland/QEUH-17386E5/2021:3.34415e-05,Scotland/QEUH-17152DB/2021:0):3.34415e-05,Scotland/QEUH-16F0EB5/2021:3.34415e-05,Scotland/QEUH-18A7AB7/2021:3.34415e-05,Scotland/QEUH-1773ED7/2021:3.34415e-05,Scotland/QEUH-167EDD0/2021:0,Scotland/QEUH-1871BB3/2021:0,Scotland/QEUH-17FA658/2021:0,Scotland/QEUH-172CD1C/2021:0,Scotland/QEUH-16FA70B/2021:0,Scotland/QEUH-16F970C/2021:0):0.000133766):3.34415e-05,Scotland/QEUH-15CCED1/2021:6.6883e-05,England/MILK-1A1545A/2021:0.000200649):0.000100325,(Scotland/QEUH-183FA5A/2021:6.6883e-05,Scotland/QEUH-1A255AF/2021:0.000167207):0.00023409,(Jordan/Biolab0123/2021:6.68829e-05,England/PHEC-M30BM363/2021:0.000300974):0.000133766):3.34415e-05,Reunion/PIMIT_07848/2021:0.00023409):3.34415e-05,((USA/IN-INSPHL-02995/2021:0.000200649,Australia/NSW4757/2021:3.34415e-05):3.34415e-05,(Australia/NSW1687/2021:3.34415e-05,((Australia/NSW-ICPMR-661/2021:0,Australia/NSW-ICPMR-61/2021:0,Australia/NSW-ICPMR-300/2021:3.34415e-05):3.34415e-05,Australia/NSW-ICPMR-485/2021:0):3.34415e-05,Australia/NSW-ICPMR-142/2021:3.34415e-05,Australia/NSW-ICPMR-461/2021:0,Australia/NSW-ICPMR-521/2021:0,Australia/NSW1766/2021:0,Australia/NSW-ICPMR-645/2021:3.34415e-05):6.6883e-05):6.68829e-05,Singapore/1677/2021:0.000401298):6.6883e-05,Belgium/ULG-16030/2021:0.000133766,Singapore/891/2021:0.000167207,((((England/PLYM-18DF782/2021:0,England/PLYM-18E2AFC/2021:6.6883e-05,England/PLYM-19F7B2D/2021:0.000133766,England/PLYM-1A8EFD3/2021:0.000133765):3.34415e-05,England/ALDP-18301EB/2021:0.000200648):3.34415e-05,(England/ALDP-17269A5/2021:6.6883e-05,England/QEUH-19B9996/2021:6.6883e-05):3.34415e-05,England/ALDP-1732E10/2021:3.34415e-05,England/ALDP-188AB7B/2021:3.34415e-05,South_Africa/KRISP-K019231/2021:0,Ireland/MN-NVRL-89IRL94940/2021:6.6883e-05,England/PLYM-16432F3/2021:6.6883e-05):3.34415e-05,England/PLYM-1A48A6B/2021:0.000133766,England/BRBR-1A2BA31/2021:0.000167208):6.6883e-05,Sweden/01_SE100_21CS504393/2021:0.00023409,India/WB-NIBMG-1932000302104/2021:0.000234091,South_Korea/KDCA6521/2021:0.000100325,Pakistan/NIH-B12-S31/2021:0.000133765,Croatia/6918/2021:0.000167207):3.34415e-05,((USA/NJ-PHEL-21-15437/2021:6.6883e-05,USA/NY-NYCPHL-004863/2021:0.000133766):3.34415e-05,(Germany/NW-RKI-I-190925/2021:0.000100324,Portugal/PT9023/2021:0.000133766):3.34415e-05,Iran/Maku-NIC-M5/2021:0.000100324,((USA/FL-CDC-ASC210066195/2021:0,(USA/NY-CDC-ASC210106347/2021:3.34415e-05,USA/NY-CDC-ASC210106346/2021:3.34415e-05,(USA/CO-CDC-MMB09206418/2021:3.34415e-05,USA/CO-CDC-MMB09205971/2021:0,USA/CO-CDC-MMB09184494/2021:0,USA/CO-CDC-MMB09205960/2021:0,USA/CO-CDC-MMB09205950/2021:0):6.68829e-05,(England/PHEC-N30ANE54/2021:0,England/PHEC-M30BM5E5/2021:0.000100324):6.68829e-05,(USA/WY-CDC-IBX444008086266/2021:3.34415e-05,USA/CO-CDC-MMB09137802/2021:0,(USA/CO-CDC-MMB09353769/2021:6.68829e-05,USA/CO-CDC-MMB09267392/2021:3.34415e-05):6.68829e-05,(USA/CO-CDC-MMB09314696/2021:6.68829e-05,USA/CO-CDC-MMB09349556/2021:3.34415e-05):6.68829e-05):3.34415e-05,USA/CO-CDC-MMB09360586/2021:6.68829e-05,USA/MA-CDCBI-CRSP_Z7GK2W6NAG7D7DIM/2021:3.34415e-05,USA/CO-CDC-MMB09347823/2021:3.34415e-05,USA/CO-CDC-MMB09210511/2021:0,USA/CO-CDC-MMB09347684/2021:0,USA/CO-CDC-MMB09212218/2021:0):3.34415e-05):3.34415e-05,(USA/NY-PRL-2021_0607_00C14/2021:3.34415e-05,(USA/NY-PRL-2021_0628_00A07/2021:0.000100324,USA/NY-PRL-2021_0603_00A03/2021:3.34415e-05):3.34415e-05,(USA/NY-PRL-2021_0609_00A18/2021:3.34415e-05,USA/NJ-PHEL-V21001405/2021:6.68829e-05,(USA/NJ-CDC-FG-039582/2021:6.68829e-05,USA/WA-PHL-001164/2021:0,USA/NJ-PHEL-V21002012/2021:3.34415e-05,(USA/NJ-PHEL-V21001404/2021:0,USA/NJ-CDC-LC0095934/2021:3.34415e-05,USA/DC-CDC-LC0095717/2021:3.34415e-05,USA/NJ-PHEL-V21003470/2021:3.34415e-05):3.34415e-05,USA/NJ-CDC-LC0095947/2021:6.68829e-05,USA/NJ-CDC-LC0095682/2021:6.68829e-05):3.34415e-05):3.34415e-05):3.34415e-05,(USA/NY-PRL-2021_0609_00B01/2021:3.34415e-05,USA/NY-PRL-2021_0615_00A17/2021:3.34415e-05,USA/NY-PRL-2021_0615_00A22/2021:3.34415e-05,USA/NY-NYULH2328/2021:3.34415e-05,USA/NY-NYULH2327/2021:3.34415e-05,((USA/NY-PRL-2021_0628_00D01/2021:0,USA/NY-PRL-2021_0628_00D10/2021:3.34415e-05):3.34415e-05,USA/NY-CDC-FG-039300/2021:0,USA/NJ-CDC-QDX26115773/2021:0):3.34415e-05,USA/TX-CDC-QDX26343331/2021:3.34415e-05,USA/NY-PRL-2021_0609_00A16/2021:0,USA/NJ-CDC-QDX26380284/2021:0,USA/NY-PRL-2021_0621_00B04/2021:0,USA/NY-PRL-2021_0621_00B08/2021:0,USA/NY-PRL-2021_0615_00A03/2021:0,USA/NY-PRL-2021_0615_00A07/2021:0):6.68829e-05,USA/WY-WYPHL-21043515/2021:3.34415e-05,((South_Africa/Tygerberg_1191/2021:3.34415e-05,Germany/NW-RKI-I-184474/2021:6.68829e-05):3.34415e-05,South_Africa/Tygerberg_1274/2021:3.34415e-05,Norway/15257/2021:3.34415e-05,USA/SD-CDC-2-4634771/2021:6.68829e-05,South_Africa/Tygerberg_1180/2021:0):3.34415e-05,USA/WY-WYPHL-21045229/2021:6.68829e-05,(USA/SD-CDC-2-4634777/2021:3.34415e-05,USA/WY-WYPHL-21049595/2021:0,USA/WY-WYPHL-21046611/2021:0):3.34415e-05,(USA/WY-WYPHL-21050555/2021:3.34415e-05,USA/WY-WYPHL-21052461/2021:0,USA/WY-WYPHL-21045252/2021:0):3.34415e-05,USA/AR-UMGC-5398/2021:3.34415e-05,USA/CO-CDC-MMB09342037/2021:0.000100324,(USA/CO-CDC-MMB09304889/2021:6.68829e-05,USA/CO-CDC-MMB09278259/2021:0):3.34415e-05,USA/NY-PRL-2021_0601_00C13/2021:0,USA/CO-CDC-MMB09341034/2021:0,USA/CO-CDC-QDX26573895/2021:0,USA/WY-WYPHL-21048601/2021:0,USA/CO-CDC-MMB09278125/2021:0,USA/WY-WYPHL-21047798/2021:0,USA/WY-WYPHL-21047588/2021:0,USA/WY-WYPHL-21047841/2021:0,USA/WY-WYPHL-21046892/2021:0,USA/WY-CDC-2-4595202/2021:0,USA/WY-WYPHL-21044438/2021:0,USA/FL-CDC-LC0069821/2021:0,USA/NY-PRL-2021_0601_00A05/2021:0):0.000167208,(((England/PHEC-Q303Q83F/2021:3.34415e-05,England/PHEC-Q303Q8A8/2021:0):0.000133765,Germany/HE-RKI-I-187837/2021:0.000267532):3.34415e-05,Sweden/01_SE100_21CS102187/2021:0.000100325):0.000133766,India/MH-ICMR-NIV-INSACOG-GSEQ-4011/2021:0.000167208,Chongqing/210050/2021:3.34415e-05,(Thailand/Bangkok-CONI-0792/2021:6.6883e-05,Cambodia/22-2107184808/2021:0.000367856):0.000200649,USA/WA-S9045/2021:0.000133766,Lebanon/LAU-CVD-38/2021:0.000167207):3.34415e-05,((England/PLYM-1A609E8/2021:0.000200649,England/MILK-19ECC91/2021:0.000267532,(Singapore/656/2021:6.68829e-05,Belgium/MBLGPF520747/2021:0.000200649):6.6883e-05,(Bulgaria/21BG-NC_003484_R13/2021:3.34415e-05,Bulgaria/21BG-EU_003768_Pl32/2021:6.6883e-05):6.6883e-05):3.34415e-05,((England/PHEC-33211E/2021:3.34415e-05,((Turkey/HSGM-B18741/2021:6.6883e-05,Turkey/HSGM-B18929/2021:0.000535063):3.34415e-05,(((Iran/Boshehr-NIC-P10/2021:0.000100324,Israel/CVL-13500/2021:0.000133765):3.34415e-05,(Singapore/839/2021:3.34415e-05,Australia/WA708/2021:0.00023409,USA/AR-UMGC-5326/2021:0.000267532,Italy/LOM-651354_20210720071700/2021:0.000100325):3.34415e-05):3.34415e-05,India/TS-CDFD-64113/2021:0.000100324,India/UK-NCDC-2609251/2021:0.000200649,England/MILK-179AF9B/2021:0.000300973,(Bangladesh/icddrb-8497/2021:0.000133766,(England/MILK-17B72F9/2021:0.000200649,Bangladesh/IEDCR-OIS-211/2021:0.000133766,Bangladesh/IEDCR-OIS-210/2021:0.000133766,Bangladesh/IEDCR-OIS-212/2021:0.000133766,Bangladesh/IEDCR-OIS-214/2021:0.000133766,England/MILK-1A3A8AE/2021:0.000200649):6.6883e-05):6.6883e-05):0.000367856):0.000100325):3.34415e-05,((France/PDL-IPP15231/2021:0,France/ARA-CFD210042761501/2021:0.000133766,France/BRE-8600651345/2021:3.34415e-05,Slovakia/UVZ_PL28_C8_14754/2021:3.34415e-05):3.34415e-05,Spain/CT-HUVH-E04115/2021:3.34415e-05,(Switzerland/BL-ETHZ-33389015/2021:6.6883e-05,Denmark/DCGC-130051/2021:3.34415e-05):0.000100324,Denmark/DCGC-130842/2021:0.000167207,Malta/MDxMDH534/2021:0.000100324):0.000167208,Belgium/UZA-UA-CV2259488088/2021:6.6883e-05):3.34415e-05,((England/PLYM-169484C/2021:3.34415e-05,England/MILK-16845A2/2021:3.34415e-05,Scotland/QEUH-168890C/2021:3.34415e-05,England/MILK-1667217/2021:3.34415e-05,(England/PLYM-168FD27/2021:3.34415e-05,England/PLYM-17851F7/2021:3.34415e-05,(England/PLYM-17D669E/2021:3.34415e-05,England/PLYM-183EB58/2021:3.34415e-05,(England/PLYM-189C3AB/2021:6.68829e-05,England/PLYM-1809B56/2021:0,England/PLYM-18D7702/2021:0):3.34415e-05,England/PLYM-17D6995/2021:0,England/PLYM-18389EB/2021:0,England/PLYM-180895D/2021:0,England/PLYM-18087AE/2021:0,England/PLYM-16946BB/2021:0,England/PLYM-17D6A47/2021:0):3.34415e-05,England/PLYM-165A01D/2021:0,England/PLYM-1798407/2021:0,England/PLYM-17159E5/2021:0):3.34415e-05,England/PLYM-16F231E/2021:0.000100324,England/PLYM-1715E31/2021:3.34415e-05,Wales/PHWC-PYE1ZI/2021:6.68829e-05,England/PLYM-17A9AB6/2021:3.34415e-05,(England/MILK-178BD2A/2021:6.68829e-05,England/HSLL-1732C43/2021:0,England/MILK-178B8B0/2021:6.68829e-05,England/MILK-1843570/2021:3.34415e-05,(England/BRBR-1831751/2021:0,England/MILK-182E186/2021:0.000100324,(England/LIVE-E20497/2021:6.68829e-05,England/PHEC-Q308QB31/2021:3.34415e-05,England/PHEC-R304R054/2021:3.34415e-05):6.68829e-05):3.34415e-05):3.34415e-05,(Wales/PHWC-PYJ956/2021:3.34415e-05,Wales/PHWC-PYJZFU/2021:0,Wales/PHWC-PYMYSD/2021:0):3.34415e-05,Scotland/QEUH-17B6421/2021:3.34415e-05,England/PLYM-17981D3/2021:3.34415e-05,England/PLYM-17983FB/2021:3.34415e-05,England/PLYM-18085D1/2021:3.34415e-05,England/PLYM-1815FE2/2021:3.34415e-05,England/ALDP-176AC42/2021:3.34415e-05,(Scotland/QEUH-1852A51/2021:3.34415e-05,Scotland/QEUH-1832459/2021:0):3.34415e-05,(England/ALDP-188E97D/2021:3.34415e-05,England/ALDP-18AC3E4/2021:0):3.34415e-05,Wales/PLYM-186BAFB/2021:3.34415e-05,England/QEUH-197E97F/2021:3.34415e-05,England/MILK-19C0EF7/2021:3.34415e-05,(England/PLYM-1A03E60/2021:3.34415e-05,England/PLYM-1A09D6D/2021:3.34415e-05,England/PLYM-19DF499/2021:6.68829e-05,England/PLYM-1A264CF/2021:0,England/QEUH-18BC86A/2021:0):3.34415e-05,England/MILK-19F9639/2021:6.68829e-05,England/PLYM-1A51276/2021:3.34415e-05,England/PLYM-1A511C4/2021:3.34415e-05,England/QEUH-197E99D/2021:0,England/PLYM-18E26AD/2021:0,England/PLYM-18DC828/2021:0,England/PLYM-189D97B/2021:0,England/PLYM-186BBF8/2021:0,England/PLYM-186B7A9/2021:0,England/PLYM-183EB1C/2021:0,England/PLYM-18161EB/2021:0,England/PLYM-181637C/2021:0,England/MILK-1815DF7/2021:0,England/PLYM-180AA58/2021:0,England/PLYM-1826AFC/2021:0,England/ALDP-16F2AA0/2021:0,England/PLYM-179BD63/2021:0,England/PLYM-17D19D6/2021:0,England/ALDP-17CC9B0/2021:0,England/PLYM-17BCB17/2021:0,England/ALDP-178BE18/2021:0,England/PLYM-17A5382/2021:0,England/ALDP-17AA815/2021:0,England/SHEF-10DD94A/2021:0,England/SHEF-10E6771/2021:0,England/ALDP-1730BA2/2021:0,England/PLYM-171932F/2021:0,England/MILK-16F9DEC/2021:0,England/ALDP-16FEE5D/2021:0,England/PLYM-16FD35F/2021:0,England/PLYM-16F2026/2021:0,England/ALDP-17034F8/2021:0,England/ALDP-1700491/2021:0,England/ALDP-170159D/2021:0,Scotland/QEUH-16AA51F/2021:0,Scotland/QEUH-169FE21/2021:0,Scotland/QEUH-1689868/2021:0,England/MILK-165AF2F/2021:0,England/QEUH-165D4C3/2021:0,England/MILK-165B01C/2021:0,England/MILK-166794F/2021:0,England/MILK-166795E/2021:0,England/MILK-1673A2F/2021:0,England/ALDP-167A3C3/2021:0,England/PLYM-1658AE4/2021:0,England/PLYM-165A1B0/2021:0,England/PLYM-165A138/2021:0,England/PLYM-165A411/2021:0,England/MILK-1682ED6/2021:0,England/ALDP-16B1779/2021:0,England/PLYM-1691A67/2021:0,England/PLYM-16A33B2/2021:0,England/PLYM-16A19FE/2021:0,England/ALDP-16905D0/2021:0,England/ALDP-16906FB/2021:0,England/MILK-1695CF4/2021:0,England/PLYM-168FC1B/2021:0,England/MILK-169790A/2021:0,England/LOND-135D94F/2021:0,England/PLYM-167D22D/2021:0,England/PLYM-167411A/2021:0,England/PLYM-167448A/2021:0,England/MILK-16844E1/2021:0,Wales/PHWC-PYGJJ9/2021:0,England/PLYM-16481D3/2021:0,England/PLYM-1646427/2021:0,England/MILK-16616D5/2021:0,England/MILK-164A5A8/2021:0,England/PLYM-16482A3/2021:0):3.34415e-05,England/MILK-181F5AA/2021:3.34415e-05):3.34415e-05,((England/BRBR-1965252/2021:6.6883e-05,England/PORT-1E77C87/2021:6.68829e-05):3.34415e-05,England/NORT-1BE31D5/2021:3.34415e-05,England/NORW-13F14E2/2021:0.000133766,England/NORT-1BE3FF9/2021:0.000100325):3.34415e-05,(Wales/PHWC-PYO7QC/2021:6.68829e-05,Wales/PHWC-PYQSRC/2021:6.68829e-05,Wales/PHWC-PYOONT/2021:6.68829e-05,Wales/PHWC-PYT8RW/2021:6.68829e-05,Wales/PHWC-PYWMWJ/2021:6.68829e-05,Wales/PHWC-PYTHAS/2021:6.68829e-05,Wales/PHWC-PYWMUM/2021:6.68829e-05,Wales/PHWC-PYAWMM/2021:6.68829e-05,Wales/PHWC-PYWMXW/2021:6.68829e-05,England/ALDP-18E905D/2021:0,England/PLYM-181CACC/2021:0,England/ALDP-174B290/2021:0,England/PLYM-183D2CD/2021:6.6883e-05,England/BRBR-183616D/2021:0.000100324,Scotland/QEUH-19DBBC5/2021:0.000167207):3.34415e-05,(England/ARCH-000695A8/2021:0,Ireland/KY-NVRL-S21IRL56249/2021:6.6883e-05,Wales/PHWC-PYTXGE/2021:6.68829e-05):3.34415e-05,(((England/ALDP-16B3D1B/2021:3.34415e-05,England/QEUH-168EC2B/2021:6.68829e-05,England/QEUH-1742071/2021:6.68829e-05,England/QEUH-1742378/2021:6.68829e-05,England/ALDP-178FC38/2021:3.34415e-05,England/ALDP-1791F76/2021:3.34415e-05,England/ALDP-178FAA7/2021:3.34415e-05,(England/ALDP-17AA02C/2021:3.34415e-05,England/ALDP-17AA2CC/2021:3.34415e-05,(England/ALDP-17D0F4E/2021:6.68829e-05,England/QEUH-18E07CA/2021:0.000100324,England/QEUH-1957C64/2021:0.000100324,England/ALDP-19602FD/2021:0.000100324,Scotland/QEUH-1A229C4/2021:0.000100324,England/PHEC-33CBE9/2021:3.34415e-05,England/QEUH-19D95C9/2021:0.000100324,Scotland/QEUH-1A68D11/2021:0.000100324,England/QEUH-18BE16D/2021:0.000100324,England/ALDP-17D104A/2021:0,England/ALDP-17D5CD9/2021:0,England/ALDP-17B44F6/2021:0):3.34415e-05,Scotland/QEUH-17F8FAA/2021:3.34415e-05,Scotland/QEUH-17F60F4/2021:6.68829e-05,(England/MILK-18A6A7C/2021:6.68829e-05,England/ALDP-184FB09/2021:0,England/ALDP-1946A7D/2021:0,England/ALDP-1946EDB/2021:0):0.000133766,(England/QEUH-19480D3/2021:3.34415e-05,England/NORT-1BE02F3/2021:0):0.000133766,England/ALDP-172DF06/2021:0,England/ALDP-1826458/2021:0,England/ALDP-1805D45/2021:0,England/ALDP-178ED36/2021:0):3.34415e-05,England/PHEC-32B60A/2021:3.34415e-05,England/ALDP-184609A/2021:3.34415e-05,England/QEUH-183FAC3/2021:3.34415e-05,England/QEUH-18A657B/2021:3.34415e-05,England/QEUH-18A6405/2021:3.34415e-05,England/QEUH-18DEA02/2021:3.34415e-05,England/QEUH-1962404/2021:3.34415e-05,England/QEUH-1954F13/2021:3.34415e-05,England/QEUH-196AD4D/2021:3.34415e-05,England/QEUH-186D112/2021:3.34415e-05,(England/QEUH-19802F7/2021:3.34415e-05,England/QEUH-1A08FA4/2021:3.34415e-05,England/QEUH-1A0EDC2/2021:6.68829e-05,(England/QEUH-1A5013E/2021:3.34415e-05,England/QEUH-1A085FD/2021:0):3.34415e-05,England/QEUH-1A17027/2021:6.68829e-05,England/QEUH-19BF981/2021:0,England/NORT-1BEC2AC/2021:0,England/PORT-1E86238/2021:0,England/QEUH-19C87C7/2021:0,England/QEUH-19C750A/2021:0,England/QEUH-19AFE2B/2021:0,England/QEUH-19C6FB2/2021:0,England/QEUH-19623F8/2021:0):3.34415e-05,England/QEUH-1A0EEB0/2021:3.34415e-05,England/LSPA-1A0E3A2/2021:3.34415e-05,England/QEUH-18CD75A/2021:3.34415e-05,England/QEUH-1A171F7/2021:3.34415e-05,England/ALDP-164E0C1/2021:0,England/QEUH-19E4543/2021:0,England/QEUH-19C8967/2021:0,England/QEUH-1A0969F/2021:0,England/QEUH-1A07752/2021:0,England/QEUH-19AFA81/2021:0,England/QEUH-19C6EC4/2021:0,England/QEUH-19B0F9D/2021:0,England/QEUH-19549AC/2021:0,England/QEUH-1962783/2021:0,England/QEUH-195FE57/2021:0,England/QEUH-1940D3E/2021:0,England/QEUH-1940E68/2021:0,Scotland/QEUH-1902776/2021:0,England/QEUH-18DEA5D/2021:0,England/QEUH-18E04A5/2021:0,Scotland/QEUH-1897D39/2021:0,England/QEUH-18A7B0F/2021:0,England/QEUH-18A7A8A/2021:0,England/QEUH-18A655D/2021:0,England/QEUH-18A6344/2021:0,England/QEUH-18701EF/2021:0,England/QEUH-186CFFB/2021:0,England/QEUH-18550C5/2021:0,England/PLYM-183EAE2/2021:0,England/QEUH-1865DAD/2021:0,England/QEUH-1865AB5/2021:0,England/QEUH-186B2A8/2021:0,England/QEUH-1830831/2021:0,England/QEUH-17DE05C/2021:0,England/ALDP-1784CE8/2021:0,England/ALDP-1717D05/2021:0,England/SHEF-10E8988/2021:0,England/ALDP-167DE47/2021:0,England/ALDP-1689051/2021:0,England/ALDP-1659922/2021:0,England/ALDP-167B1B9/2021:0,England/ALDP-167B1E6/2021:0,England/ALDP-16BDBCC/2021:0,England/ALDP-16BDA29/2021:0,England/ALDP-16BC125/2021:0,England/ALDP-16BDA0B/2021:0,England/ALDP-16B82F9/2021:0,England/PHEC-31E233/2021:0,England/MILK-162EE45/2021:0):3.34415e-05,England/ALDP-16BD810/2021:0.000100324,England/ALDP-17893FD/2021:3.34415e-05,England/ALDP-17A1FA0/2021:3.34415e-05,(England/ALDP-17FF29B/2021:3.34415e-05,England/ALDP-18357A8/2021:0.000133766,England/PLYM-163C48E/2021:0,England/PHEC-340DEC/2021:0):3.34415e-05,England/ALDP-189177D/2021:3.34415e-05,England/ALDP-1788FAF/2021:3.34415e-05,((England/ALDP-18B14F8/2021:3.34415e-05,England/RAND-194318A/2021:3.34415e-05,England/ALDP-1A3A149/2021:3.34415e-05,England/ALDP-1A1DD84/2021:3.34415e-05,England/ALDP-19C8150/2021:3.34415e-05,England/ALDP-18BCCC8/2021:0,England/PHWC-PYUZI7/2021:0,Wales/PHWC-PYTPIM/2021:0,England/ALDP-18B1443/2021:0,England/ALDP-1A03228/2021:3.34415e-05):3.34415e-05,England/ALDP-189BD53/2021:3.34415e-05,England/ALDP-1A4CF77/2021:3.34415e-05,(England/ALDP-1A65C35/2021:3.34415e-05,England/ALDP-192EB87/2021:0,England/ALDP-1A70086/2021:0):0.000100324,England/ALDP-1891713/2021:0,England/OXON-FA4D44/2021:0,England/OXON-FA39F6/2021:0,England/ALDP-189BD62/2021:0):3.34415e-05,England/PHEC-3165C9/2021:0,England/ALDP-1681790/2021:0,England/ALDP-168E256/2021:0,England/ALDP-160075D/2021:0,England/ALDP-1600F46/2021:0,England/ALDP-15B8E05/2021:0,England/ALDP-15B259D/2021:0,England/ALDP-15B271F/2021:0,England/ALDP-15B272E/2021:0):3.34415e-05,England/ALDP-1621DDC/2021:0,England/QEUH-1593389/2021:0,England/PHEC-31142B/2021:6.68829e-05,England/ALDP-15A6B5E/2021:6.6883e-05,England/QEUH-167C19A/2021:6.6883e-05,England/MILK-17D6063/2021:0.00023409):3.34415e-05,(Aruba/AW-RIVM-44210/2021:0,Aruba/AW-RIVM-43082/2021:0,Norway/Ahus-1103/2021:6.6883e-05):3.34415e-05,(England/ALDP-15F09A6/2021:3.34415e-05,England/ALDP-1657C3A/2021:3.34415e-05,Scotland/QEUH-1624AE1/2021:3.34415e-05,England/ALDP-161A90F/2021:3.34415e-05,England/ALDP-162097F/2021:3.34415e-05,Scotland/QEUH-1603040/2021:3.34415e-05,England/SHEF-10E0838/2021:6.6883e-05,Wales/PHWC-PYUBRS/2021:3.34415e-05):3.34415e-05,((England/ALDP-1A3BAA7/2021:6.6883e-05,England/QEUH-1A26C4F/2021:0.000100325):3.34415e-05,England/ALDP-169D4F4/2021:6.68829e-05,Wales/PHWC-PYENQA/2021:3.34415e-05,England/MILK-1A0AE0F/2021:0.000100324,England/QEUH-1A5F2F0/2021:3.34415e-05,(England/PLYM-1878967/2021:3.34415e-05,England/PLYM-18789A3/2021:3.34415e-05):6.6883e-05,England/ALDP-1813BC2/2021:0.000100324,Scotland/QEUH-1871E50/2021:3.34415e-05,(England/MILK-1A61A7B/2021:0.000100324,England/PHWC-PYIW1N/2021:6.6883e-05,England/MILK-1A138F6/2021:6.6883e-05):0.000100324,England/QEUH-198143C/2021:6.6883e-05):3.34415e-05,((England/PLYM-19DDAA8/2021:0.000100324,England/PHWC-PYIR8J/2021:0.000100324):0.000133766,Ireland/D-NVRL-S21IRL41848/2021:6.6883e-05):3.34415e-05,(England/ALDP-18BBF39/2021:6.6883e-05,England/PLYM-183A354/2021:3.34415e-05):3.34415e-05,(England/MILK-1806D17/2021:3.34415e-05,England/QEUH-17FBE7D/2021:3.34415e-05):3.34415e-05,(England/NORW-13EE424/2021:0,England/MILK-182F3F8/2021:0,England/MILK-195130B/2021:0.000100324,England/PHEC-33B0EB/2021:0.000133766,England/BRBR-196A68E/2021:0.000133766,England/MILK-1A40483/2021:0.000167207,Scotland/QEUH-1A4FCD7/2021:3.34415e-05):3.34415e-05,England/PHEC-31392A/2021:3.34415e-05,England/MILK-16670A4/2021:3.34415e-05,(England/ALDP-18BAB45/2021:3.34415e-05,England/QEUH-18BA2F5/2021:3.34415e-05,England/ALDP-18C9ADD/2021:3.34415e-05,England/QEUH-18A88F8/2021:3.34415e-05):3.34415e-05,(England/MILK-17907F7/2021:3.34415e-05,Wales/PHWC-PYPTNZ/2021:3.34415e-05,England/SHEF-10EC3E0/2021:6.68829e-05,England/PHEP-000984/2021:3.34415e-05,(England/PHEP-008696/2021:3.34415e-05,England/PHEP-000983/2021:0,England/PHEP-008707/2021:0):3.34415e-05,England/ALDP-177FA8C/2021:0,Scotland/QEUH-1960DED/2021:0,England/PHEP-000158/2021:0,England/NORT-1BE52D0/2021:0,England/SHEF-10DA084/2021:0,England/ALDP-18A77FC/2021:0,England/QEUH-188F2BD/2021:0,England/ALDP-1800E56/2021:0,England/CAMB-AADDC8/2021:0,England/MILK-17ADF2C/2021:0,England/MILK-16F9E9E/2021:0):3.34415e-05,England/ALDP-17CCACC/2021:3.34415e-05,England/MILK-17DA867/2021:3.34415e-05,England/PLYM-17D8878/2021:3.34415e-05,New_Zealand/21CH0045/2021:3.34415e-05,England/MILK-1818EE2/2021:3.34415e-05,England/NORW-13E809F/2021:3.34415e-05,England/BRBR-1833B08/2021:3.34415e-05,(Scotland/QEUH-189670F/2021:3.34415e-05,England/PLYM-17A562F/2021:0,England/BRBR-18F5962/2021:3.34415e-05,Scotland/CVR8580/2021:3.34415e-05,Scotland/CVR8463/2021:3.34415e-05):3.34415e-05,Northern_Ireland/NIRE-00661d/2021:3.34415e-05,Albania/un-ChVir25862_23/2021:3.34415e-05,England/PLYM-1A4CB46/2021:0,Albania/un-ChVir25862_17/2021:0,Northern_Ireland/NIRE-004b27/2021:0,England/MILK-1983D5D/2021:0,England/QEUH-1996249/2021:0,England/ALDP-18A9F7A/2021:0,England/NORW-13E9FFB/2021:0,England/SHEF-10E3D09/2021:0,England/ALDP-180C203/2021:0,England/HSLL-17FBA88/2021:0,England/PHEC-32B224/2021:0,England/QEUH-1678D8B/2021:0,England/ALDP-15EEAF3/2021:0,England/ALDP-15A2B43/2021:0,England/ALDP-160E33D/2021:6.6883e-05,England/LOND-1367C76/2021:0.000234091,(England/MILK-17A9D71/2021:6.6883e-05,England/MILK-17B5783/2021:0.000100324,England/MILK-17AF081/2021:3.34415e-05):6.6883e-05,England/ALDP-18B5A7A/2021:0.000133766,England/MILK-19D16CE/2021:0.000100325,(England/BRBR-18B7902/2021:0,England/MILK-178BCC3/2021:6.6883e-05,Northern_Ireland/NIRE-004a99/2021:0.000133766):6.6883e-05,England/PHEC-339636/2021:0.000100325,England/PORT-1E770D6/2021:0.000133766,England/ALDP-1A169F0/2021:0.000300972,(England/ALDP-188BF14/2021:3.34415e-05,England/ALDP-1888393/2021:6.68829e-05,England/ALDP-188C177/2021:0,England/ALDP-184FB63/2021:0):0.000234091,Wales/ALDP-17D1596/2021:6.6883e-05,England/PHEC-3260D4/2021:0.000133766,England/QEUH-1969AB0/2021:0.000300973,((England/PLYM-1A4812A/2021:0,Romania/IF-17238/2021:0.000100325):3.34415e-05,England/MILK-19F2D2C/2021:0.000100325,England/ALDP-18943B2/2021:6.6883e-05):6.6883e-05,(England/MILK-15F7CB5/2021:3.34415e-05,England/LOND-13640AA/2021:0.000167207):0.000100324,(((Portugal/PT11980/2021:0.000133766,Netherlands/ZH-EMC-3138/2021:6.6883e-05,Portugal/PT9901/2021:3.34415e-05):3.34415e-05,(Austria/KILM1059/2021:6.68829e-05,Bonaire/BQ-RIVM-44999/2021:0,Netherlands/ZH-RIVM-45625/2021:0,Aruba/AW-RIVM-46308/2021:0):3.34415e-05,Italy/CAM-TIGEM-IZSM-COLLI-17740/2021:6.68829e-05,Netherlands/ZH-RIVM-45914/2021:3.34415e-05,Switzerland/LU-UHB-42934641/2021:0,Portugal/PT11774/2021:3.34415e-05):3.34415e-05,Ireland/CE-NVRL-S21IRL15033/2021:6.68829e-05):6.6883e-05,England/QEUH-16264D2/2021:6.6883e-05,England/PHEC-331D57/2021:0.000200649,Monaco/IPP14902/2021:3.34415e-05,((England/ALDP-198B9D9/2021:3.34415e-05,England/SHEF-10DC7AB/2021:0.000100324):3.34415e-05,England/MILK-191829A/2021:0):0.000100325,England/ALDP-16878F1/2021:6.6883e-05,England/ALDP-174C61B/2021:6.6883e-05,England/PHWC-PYICSN/2021:0.00023409,England/ALDP-1A50417/2021:0.000133766,England/MILK-1A4EC32/2021:0.000100325,England/PLYM-18D81A9/2021:3.34415e-05,(France/ARA-HCL021125211401/2021:0,Hong_Kong/HKPU-11919/2021:0):6.6883e-05,Malta/MDxMDH509/2021:0.000167207,(England/MILK-171A0EB/2021:0.000100325,(England/PHEC-325C4A/2021:0,England/MILK-19EF6BE/2021:0.000300973):0.000133765,England/ALDP-17D5B36/2021:0.000100324,England/PHEP-008363/2021:0.000100324):0.000100325,England/ALDP-16BC565/2021:3.34415e-05,(((Scotland/QEUH-1678617/2021:3.34415e-05,Northern_Ireland/NIRE-0038ba/2021:6.6883e-05):3.34415e-05,(England/ALDP-166D40C/2021:0,Scotland/QEUH-17E57B7/2021:3.34415e-05):3.34415e-05,(England/MILK-1A0F611/2021:0.000100324,England/QEUH-1947265/2021:0.000100324):3.34415e-05,(England/ALDP-1987032/2021:0.000133766,England/ALDP-1801FAD/2021:6.6883e-05):3.34415e-05,Scotland/QEUH-18CF354/2021:0.000133766,Scotland/QEUH-15E7A18/2021:3.34415e-05,Wales/PHWC-PYQ7YP/2021:6.6883e-05,Australia/NSW1642/2021:6.6883e-05,Scotland/QEUH-17F5268/2021:0.000100325,Scotland/QEUH-160F3B4/2021:3.34415e-05,England/ALDP-16B4415/2021:0.000100324,((England/ALDP-198B951/2021:3.34415e-05,England/ALDP-1995909/2021:3.34415e-05):3.34415e-05,England/ALDP-19C7FFD/2021:6.68829e-05):6.6883e-05):6.68829e-05,((((England/ALDP-1825811/2021:3.34415e-05,England/MILK-1A7A435/2021:0,England/NORT-1BD6023/2021:3.34415e-05):3.34415e-05,(Scotland/QEUH-173FFB6/2021:3.34415e-05,England/PHWC-PYHJ7J/2021:0.000100325,England/ALDP-19C8C40/2021:0.000100324):3.34415e-05,(England/RAND-189D1CE/2021:0,England/PHWC-PYMWB4/2021:0):3.34415e-05,(Wales/PHWC-PYHN9C/2021:0.000100324,England/LIVE-E1FA5D/2021:0.000100324):3.34415e-05,England/PLYM-1866AF0/2021:3.34415e-05,Portugal/PT11778/2021:6.68829e-05,England/BIRM-BCRDCX/2021:0.000133766,England/ALDP-1A19B9D/2021:0.000133766,England/QEUH-1A795D9/2021:6.6883e-05,England/ALDP-19CE4BB/2021:6.6883e-05):3.34415e-05,Scotland/QEUH-15C0347/2021:3.34415e-05,Scotland/QEUH-16B9841/2021:6.68829e-05,Scotland/QEUH-1688016/2021:6.68829e-05,Scotland/QEUH-16882C5/2021:6.68829e-05,(England/OXON-FA3880/2021:0,Scotland/QEUH-17C5EC7/2021:0):3.34415e-05,Ireland/LK-NVRL-S21IRL45787/2021:0,England/ALDP-1690048/2021:0,England/ALDP-15F0DC8/2021:0,(England/PLYM-1950472/2021:0,England/PLYM-1A84B24/2021:0.000100324):0.000100325,(England/QEUH-164712F/2021:3.34415e-05,England/ALDP-172E0B7/2021:3.34415e-05,England/QEUH-1626108/2021:0,England/PHWC-PYG7CF/2021:0,Wales/PHWC-PYG7PD/2021:0,England/ALDP-171555A/2021:0,England/ALDP-168D47F/2021:0,England/ALDP-163337B/2021:0,England/ALDP-16510DA/2021:0,England/ALDP-164A238/2021:0,England/QEUH-1624A1E/2021:0):0.000100325,England/ALDP-1635F57/2021:6.6883e-05,England/MILK-17B5A99/2021:0.000100325,England/ALDP-16841BD/2021:3.34415e-05,((Switzerland/TI-EOC-26078935/2021:3.34415e-05,Sweden/1467039664/2021:0,Netherlands/NH-RIVM-43133/2021:0,Denmark/DCGC-134614/2021:6.6883e-05):3.34415e-05,Sweden/SUS0002953/2021:6.68829e-05):6.6883e-05,Scotland/CVR8178/2021:0.000334415,(England/PLYM-17DBA8E/2021:3.34415e-05,England/ALDP-175217B/2021:0):0.000100325,England/ALDP-18D5CAB/2021:0.000133766,(England/PORT-1E81EB1/2021:3.34415e-05,((England/ALDP-19F8755/2021:3.34415e-05,England/ALDP-19B17C1/2021:3.34415e-05):6.68829e-05,England/QEUH-1A68CD8/2021:6.6883e-05,England/PHEC-341FC7/2021:6.68829e-05):6.6883e-05):6.6883e-05,Scotland/QEUH-1687F83/2021:0.000100325,England/MILK-19502F0/2021:0.000167207,England/ALDP-1835A54/2021:3.34415e-05,England/ALDP-169674D/2021:6.6883e-05,Scotland/QEUH-17FEB82/2021:6.6883e-05,Scotland/QEUH-1A3521E/2021:0.000133766,England/QEUH-1832B09/2021:0.000100325,England/BRBR-19517E1/2021:6.6883e-05,Scotland/QEUH-19E087B/2021:0.000133766,Wales/PHWC-PYK31W/2021:6.6883e-05,England/PLYM-1A11F4E/2021:6.6883e-05,Northern_Ireland/NIRE-004853/2021:0.000100324,Wales/PHWC-PYHNQX/2021:6.6883e-05,England/ALDP-1887FCD/2021:6.6883e-05,Scotland/QEUH-17396F3/2021:3.34415e-05):3.34415e-05,(Japan/IC-1338/2021:3.34415e-05,England/HSLL-161995B/2021:3.34415e-05,England/PLYM-161AED3/2021:0,Scotland/QEUH-1618E8A/2021:0,England/ALDP-15DB24C/2021:0,England/ALDP-15CFAF8/2021:0,England/ALDP-15A8CA4/2021:0,Scotland/QEUH-15842CA/2021:0,England/ALDP-15F5C7B/2021:0.000100325,England/ALDP-167A026/2021:0.000133766,Wales/PHWC-PYPSN1/2021:0.000133766):3.34415e-05):3.34415e-05,((England/QEUH-1904E24/2021:6.6883e-05,England/ALDP-184E3B7/2021:6.6883e-05):3.34415e-05,(Scotland/QEUH-1758D80/2021:0,Scotland/QEUH-1A21770/2021:0.000167207,Scotland/QEUH-178C406/2021:0.000100325,Scotland/QEUH-1904E06/2021:0.000100325,England/PLYM-19F7F9A/2021:6.6883e-05):3.34415e-05,England/MILK-1950014/2021:0.000133766,Scotland/QEUH-1840968/2021:0.000100325):6.68829e-05,England/ALDP-15A56A9/2021:0.000100324,((England/QEUH-18EFD41/2021:0.000100324,England/ALDP-1807E9B/2021:0):0.000334415,England/ALDP-1600E3A/2021:0.000100325,Ireland/KE-NVRL-M32IRL78222/2021:0.000267532):0.000100325):0.000200649,England/QEUH-1920174/2021:3.34415e-05,England/MILK-17AF582/2021:3.34415e-05,(England/ALDP-17F59AF/2021:3.34415e-05,England/ALDP-17F5ABB/2021:3.34415e-05):6.6883e-05,(England/ALDP-1632619/2021:0.000100324,England/MILK-19D129D/2021:0.000200649,England/MILK-163722F/2021:3.34415e-05,England/NORT-1BBFB10/2021:0.000133766,Scotland/QEUH-1A077BC/2021:0.000100325):6.6883e-05,England/MILK-17EDC47/2021:0.000100325,(England/QEUH-1A10510/2021:0,England/QEUH-1954A6D/2021:6.68829e-05):0.000100325,England/NORT-1BD7B6D/2021:6.6883e-05,England/ALDP-1A0C24D/2021:0.000167208,England/ALDP-18871E5/2021:6.6883e-05,France/NAQ-HCL021129366801/2021:0.000200649,England/MILK-184323D/2021:3.34415e-05,((Denmark/DCGC-128002/2021:6.68829e-05,Denmark/DCGC-124910/2021:3.34415e-05):3.34415e-05,Sweden/SUS0003014/2021:6.6883e-05):0.000100324,England/HSLL-1A5841F/2021:6.6883e-05,(England/BRBR-19772B7/2021:0.000133766,Lithuania/IBT-LSC-VU_r17_39/2021:0.000100325):6.6883e-05,England/ALDP-1A763F0/2021:0.000267532,England/BRBR-183FE7C/2021:0.000100324,England/MILK-17D8007/2021:6.6883e-05,England/MILK-19C3920/2021:0.000100324,Ireland/CE-NVRL-S21IRL27805/2021:0.000100325,England/ALDP-18B76FC/2021:0.000167208,England/QEUH-18DAE55/2021:3.34415e-05,England/PLYM-1A06DF7/2021:6.6883e-05,England/QEUH-1A0D789/2021:0.000100324,England/NORT-1BE3CA7/2021:0.000133766,England/MILK-1A8F594/2021:0.000100324,England/MILK-1A78CD5/2021:3.34415e-05,England/ALDP-1689358/2021:0.000100325,England/ALDP-19CD8FC/2021:3.34415e-05):3.34415e-05,((North_Macedonia/ZMC63707/2021:0.000100324,North_Macedonia/20481-k/2021:0.000267532):3.34415e-05,New_Zealand/21MV0615/2021:0.000434739):6.68829e-05,((Kenya/C98497/2021:3.34415e-05,Kenya/C102506/2021:3.34415e-05,Kenya/C101784/2021:0):3.34415e-05,USA/KS-KHEL-3227/2021:0.000133765):3.34415e-05,((Czech_Republic/CSQ0096/2021:0,Czech_Republic/CSQ0099/2021:0):6.68829e-05,England/PHEC-Q303Q3C5/2021:0.000167207,(Denmark/DCGC-123510/2021:3.34415e-05,Denmark/DCGC-123034/2021:6.68829e-05):0.000133766,Sweden/DC112210071/2021:0.000167208):3.34415e-05,Lebanon/LAU-CVD-25/2021:0.000133766,Denmark/DCGC-139754/2021:6.68829e-05,USA/NJ-CDC-LC0095841/2021:6.68829e-05,Belgium/MBLGPF151179/2021:0,((Japan/RIMD00116/2021:3.34415e-05,Japan/YCH0391/2021:3.34415e-05):0.000100324,Japan/YCH0401/2021:0.000100324):0.000100324,India/WB-NIBMG-1931501726402/2021:0.000234091,((Aruba/AW-RIVM-46356/2021:3.34415e-05,Netherlands/DR-UMCG-MMB_2515/2021:0,Netherlands/GR-UMCG-MMB_2492/2021:3.34415e-05):3.34415e-05,Belgium/Jessa_11-2129-001213ZOL/2021:0.000100325):6.6883e-05,(Netherlands/GE-RIVM-38844/2021:6.6883e-05,(New_Zealand/21MV0522/2021:0,New_Zealand/21MV0488/2021:0):6.6883e-05):6.6883e-05,Bosnia_and_Herzegovina/KCUS74837/2021:0.000167207,Singapore/1505/2021:0.000100324,(India/GJ-GBRC1288/2021:0,India/GJ-GBRC1276/2021:3.34415e-05,India/GJ-INSACOG-GBRC1341/2021:0.000100325):0.000133765):3.34415e-05,((Georgia/Tb-SNGS129/2021:3.34415e-05,Georgia/Tb-SNGS130/2021:6.6883e-05):0.000100324,(Slovakia/UVZ_PL28_H9_14661/2021:3.34415e-05,Italy/LAZ-IFO-07143168/2021:0,Italy/LAZ-INMI-1316/2021:0,Switzerland/TI-EOC-902_26022874/2021:3.34415e-05):0.000267532):3.34415e-05,(Germany/NW-RKI-I-190917/2021:0.000367856,Germany/BY-RKI-I-189511/2021:0.000200649):6.68829e-05,Sweden/1464342164/2021:0.000401297,(USA/KS-KHEL-3291/2021:0,USA/MA-CDCBI-CRSP_ZE3MV7EJSRFF2LM2/2021:0.000167208,USA/WY-CDC-2-4567860/2021:0.000100324,USA/KS-KHEL-3427/2021:6.68829e-05,USA/CO-CDC-MMB09312165/2021:0.000234091):0.000100325,(England/ALDP-194856B/2021:0.000100325,(Wales/PHWC-PYHOM8/2021:3.34415e-05,Wales/PHWC-PY43X4/2021:3.34415e-05):0.000167207):6.6883e-05,(Croatia/7116/2021:0,Croatia/7105/2021:0.000100325):0.000334415,Netherlands/ZE-MVD-CWGS2101556/2021:0.000200649,DRC/16353/2021:0.000133765,Vietnam/VN5912/2021:0.000167208,(England/PLYM-16A3604/2021:6.6883e-05,England/MILK-1622ED8/2021:3.34415e-05):6.6883e-05,(Mauritius/248301/2021:3.34415e-05,Georgia/Tb-SNGS359/2021:3.34415e-05,Serbia/ZJZKV00030607/2021:0.000200649,Sweden/SE00603757/2021:0.000167207):0.000133766,(((Denmark/DCGC-139743/2021:0,Denmark/DCGC-128578/2021:0,Denmark/DCGC-128839/2021:6.6883e-05,Denmark/DCGC-138830/2021:6.6883e-05,Denmark/DCGC-129573/2021:3.34415e-05):3.34415e-05,England/BIRM-BC8JIO/2021:6.68829e-05,England/LOND-1360A91/2021:0,England/ALDP-170120F/2021:0,England/BRBR-184A05A/2021:3.34415e-05,England/MILK-18B1ECD/2021:3.34415e-05,Austria/CeMM13159/2021:6.6883e-05):3.34415e-05,England/MILK-15AF2AB/2021:6.68829e-05,England/ALDP-18241AE/2021:6.68829e-05):0.000167207,Malaysia/IMR_095021/2021:0.000167208,Sri_Lanka/CDR199/2021:0.000200648,((USA/CA-CDC-ASC210110751/2021:3.34415e-05,USA/MT-MTPHL-3837611/2021:0.000100325):3.34415e-05,(USA/NV-CDC-QDX26446348/2021:3.34415e-05,USA/NV-CDC-QDX26446349/2021:0,USA/AZ-ASU8241/2021:3.34415e-05,USA/AZ-ASU8289/2021:3.34415e-05):6.68829e-05,(USA/AZ-ASU8275/2021:0.00023409,USA/GA-CDC-2-4635167/2021:0.000167208):6.6883e-05,(USA/NV-CDC-QDX26157234/2021:3.34415e-05,USA/NV-NSPHL-LV371673/2021:3.34415e-05,USA/NV-CDC-QDX26531705/2021:3.34415e-05,USA/NV-CDC-LC0091953/2021:3.34415e-05,USA/NV-CDC-QDX26574299/2021:0,England/PHEC-P308P296/2021:6.6883e-05):0.000167207,USA/CO-CDC-MMB09097516/2021:3.34415e-05,USA/FL-CDC-QDX26258009/2021:3.34415e-05,USA/WI-WSLH-215945/2021:0.000133766,USA/UT-UPHL-210722270630/2021:0.000100325,USA/NV-CDC-QDX26531844/2021:0.000100324,USA/MT-MTPHL-3838798/2021:3.34415e-05):0.000100325,Nepal/S-57/2021:0.000100324,(Denmark/DCGC-139262/2021:0.000133766,Bulgaria/21BG-EU_003704_Pl31/2021:0):0.000267532,(Nigeria/NCDC-NR01/2021:6.68829e-05,Nigeria/NCDC-NR13/2021:3.34415e-05):0.00023409,(Brazil/SP-4240/2021:6.68829e-05,Brazil/SP-4239/2021:6.68829e-05):0.000234091,Romania/B-17294/2021:0.00023409,(Guadeloupe/IPP13826/2021:3.34415e-05,((France/HDF-IPP15970/2021:3.34415e-05,France/IDF-HMN-21072020423/2021:0):0.000100324,(France/HDF-IPP15990/2021:6.68829e-05,France/HDF-IPP15550/2021:0):6.6883e-05):0.000100324):0.000167207):3.34415e-05,((((Botswana/R20B38_BHP_AAB70085/2021:0.000100324,Botswana/R19B19_BHP_AAB70018/2021:6.6883e-05):3.34415e-05,(Finland/9751/2021:6.6883e-05,Finland/9989/2021:0.000200649,(Finland/10554/2021:0.000100324,Finland/10555/2021:3.34415e-05):0.000200649):0.000133766,Botswana/R20B70_BHP_AAB73472/2021:0.000100324):3.34415e-05,Lithuania/IBT-LSC-VU_r14_05/2021:3.34415e-05,Botswana/R21B66_BHP_AAB78232/2021:0.000133765):3.34415e-05,(Sri_Lanka/CDR167/2021:0.000167207,South_Africa/Tygerberg_1252/2021:0.000167207):3.34415e-05,Bosnia_and_Herzegovina/AGCOB6126/2021:0.000434739):3.34415e-05,(((((Ukraine/HZ8-62574/2021:3.34415e-05,Slovakia/13887/2021:0.000200648):3.34415e-05,(Chile/VS-113245/2021:0.000100324,Switzerland/GE-DIA-161340784301/2021:0.000100324,(Israel/SMC-7004155/2021:0,Israel/SMC-7005614/2021:3.34415e-05):6.6883e-05):3.34415e-05,Russia/SPE-RII-38125S/2021:3.34415e-05,Poland/0995WSN2021_wsseol/2021:0.000133766,((((Monaco/IPP14378/2021:0,Monaco/IPP14906/2021:0):3.34415e-05,Monaco/IPP14900/2021:0):3.34415e-05,Monaco/IPP14373/2021:0,Monaco/IPP14381/2021:0):0.000133766,Monaco/IPP14492/2021:0.000100325):0.000200648):3.34415e-05,((Russia/SPE-RII-MH18640S/2021:3.34415e-05,Russia/SPE-RII-37825S/2021:0.000167207,Moldova/un-ChVir25851/2021:0.000200649,Norway/15466/2021:6.68829e-05,Curacao/CW-RIVM-43129/2021:0.000133765):3.34415e-05,(South_Korea/KDCA6581/2021:0.000100324,Slovakia/UVZ_PL28_E7_14697/2021:0.00023409,Albania/un-ChVir25862_07/2021:0.000167208):3.34415e-05,(Russia/SPE-RII-37868S/2021:0,Germany/BB-RKI-I-181645/2021:3.34415e-05):3.34415e-05,(Poland/PL_P3504/2021:6.68829e-05,Poland/PZH-NIZP-0341/2021:0.000167207):0.000100324,(Russia/MOW-RII-MH27395S/2021:3.34415e-05,Russia/MOW-RII-MH30169S/2021:0.000100324):3.34415e-05,Germany/TH-RKI-I-186351/2021:3.34415e-05,Russia/SPE-RII-34887S/2021:6.6883e-05,New_Zealand/21MV0570/2021:0.000133765,Russia/ROS-RII-MH29623S/2021:0.000133765,Curacao/CW-RIVM-44507/2021:0.000167207,Lithuania/S21G147/2021:0.000167207,Poland/PZH-GUM-1805/2021:0.000167207,Singapore/1756/2021:0.000133765,England/MILK-16A0BF9/2021:6.6883e-05,(Finland/TRE28143_9/2021:3.34415e-05,Finland/10030/2021:0.000267531):0.00023409,Israel/CVL-13758/2021:6.6883e-05,Serbia/Kraljevo-ZJZ00022906/2021:0.000133766,Poland/1026WSN2021_wsseol/2021:0.000100324,Lithuania/LSMULKKGMMK13C11/2021:0.000100324):3.34415e-05,Russia/SPE-RII-MH18690S/2021:0.000133766,((Austria/CeMM11861/2021:0,Austria/CeMM11607/2021:0,Austria/CeMM11611/2021:0,Austria/KILM571/2021:0,Austria/CeMM13124/2021:6.6883e-05):3.34415e-05,Austria/CeMM12274/2021:0,Austria/CeMM11858/2021:0,Austria/CeMM12425/2021:6.6883e-05):6.68829e-05,(Netherlands/GE-RIVM-40943/2021:3.34415e-05,Hong_Kong/CM21000433/2021:6.68829e-05):3.34415e-05,(Sweden/DC112105511/2021:0,Sweden/DC112099761/2021:0):3.34415e-05,Hong_Kong/HKPU-11945/2021:0.000100324,Hong_Kong/HKPU-11947/2021:6.68829e-05,Moldova/un-ChVir25847/2021:6.68829e-05,Moldova/un-ChVir25850/2021:3.34415e-05,Netherlands/NB-RIVM-39569/2021:0,Russia/SPE-RII-MH18654S/2021:0,Russia/MOW-RII-MH29422S/2021:6.6883e-05,Germany/SH-RKI-I-187058/2021:0.000200649,Switzerland/SG-CLM-06125317/2021:0.00023409,Russia/MOW-RII-MH20078S/2021:0.000100324,Russia/MOW-RII-MH30146S/2021:3.34415e-05,(Denmark/DCGC-122242/2021:0,(Denmark/DCGC-134761/2021:0,Denmark/DCGC-125760/2021:6.68829e-05):3.34415e-05):0.000133765,Sweden/8264266225/2021:6.68829e-05,USA/NV-CDC-LC0091939/2021:6.6883e-05,Russia/MOW-RII-MH27434S/2021:0.000167208,Georgia/Tb-SNGS319/2021:0.000167208,Finland/TRE28468_6/2021:0.000133765):3.34415e-05,(Russia/SPE-RII-36540S/2021:6.68829e-05,Netherlands/ZH-RIVM-40779/2021:3.34415e-05,(Sweden/9713185917/2021:0.00023409,USA/IN-CDC-LC0062015/2021:0):3.34415e-05):3.34415e-05,(Bosnia_and_Herzegovina/VFS-UNSA-LMGFI039/2021:0.000100325,Poland/PZH-NIZP-0340/2021:0.000367856):0.000133766,South_Korea/KDCA4629/2021:0.000100324,Sweden/37015443XXP/2021:0.000267532,France/GES-HMN-21062250227/2021:0.000367856,Romania/B-16602/2021:6.68829e-05,(DRC/16313/2021:3.34415e-05,DRC/INRB-RDC-534/2021:0.000167207):0.000133765):3.34415e-05,(Denmark/DCGC-135809/2021:0.000367856,Germany/NW-RKI-I-188696/2021:0.00023409,Slovakia/UKBA-3555/2021:0.000100325,Finland/10287/2021:0.000100324):3.34415e-05,((Israel/SMC-7005181/2021:0,Israel/SMC-7003813/2021:0,(Israel/SMC-7003729/2021:0.000200649,Israel/SMC-7006046/2021:0.000167207):0.000100325):3.34415e-05,Israel/SMC-7004509/2021:0,Israel/SMC-7003732/2021:6.68829e-05):0.000100325,Slovenia/5C-030072-KP/2021:0.000100325):3.34415e-05,(((((Belgium/AZDelta-00071-2129/2021:0,Bosnia_and_Herzegovina/VT3491/2021:0.000133766):3.34415e-05,(Denmark/DCGC-131851/2021:6.68829e-05,Denmark/DCGC-138854/2021:0.000133766):3.34415e-05,Czech_Republic/CSQ0177/2021:3.34415e-05,Albania/un-ChVir25862_21/2021:6.68829e-05,Belgium/Jessa_11-2130-000976ZOL/2021:3.34415e-05,Czech_Republic/CSQ0178/2021:0,Sweden/01_SE100_21CS505275/2021:0,Ireland/D-NVRL-S21IRL43970/2021:0,England/PHEC-N30ANE63/2021:0,Italy/FVG-UD-322705/2021:3.34415e-05):3.34415e-05,Spain/CT-HUJ23-00219/2021:6.68829e-05,Luxembourg/LNS0661390/2021:3.34415e-05):3.34415e-05,((Spain/CT-HUGTiPM029HA7F3/2021:3.34415e-05,Switzerland/GE-HUG-34729597/2021:3.34415e-05):3.34415e-05,Denmark/DCGC-128970/2021:3.34415e-05,England/PHEC-P306P7F3/2021:6.68829e-05,Slovakia/UVZ_PL28_F8_14757/2021:0,Germany/BE-RKI-I-188177/2021:0,Switzerland/GE-HUG-34776176/2021:0,Belgium/UZA-UA-CV2276669216/2021:0,Denmark/DCGC-123864/2021:3.34415e-05,Slovakia/UVZ_PL27_H6_14513/2021:0.000100324,Italy/PIE-15854372/2021:3.34415e-05):3.34415e-05,Malta/MDxMDH541/2021:3.34415e-05,Spain/CT-HUGTiPM029HA7E2/2021:3.34415e-05,Spain/CT-HUVH-E25647/2021:0,Spain/CT-HUVH-E26760/2021:0,Slovakia/UVZ_PL26_A5_14374/2021:3.34415e-05,Sweden/1921029263/2021:0.000100325,Italy/LAZ-IFO-07163079/2021:6.68829e-05):3.34415e-05,Italy/PIE-15855176/2021:0.000100325):3.34415e-05,((South_Africa/NICD-N11300/2021:3.34415e-05,South_Africa/KRISP-K019736/2021:0,South_Africa/NICD-R10363/2021:0,Botswana/R21B21_BHP_AAB77888/2021:0.000100325,South_Africa/NICD-N10845/2021:0.000133766):3.34415e-05,((Poland/PZH-NIZP-0241/2021:0.000200649,Germany/NI-RKI-I-183256/2021:3.34415e-05,(Germany/NI-RKI-I-184520/2021:0,Germany/NI-RKI-I-184013/2021:6.68829e-05):3.34415e-05,(Netherlands/UT-UMCU-2516653/2021:3.34415e-05,Netherlands/UT-RIVM-43331/2021:0.000100324,Netherlands/NH-RIVM-41633/2021:0,Netherlands/NH-RIVM-44598/2021:0,Germany/SN-RKI-I-186224/2021:0):3.34415e-05,Netherlands/NH-RIVM-42225/2021:3.34415e-05,Netherlands/NH-RIVM-42203/2021:3.34415e-05):3.34415e-05,Germany/HE-RKI-I-183075/2021:3.34415e-05,France/HDF-IPP14410/2021:6.68829e-05,Germany/BE-RKI-I-184550/2021:6.68829e-05,Germany/HE-RKI-I-183148/2021:6.68829e-05,Germany/HE-RKI-I-185098/2021:6.68829e-05,(Turkey/HSGM-B18422/2021:6.68829e-05,Turkey/HSGM-B18566/2021:0):3.34415e-05,France/HDF-IPP14167/2021:0,France/HDF-IPP14409/2021:0):0.000200648):3.34415e-05,(((Bosnia_and_Herzegovina/KCUS74307/2021:3.34415e-05,Denmark/DCGC-114159/2021:0.000133766):0.000133766,Belgium/UZA-UA-CV2284435377/2021:0.000100324):3.34415e-05,Pakistan/NIH-B12-S28/2021:0.000100324):3.34415e-05,((India/TG-CCMB-CIA2767/2021:0.000100324,Malaysia/IMR_G194145/2021:0.000167207):3.34415e-05,USA/TX-TCH-TCMC00639-0721/2021:0.000300973):0.000133766,Peru/ARE-INS-1135/2021:0.000167207,((Portugal/PT11659/2021:0.000100325,Sweden/1684827916/2021:0.000167207):6.6883e-05,Portugal/PT8436/2021:6.6883e-05):0.000133765,(((England/ALDP-161FBAA/2021:3.34415e-05,England/MILK-181F14C/2021:0.000200649):3.34415e-05,(England/PHEC-31847F/2021:0.000100324,((England/HSLL-1731594/2021:0.000300973,Spain/CT-HUGTiPR019LM3D3/2021:0.000133766):6.68829e-05,England/MILK-16AB129/2021:3.34415e-05,(((France/PDL-IPP15272/2021:3.34415e-05,Switzerland/GE-HUG-34826660/2021:0.000100324):3.34415e-05,(Curacao/CW-RIVM-44544/2021:3.34415e-05,Sweden/SUS0002852/2021:6.6883e-05):3.34415e-05):6.68829e-05,(Luxembourg/LNS0651151/2021:3.34415e-05,Luxembourg/LNS3662730/2021:0):3.34415e-05,Luxembourg/LNS0398864/2021:0):3.34415e-05,USA/GA-CDC-QDX26177509/2021:0.000100324,Portugal/PT11249/2021:3.34415e-05,England/MILK-174D313/2021:0,Ireland/U-NVRL-G21IRL70620/2021:0.000133766,England/ALDP-1846C78/2021:0.000133766,England/MILK-19F4030/2021:0.000100325,(England/QEUH-19E43A3/2021:6.68829e-05,(England/QEUH-19E35EA/2021:0,(England/MILK-1A78C99/2021:3.34415e-05,England/BRBR-1A689B3/2021:0,England/BRBR-1A1FA03/2021:0):3.34415e-05):6.68829e-05):6.6883e-05,(Paraguay/lcsp_183200/2021:6.68829e-05,Paraguay/lcsp_184962/2021:6.68829e-05):0.000167207,England/MILK-1A1251E/2021:0.000100324,Belgium/Jessa_11-2130-000991ZOL/2021:0.000100324,England/MILK-19FB8D7/2021:6.6883e-05,Wales/PHWC-PY44P7/2021:0.000100324):3.34415e-05,Portugal/PT10747/2021:3.34415e-05,England/PHWC-PYGDAG/2021:0,Portugal/PT11377/2021:6.6883e-05,Portugal/PT9346/2021:3.34415e-05,Portugal/PT10742/2021:0.000100324,Portugal/PT12104/2021:0.000133765):0.000133766):6.68829e-05,England/MILK-15D4AF0/2021:3.34415e-05,England/MILK-17FF1BC/2021:3.34415e-05,England/MILK-1623CA0/2021:0.000100325,((Italy/PIE-15854792/2021:0,Botswana/R18B35_BHP_AAB65812/2021:6.6883e-05):0.000167207,Kuwait/KW-77/2021:0.000367856):0.000133766,England/MILK-15F5B14/2021:0.000167207):6.6883e-05,((((Hong_Kong/VM21031069/2021:3.34415e-05,Indonesia/JB-BGR-LIPI215/2021:0.000133766,Singapore/2223/2021:3.34415e-05):3.34415e-05,(New_Zealand/21MV0612/2021:3.34415e-05,New_Zealand/21CH0061/2021:3.34415e-05):3.34415e-05,Yunnan/YN-03/2021:0.000167207,((Singapore/2021/2021:0,Singapore/2063/2021:0,Singapore/1841/2021:0):6.68829e-05,(Singapore/2837/2021:6.68829e-05,Singapore/2814/2021:3.34415e-05,Singapore/2338/2021:0):0.000100324):6.68829e-05,Singapore/1812/2021:0.000100324,(USA/CA-CDC-FG-042196/2021:0.000167207,Hong_Kong/HKPU-11881/2021:0.000100324):0.000100325,Indonesia/JB-KWG-LIPI-NIHRD-0016/2021:0.000133765,Hong_Kong/HKPU-11861/2021:3.34415e-05,New_Zealand/21MV0571/2021:0.000133766,Japan/IC-1488/2021:0.000100325,Singapore/1573/2021:0.000133766,Japan/IC-1590/2021:6.6883e-05):3.34415e-05,(Indonesia/JK-GSILab-529673/2021:0.000100324,Indonesia/JK-FKUI-29759/2021:0):3.34415e-05):0.000100325,Bangladesh/BSMMU__Laila_75/2021:0.000133766):6.6883e-05,India/AP-CCMB-CIA5935/2021:0.000300972,India/TN-C_157_S179_R1_001/2021:0.000133766,(Ghana/WACCBIP-GS965/2021:0.000100325,Switzerland/ZH-ETHZ-33402682/2021:0.000100324):6.6883e-05,(Spain/CT-HUB00992/2021:0.000100324,Spain/PV-HUG28/2021:3.34415e-05,Spain/CT-HUB00981/2021:3.34415e-05,Spain/VC-IBV-98031616/2021:0.000133766):0.000100325,Japan/IC-1604/2021:0.000367856,England/PHEC-31FD22/2021:0.000133765,Bangladesh/IEDCR-OIS-0181/2021:6.6883e-05,((England/PLYM-17425FA/2021:3.34415e-05,England/PHEC-Q308Q76A/2021:0,Belgium/MBLGPF620090/2021:0,England/MILK-16454DD/2021:3.34415e-05,England/ALDP-1A740DD/2021:0.00023409,England/MILK-1876583/2021:3.34415e-05):3.34415e-05,(Botswana/R20B46_BHP_530146/2021:0.000635387,Botswana/R23B22_BHP_AAB89550/2021:0.000200648):0.000100324):6.6883e-05,Bangladesh/icddrb-CMOSH-CU-20210707-0020/2021:0.000267531,India/AP-CCMB-CIA5934/2021:0.000133766,(Italy/ABR-IZSGC-297573/2021:0.000334415,Bangladesh/icddrb-066871/2021:0.000167208):6.6883e-05,Nepal/S-119/2021:0.000167208):3.34415e-05,(((Singapore/1558/2021:0,Singapore/1773/2021:3.34415e-05):3.34415e-05,Singapore/1438/2021:0):3.34415e-05,Singapore/1191/2021:0,Singapore/1224/2021:0,Singapore/1272/2021:0,Singapore/919/2021:0):0.00023409):6.6883e-05,(Sweden/1924242664/2021:0.00046818,Sweden/1463893264/2021:0.000167207):0.00107013):0.000836036):6.6883e-05):0.000200649):0.000100325,Turkey/HSGM-B11388/2021:6.6883e-05,(Denmark/DCGC-3580/2020:0.000200649,Denmark/DCGC-2377/2020:0.000234091):0.000367855):3.34415e-05,(Peru/LIM-UPCH-0030/2020:0.000200649,Peru/CAL-INS-759/2020:0.000100324):6.68829e-05,((Belgium/ITM_C420/2020:0.000167207,Italy/MAR-UnivPM13_72157/2020:0.000100324,Belgium/ULG-10188/2020:0.000133766,Russia/Moscow-64601/2020:0.000100324,United_Arab_Emirates/L1076/2020:0.000100324,Italy/CAM-CRGS-59/2020:0.000167207):3.34415e-05,Shandong/2020C1240633/2020:6.68829e-05,(Belgium/DB-03023/2020:6.68829e-05,Ecuador/USFQ-509/2020:0.000100324):3.34415e-05,(Mongolia/Imp3989/2020:0,(Mongolia/3001/2020:3.34415e-05,Mongolia/3622/2020:3.34415e-05):0.000100324):0.000401298,Netherlands/Gelderland_35/2020:0.000200649,Norway/2552/2020:0.000100324):3.34415e-05,(Dominican_Republic/Yale-2290/2020:0.000167207,(Kenya/C76136/2020:0.000133766,Kenya/C60161/2020:0.000100324):3.34415e-05):0.000167207,(((Mexico/CMX-INER-IBT-157/2020:0.000267532,Mexico/CMX-INER-0090/2020:0.000167208):3.34415e-05,(USA/NV-CDC-QDX22356677/2021:0.000334414,USA/CA-ALSR-2958/2020:0.000300974):3.34415e-05,((USA/VA-CDC-LC0020870/2021:0.000100324,USA/VA-CDC-LC0022099/2021:0.000100324,USA/NC-CDC-LC0022014/2021:0.000100324):0.000133766,USA/CO-CDPHE-2100366813/2021:0.000300974):0.000401298,Mexico/GRO-IBT-IMSS-502/2020:0.000100324,Mexico/CMX-INER-0017/2020:0.000100324):3.34415e-05,Austria/CeMM0719/2020:0.000167207,Austria/CeMM0717/2020:0.00023409):3.34415e-05,(Italy/VEN-IZSVe-14-21/2020:6.68829e-05,(Italy/CAM-CRGS-331/2020:0.000100324,(((Italy/CAM-CRGS-200/2020:0.000167207,USA/WA-S4830/2021:0.000200648):3.34415e-05,(Czech_Republic/IAB20_016_022/2020:0,Greece/29T/2020:0.000167207):0.000100324,Czech_Republic/NRL-2002/2021:0.000300973):3.34415e-05,Estonia/151023/2021:0.000234089):0.000133765):3.34415e-05):3.34415e-05,(Italy/VEN-UniVR-59/2020:0,(Mexico/BCN-InDRE_335/2020:3.34415e-05,Mexico/BCN-ALSR-6640/2020:0.000334415):0.000334415):3.34415e-05,(Tunisia/ADAGE-15425/2020:0.000401298,India/AP-CCMB-BK669/2021:0.000434739,Kenya/C24205/2020:0.00023409,Gambia/NPHL_7392/2020:3.34415e-05,Kenya/C16881/2020:0.000869478):3.34415e-05,Switzerland/TI-ETHZ-100011/2020:3.34415e-05,(((((USA/MN-MDH-8461/2021:0.000200649,(Mexico/QUE-InDRE_FB17976_S3845/2021:6.68829e-05,Mexico/GUA-InDRE_FB17331_S3466/2021:0.000100324):0.000133766):0.000568505,(Cayman_Islands/29210/2021:0.000267532,USA/MN-MDH-8257/2021:0.000535063):0.000735712):0.000100324,((Honduras/19154/2021:0.000100324,Honduras/19151/2021:6.68829e-05):3.34415e-05,(Honduras/19148/2021:0.000167207,Honduras/19163/2021:0.000167207):6.6883e-05):0.000401297):0.000100324,(Honduras/19178/2021:0.000100324,Honduras/19164/2021:0.000267532):0.000401298):6.68829e-05,South_Africa/KRISP-0269/2020:0.000100324):3.34415e-05,Italy/LOM-INMI-12578/2020:6.68829e-05,Slovenia/LabVir-4952/2020:3.34415e-05,Russia/SPE-RII-6425V/2020:6.68829e-05,(Kenya/C1092/2020:3.34415e-05,Austria/CeMM0870/2020:3.34415e-05):6.68829e-05,((India/WB-1931300075204/2021:0.000334415,India/WB-1931300135704/2021:0.00023409):6.68829e-05,India/GJ-NIV-VOC-567/2021:0.000668829):3.34415e-05,((Ukraine/203100363/2020:0.000133765,Romania/Bucuresti-4322/2020:3.34415e-05):3.34415e-05,Russia/MOS-RARI-879/2020:0.000200649,((Iran/GRC-9673/2020:0.000200649,Iran/Ghilan-T15-191/2020:0.000100324):0.000133766,Morocco/HMIMV-Rabat1429-04/2020:0.00023409):3.34415e-05,Belgium/rega-0611830/2020:0.00023409,(Spain/AN-IBV-98001715/2020:0.000200649,(Romania/ROSV_3960/2020:3.34415e-05,Romania/ROSV_8235/2020:0.000200649,Romania/ROSV_1837/2020:0.000167207):0.000133765):3.34415e-05,((France/BRE-8933/2020:0.000100324,Czech_Republic/NRL_1137_21/2021:0.000334415):3.34415e-05,(Gambia/GC19-3836/2020:0.000100324,((Senegal/57540/2020:0.000300973,Senegal/57476/2020:0.00023409):3.34415e-05,Senegal/SN-TH-TIV-1146/2020:0.000133766,Senegal/6934/2020:0.000167207,Senegal/SN-CTE-GUEREO-0501/2020:0.000200649,Burkina_Faso/2-030-765/2020:0.000133766,Burkina_Faso/595/2020:0.000133766,Senegal/68349/2020:0.000133765,((Lithuania/S21C947/2021:0.000267531,Lithuania/ID3456/2020:0.000133766):3.34415e-05,Italy/APU-IZSPB-332PT/2020:0.000300972):6.6883e-05,Senegal/SN-MBO-20-1217/2020:0.000200649,France/ARA-CDP29289/2020:0.000267532):3.34415e-05,Senegal/THI-JOA-0159/2020:0.000167207,Senegal/SN-MBO-20-1142/2020:0.000100324,Gambia/GC19-2711/2020:6.68829e-05,Gambia/NPHL-1212/2020:6.68829e-05,Gambia/NPHL-100C/2020:0.000133765,(((Gambia/14228/2021:0.000100324,Gambia/NPHL_10530/2021:0.000100324):3.34415e-05,Gambia/5022/2021:0.000100324):3.34415e-05,Senegal/SN-CHRT-0156/2020:0.000133766,Gambia/NPHL_9884/2020:0.000100324):0.000133766,Senegal/52907/2020:0.000334415):3.34415e-05,Senegal/6762/2020:0.000334414):3.34415e-05,Mexico/PUE-IBT-IMSS-466/2020:0.000100324,((Bolivia/26933/2020:0.000167207,(Chile/AT-CMM-ATAC15/2020:0.000167207,Paraguay/PY2/2020:0.00043474):3.34415e-05,Spain/AN-IBV-006095/2020:6.68829e-05,(Bolivia/26945/2020:3.34415e-05,Bolivia/26932/2020:0.000300973):6.6883e-05,Chile/Atac2-6/2020:0.000200649,Spain/PV-IBV-98006698/2020:0.000133765):3.34415e-05,Bolivia/26952/2020:3.34415e-05):3.34415e-05,Iceland/1546/2020:0.000100324,(Mexico/CMX-INER-0054/2020:3.34415e-05,Romania/ROSV_12442/2020:0.000100324):3.34415e-05,(Colombia/ANT-INS-103235/2020:0.000267532,Colombia/DC-INS-3334/2020:0.000434739,Colombia/DC-INS-4283/2020:0.000133766,(Colombia/DC-INS-3569/2020:0.000100324,Colombia/DC-INS-027/2020:0.000133766):3.34415e-05,Colombia/MET-404/2020:0.000167207,Colombia/GVI-150933/2020:3.34415e-05,Colombia/INS-CUN-AG2/2020:0.000267531,Colombia/DC-C89/2020:0.000300973,(Colombia/DC-INS-2553/2020:0.000300974,Colombia/DC-INS-4301/2020:0.000100324):0.000133766):6.68829e-05,(Peru/LIM-INS-478/2020:0.000100324,Mexico/CMX-INER-02/2020:0.000133766):3.34415e-05,((Romania/Suceava-31646/2020:3.34415e-05,Romania/ROSV_13109/2020:6.6883e-05):0.000167208,Romania/Suceava-31645/2020:0.000167207):3.34415e-05,(Spain/CN-IBV-97024877/2020:0.000100324,South_Africa/KRISP-K000635/2020:0.000100324,(South_Africa/KRISP-K004002/2020:0.000133765,Lesotho/N3408/2020:0.000133765):0.000133766):3.34415e-05,(Iceland/921/2020:0.000133766,Iceland/1539/2020:0.000100324,Netherlands/Gelderland_41/2020:0.000300973):3.34415e-05,Guatemala/19521/2020:0.000133766,(Equatorial_Guinea/5031/2020:6.68829e-05,((Equatorial_Guinea/39822/2020:0.000133766,Equatorial_Guinea/39295/2020:0.000100324,Equatorial_Guinea/17841/2020:0.000100324,Equatorial_Guinea/15547/2020:0.000100324,Equatorial_Guinea/44989/2020:0.000200648):3.34415e-05,Equatorial_Guinea/32158/2020:0.00023409):3.34415e-05,Equatorial_Guinea/29828/2020:0.000100324,Equatorial_Guinea/7692/2020:6.68829e-05,(Equatorial_Guinea/8861/2020:6.68829e-05,Equatorial_Guinea/6777/2020:6.68829e-05,(Equatorial_Guinea/37545/2020:0.000133766,Equatorial_Guinea/46787/2020:0.000133766):3.34415e-05):3.34415e-05,Equatorial_Guinea/23265/2020:0.000200649,Equatorial_Guinea/13736/2020:0.000200649,Equatorial_Guinea/9357/2020:6.6883e-05,(Equatorial_Guinea/67342/2020:0.000100324,Equatorial_Guinea/71928/2020:3.34415e-05,Equatorial_Guinea/72677/2020:0.000200649):0.000267532,Equatorial_Guinea/12864/2020:0.000100324,Equatorial_Guinea/50236/2020:0.000200649,Equatorial_Guinea/43296/2020:0.00023409):3.34415e-05,(Senegal/SN-MBO-20-1263/2020:0.000133766,Senegal/SN-MBO-20-1357/2020:0.000133766,Gambia/S-3039J/2020:0.000133766,(Senegal/SN-THI-20-1504/2020:0.000133766,Cameroon/Yaounde-20V-59291/2020:0.000367856):6.6883e-05):6.68829e-05,(Romania/ChVir7244/2020:6.6883e-05,Spain/CN-IBV-97006487/2020:0.000100324):3.34415e-05,Mexico/CMX-INMEGEN-02-10-18-GRO/2020:0.000100324,Italy/CAM-ISS-2369/2020:6.68829e-05,Hungary/507-3/2020:0.000100325,Russia/StPetersburg-RII15520S/2020:0.000100324,Kenya/C1191/2020:0.000100324,Romania/ROSV_1979/2020:0.000167207,(Qatar/QA-WCMQ_FD18163103/2020:0.000100324,Qatar/QA-WCMQ_FD18163135/2020:0.000167207):6.6883e-05,Mexico/TLA-InDRE-IBT-76/2020:0.000200649,Mexico/CMX-INER-0219/2020:0.000300973,Chile/RM-ISPCH-79/2020:0.000167208,Romania/ROSV_2899/2020:0.000133765,Czech_Republic/FNHK-22001/2020:0.000133765,Chile/Santiago-PUC_MVL_0507/2020:0.000167207,Spain/AR-IBV-005074/2020:0.000133765,Guatemala/19522/2020:0.000100324,South_Africa/KRISP-K001323/2020:0.000133765,Latvia/070/2020:0.000167207,Ukraine/203100322/2020:0.000167208,Guatemala/33880/2020:0.000267532,Bolivia/26941/2020:0.000167208,Argentina/PAIS-A0033/2020:0.000200649,Oman/RESP-20-6701/2020:0.000234091,Ghana/2709_S25/2020:0.000167208,Mexico/NLE-UANL-004/2020:0.000133766,Senegal/SN-MBO-20-1360/2020:0.000234091,Austria/CeMM0718/2020:0.000133765,Spain/EX-IBV-005005/2020:0.000100324,Spain/AN-IBV-98001706/2020:0.000133765,Senegal/SN-IR1-0018357/2021:0.00113701):3.34415e-05,(Oman/520244640/2020:6.68829e-05,((Serbia/Belgrade-3054802102/2021:0.000133766,Luxembourg/LNS9732596/2020:0.000100324,Luxembourg/LNS7273861/2021:0.000133765,Luxembourg/LNS9187496/2020:0.00023409,Luxembourg/LNS7385913/2020:0.000133765):0.000367856,(((Australia/NSW1170/2020:0.000267532,((Germany/SH-ChVir20729/2020:0.000133766,Germany/SL-SU-131/2020:6.68829e-05):0.000100324,Germany/SL-SU-10452383/2020:0.000100324):3.34415e-05,Netherlands/ZH-RIVM-20489/2020:0.000100324,Switzerland/ZH-ETHZ-580731/2020:0.000133765,Netherlands/OV-EMC-173/2020:0.000133766,Netherlands/NB-RIVM-20353/2020:0.00023409,Germany/BW-RKI-I-011968/2021:0.000367856,Luxembourg/LNS4943218/2020:0.000133766,Sweden/20-13135/2020:0.000133765,(Denmark/DCGC-17592/2020:0.000100324,Denmark/DCGC-106314/2020:3.34415e-05):6.6883e-05,Netherlands/ZH-EMC-1407/2020:0.00023409,Denmark/DCGC-5522/2020:0.000100324,Netherlands/ZH-RIVM-20891/2020:0.000100324,Netherlands/LI-EMC-306/2020:0.000133766,Germany/ST-MD682/2021:0.000200648):3.34415e-05,Belgium/UZA-UA-CV2006969709/2020:0.000167207,((England/MILK-974F4D/2020:0.00023409,Poland/NIPH-NIH_ECDC-381/2021:0.000100324,Germany/BW-RKI-I-027814/2021:0.000167207,(Poland/3214_AGamb_gx1/2021:0.00023409,Poland/NIPH-NIH_ECDC-431/2021:0.000100324,((Poland/NIPH-NIH_ECDC-670/2021:0.000200649,Poland/NIPH-NIH_ECDC-1558/2021:0.000100324):3.34415e-05,(Estonia/2012200039/2020:0.000100324,Denmark/DCGC-26778/2020:0.000200649):3.34415e-05,Poland/NIPH-NIH-04/2020:0.000133765,Poland/NIPH-NIH_ECDC-481/2021:0.000100324,Poland/NIPH-NIH-39/2021:0.000167208):6.6883e-05):6.6883e-05):3.34415e-05,(Netherlands/UT-RIVM-20788/2020:0.000167208,((Germany/NW-RKI-I-012844/2021:0.000100324,Germany/SH-ChVir21723/2020:6.68829e-05):6.68829e-05,Germany/NW-RKI-I-104658/2021:0.000133765):0.000100324):3.34415e-05,((((England/MILK-DAB6BD/2020:6.68829e-05,Spain/VC-IBV-98019285/2021:0.000133766):3.34415e-05,(Belgium/UGent-3116/2021:6.68829e-05,Belgium/rega-1459/2020:6.68829e-05):3.34415e-05,Belgium/UGent-2678/2021:0.000100324,(Belgium/UZA-UA-4971/2021:0.000167207,Belgium/UGent-3250/2021:0,France/HDF-IPP03853/2021:0,Belgium/rega-1871/2020:0,Belgium/rega-1872/2020:0,Belgium/rega-1873/2020:0,Belgium/rega-1874/2020:0,Belgium/rega-1875/2020:0,Belgium/AZDelta15942-2105R/2021:0,Belgium/UGent-2671/2021:0):0.000100324,(England/CAMC-C9224D/2020:0.000100324,Belgium/ULG-11055/2020:6.68829e-05):6.68829e-05,(Sweden/YXW913/2021:0.000100324,Sweden/21-50857/2021:6.68829e-05):3.34415e-05):6.68829e-05,England/CAMC-B09109/2020:6.68829e-05,Germany/NW-RKI-I-010285/2020:0.000100324,Germany/NW-HHU-1212/2020:0.000100324,Germany/NW-HHU-474/2020:0.000100324):6.68829e-05,Belgium/ULG-10402/2020:6.68829e-05,Belgium/ULG-10400/2020:0.000100324,Luxembourg/LNS0074724/2020:0.000334414):3.34415e-05,Belgium/rega-10081214/2020:0.000100325,(Germany/NW-HHU-505/2020:6.68829e-05,(Serbia/Gracanica-043870912/2020:6.68829e-05,Germany/SN-RKI-I-012881/2021:0.000100324):0.000167207):0.000100324,(Belgium/rega-1706/2020:0.000133765,Switzerland/BE-ETHZ-431056/2020:0.000133766):6.6883e-05):3.34415e-05,(Netherlands/LI-RIVM-13005/2021:3.34415e-05,Netherlands/ZH-RIVM-19398/2021:0.000167207):0.000334415):3.34415e-05,Finland/11DS8CD8/2020:0.00046818):0.000200649):0.000200649):3.34415e-05,South_Africa/KRISP-0056/2020:6.68829e-05,(((Romania/3326CICO/2020:0.000267531,England/CAMB-AA0A55/2021:0.000200649):3.34415e-05,Austria/CeMM4100/2021:0.00023409):0.00046818,Colombia/TOL-INS-0344/2020:0.000300973,Germany/BW-RKI-I-050541/2021:0.000133766):3.34415e-05,(((((((Denmark/DCGC-35667/2021:0.000234091,(Belgium/UGent-1611/2021:0.000100324,Belgium/UGent-1061/2021:3.34415e-05):0.000133765,Denmark/DCGC-48788/2020:0.000234089):3.34415e-05,(((Czech_Republic/NRL_11544/2020:0.000133766,Czech_Republic/NRL_10875/2020:3.34415e-05):0.000100324,Austria/CeMM2639/2020:0.000133766,(Denmark/DCGC-64518/2020:0.000100324,Denmark/DCGC-7633/2020:0.000167207):3.34415e-05,Czech_Republic/NRL_10386/2020:0.000100324,Slovakia/CeMM3342/2020:0.000133766,Czech_Republic/NRL-10317/2020:0.000200649,(Australia/WA557/2020:6.68829e-05,Sweden/SE1410193370/2021:0.000267531):0.000200649,Netherlands/GE-RIVM-20169/2020:0.000100324):0.000100325,South_Korea/KDCA0365/2020:0.000167207):3.34415e-05,(Slovakia/113060611D/2020:0.000200649,Czech_Republic/NRL_11717/2020:0.000167208,Czech_Republic/NRL-4195/2021:0.000401297):3.34415e-05,(((Sweden/21-50145/2020:0.000100324,Germany/SN-RKI-I-026070/2021:0.000167208):3.34415e-05,Poland/Pomorskie_MWB_34/2021:0.000167207,Norway/4860/2020:0.000133765,Netherlands/un-EMC-850/2021:0.000367856,Netherlands/UT-RIVM-20868/2020:0.000334415,Iceland/3126/2020:0.000167208,Greece/1630/2020:0.00023409,Denmark/DCGC-5594/2020:0.000100324,North_Macedonia/11265/2021:0.000133765):3.34415e-05,(((Cyprus/Cy090546/2020:0.000100324,Cyprus/Cy095857/2020:0.000133766):3.34415e-05,Czech_Republic/NRL-9939/2020:0.000100324,Slovakia/UKBA-1108/2021:0.000234091,Slovakia/UKBA-722/2021:0.00023409,Czech_Republic/NRL_144/2020:0.000167208,Belgium/rega-11271169/2020:0.000200649):3.34415e-05,(Poland/NIPH-NIH_ECDC-578/2021:0.00023409,(Estonia/2012230023/2021:6.6883e-05,Estonia/149442/2021:0.000100324,Estonia/2012110054/2020:0.000167207):6.6883e-05):6.68829e-05):0.000133766):0.000133766,(Czech_Republic/Tilia-03/2020:0.000100324,Czech_Republic/Tilia-01/2020:0.000100324,((Estonia/C064501/2021:0.000100324,Estonia/151342/2021:6.68829e-05):6.6883e-05,Germany/BY-RKI-I-022686/2021:0.000200649,Slovakia/UKBA-1210/2021:0.000133765):0.000100325):0.000100324,Liechtenstein/UHB-4176655701/2020:0.000300973,Czech_Republic/NRL-951/2021:0.000167207,Netherlands/ZH-EMC-951/2020:0.000267531,((Cyprus/Cy144969/2020:3.34415e-05,Sweden/SE00154923/2021:0.000100324):6.6883e-05,(Cyprus/Cy076701/2020:0.000100324,Cyprus/Cy098242/2020:0.000167207,Cyprus/Cy164692/2021:0.00023409,Cyprus/Cy084662/2020:0.000133765,Cyprus/Cy144632/2020:0.000133765,Cyprus/Cy166620/2021:0.00023409):6.6883e-05):0.000133766,Switzerland/BL-ETHZ-310501/2020:0.000133765,Austria/CeMM2621/2021:0.000367856,Denmark/DCGC-7271/2020:0.000167207,Austria/CeMM3767/2021:0.000133766,Czech_Republic/NRL_11838/2020:0.000167208):3.34415e-05,((Greece/2024689/2021:0.000100324,Wales/MILK-992705/2020:0.000100324,(Slovakia/112860159M/2020:0.000300973,Slovakia/UKBA-818/2021:0.00023409):3.34415e-05,((Czech_Republic/NRL_10961/2020:6.68829e-05,Czech_Republic/NRL_12520_20/2020:0.000100324,Italy/EMR-UOM-PVS_0032/2021:0.000167208):3.34415e-05,France/GE-IPP11356/2020:0.000133766):3.34415e-05,Kosovo/ChVir23133/2021:0.00023409,Croatia/HRV000_99/2021:0.000267531):6.68829e-05,(((Croatia/1153/2021:0.000300973,Bosnia_and_Herzegovina/VFS-UNSA-LMGFI015/2021:0.00023409):3.34415e-05,Croatia/HRV000_141/2021:0.000300973,Bosnia_and_Herzegovina/AGC-MOS-002/2020:0.000167207):3.34415e-05,Croatia/IGA-1-12272-P/2021:0.000133765,Germany/SN-RKI-I-012940/2021:0.000200649):3.34415e-05):3.34415e-05,((Switzerland/SZ-ETHZ-470069/2021:0.000167207,Switzerland/ZH-UHB-0718970401/2021:0.00023409):0.000200649,(Austria/CeMM7801/2020:0.000133766,Czech_Republic/FNB14399/2021:0.000167208):0.000167208,France/PAC-MEPHI-1682/2020:0.000100325):3.34415e-05,((Austria/CeMM3512/2021:0.000200649,Croatia/1291/2021:0.000300974):3.34415e-05,Croatia/1149/2021:0.000635388,((Slovenia/5C-006213-KP/2021:0.000100324,Slovenia/21-7014/2020:0,Slovenia/22-1001/2020:0.000167207):3.34415e-05,Slovenia/08-029702-MB/2021:0.000133766,Slovenia/183127/2020:0.000167207,Slovenia/149377/2020:0.000133766):0.000167208,Sweden/21-50025/2020:0.00023409):3.34415e-05,Sri_Lanka/CV80630/2021:0.000300972,(Slovakia/CeMM3371/2020:0,Iceland/6175/2020:0.000100324,(Croatia/1587/2021:0.000100324,Croatia/1486/2021:0.000100324):0.00023409,Bosnia_and_Herzegovina/KCUS21066/2021:0.000100324):0.000133765):0.000167208,((((Slovenia/107690/2021:0.000200649,Slovenia/17-022983-KR/2021:0.000367856):3.34415e-05,(Slovenia/16534/2021:0.000133766,Slovenia/253753/2020:0.000133765,Austria/CeMM4158/2021:0.000167207,Slovenia/22-3409/2021:0.000100324):6.6883e-05,Slovenia/21-001539-LJ/2021:0.00023409,(Slovenia/218459/2020:0.000100324,Slovenia/5C-012526-KP/2021:0.000367856):6.6883e-05):3.34415e-05,(Slovenia/17-031791-CE/2021:0.000267531,Slovenia/08-065281-MB/2021:0.000367856):6.6883e-05):3.34415e-05,(Wales/PHWC-4954E2/2020:0.000300973,Slovenia/08-072522-MB/2021:0.000334415):3.34415e-05,Slovenia/5C-008905-KP/2021:6.68829e-05,((((Slovenia/21-6851/2021:3.34415e-05,Slovenia/69273/2021:0.000300973):6.68829e-05,Bosnia_and_Herzegovina/Alea-02/2021:0.000167207,Slovenia/22-3931/2020:0.000300974,Croatia/HRV000_204/2021:0.000167207,Germany/BW-RKI-I-047450/2021:0.000267532,Slovenia/08-24345-MB/2021:0.000267532,Slovenia/278310/2020:0.000200649):3.34415e-05,Sweden/SE1410290235/2021:0.000568504):3.34415e-05,Hungary/HM-0119-48/2021:0.000167207,Slovenia/163620/2020:6.68829e-05,Austria/CeMM4445/2020:0.000167207,Slovenia/08-073133-MB/2021:0.000133765):6.6883e-05,Slovenia/131826/2020:0.000200649,Bosnia_and_Herzegovina/VFS-UNSA-LMGFI028/2021:0.00023409):0.000434738):6.68829e-05,((((Bulgaria/21BG-EU_449_Pl5/2020:0.000334414,Romania/B-61523/2020:0.000167207):0.000100324,Romania/Bucuresti409385/2021:0.000568505,England/QEUH-9C9FFE/2020:0.00023409,Italy/APU-PODV-15935090/2020:0.000200649,(Ireland/KE-NVRL-71IRL96385/2020:0.000100324,Ireland/CO-NVRL-75IRL32904/2020:0.000100324,Ireland/LH-NVRL-73IRL70403/2020:0.000133765,Ireland/KK-NVRL-72IRL17423/2020:0.000133765):0.000133766):6.68829e-05,(((Romania/RO_DJ40541/2020:0.000167207,Serbia/Belgrade-3021450402/2021:0.000300974,Denmark/DCGC-9287/2020:0.00023409):6.68829e-05,Romania/SC08965/2021:0.000200649,Norway/6204/2020:0.000300973):3.34415e-05,Romania/Cluj413482/2021:0.000535063,(Romania/RO_SC10051/2020:0.000133765,Romania/RO_DJ48086/2020:0.000334414):6.6883e-05):0.000100324):3.34415e-05,((Germany/un-RKI-I-066243/2021:0.000300973,Germany/un-RKI-I-066276/2021:0.000300973,Germany/BY-RKI-I-078609/2021:0.000300973):3.34415e-05,(Romania/RO_IOCN78/2020:3.34415e-05,Romania/RO_IOCN50/2020:3.34415e-05):6.6883e-05,Romania/B-4204/2021:0.000300972,Bulgaria/21BG-EU_390_Pl5/2021:0.000300973):3.34415e-05,(((Bulgaria/21BG-NC_A000008/2020:0.00023409,Ghana/WACCBIP-GS305/2020:0.00023409,Bulgaria/21BG-NC_A000071/2020:0.000100324,Bulgaria/21BG-NC_A000040/2020:0.000300973,Lithuania/S21C798/2021:0.000434739,Bosnia_and_Herzegovina/VFS-UNSA-LMGFI010/2020:0.000167207,North_Macedonia/ZMC-37582/2020:0.000334414):6.68829e-05,(Denmark/DCGC-44896/2021:0.000267531,Germany/BW-RKI-I-047870/2021:0.000434739):3.34415e-05):0.000100324,((Romania/191Hunedoara/2020:0.00023409,(Ireland/MO-NVRL-21IRL00140/2021:0.000167208,Romania/SV-2141/2021:0.000234091):0.000133766,Finland/HEL-21-V440/2021:0.000434739):3.34415e-05,(Romania/IF-1219/2021:0.000267532,Romania/54Hunedoara/2020:0.000267531,Romania/103Hunedoara/2020:0.000300972):3.34415e-05):6.68829e-05,Romania/B-6037/2021:0.000568505,Denmark/DCGC-35053/2020:0.000300973,(Italy/CAM-TIGEM-4888/2021:0.000200648,Italy/CAM-TIGEM-4743/2021:0.000167207):6.6883e-05,(Romania/B-64170/2020:3.34415e-05,Romania/B-64331/2020:3.34415e-05):0.000133765,(Romania/3327CIMA/2020:0.000100324,Romania/Mures_PV_410476/2021:0.00023409,Hungary/7262_23/2021:0.000167208):0.000133765):3.34415e-05,Czech_Republic/Tilia-02/2020:0.000300973,Ireland/D-NVRL-21IRL34531/2021:0.000300972):0.000100324):3.34415e-05,Bosnia_and_Herzegovina/VFS-UNSA-LMGFI012/2020:0.000434739):6.68829e-05,Poland/PL_MCB_67/2020:3.34415e-05):3.34415e-05,(Austria/CeMM0337/2020:6.68829e-05,Czech_Republic/FNHK-112/2020:0.000133766,Netherlands/NA_705/2020:0.000133766,South_Africa/Tygerberg_27/2020:0.000133765):3.34415e-05,South_Africa/KRISP-0166/2020:0.000100324,(Costa_Rica/CV-0007/2020:6.68829e-05,(Costa_Rica/INC-0142/2020:0.000133765,Panama/GMI-PA435576/2020:0.000267532):6.68829e-05,Panama/GMI-PA397859/2020:0.000267532,Panama/GMI-PA462137/2020:0.00023409):3.34415e-05,Kenya/C713/2020:3.34415e-05,India/OR-ILSCV14004/2020:0.000100324,Gabon/CERMEL-S0814/2021:0.000133766,(((Oman/RESP-20-5505/2020:0.000100324,Malaysia/UNIMAS-1741/2020:0.000100324,((Turkey/HSGM-10894/2021:0.000200649,Turkey/HSGM-11009/2021:6.68829e-05):0.000100324,(Senegal/SN-MBO-201765/2021:0.00023409,((Senegal/SN-MBO-201670/2020:6.68829e-05,(Senegal/SN-MBO-211936/2021:0.000133766,((((Senegal/SN-MBO-201893/2021:3.34415e-05,Senegal/SN-MBO-201862/2021:0.000300973):3.34415e-05,((((USA/WV-WVU-WV030544/2021:0.000300973,USA/WV-WVU-WV039352/2021:3.34415e-05):0.000401298,(Senegal/SN-MBO-201719/2021:6.68829e-05,Senegal/SN-IRLPC-898/2021:0.000100324):6.68829e-05):0.000100324,Senegal/SN-MBO-201741/2021:0.000133766,Senegal/SN-MBO-201875/2021:0.000200649):6.68829e-05,(Senegal/SN-MBO-201860/2021:0.000133766,Belgium/CHUNamur1321723101/2021:3.34415e-05):3.34415e-05):3.34415e-05):3.34415e-05,Senegal/SN-MBO-201771/2021:0.000167207):6.68829e-05,Senegal/SN-MBO-201859/2021:0.000133766):3.34415e-05):6.68829e-05):3.34415e-05,Senegal/SN-MBO-201894/2021:0.000167207):3.34415e-05,Senegal/SN-MBO-201902/2021:0.000100324):3.34415e-05):6.6883e-05,(United_Arab_Emirates/4233/2020:6.68829e-05,Uganda/UG393/2021:0.000769154):0.00023409,(Malaysia/UNIMAS-2304/2020:0.000100324,Germany/BW-Cento-39725134/2020:0.000267532):6.6883e-05):3.34415e-05,((Bahrain/920319237_S17_L001/2020:0.000267532,Turkey/ACUTG-3/2020:0.000568505):0.000133766,(Australia/SA0214/2020:0.000100324,(Egypt/CCHE57357-A-22/2020:0.000200649,Malaysia/UNIMAS-3325/2020:6.68829e-05,France/IDF_HB_112006062745/2020:3.34415e-05,Germany/BY-ChVir-1019/2020:3.34415e-05):0.000100325,Germany/BAV-PL-virotum_WLROB/2020:0.000167208):6.6883e-05):0.000133766):3.34415e-05,((Russia/StPetersburg-RII5247S/2020:0.000133766,Kenya/C77282/2020:0.000234091):3.34415e-05,((Northern_Mariana_Islands/CDC-2-3831103/2020:0,Northern_Mariana_Islands/CDC-2-3831038/2020:0.000200649):0.000100325,Northern_Mariana_Islands/CDC-2-3830938/2021:0.00023409,Bermuda/204990916/2020:0.000334415,Saint_Lucia/LCA47897/2020:0.00046818,USA/IL-IDPH-DEK-S-0001248/2020:0.000167207,USA/MI-CDC-LC0005462/2021:0.000635388):6.6883e-05):3.34415e-05,(((((USA/NJ-CDC-LC0001321/2020:0.000133766,USA/NJ-CDC-LC00001321/2020:0.000133766):3.34415e-05,Bermuda/204990917/2020:0.000267531):3.34415e-05,USA/TX-HMH-MCoV-33460/2020:0.000568504):3.34415e-05,USA/TX-HMH-MCoV-36682/2020:0.000367857,(USA/TX-HMH-MCoV-14342/2020:0.00023409,(Kenya/C41293/2020:0.000100324,Uganda/UG116/2020:0.000100324,Kenya/C46518/2020:0.000100324):3.34415e-05,(USA/MA-QDX-3043/2021:6.68829e-05,(USA/NY-Wadsworth-21021141-01/2021:0.000100324,USA/MA-CDC-2-4308027/2021:0.000133766,USA/NY-Wadsworth-21023786-01/2021:3.34415e-05):0.000100324):0.000167207,(Somalia/CV1236/2020:0.000167207,England/OXON-F3FE87/2020:0.000167207,England/ALDP-B1F7A4/2020:0.000167207):0.000133766,(Germany/HH-HPI-p2924/2020:0.000100324,Kenya/C51775/2020:6.68829e-05,(England/ALDP-B5C29B/2020:0.000167207,Kenya/C75185/2020:0.000100324):3.34415e-05):3.34415e-05,Kenya/C67287/2020:0.000300973,Kenya/C73522/2020:0.00023409,Switzerland/BE-ETHZ-360022/2020:6.68829e-05,(England/ALDP-B84968/2020:0,(USA/NY-NYCPHL-001287/2020:0.000167207,Kenya/SY001/2020:6.68829e-05,USA/NY-MSHSPSP-PV26393/2021:0.000200649):3.34415e-05):0.000100324):0.000133765):3.34415e-05,((Qatar/QA-QU_07-2-F3/2020:0.000334415,(Qatar/QA-WCMQ_FD17462371/2020:0.000167207,Qatar/QA-WCMQ_FD17462378/2020:6.68829e-05):3.34415e-05,(Qatar/QA-QU_07-1-F7/2020:0.000267532,Qatar/QA-WCMQ_FD18193843/2020:0.000167207):3.34415e-05,Qatar/QA-WCMQ_FD17059332/2020:0.000267532,(Qatar/QA-QU_03-D6/2020:0.000100324,Qatar/QA-WCMQ_FD18190012/2020:0.000167208):3.34415e-05,Qatar/QA-WCMQ_FD18193828/2020:6.68829e-05,((Qatar/QA-QU_12-10-D9/2020:0.000167207,Qatar/QA-WCMQ_FD17571296/2020:0.000133765):3.34415e-05,Qatar/QA-WCMQ_FD17571276/2020:0.000367856,Qatar/QA-QU_12-10-D8/2020:0.000367856,Qatar/QA-QU_03-B12/2020:3.34415e-05,Qatar/QA-QU_12-10-B10/2020:0.000267532):6.68829e-05,Qatar/QA-WCMQ_FD18163114/2020:0.000133766,(Qatar/QA-QU_05-E4/2020:0.000100324,Qatar/QA-WCMQ_FD18163120/2020:0.000100324):3.34415e-05,(((Qatar/QA-QU_12-11-B1/2020:6.68829e-05,Qatar/QA-QU_12-10-A11/2020:0.000167207):6.68829e-05,Qatar/QA-QU_12-10-A6/2020:0.000100324,Qatar/QA-WCMQ_FD17571367/2020:0.00023409):0.000133765,Australia/NSW4547/2020:0.00043474):6.68829e-05,(Iraq/USAFSAM-S061/2020:6.68829e-05,Qatar/QA-QU_07-2-C4/2020:0.000133766):3.34415e-05,(Sri_Lanka/BIN44/2020:6.68829e-05,((((Sri_Lanka/RTH7/2021:0.000200649,Sri_Lanka/C29572/2020:3.34415e-05):3.34415e-05,(Sri_Lanka/CMC87070/2021:0.000100324,Sri_Lanka/CMC87137/2021:0.000133766):6.68829e-05,(Sri_Lanka/W65/2020:6.68829e-05,Sri_Lanka/CMC70666/2021:0.000167208):6.6883e-05):3.34415e-05,(Sri_Lanka/NR124/2021:6.68829e-05,Sri_Lanka/CW103180/2021:0.000367856):0.000167207,(Sri_Lanka/CMC76926/2021:0.000167208,Sri_Lanka/CMC60515/2020:0.000200649,Sri_Lanka/CDR56/2021:0.00046818):3.34415e-05,Sri_Lanka/CK105351/2021:0.000167207,Sri_Lanka/CA103286/2021:0.000200649,Sri_Lanka/CMC83982/2021:0.000234091):3.34415e-05,Sri_Lanka/ABG16/2021:0.000267532,Sri_Lanka/GQC12/2020:3.34415e-05,(Sri_Lanka/CMC82701/2021:0.000200649,Sri_Lanka/CA91958/2021:0.000100324):0.000133765,Sri_Lanka/CMC80234/2021:0.00023409):6.6883e-05):0.000234091,Qatar/QA-QU_07-1-C5/2020:0.000267531,Qatar/QA-QU_12-10-A12/2020:0.000200649,(Tunisia/ADAGE-24755/2020:0.000133766,(Tunisia/12-8274/2020:0.000267532,Tunisia/55153/2020:0.000167208):3.34415e-05):0.00023409,Qatar/QA-WCMQ_FD18190011/2020:0.00023409,Qatar/QA-QU_12-11-B9/2020:0.000367856,Qatar/QA-WCMQ_FD18190075/2020:0.000100324,Qatar/QA-WCMQ_FD15649701/2020:0.000167207):3.34415e-05,((Indonesia/GO-NIHRD-PME20210/2020:0.000668829,(((Kenya/C73063/2020:0.00023409,Kenya/C71980/2020:0.00023409):3.34415e-05,Kenya/C79949/2021:0.000100324):0.000635388,Kenya/C79172/2021:0.000267532,Kenya/C80960/2021:0.000334415):0.000200649,India/GJ-ICMR-NIV-INSACOG-VOC-174/2020:0.000367857,Uganda/UG107/2020:0.000367857,India/MH-ACTREC-630/2020:0.000133765):3.34415e-05,Mexico/AGS-InDRE-86/2020:0.000367856):3.34415e-05,(((USA/MA-CDC-STM-185/2020:6.68829e-05,USA/CA-SEARCH-16735/2021:3.34415e-05,USA/CA-SEARCH-16695/2021:3.34415e-05):6.68829e-05,USA/NY-CDC-QDX22117737/2021:0.000234091):3.34415e-05,USA/RI-Broad_RIDOH-00354/2021:0.000167207):0.000300972,Portugal/PT7260/2021:0.000902919,((((((USA/NC-CDC-ASC210018486/2021:6.68829e-05,USA/NC-CDC-STM-000030104/2021:6.68829e-05,USA/CA-CDC-STM-000025846/2021:0.000133765):3.34415e-05,USA/CA-CSMC250/2020:0.000234091,USA/NY-PRL-03_08_00M20/2021:0.000167207,Costa_Rica/INC-0816/2021:0.00046818,USA/CA-CDC-STM-000009293/2021:0.000133765,USA/CO-CDC-ASC210042262/2021:0.000267531,USA/UT-UPHL-2105682605/2021:0.000200649,USA/CA-CDC-STM-000012827/2021:0.000167207,USA/CA-SEARCH-17400/2021:0.000334414,Australia/NSW1491/2021:0.000100324):0.000334415,(((((((USA/CA-CZB-31334/2021:0.000133766,USA/OR-TRACE-BENT-032821-444/2021:0.000334415):6.6883e-05,Northern_Mariana_Islands/CDC-2-3880447/2021:0.000100325):0.000133766,(USA/AZ-CDC-LC0011836/2021:0,USA/AZ-ASU2520/2021:0.000133766):0.000267532):3.34415e-05,USA/WA-UW-2021041636120/2021:0.000769154):3.34415e-05,(USA/CA-LACPHL-AF00652/2021:0.000133766,(USA/CA-SEARCH-15795/2021:0.000300973,USA/CA-CSMC329/2020:0.000300973):3.34415e-05):3.34415e-05,USA/CA-QDX-3760/2021:0.000133766,(USA/AZ-CDC-STM-000071852/2021:0.00046818,USA/WV-CDC-ASC210004759/2021:0.000167207,USA/CO-CDC-LC0043729/2021:0.000367856,South_Korea/KDCA2916/2021:0.000535063,USA/CA-CZB-27208/2021:0.000267532,USA/GU-CDC-2-4243088/2021:0.000434739):6.6883e-05,(USA/AZ-CDC-2-3846510/2021:0.000100324,USA/AZ-CDC-2-3846505/2021:0.000100324,USA/AZ-ASPHL-3537/2021:0.000100324,USA/AZ-ASPHL-3538/2021:0.000100324):6.6883e-05,USA/CA-CHLA-PLM95086348/2020:0.000200649,USA/CA-SEARCH-14207/2021:0.000200649):3.34415e-05,USA/AK-PHL6908/2021:0.000401297,((USA/NV-NSPHL-345284/2021:0.000367856,((USA/RI-CDCBI-CRSP_01343/2021:0,USA/RI-CDC-QDX23007509/2021:6.68829e-05):6.68829e-05,USA/RI-CDC-2-4122047/2021:0.000100324,USA/RI-CDC-LC0023488/2021:3.34415e-05):0.000401297):3.34415e-05,USA/NM-CDC-ASC210047461/2021:0.000367856,Cambodia/VIR2107864/2021:0.000300973,Taiwan/CGMH-CGU-48/2021:0.000100324,USA/CA-SEARCH-10010/2021:0.000167207):6.6883e-05,(Guam/GU-CDC-2-3906075/2021:0.000133766,USA/CA-CZB-30023/2021:0.000167208,USA/CA-SC210331/2021:0.000167208,USA/CA-CDC-ASC210053878/2021:0.000267532):6.6883e-05,USA/OH-JML-COHJAN760/2021:0.000200649):3.34415e-05,(USA/PA-CDC-STM-000063777/2021:0.000367856,Guam/GU-CDC-2-3906096/2021:0.000167208):0.000334414):0.000100324):0.000434739,(((USA/MN-CDC-IBX595032656247/2021:0.000200649,USA/UT-UPHL-2105261215/2021:0.000267531):0.000133765,((((USA/AZ-CDC-QDX21456624/2021:0.000100324,USA/AZ-CDC-STM-000015302/2021:6.68829e-05):3.34415e-05,USA/CA-CDC-ASC210000534/2021:0.000267532):3.34415e-05,USA/CO-CDPHE-2100693491/2021:0.000334415):3.34415e-05,(USA/CA-SEARCH-10201/2021:6.68829e-05,USA/CA-CDC-STM-000009047/2021:3.34415e-05):0.000133765,Argentina/PAIS-A0565/2021:0.000234091):0.000100325):0.000100324,((USA/CA-ALSR-5976/2020:0.000167207,(USA/CA-CDC-QDX22314506/2021:0.000100324,USA/CA-QDX-4203/2021:6.68829e-05):3.34415e-05):3.34415e-05,((((USA/CA-CDC-ASC210020080/2021:6.68829e-05,USA/CA-CDC-2-4173826/2021:3.34415e-05):6.68829e-05,USA/CA-SEARCH-16490/2021:0.000167207):6.68829e-05,USA/CA-CDPH-UC564/2020:0.000133766):3.34415e-05,USA/CA-SEARCH-10389/2021:0.000334415):3.34415e-05,Australia/NSW1391/2021:6.68829e-05,Argentina/INEI104800/2021:0.000267532,USA/CA-SEARCH-10207/2021:0.000367856,USA/WI-WSLH-214478/2021:0.000434739,Mexico/MIC-InDRE_FB15028_S2128/2021:0.000468181,USA/CA-CZB-28335/2021:0.000133766,(USA/CA-SEARCH-16370/2021:6.68829e-05,(USA/CA-SEARCH-7550/2021:6.68829e-05,(USA/CA-ALSR-6073/2021:3.34415e-05,USA/CA-ALSR-6883/2021:0.000100324):6.68829e-05,USA/CA-SEARCH-15504/2021:6.68829e-05):3.34415e-05,USA/CA-ALSR-5916/2020:6.68829e-05,USA/CA-SEARCH-101474/2021:0.000167207):6.6883e-05,USA/CA-SEARCH-11088/2021:0.000167207,USA/CA-UCSF-UC1008/2020:0.000133766):6.6883e-05):0.000200649):3.34415e-05,(((Portugal/PT3057/2021:0.000401298,((USA/FL-CDC-LC0029431/2021:0.000401298,USA/TX-CDC-LC0064670/2021:0.000200649,USA/TX-CDC-LC0064671/2021:0.000200649):6.68829e-05,(USA/NC-CDC-LC0090636/2021:0.000133766,USA/DC-CDC-LC0064112/2021:0.000200649):0.000167207):0.000100324):6.68829e-05,USA/TX-HMH-MCoV-42252/2021:0.000367856):3.34415e-05,USA/NY-PRL-2021_02_25_00B01/2021:0.000300973):0.00093636):0.000100324,Dominican_Republic/21915/2021:0.000869478):6.6883e-05):3.34415e-05,((Greece/1898L/2020:0.000133766,Norway/2500/2020:0.000100324):3.34415e-05,(Sweden/20-52046/2020:6.68829e-05,Sweden/20-51746/2020:0.000133766,Sweden/20-51747/2020:0.000133766):3.34415e-05,Finland/5KS16B34/2020:0.000133766,England/OXON-B0DAE/2020:0.000133766,Ireland/LK-NVRL-MPL24200/2020:0.000200649,Denmark/DCGC-1546/2020:0.000100324,Finland/5May13S12/2020:0.000200648,Norway/2660/2020:0.000167207,(Sweden/20-06814/2020:6.68829e-05,Sweden/20-07691/2020:0.000200649):0.000133765,Denmark/DCGC-1664/2020:0.000234091,Norway/2922/2020:0.000167207,Sweden/20-22112/2020:0.000267532):3.34415e-05,(Taiwan/NTU32/2020:0.000401298,Mexico/NAY-InDRE_28/2020:0.000200649,USA/CA-CHLA-PLM72377620/2020:0.000334415):3.34415e-05,(Northern_Mariana_Islands/CDC-2-3830944/2020:0.00046818,USA/TX-HMH-MCoV-8439/2020:0.000200649):3.34415e-05,(Dominican_Republic/ICGEB_UNIBE032_2/2020:0.000100324,(((Costa_Rica/INC-0280/2021:0.000300972,((Bermuda/204990919/2020:0.000100324,USA/AL-HGSC-JFRC/2020:0.000167208):3.34415e-05,USA/FL-BPHL-0232/2021:0.000133766,(USA/FL-BPHL-0442/2021:0.000133766,USA/CA-CZB-25645/2021:0.000367856,USA/PA-CDC-QDX22820042/2021:0.000367856):0.000133766):0.000100325):3.34415e-05,USA/ID-CDC-STM-000002445/2021:0.000267531):3.34415e-05,USA/TX-HMH-MCoV-11446/2020:0.000133766):0.000334415,((Mexico/BCN-ALSR-6644/2020:0.000200649,Northern_Mariana_Islands/CDC-2-3831009/2020:0.000133765):0.000100325,Mexico/BCN-ALSR-8471/2020:0.000167208):0.000501621,(USA/AZ-TG761534/2020:0.000133766,USA/UT-UPHL-2101020264/2020:0.000133766):0.000468179):3.34415e-05,(USA/VA-DCLS-0273/2020:3.34415e-05,Spain/AN-IBV-98001812/2020:0.000133765):3.34415e-05,Georgia/Tb-1352/2020:3.34415e-05,((USA/TX-HMH-MCoV-31288/2021:0.00023409,USA/LA-EVTL1459/2020:0.000668829):3.34415e-05,Kenya/C69462/2020:0.000267532,(((USA/ID-IBL-SEQ_3/2021:6.68829e-05,((USA/WY-WPHL-21019946/2021:6.68829e-05,USA/UT-CDC-ASC210004984/2021:6.68829e-05):6.68829e-05,USA/WY-WPHL-21007111/2021:0,(USA/IL-CDC-QDX24326295/2021:0.000167207,USA/ID-CDC-IBX601434911387/2021:0.000133766,USA/ID-CDC-IBX875739198348/2021:0.000133766):3.34415e-05):6.68829e-05):0.000133766,((USA/UT-UPHL-2102960707/2021:6.68829e-05,USA/OH-USAFSAM-S0165/2021:3.34415e-05):3.34415e-05,USA/IL-NM-4844/2020:0.000100324,USA/UT-CDC-LC0004272/2021:0.000133765):3.34415e-05):6.68829e-05,USA/WA-S4176/2021:0.000267532,USA/WA-UW-22293/2020:0.000100325,Aruba/AW-RIVM-10523/2021:0.000334415,Cyprus/Cy046280/2020:0.000133766,USA/AK-PROV-627/2020:0.000167207,USA/WA-UW-26865/2020:0.000133766,Northern_Mariana_Islands/CDC-2-3831002/2020:0.000334414):0.000267532):3.34415e-05,Hungary/SRC-00827/2020:3.34415e-05,((((((Aruba/AW-RIVM-11393/2021:3.34415e-05,Dominican_Republic/21883/2021:0.000100324):6.6883e-05,Taiwan/NTU51/2021:0.000133765):3.34415e-05,Curacao/CW-RIVM-13016/2021:0.000267532,(Dominican_Republic/21878/2021:0.000133766,Haiti/18256/2021:0.000133766):6.6883e-05,Sint_Maarten/SX-RIVM-13812/2021:0.000200649,Dominican_Republic/21903/2021:0.000267532,USA/HI-H211145/2021:0.000200649):3.34415e-05,USA/MA-CDC-ASC210019641/2021:0.000267532,Belgium/AZKLINA121-112122/2021:0.000367857,Spain/CM-ISCIII-212396/2021:0.000167207):3.34415e-05,(Bonaire/BQ-RIVM-16934/2021:0.000100324,(Bonaire/BQ-RIVM-17576/2021:0.000133766,(Bonaire/BQ-RIVM-17623/2021:0.000133766,Bonaire/BQ-RIVM-15965/2021:3.34415e-05,Bonaire/BQ-RIVM-16194/2021:3.34415e-05):3.34415e-05):0.000100324):0.000234091,Netherlands/UT-RIVM-13156/2021:0.000133766):0.000535063,USA/TX-HMH-MCoV-37912/2020:0.000601946,((Denmark/DCGC-38110/2021:6.68829e-05,Denmark/DCGC-37441/2021:6.68829e-05,Denmark/DCGC-38694/2021:6.68829e-05,Denmark/DCGC-32358/2021:6.68829e-05):6.6883e-05,Denmark/DCGC-30253/2020:0.000100325):0.000501621,(Aruba/AW-RIVM-13685/2021:0.000334414,(Aruba/AW-RIVM-10521/2021:0.000100324,USA/MI-CDC-ASC210007561/2021:0.000133766):0.000200649):0.000568504):3.34415e-05,((((Ecuador/UEES-HLV-39/2021:0.00023409,(((((USA/NY-PRL-2021_0601_00E02/2021:3.34415e-05,USA/NJ-CDC-LC0061175/2021:0.000133766):3.34415e-05,USA/NJ-CDC-ASC210106943/2021:0,USA/NJ-PHEL-21-15987/2021:0,USA/NJ-CDC-FG-037875/2021:0):6.68829e-05,USA/FL-CDC-LC0061650/2021:0.000100324,USA/NY-PRL-2021_0506_00H24/2021:0,USA/NY-PRL-2021_0517_00F01/2021:0,USA/NY-PRL-2021_0521_00A17/2021:0,USA/NY-PRL-2021_0521_00A15/2021:0,USA/NY-PRL-2021_0521_00A12/2021:0):0.00023409,Ireland/G-NVRL-t90IRL10137/2021:0.000367856,USA/ME-CDC-QDX24941210/2021:0.000167207,USA/PA-CDC-STM-000062874/2021:0.00023409,(USA/PA-CDC-ASC210106936/2021:0.000133766,USA/CA-CDC-STM-000061779/2021:0.000167207):0.00023409,(USA/NY-Wadsworth-21046231-01/2021:0.000100325,USA/MD-IGS-062109101759A/2021:0.000100324):0.000100325,USA/MA-CDCBI-CRSP_YBNI6DTWIMWTUH7O/2021:0.00023409):6.68829e-05,(USA/MN-CDC-IBX326071050459/2021:0.00023409,USA/FL-CDC-STM-000056291/2021:0.000200649):0.000367855):0.000501622):3.34415e-05,((Haiti/34037/2020:6.68829e-05,Haiti/34046/2020:0.000133765):0.000167207,(Haiti/18249/2021:0.000167207,Haiti/34019/2020:3.34415e-05,Haiti/34029/2020:0.000133766,Sint_Maarten/SX-RIVM-34893/2021:0.000200648,Haiti/34050/2020:0.000100324):6.6883e-05):0.000836037):3.34415e-05,(USA/NC-CDC-ASC210063018/2021:0.000769154,((((USA/NY-PRL-2021_0429_00G19/2021:0.000100324,USA/NY-PRL-2021_0412_02F06/2021:3.34415e-05):0.000100324,Ecuador/USFQ-1060/2021:0.000133766):3.34415e-05,(Canada/MB-NML-86802/2021:0.000100324,Canada/MB-NML-86743/2021:3.34415e-05):0.000267531,Ecuador/UEES-INTERLAB-6847949/2021:6.6883e-05):3.34415e-05,(((USA/CT-JAX-JAX001212/2021:0.000167207,USA/CT-JAX-JAX001191/2021:0.000167207):3.34415e-05,(USA/CT-Yale-2416/2021:0,USA/CT-CDC-QDX23849724/2021:6.68829e-05):0.000100324,Argentina/INEI104650/2021:0.000300973):0.000100324,(USA/NY-Wadsworth-21028851-01/2021:0.000100324,USA/NY-NYCPHL-003792/2021:0.000100324):6.6883e-05):3.34415e-05,((((USA/MA-CDC-QDX25249503/2021:3.34415e-05,USA/NJ-PHEL-21-11878/2021:6.68829e-05):3.34415e-05,USA/NY-CDC-QDX24520317/2021:0.000300973):3.34415e-05,USA/NY-NYULH1752/2021:0.000133765,USA/WA-CDC-UW21051535401/2021:0.000167208):3.34415e-05,(South_Korea/KDCA3202/2021:0.000100324,(USA/CO-CDC-ASC210007857/2021:0.000133766,(USA/NJ-CDC-QDX23892690/2021:6.68829e-05,USA/PA-CDC-STM-000053059/2021:0.000133766):0.000167208,((USA/MD-CDC-LC0063061/2021:6.68829e-05,USA/PA-CDC-ASC210066235/2021:3.34415e-05,(USA/CO-CDPHE-2101112402/2021:0,USA/VA-CDC-LC0064233/2021:3.34415e-05):3.34415e-05,USA/PA-CDC-ASC210066234/2021:0,USA/MD-MDH-2031/2021:0):3.34415e-05,USA/NJ-CDC-LC0063545/2021:3.34415e-05,(USA/PA-CDC-ASC210109961/2021:0.000167207,USA/MD-MDH-2538/2021:6.68829e-05):6.68829e-05,USA/NJ-CDC-QDX24326384/2021:0,USA/NJ-CDC-LC0061193/2021:0,USA/MD-IGS-072110100378A/2021:0,USA/MD-IGS-072110800290A/2021:0,USA/NY-CDC-LC0058045/2021:0,USA/NJ-CDC-LC0057954/2021:0,USA/MD-IGS-012110903101A/2021:0,USA/NJ-CDC-ASC210059168/2021:0):0.000100324):0.000167207,Ecuador/NIC-INSPI-335992/2021:0.000300973):0.000100324,Ecuador/USFQ-1080/2021:0.000133765):3.34415e-05,(USA/TX-DSHS-6871/2021:0.000300973,(Aruba/AW-RIVM-40527/2021:0,Aruba/AW-RIVM-31239/2021:0,Aruba/AW-RIVM-33037/2021:0):0.000200649):3.34415e-05,Ecuador/NIC-INSPI-337060/2021:0.000133766,(USA/NY-NYULH1052/2021:0.000133765,USA/NJ-CDC-LC0063096/2021:0.000133766,USA/ME-HETL-J2641/2021:0.000133765,USA/CA-CDC-FG-039061/2021:0.000334415,USA/NY-PRL-2021_0426_00A02/2021:0.000133765):0.000133766,USA/FL-CDC-STM-000064832/2021:0.000167207,(((Ecuador/USFQ-1125/2021:6.68829e-05,Ecuador/NIC-INSPI-317732/2021:0.000167207):3.34415e-05,Ecuador/UEES-14744/2021:6.6883e-05,Mexico/TAB-InDRE_FB17651_S3437/2021:0.000267532):3.34415e-05,Ecuador/USFQ-1249/2021:6.68829e-05):6.6883e-05,USA/PA-CDC-LC0070394/2021:0.000200649,(Dominican_Republic/UNIBE004/2021:0.000267532,Dominican_Republic/UNIBE001S/2021:0.000167207):0.000100325,(USA/NJ-CDC-IBX812116498111/2021:0,USA/NJ-CDC-LC0061252/2021:0.000100324):0.000167207,Lithuania/S21E960/2021:0.000167207):6.6883e-05):0.000133766):0.000133766,((((USA/NY-PRL-2021_03_29_02H23/2021:0.000133766,(USA/ME-CDC-QDX24326488/2021:0.000100324,USA/ME-HETL-J2804/2021:6.68829e-05,USA/ME-HETL-J2806/2021:6.68829e-05):0.000167207):0.000100324,USA/NY-NYCPHL-004697/2021:0.000200649,USA/un-CDC-IBX114315472768/2021:0.000300974):0.00023409,((((USA/NY-PRL-03_05_01P04/2021:0.000133765,USA/NY-Wadsworth-21054948-01/2021:0.000300973,USA/WV-CDC-IBX264447307909/2021:0.000167207):3.34415e-05,(((USA/MI-UM-10039424815/2021:0.000200649,USA/MI-CDC-QDX23572693/2021:0.000133766):6.68829e-05,USA/VA-CDC-LC0062831/2021:0.000267532,Grenada/51136/2021:0.000100324):3.34415e-05,USA/FL-BPHL-4160/2021:0.00023409):3.34415e-05):3.34415e-05,Guadeloupe/IPP06225/2021:0.00023409):3.34415e-05,(USA/NC-UNC-1368/2021:0,(USA/NJ-CDC-ASC210066002/2021:0.000100324,USA/NY-NYULH1614/2021:0):3.34415e-05):0.000200649):6.6883e-05):0.000568504,Ecuador/UEES-HLV-43/2021:0.000234091):0.000100325):3.34415e-05,(((Colombia/GUR-03269/2020:0.000167207,Israel/CVL-n-7467/2020:0.000133766):3.34415e-05,((Egypt/ARMY-228/2021:0.000367856,Egypt/CUNCI-HGC11I005/2021:0.000334414):3.34415e-05,Egypt/NRC-5872/2020:0.000167207):6.68829e-05,((Colombia/ATL-INS-01/2020:0.000167207,Colombia/CAL-INS-VG-723/2021:0.000267531):3.34415e-05,Colombia/AMA-GUR-06813/2020:0.000167207,(Colombia/TOL-INS-VG-112/2020:0.000267532,Colombia/SAN-UW-651275440101/2020:0.00023409):3.34415e-05,(((Colombia/ANT-CWOHC-VG-SEC00065M/2020:0.000133766,Colombia/ANT-CWOHC-VG-SEC00049W/2020:0.000167208):0.000100324,(Colombia/ANT-INS-CORME-04-00/2020:3.34415e-05,(Colombia/ANT-CWOHC-VG-SEC00062J/2021:0.00046818,Guatemala/13282/2021:0.00046818,(Colombia/ANT-INS-103573/2020:0.000133766,Colombia/ANT-CWOHC-VG-SEC00030D/2021:0.00023409):3.34415e-05,(Colombia/ANT-INS-103236/2020:3.34415e-05,Colombia/VAC-INS-RI-011/2021:0.000267532):6.6883e-05,Colombia/BOG-INS-VG-42/2020:6.68829e-05):0.000100324):6.6883e-05):6.68829e-05,Peru/LIM-UPCH-0367/2020:0.000401298):3.34415e-05,((Colombia/GVI-139542/2020:6.68829e-05,(Colombia/GVI-161641/2020:3.34415e-05,Colombia/SAP-INS-SPSAN01/2020:0.000100324):6.68829e-05):3.34415e-05,(Colombia/ANT-CWOHC-VG-SEC00040N/2020:0.000434739,(Colombia/DC-UANDES-145571/2021:0.000167207,Colombia/DC-UANDES-SDS10/2021:0.000200649,Singapore/118/2021:0.00046818):0.000200649,Aruba/AW-RIVM-10747/2021:0.000367856):6.6883e-05):6.68829e-05):3.34415e-05,(Sweden/20-21510/2020:0.000267532,(((Canada/ABPHL-02306/2020:6.68829e-05,Taiwan/CGMH-CGU-62/2021:0.000234091):6.68829e-05,Canada/ABPHL-03297/2021:6.68829e-05,Canada/ABPHL-03623/2021:0.000100324,Canada/ABPHL-09547/2021:0.000401297,USA/WA-UW-67258/2021:0.000133766,Canada/ABPHL-11987/2021:0.000267532):6.68829e-05,Iraq/Samawa-38/2021:0.000133766,Jordan/Biolab003/2021:0.000501622):0.000133766,Nigeria/S18/2020:0.000334415):6.68829e-05,(Egypt/C-CU001a-S1/2020:0.000133766,Egypt/CUNCI-HGC5I015/2020:0.000100324):3.34415e-05,(Bulgaria/21BG-NC_A000076/2020:0.000367856,Turkey/HSGM-5769/2020:0.000133766):3.34415e-05,Belarus/ChVir21890/2020:0.000133766,Russia/CRIE4907775/2020:0.000133765,Saudi_Arabia/KAUST-MAKKAH123/2020:0.000167208,Egypt/NRC-6076/2020:6.6883e-05,(((Sweden/20-23683/2020:0.000167207,United_Arab_Emirates/skmc-3592840/2020:3.34415e-05,New_Zealand/20CV0131/2020:0.000334414):3.34415e-05,Togo/BMC-15540-20/2020:6.68829e-05,(Kuwait/SKS00104-JAH/2020:6.68829e-05,Kuwait/SKS00111-JAH/2020:0.000300973,(Kuwait/SKS00113-JAH/2020:0.000133766,Kuwait/SKS00109-JAH/2020:0.000133765):0.000234089):3.34415e-05,India/TG-CCMB-L1208/2020:0.000200649):3.34415e-05,Finland/9LS1BE5/2020:0.000601946):0.000167207,India/OR-RMRC23/2020:0.000200649,North_Macedonia/1285/2020:0.000535063,Colombia/DC-C102/2020:0.00023409,((Latvia/100/2020:0.000133765,Belarus/ChVir21882/2020:0.00023409):3.34415e-05,Belarus/ChVir21840/2020:0.000300973,Belarus/MN-RRCEM-Sars_Cov_2_sp_7/2021:0.000501622):6.6883e-05,Germany/SH-ChVir8310/2020:0.00023409,USA/WA-UW-13070/2020:0.000100324,(Ghana/WACCBIP-GS339/2021:0.000468181,Togo/BMC-50041-20/2020:0.000100324):0.000200648,Northern_Mariana_Islands/CDC-2-3831118/2020:0.00023409,(((Colombia/ANT-CWOHC-VG-SEC00407Q/2021:0.000267532,(Colombia/COR-U27/2020:6.68829e-05,Colombia/COR-INS-VG-1561/2021:3.34415e-05):6.6883e-05):3.34415e-05,Colombia/COR-U14/2021:0.000200649):0.000635388,((Colombia/ATL-INS-VG-1632/2021:6.68829e-05,Colombia/LAG-INS-VG-1399/2021:0.000100324):3.34415e-05,((((((Ecuador/NIC-INSPI-339742/2021:3.34415e-05,Aruba/AW-RIVM-46344/2021:0.000167207):3.34415e-05,Colombia/ANT-CWOHC-VG-SEC00543W/2021:0.000100324):3.34415e-05,Aruba/AW-RIVM-44211/2021:6.6883e-05):3.34415e-05,Aruba/AW-RIVM-33027/2021:0.000133766):3.34415e-05,Curacao/CW-RIVM-35060/2021:0.000267532,((Curacao/CW-RIVM-33287/2021:3.34415e-05,Curacao/CW-RIVM-35071/2021:3.34415e-05):3.34415e-05,(Bonaire/BQ-RIVM-39010/2021:0,Ecuador/NIC-INSPI-340054/2021:0.000100324):3.34415e-05):6.6883e-05,Curacao/CW-RIVM-44545/2021:0.000133766,(Colombia/DC-INS-H-6111/2021:6.68829e-05,(Curacao/CW-RIVM-40804/2021:0.000100324,Spain/CT-HUVH-E25120/2021:6.6883e-05,Bonaire/BQ-RIVM-42355/2021:0.000200648):0.000200649):0.000100324,Colombia/COR-INS-VG-4019/2021:0.000300973):3.34415e-05,((Curacao/CW-RIVM-40786/2021:0.000133766,Poland/1005WSN2021_wsseol/2021:0.000167207):3.34415e-05,Colombia/ANT-CWOHC-VG-SEC00571Y/2021:0.000133765,Colombia/MAG-INS-VG-1624/2021:0.000100324):6.6883e-05,Aruba/AW-RIVM-43065/2021:0.000300973):0.000100325):0.000735711):0.000133766,Morocco/FMP-76/2021:0.000468181):3.34415e-05,((((Hungary/MH-6074/2020:0.000100324,Hungary/2410_23/2020:0.000167207,Australia/NSW4011/2021:0.000234091):3.34415e-05,((USA/CA-CZB-29427/2021:0.000401298,USA/AZ-TG796469/2020:0.000133766,(USA/CA-CDPH-UC427/2020:0.000300973,(Hong_Kong/HKPU-07847/2020:3.34415e-05,USA/CA-CZB-24157/2021:0.000167207):0.000167207):3.34415e-05):6.68829e-05,USA/WA-UW-29527/2020:0.000200648):3.34415e-05,(USA/UT-UPHL-2103469663/2020:0.000133765,(Guatemala/13280/2021:0.000200649,(USA/NM-UNM-01704/2021:0.000200649,USA/NV-CDC-2-3881209/2021:0.000200649):3.34415e-05):0.000367856):6.68829e-05,(USA/AZ-ASU3738/2021:0.000434739,(USA/CA-Stanford-04_S25/2021:0.000167207,Sweden/SE00210114/2021:0.000267532):0.000367856):3.34415e-05,Mexico/BCN-ALSR-2555/2020:0.000133766,(USA/CA-IGI-0405/2020:0.000167207,Belarus/MA-RII-MH11359S/2020:0.000367856):3.34415e-05,(Mexico/CMX-INER-IBT-170/2020:0.000167207,USA/DE-DHSS-F1009734/2020:0.000401298):3.34415e-05,(((Switzerland/BE-ETHZ-240086/2020:0.000200649,Kosovo/ChVir23113/2020:0.000267531,Slovenia/81707/2020:0.000133765):3.34415e-05,(Belgium/ULG-11456/2020:0.000167207,(Cyprus/Cy042049/2020:3.34415e-05,Switzerland/BL-ETHZ-230027/2020:0.000100324):0.000100324,Norway/3210/2020:0.00023409,Norway/3263/2020:0.00023409,Belgium/ULG-10608/2020:0.000133766,North_Macedonia/16230/2020:0.000167207,Austria/MUW_1329668/2020:0.000401297,Slovenia/113385/2020:0.00023409):3.34415e-05):6.68829e-05,Switzerland/VD-ETHZ-410917/2020:0.000300973,Slovenia/35912/2020:6.68829e-05):6.68829e-05,(((Mexico/MEX-InDRE-IBT-122/2020:0,Mexico/TAM-InDRE_253/2020:0.000100324):3.34415e-05,USA/NY-NYCPHL-001982/2020:0.000300973,Mexico/TAB-InDRE_380/2020:0.000167207,Mexico/CHP-InDRE_397/2020:0.000133766):6.68829e-05,Latvia/096/2020:0.000100325,USA/CA-SEARCH-17452/2020:0.000300973,Mexico/SEARCH-100318/2020:0.00023409,USA/CA-CDPH485/2021:0.000434738,USA/CA-ALSR-3834/2020:0.000167208,((Mexico/NLE-UANL-011/2021:0.000267532,USA/TX-CDC-STM-000008962/2021:0.000367857):3.34415e-05,Guam/GU-CDC-2-3847017/2020:6.68829e-05):6.6883e-05):3.34415e-05,(South_Africa/NHLS-UCT-GS-0756/2020:6.68829e-05,(South_Africa/NHLS-UCT-GS-0015/2020:0.000100324,South_Africa/NHLS-UCT-GS-2203/2020:6.68829e-05):0.000100324):3.34415e-05,((Romania/B-66747/2020:0.000100324,Romania/Bucuresti409202/2021:0.000334414):0.000133765,Romania/B-61052/2020:0.000167208,Romania/3301TRNI/2020:0.000401298):6.68829e-05,New_Zealand/20VR3755/2020:0.000167207,(((Bahamas/33833/2020:0.000100324,Bahamas/33857/2020:0.000133766,Bahamas/33829/2020:0.000133766):3.34415e-05,USA/OK-USAFSAM-S0051/2021:0.000434739):3.34415e-05,USA/CA-ALSR-3662/2020:0.000100324,(USA/FL-QDX-3549/2020:0,USA/FL-BPHL-0131/2021:0.000167207):0.000167208,USA/WA-UW-19249/2020:0.000167208,Curacao/CW-RIVM-21731/2020:0.000334414):6.6883e-05,(Zimbabwe/ZW-33039/2020:0.000133766,Zimbabwe/ZW-25117/2020:0.000234091):0.000100324,USA/AZ-TG794269/2020:0.000100324,Mexico/BCN-ALSR-8358/2020:0.000200649,USA/CA-CZB-3893/2020:0.00023409,Canada/BC-BCCDC-9871/2020:0.000334414,(Norway/3171/2020:0.000100324,Norway/2904/2020:0.000100324,Norway/2873/2020:0.000100324,Norway/2861/2020:0.000133765):6.6883e-05,(USA/CA-ALSR-5686/2020:0.00046818,USA/CA-CZB-28496/2021:0.000267531,USA/MA-MASPHL-01544/2021:0.000100325):0.000133766,USA/TX-HMH-MCoV-14727/2020:0.000133766,USA/WA-S3791/2021:0.000501621,Portugal/PT0057/2020:0.000167207,Mexico/BC-InDRE-44/2020:0.000167208,South_Africa/NHLS-UCT-GS-1530/2020:0.000167207,USA/CA-ALSR-4276/2020:0.00046818,USA/CA-CZB-4033/2020:0.000267532,(((USA/TX-HMH-MCoV-37602/2020:0.000167207,USA/DE-DHSS-F995648/2020:3.34415e-05):6.68829e-05,USA/MD-MDH-0237/2020:0.000100324,Mexico/GUA-InDRE_383/2020:6.68829e-05,Mexico/GRO-InDRE_384/2020:6.68829e-05):3.34415e-05,Mexico/SLP-InDRE-77/2020:0.000334415,USA/AZ-TG808457/2020:0.000200649):0.000267531,Mexico/CMX-INER-IBT-156/2020:0.000167208,Mexico/BCN-ALSR-4926/2020:0.000133766,South_Africa/NICD-N00472a/2020:0.000501622,(Mexico/BCN-ALSR-8441/2020:0.000267531,Mexico/SEARCH-100602/2021:0.000334415):0.000367855,(USA/AZ-TG862037/2020:0,USA/AZ-TG781121/2020:3.34415e-05):0.000367855,((USA/MA-CDC-QDX22023724/2021:0.000100324,USA/SC-CDC-2-3859200/2021:6.68829e-05):3.34415e-05,USA/UT-UPHL-2103120842/2021:0.000200649):0.000401297,South_Africa/R10197/2020:0.000100324,(Hungary/MH-13211/2020:0.00023409,(Belarus/HO-RRCEM-MOZ11874S/2020:0.000133766,Belarus/HO-RII-MH11354S/2020:0.000100324,Belarus/Gomel/2021:0.000434739,Belarus/ChVir21848/2020:0.000200649):6.68829e-05):0.000100324,Germany/un-RKI-I-071905/2021:0.000535063,Zimbabwe/ZW-9494/2020:0.000133765,Russia/SPE-RII-MH14300S/2021:0.000367856,Finland/2AS4G26/2020:0.000100324,(Mexico/SEARCH-100352/2020:0.000434739,Mexico/BCN-ALSR-8411/2020:0.000334415):6.6883e-05,Mexico/CMX-INER-0177/2020:0.000200649,Mozambique/MZ-L-IBV-97025436/2020:0.000300974,USA/OR-OHSU-10499/2021:0.000535063,Mexico/BCN-ALSR-8437/2020:0.000267531,Mexico/CMX-INER-0161/2020:0.000133765,Mexico/BCN-ALSR-2539/2020:0.000100324):3.34415e-05,((South_Africa/NHLS-UCT-GP-5946/2020:6.6883e-05,Zimbabwe/ZW-25639/2020:0.000267532,South_Africa/NICD-R15937/2020:0.000200649):0.000200649,South_Africa/NHLS-UCT-GS-3471/2020:0.00046818):3.34415e-05,((Bosnia_and_Herzegovina/VFS-UNSA-LMGFI013/2020:0.000167207,Romania/Buzau-292638/2020:3.34415e-05,(((Denmark/DCGC-10624/2020:0.00023409,Romania/IF-90265/2020:0.00023409):3.34415e-05,Romania/B-78363/2020:0.000401297):6.68829e-05,(((England/RAND-12BF593/2021:0.000300973,Norway/4336/2020:0.000133766):3.34415e-05,Bulgaria/21BG-NC_A000022/2020:0.000100324,(Bulgaria/21BG-NC_A000024/2020:0.000100324,Bulgaria/21BG-EU_000095_Pl2/2021:0.000234091):3.34415e-05,Croatia/848/2021:0.000367856,Germany/HH-HPI-p2984/2020:0.000133765):3.34415e-05,(Poland/2749_AGamb_gx1/2021:0.000234091,Poland/NIPH-NIH_ECDC-916/2021:0.000200649):0.000133765):3.34415e-05):3.34415e-05):6.68829e-05,Kenya/C38819/2020:0.000133766):3.34415e-05,(Czech_Republic/Tilia-09/2020:6.6883e-05,Ukraine/ChVir23535_65/2021:0.000334414):6.68829e-05,India/GJ-GBRC216b/2020:0.000468181,((Northern_Mariana_Islands/CDC-2-3831027/2020:6.68829e-05,(Northern_Mariana_Islands/CDC-2-3831023/2020:0.000100324,Guam/GU-CDC-2-3847046/2020:0.000100324):0.000167208,Guam/GU-CDC-2-3906073/2021:0.000133765):0.000200649,(USA/MD-CDC-STM-000003109/2021:0.000167207,Costa_Rica/INC-0501/2021:0.000334415,USA/NY-PRL-2021_0210_07A05/2021:0.000267532):0.000167208):0.000100325,((((Malaysia/IMR_WC242932/2021:0.000200649,Malaysia/IMR-UCSI_KP45/2021:6.68829e-05):0.000100324,Malaysia/NPHL_163831/2020:6.68829e-05):3.34415e-05,Cambodia/179345/2020:0.000200649,(Malaysia/IMR_WC168482/2021:0.000267532,Singapore/252/2021:0.000133765):0.000100324):3.34415e-05,(Malaysia/UNIMAS-15287/2020:0.000133766,(Malaysia/UNIMAS-15790/2020:3.34415e-05,Malaysia/UNIMAS-15720/2020:3.34415e-05,Malaysia/UNIMAS-15721/2020:3.34415e-05,Malaysia/UNIMAS-15777/2020:3.34415e-05,Malaysia/UNIMAS-15782/2020:3.34415e-05):6.68829e-05):3.34415e-05,((Malaysia/IMR_WC64066/2021:0.000200649,Malaysia/IMR_WC329964/2020:0.000200648,Malaysia/MGI_DNALAB-DM210306321/2021:0.000133765):3.34415e-05,Malaysia/IMR_WC103989/2021:0.000200649):6.68829e-05,Singapore/1095/2020:3.34415e-05,(Singapore/293/2021:6.68829e-05,Malaysia/IMR_120439/2021:0.000133766,Singapore/176/2021:0.000200648,Singapore/222/2021:0.000133765):0.000167207,Philippines/PH-PGC-06579/2021:0.000334413):0.000267531,England/CAMB-1AAD97/2020:0.00023409,Algeria/G37308-8864/2020:0.000200648):3.34415e-05,(((((Trinidad_and_Tobago/TT7867/2020:6.68829e-05,Trinidad_and_Tobago/TT9467/2020:0.000133766,Trinidad_and_Tobago/TT2238/2020:6.68829e-05):3.34415e-05,(Trinidad_and_Tobago/TT6949/2020:0.000100324,Trinidad_and_Tobago/0925/2020:6.68829e-05,Trinidad_and_Tobago/0840/2020:0.000167207):3.34415e-05):3.34415e-05,Guyana/50822/2021:0.000100324):6.68829e-05,Colombia/DC-C110/2020:0.000100324):3.34415e-05,((Serbia/C24561/2020:3.34415e-05,Belarus/ChVir21859/2020:0.00023409):6.68829e-05,Latvia/238/2021:0.000267532):3.34415e-05):3.34415e-05,(((Turkey/HSGM-3854/2021:0.000133766,(Turkey/HSGM-11195/2021:0.00023409,New_Zealand/20CV0628/2020:0.000133766):3.34415e-05):0.000100324,((Finland/9SS20H11/2020:6.68829e-05,(((Finland/S2CB7/2020:6.68829e-05,Finland/S2CG5/2020:0.000200649):3.34415e-05,Finland/31J14DE3_S132/2020:0.000334414):6.68829e-05,Finland/15LS4BG11/2020:0.000133766,Finland/29C11/2020:0.000133765):6.68829e-05):3.34415e-05,Ireland/CO-NVRL-71IRL77106/2020:0.000133765,Norway/6313/2020:0.000434739):3.34415e-05,(Hong_Kong/HKU-201216-302/2020:0.000100324,India/DL-NCDC-809290/2020:0.000535063,New_Zealand/20CV0434/2020:0.000300973,England/ALDP-E8762F/2021:0.000434739,Hong_Kong/HKPU-07214/2020:0.000367856):3.34415e-05,(Iran/Kashmar-15K/2020:0.000267532,((Hong_Kong/HKPU-05402/2020:0.000100324,(Hong_Kong/HKPU-05155/2020:6.68829e-05,Hong_Kong/HKPU-05365/2020:0.000133766,Hong_Kong/HKU-210308-L40/2020:0.000133766,Hong_Kong/HKU-210604-001/2021:0.000200648):3.34415e-05):0.000133766,India/DL-NCDC-709226/2020:0.000535063):0.000133766):3.34415e-05,((New_Zealand/20CV0346/2020:0.000401297,Italy/CAM-TIGEM-IZSM-COLLI-9471/2020:0.000234091,Canada/BC-BCCDC-5343/2020:0.00023409):3.34415e-05,(United_Arab_Emirates/3381/2020:0.000200649,United_Arab_Emirates/4263/2020:0.000401298):3.34415e-05,(India/MH-NEERI-NGP-29092/2020:0.000334415,India/MH-ACTREC-195/2020:0.000133765,Nepal/2178/2020:0.000100324):3.34415e-05,(India/UT-59241-CSIR-IGIB/2020:0.000167208,New_Zealand/21MV0187/2021:0.000133766):3.34415e-05,((India/DL-NCDC-709126/2020:0.00023409,Canada/BC-BCCDC-7046/2020:0.000234091):0.000100325,India/JK-NCDC-270975/2021:0.000367857):3.34415e-05,Lebanon/LAU-R113/2020:0.000401297,Canada/BC-BCCDC-5219/2020:0.000133765,Hong_Kong/HKU-201216-289/2020:0.000300973,(New_Zealand/20CV0203/2020:0.000133766,India/HP-05/2020:0.000300974):0.000133766,Canada/BC-BCCDC-9182/2020:0.000434739,Germany/BW-FR0074/2020:0.00023409,(India/DL-NCDC-709248/2020:0.000167207,Australia/NSW-R0071/2021:0.000300973):0.00023409,(New_Zealand/20CV0380/2020:0.000167207,Canada/BC-BCCDC-9203/2020:0.000267532):0.000133766,Nepal/617/2020:0.000133766,((India/MH-ACTREC-595/2020:6.68829e-05,Pakistan/JRCGR-KHI35/2020:0.000133765):3.34415e-05,(India/MH-ICMR-NIV-INSAGOG-GSEQ-962/2020:0.000468181,((India/DL-NCDC-100998/2020:0.000100324,Bahrain/341035032/2020:0.000167207):0.000133766,Australia/QLD1491/2021:0.000300973):0.000100324):0.000100324):0.000100325,Australia/VIC1822/2020:0.000100325,India/GJ-ICMR-NIV-INSACOG-GSEQ-89/2021:0.00046818,India/ILSGS00206/2021:0.00046818,Australia/NSW1207/2020:0.000234091,(India/HP-88/2020:6.68829e-05,India/DL-NCDC-1009122/2020:0.000434739,India/GJ-GBRC541a/2021:0.000401298):0.000200649,(Canada/BC-BCCDC-10061/2020:0.000200649,Canada/BC-BCCDC-9272/2020:0.00023409):0.000200649,India/RJ-4693/2020:0.000200649,Singapore/893/2020:0.000267532,Australia/NSW2954/2020:0.000167207):3.34415e-05,((India/RJ-5021/2020:0.000167207,India/DL-NCDC-709205/2020:0.000300973):3.34415e-05,((India/GJ-GBRC252/2020:0.00023409,India/RJ-4685/2020:0.000300973):3.34415e-05,((Canada/UN-CRCHUM-PostFreeze-6/2020:6.68829e-05,(Canada/ON-SC3751/2020:6.68829e-05,(Canada/ON-PPS-21012021_0263/2021:0.000100324,(Canada/ON-S2337/2021:0,Canada/ON-SC5379/2021:0.000167207):6.68829e-05):6.68829e-05):3.34415e-05,Canada/MB-NML-5634/2020:6.68829e-05,(Canada/ON-PPS-00416/2020:6.68829e-05,Canada/ON-LHSC37/2020:0.000100324):6.68829e-05,(Canada/ON-PPS-00412/2020:0.000100324,(Canada/ON-SC4313/2020:6.68829e-05,Canada/ON-UHTC_0418/2020:3.34415e-05,Canada/ON-UHTC_0437/2020:3.34415e-05,Canada/ON-UHTC_0441/2020:3.34415e-05,Canada/ON-UHTC-0470/2020:3.34415e-05):6.68829e-05,Canada/ON-VR0289170R/2020:0.000133766,Canada/ON-SC4218/2020:0.000100324,Canada/ON-PPS-00050/2020:6.68829e-05,Canada/ON-SC4219/2020:0.000100324,Canada/ON-PPS-00047/2020:6.68829e-05):3.34415e-05,Canada/ON-PPS-00111/2020:0.000100324,Canada/ON-SC4225/2020:0.000100324,(Canada/ON-S1966/2020:0.000100324,Canada/ON-S1953/2020:0.000100324,Canada/ON-PPS-00249/2020:0.000133766,Canada/ON-S1761/2020:6.68829e-05,(Scotland/CVR6184/2020:0.000100324,Canada/ON-PPS-21012021_0345/2021:0.000167207,Canada/ON-PPS-21012021_0346/2021:0.000167207):3.34415e-05):3.34415e-05,Canada/ON-UHTC-0371/2020:6.68829e-05):3.34415e-05,(Canada/ON-S1954/2020:3.34415e-05,(Canada/ON-LHSC15/2020:0.000167207,((Canada/ON-PPS-00406/2020:0.000133766,Canada/ON-PPS-00238/2020:3.34415e-05):3.34415e-05,Canada/ON-SC3647/2020:0,England/QEUH-B81F87/2020:0.000100324,(Canada/ON-SK-20H-328MM0929/2020:0.000100324,Canada/ON-PPS-00153/2020:3.34415e-05):0.000100324):3.34415e-05):6.68829e-05):3.34415e-05,(Canada/ON-A35/2020:0.000100324,Canada/ON-PPS-00281/2020:0.000133766,Canada/ON-SB-01/2020:6.68829e-05,Canada/ON-SB-04/2020:6.68829e-05,Canada/ON-SB-06/2020:6.68829e-05):3.34415e-05):0.000334415):3.34415e-05,Oman/14233/2020:0.000133766,Turkey/Ankara-14011_1029/2021:0.000367856,Bangladesh/NGRI-R4-1/2020:0.000167208,New_Zealand/20CV0704/2020:0.000501622,India/GJ-GBRC482/2020:0.000434739):3.34415e-05,Hong_Kong/HKU-201216-018/2020:0.000100324,Saudi_Arabia/KAUST-JEDDAH539/2020:3.34415e-05,((Iraq/NN_Erbil/2021:0.000367856,Turkey/Ankara_GUMV_42541/2020:0.000334414,(Bosnia_and_Herzegovina/VFS-UNSA-LMGFI019/2021:3.34415e-05,Bosnia_and_Herzegovina/VFS-UNSA-LMGFI022/2021:0.000100324):0.000267532):6.6883e-05,Norway/3383/2020:0.000200649):6.68829e-05,(Bahrain/600041988_S21_L001/2020:0.000267532,(Pakistan/NIH-58/2021:0.000300973,Spain/CT-IBV-98016316/2020:0.000133766):0.000267532):3.34415e-05,((Singapore/1432/2020:0.000167207,Singapore/1416/2020:0.000133766,Singapore/195/2021:0.000167207,(Thailand/phitsanulok-MT0115/2020:0.000100324,(Thailand/CU-632/2021:0.000100324,Thailand/SamutPrakan-CONI-0448/2021:6.68829e-05,Thailand/CU-SI2110602-NPS/2021:3.34415e-05):0.000133766):0.000133766,Thailand/phitsanulok-NT0076/2020:6.68829e-05,Yunnan/Ruili-IVDC-04-01/2021:0.00023409,Myanmar/DSMRC-007/2021:0.000200649,(Thailand/CU-SI2110601-NPS/2021:0.000100324,(Thailand/Bangkok-CONI-0598/2021:6.68829e-05,(Thailand/DMSc-00054/2021:6.68829e-05,Thailand/Bangkok-CONI-0586/2021:0.000100324):3.34415e-05):0.000100324,Thailand/Samut_Sakorn_RB0009/2020:3.34415e-05,(Thailand/Bangkok-CONI-0424/2021:0,Thailand/SamutPrakan-CONI-0636/2021:0.000200649):3.34415e-05,Thailand/PathumThani-CONI-0638/2021:0.000133766,Thailand/Bangkok-CONI-0582/2021:0.000267532):0.000100324,(Malaysia/MGI-MGI49/2021:3.34415e-05,Malaysia/IMR_WC249048/2021:0.000200649):0.000133765,Thailand/Chiang_Rai_MM/2020:0.000167207):3.34415e-05,Bangladesh/BCSIR-NILMRC-288/2020:0.000133766,Bangladesh/NGRI-R4-OR19/2020:0.000200649,Singapore/901/2020:0.000300973):3.34415e-05,(Saudi_Arabia/KAUST-RIYADH1248/2020:0.000133766,(Egypt/CCHE57357-P-17/2020:0.000200649,Egypt/CCHE57357-A-46/2020:0.00023409):3.34415e-05,(Singapore/21/2021:0.000300973,Singapore/92/2021:0.000434739):0.000100325):3.34415e-05,((Saudi_Arabia/KAUST-MAKKAH1408/2020:0.000200649,Jordan/AM-ALSR-5284/2020:0.000300973):0.000100325,South_Korea/KDCA1364/2020:0.000133765):3.34415e-05,Norway/3628/2020:0.000133766,Turkey/HSGM-4701/2020:0,(((England/MILK-BB0338/2020:6.68829e-05,(England/CAMB-AA023F/2021:3.34415e-05,England/MILK-D1DE36/2020:0.000100324):3.34415e-05,(England/CAMB-A9A0E3/2020:0.000167207,England/MILK-D7A936/2020:6.68829e-05):3.34415e-05):6.68829e-05,England/MILK-ACFCB4/2020:0.000100324):3.34415e-05,Portugal/PT8943/2021:0.000635388):0.000100324,Thailand/CU-SI2110608-NPS/2020:0.000300974,(USA/IL-NM-5923/2021:0.00023409,Jordan/AM-ALSR-5287/2020:0.000200649):0.000133766,Hong_Kong/HKU-201216-333/2020:0.000401298,Canada/MB-NML-16351/2021:0.000434739,New_Zealand/20CV0063/2020:0.000133766,Germany/BE-ChVir-W2121-4431/2020:0.000367856,Tunisia/ADAGE-17149/2020:0.00023409,Iran/9GS/2020:0.000100324,(India/ILSGS00212/2021:0.000100324,India/JK-NCDC-1009178/2021:0.000367856):0.00023409,(Iran/Ghilan-M30-241/2020:0.000100324,Iran/Tehran-04/2020:0.000200649):6.6883e-05,Australia/NSW1293/2020:0.000200649,Cyprus/Cy038919/2020:0.000133765,New_Zealand/20CV0524/2020:0.000334415,Norway/Trondheim220-S3/2020:0.000267532,Iran/Qom-629/2020:0.000267532,Bangladesh/BCSIR-NILMRC-067/2020:0.000234091,(Pakistan/NIH-14/2020:0.000133766,Bosnia_and_Herzegovina/AGCOB820/2021:0.000769153):0.000334415,Ireland/WD-NVRL-70IRL98816/2020:0.000100324,Afghanistan/IMB15485/2021:0.000535063,Norway/4693/2020:0.000401298,United_Arab_Emirates/3655/2020:0.000267532,Oman/520005754/2020:0.000468181,(Turkey/HSGM-B12075/2021:0.00023409,Turkey/37-Ankara-GUMV-50768/2020:0.000100324):0.000200649,Saudi_Arabia/KAUST-MADINAH1367/2020:0.000100324,Pakistan/NIBD-02-KHI/2020:0.000167207,Pakistan/NIH-43/2020:0.000401298,((Pakistan/JRCGR_SCV-64/2020:0.000100324,Canada/ON-S2123/2021:0.000133766,(Pakistan/NIH-36/2021:0.00023409,Australia/SA0633/2020:0.000167207):0.000100325):3.34415e-05,(New_Zealand/21MV0113/2021:0.000200649,Pakistan/NIBD-04-KHI/2020:0.000133766,Pakistan/NIH-34/2020:0.000133765,Pakistan/JRCGR_SCV-55_IBGE-07/2020:0.000167207):6.68829e-05):0.000401297,Singapore/828/2020:0.000167207,(Finland/9T3DB1_S179/2021:0.000167207,(England/PHEC-3035ED/2021:0.000434739,England/MILK-C53AF5/2020:0.000100324):6.68829e-05,Pakistan/NIH-21-2/2020:0.000200649):6.6883e-05):3.34415e-05,Canada/AB-ABPHL-05739/2021:0.000769153):6.6883e-05):3.34415e-05,(Egypt/EGY-Cairo/2020:0.000133766,Egypt/EGY-029/2020:0.000133766,Egypt/EGY-024/2020:0.000133766,Egypt/EGY-S037/2020:0.000133766,Egypt/EGY-042/2020:0.000133766):3.34415e-05,(((((Egypt/NRC-6781/2020:0.000635388,Egypt/NRC-6581/2020:0.000200649):0.000267532,Egypt/NRC-6746/2020:0.000401298):0.000133765,Egypt/NRC-6853/2020:0.000568505):3.34415e-05,(Egypt/NRC-6186/2020:6.68829e-05,Egypt/NRC-6848/2020:0.000702271):0.000267531):0.000100324,(Egypt/NRC-7011/2020:0.000100324,(Egypt/NRC-6957/2020:0.000300973,Egypt/NRC-6651/2020:0.000100324,Egypt/NRC-6637/2020:0.000200648):3.34415e-05):0.000267531):6.68829e-05,(Egypt/MASRI-C5-015/2020:0.000133766,Egypt/NRC-6539/2020:0.000367856,Egypt/CUNCI-HGC12I052/2021:0.000300974):3.34415e-05,(Turkey/HSGM-D33/2021:0.000334415,(India/DL-NCDC-1209127/2021:0.000100324,(Turkey/HSGM-4673/2021:6.68829e-05,(Botswana/R8B26_BHP_AAB12767/2020:3.34415e-05,((Netherlands/OV-RIVM-21982/2021:0.000100324,(Turkey/HSGM-8351/2021:0.000200649,Turkey/CTF_19022021_M022/2021:0.000200649,Turkey/HSGM-8372/2021:0):0.000300973):0.000133766,(((Rwanda/NRLNAT4005/2021:0.000100324,England/RAND-1421406/2021:6.68829e-05,(Reunion/PIMIT_00911/2021:6.68829e-05,Reunion/PIMIT_01762/2021:3.34415e-05):3.34415e-05):3.34415e-05,New_Zealand/21MV0057/2021:0.000133766):3.34415e-05,(Zambia/ZMB-70170/2020:0.000133766,Zambia/ZMB-79223/2021:0.000100324):3.34415e-05,Denmark/DCGC-68879/2021:6.68829e-05,(Zambia/ZMB-V65109/2020:6.68829e-05,Tunisia/29100/2021:0.000167208):0.000100324,Sweden/1451994964/2021:0.000334414):0.000334414,((((Finland/TRE24178_7/2021:0.000401297,((Finland/2604/2021:0,(Finland/5712/2021:0.000902919,Finland/4635/2021:0.000367856):6.68829e-05):6.68829e-05,Finland/HEL-9-23/2021:0.000300973):0.000100325):0.000100324,Sri_Lanka/NR26/2021:0.000501622,(((Qatar/QA-QU_18-7-H8/2021:0.000200649,Qatar/QA_QU_18_14_A11/2021:0.000133766,Qatar/QA_QU_19_1_E9/2021:0.000133765,Qatar/QA_QU_18_14_F9/2021:0.000167207):3.34415e-05,Qatar/QA-QU_18-10-B1/2021:0):3.34415e-05,(Qatar/QA_QU_18_13_H4/2021:3.34415e-05,Qatar/QA_QU_18_13_B10/2021:0.000133766):6.68829e-05):0.000100324):3.34415e-05,Mozambique/MZ-L-IBV-97025311/2021:0.000100324,South_Africa/KRISP-K008399/2021:0.000367856,(DRC/254881/2021:6.68829e-05,DRC/298978/2021:0.000133766):0.000100324,Botswana/R11B05_BHP_CV0507732/2021:0.000100324,South_Africa/VIDA-KRISP-CP160901477/2020:0.000133765):3.34415e-05,(((Germany/un-RKI-I-100643/2021:3.34415e-05,(Germany/un-RKI-I-100630/2021:0.000100324,Slovakia/PKM2021022700521/2021:6.68829e-05):6.68829e-05):0.000133766,(Bangladesh/BCSIR-SUST-34/2021:0,(Bangladesh/BCSIR-AFIP-34/2021:6.68829e-05,Bangladesh/icddrb-056057/2021:0.000100324):0.000100324,(((Bangladesh/ideSHi-TR-1909/2021:0.000267532,England/MILK-1768251/2021:0.00023409):3.34415e-05,Bangladesh/CHRF-0207/2021:0.000133766,Bangladesh/CHRF-0338/2021:0.000635388):3.34415e-05,(((Bangladesh/CHRF-0319/2021:0.000133766,Bangladesh/BCSIR-NILMRC-793/2021:0):3.34415e-05,Bangladesh/CHRF-0299_CU/2021:0.000100324,Bangladesh/CHRF-0225/2021:0.000133765):3.34415e-05,Bangladesh/BCSIR-NILMRC-760/2021:0.000100324):6.6883e-05):3.34415e-05):0.000300973):3.34415e-05,((((((South_Africa/NICD-N5595/2021:0.00023409,Portugal/PT4068/2021:0.000100324,South_Africa/NICD-N9003/2021:0.000367856):3.34415e-05,Eswatini/N2778/2020:0.000167207,South_Africa/NHLS-UCT-GS-B540/2021:0.000100324,South_Africa/NHLS-UCT-GS-B352/2021:0.00023409,Belgium/AZDelta-05347-2109R/2021:0.000300973,South_Africa/Tygerberg_709/2021:0.000267531,USA/KS-KHEL-1005/2021:0.000267531,Ghana/WACCBIP-TRA664/2020:0.000200649,South_Africa/NHLS-UCT-GS-9078/2020:0.00023409):3.34415e-05,((Equatorial_Guinea/85185/2021:6.68829e-05,Equatorial_Guinea/82227/2021:3.34415e-05,Equatorial_Guinea/95129/2021:0.000133766,(Spain/CL-COV05921/2021:0,Spain/CL-COV06323/2021:0.000133766):0.000133766,Equatorial_Guinea/84953/2021:6.6883e-05,USA/NY-Wadsworth-21064879-01/2021:0.000300973):6.68829e-05,Equatorial_Guinea/88132/2021:6.6883e-05):0.000100324):6.68829e-05,((South_Africa/NHLS-UCT-GS-B236/2021:0.000133765,Mozambique/MZ-L-IBV-97025412/2021:0.000133766):3.34415e-05,USA/MI-MDHHS-SC27078/2021:0.000401298):3.34415e-05,((Luxembourg/LNS5792097/2021:3.34415e-05,Switzerland/AG-ETHZ-510796/2021:0.000267532):3.34415e-05,Luxembourg/LNS1807049/2021:0.000200649):0.000300973):3.34415e-05,((USA/CA-CDC-FG-038643/2021:0.000334415,Angola/KRISP-K009769/2021:0.000100324,South_Africa/UFS-VIRO-NGS-507/2021:0.000100325):3.34415e-05,(Mozambique/INS-K007980/2021:0.000133766,Mozambique/INS-K008149/2021:0.000100324):6.68829e-05,Mozambique/MZ-L-IBV-97025431/2021:0.000133766,South_Africa/VIDA-KRISP-K010670/2020:0.000167207,South_Africa/KRISP-K013082/2021:0.000133765,South_Africa/Tygerberg_606/2021:0.000200648,South_Africa/UFS-VIRO-NGS-142/2020:0.000167208,Botswana/BOT360438/2021:0.000133766):3.34415e-05,((Lesotho/N3410/2020:3.34415e-05,Lesotho/N3423/2021:0.000133766):6.68829e-05,((Botswana/R17B26_BHP_AAB57656/2021:0,Botswana/R17B1_BHP_AAB51168/2021:0.000100324):3.34415e-05,South_Africa/Tygerberg-418/2020:0.000167208,South_Africa/NICD-N9174/2021:0.000200649):3.34415e-05,(Poland/PL_P2246/2021:6.68829e-05,Kenya/C88060/2021:6.68829e-05,Russia/MOW-RII-MH22371S/2021:0.000267531,Rwanda/NRLNAT3058/2021:0.000133765,Rwanda/NRLNAT4058/2021:0.000300973):0.000100324,South_Africa/NHLS-UCT-GS-A928/2021:0.000133765,(Switzerland/BE-ETHZ-581518/2021:6.68829e-05,Switzerland/BE-ETHZ-540526/2021:3.34415e-05,Switzerland/ZH-ETHZ-570988/2021:6.68829e-05):0.000300973,Mozambique/MZ-L-IBV-97025326/2021:0.000133765,South_Africa/NHLS-UCT-GS-A523/2021:6.6883e-05,South_Africa/NICD-N5978/2021:0.000267531,South_Africa/NICD-R01859/2021:0.000334415,((((Switzerland/GE-33268016/2021:0.000100324,France/ARA-HCL021027935701/2021:6.68829e-05,Switzerland/GE-33159483/2021:6.68829e-05,Switzerland/GE-ETHZ-500787/2021:0.000100324,Switzerland/GE-33409719/2021:6.68829e-05):3.34415e-05,(Switzerland/GE-33582503/2021:6.68829e-05,Switzerland/GE-33194550/2021:0):6.68829e-05):3.34415e-05,Germany/un-RKI-I-066348/2021:0.000133766,South_Africa/NICD-R01879/2021:0.000167207,(Germany/un-RKI-I-069214/2021:3.34415e-05,Germany/BY-RKI-I-056212/2021:0.00023409):0.000100324,England/CAMC-11E8FEF/2021:0.000133766,England/CAMC-1395FEF/2021:6.68829e-05):3.34415e-05,(South_Africa/NICD-N8753/2021:0.000167207,South_Africa/NICD-N8779/2021:0.000100324):6.68829e-05):6.6883e-05):3.34415e-05,((Slovakia/5206/2021:0.000133766,(England/CAMC-142E445/2021:6.68829e-05,Slovenia/120199/2021:6.68829e-05):3.34415e-05,India/GJ-GBRC685/2021:0.000167207,(South_Africa/KRISP-K014757/2021:3.34415e-05,(South_Africa/NICD-N8866/2021:0.000100324,(South_Africa/KRISP-K018587/2021:0.000167207,(South_Africa/NICD-N8396/2021:0,South_Africa/NICD-N8096/2021:3.34415e-05,South_Africa/NICD-N9812/2021:6.68829e-05):3.34415e-05):0.000100324):3.34415e-05):0.000100324):3.34415e-05,((Russia/MOW-RII-MH15903/2021:0.000200649,Germany/un-RKI-I-100642/2021:0.000133766):6.68829e-05,(Kenya/C86912/2021:0.000133766,(Kenya/C88442/2021:3.34415e-05,Kenya/C85166/2021:6.68829e-05,Kenya/C86110/2021:3.34415e-05):3.34415e-05):0.000100324,(Germany/NW-RKI-I-067345/2021:0.000100324,Russia/BEL-RII-MH17462S/2021:0.000100324,(Austria/CeMM5709/2021:6.68829e-05,Austria/CeMM5733/2021:6.68829e-05,(Belgium/ULG-16628/2021:0.000200649,France/BRE-8600216824/2021:6.68829e-05):0.000100324):3.34415e-05,South_Africa/KRISP-K009369/2021:0.000167207,(England/MILK-15AF91F/2021:3.34415e-05,Switzerland/SG-UHB-42860297/2021:3.34415e-05,Switzerland/BE-32897646/2021:3.34415e-05):0.00046818,(England/MILK-120617B/2021:0,England/PHEC-2FFBA7/2021:3.34415e-05,England/LOND-12F7AEB/2021:6.68829e-05):0.000100324,Belgium/WHT-UMONS-N68-29705-01/2021:6.68829e-05,France/GES-HMN-21052170295/2021:0.000167207,South_Africa/NHLS-UCT-GS-B223/2021:0.000100324):3.34415e-05,(Poland/PL_P1525/2021:6.68829e-05,Russia/SPE-RII-27029S/2021:0.000133766,((Germany/un-RKI-I-064778/2021:6.68829e-05,Germany/BY-RKI-I-065265/2021:6.68829e-05):3.34415e-05,Germany/un-RKI-I-066367/2021:0,Germany/BY-RKI-I-090121/2021:6.68829e-05,Germany/BY-RKI-I-074662/2021:6.68829e-05):6.68829e-05):3.34415e-05,(Germany/SN-RKI-I-028204/2021:6.68829e-05,Kenya/C87957/2021:3.34415e-05):3.34415e-05,Kenya/C82640/2021:6.68829e-05,South_Africa/KRISP-K013081/2021:0.000267532,England/PHEC-2FA553/2021:6.68829e-05,(England/PHEC-304CC9/2021:3.34415e-05,Kenya/C87662/2021:0.000133766):3.34415e-05,Turkey/HSGM-4298/2021:0.000133766,USA/MD-IGS-012104207421A/2021:0.000133766,(Turkey/HSGM-1910/2021:0.000167207,(Turkey/HSGM-B268/2021:0.000100324,(Germany/NW-RKI-I-127945/2021:0.000100324,Turkey/HSGM-11331/2021:3.34415e-05):3.34415e-05):6.68829e-05,Turkey/HSGM-6103/2021:0.000100324,(Turkey/HSGM-B10119/2021:0.000100324,Turkey/HSGM-5961/2021:0.000100324):3.34415e-05,Turkey/HSGM-5200/2021:0.000133766):3.34415e-05,(Zimbabwe/ZW-42383/2020:0.000100324,(England/PHEC-3030FB/2021:6.68829e-05,Kenya/C86632/2021:0.000100324):0.000100324):3.34415e-05,((((South_Africa/UFS-VIRO-NGS-466/2021:3.34415e-05,South_Africa/UFS-VIRO-NGS-471/2021:3.34415e-05,South_Africa/UFS-VIRO-NGS-500/2021:6.68829e-05,South_Africa/NICD-N9072/2021:0.000100324,(Botswana/R20B74_BHP_AAB72759/2021:0.000133766,(South_Africa/NICD-N9468/2021:6.68829e-05,South_Africa/NICD-N9569/2021:0):6.68829e-05):0.000100324):3.34415e-05,South_Africa/NICD-N9131/2021:3.34415e-05,South_Africa/NICD-N8786/2021:0.000100324,South_Africa/Tygerberg_1069/2021:3.34415e-05,(South_Africa/KRISP-K019025/2021:3.34415e-05,(Denmark/DCGC-123697/2021:6.68829e-05,England/MILK-17B3F9C/2021:3.34415e-05):3.34415e-05,South_Africa/Tygerberg_1317/2021:0):3.34415e-05,South_Africa/NICD-N9788/2021:0.000200649):6.68829e-05,South_Africa/KRISP-K010521/2021:6.68829e-05,Germany/BW-RKI-I-010352/2021:0.000100324):3.34415e-05,South_Africa/KRISP-K008612/2021:0.000133766,South_Africa/VIDA-KRISP-CP157502837/2020:6.68829e-05,South_Africa/KRISP-K010018/2020:0.000100324,South_Africa/KRISP-K010969/2021:0.000167207,(England/PHEC-15B5BB/2021:6.68829e-05,South_Africa/KRISP-K007773/2020:6.68829e-05,South_Africa/KRISP-K011092/2021:0.00023409):3.34415e-05,(South_Africa/UFS-VIRO-NGS-461/2021:0.000200649,South_Africa/KRISP-K007727/2020:6.68829e-05):3.34415e-05):3.34415e-05,Eswatini/N4800/2021:0.000100324,((England/CAMC-143E372/2021:0.000100324,Kenya/C87265/2021:3.34415e-05):3.34415e-05,(England/CAMC-145B8F8/2021:6.68829e-05,Mozambique/INS-K011862/2021:0.000267532):3.34415e-05,Switzerland/TG-ETHZ-571404/2021:6.68829e-05):3.34415e-05,(Kenya/C87229/2021:0.000100324,Norway/3876/2021:0.000200649,(England/ALDP-1277E8D/2021:0.000133766,France/PAC-IHU-3450-1/2021:0.000133766):3.34415e-05,Scotland/QEUH-12C89F5/2021:0,(Sweden/10060299/2021:0.000100324,((Sweden/20244314P/2021:6.68829e-05,Sweden/SUS0002289/2021:3.34415e-05,Sweden/SUS0002282/2021:3.34415e-05,Sweden/SUS0002288/2021:3.34415e-05,Sweden/20345418P/2021:3.34415e-05,Sweden/20345379P/2021:3.34415e-05,Sweden/DC111191701/2021:0,Sweden/DC110949981/2021:0,Sweden/SUS0002101/2021:0):0.000100324,Sweden/3946743264/2021:0.000100324,(Sweden/SE00376666/2021:3.34415e-05,Sweden/SUS0000658/2021:3.34415e-05):3.34415e-05,(Sweden/DC111109671/2021:3.34415e-05,Sweden/DC110294631/2021:6.68829e-05):3.34415e-05,(Sweden/21-53997/2021:6.68829e-05,Sweden/2A387897521/2021:3.34415e-05):3.34415e-05):3.34415e-05):6.68829e-05,Germany/BY-RKI-I-134757/2021:0.000167207):3.34415e-05,(Switzerland/VS-33063351/2021:0,(England/CAMC-1383193/2021:6.68829e-05,England/LOND-128A476/2021:0):3.34415e-05):6.68829e-05,((((Finland/2399/2021:0.000100324,Finland/HEL-14-290/2021:6.68829e-05):3.34415e-05,Slovenia/08-089775-MB/2021:0.000167207,(Botswana/R18B45_BHP_AAB65796/2021:0.000300973,(Botswana/R19B71_BHP_000534548/2021:0.000300973,Botswana/R19B64_BHP_000534584/2021:6.68829e-05):0.00023409):0.000167207):3.34415e-05,Switzerland/ZH-ETHZ-510813/2021:0.000133766,(Poland/WGS-CoV_PZH-LUM-0820/2021:0.000200649,Sweden/SE1410375855/2021:3.34415e-05):3.34415e-05,(Switzerland/ZH-ETHZ-550755/2020:0.000100324,Switzerland/ZH-ETHZ-551075/2020:0):3.34415e-05,Croatia/HRV000_95/2021:0.000100324):3.34415e-05,(Poland/WGS-CoV_PZH-LUM-0111/2021:6.68829e-05,(Austria/CeMM8788/2021:3.34415e-05,(Austria/CeMM8716/2021:0.000133766,Austria/CeMM8706/2021:0,Austria/CeMM8718/2021:0):0.000100324):0.000100324,(Germany/un-RKI-I-125959/2021:6.68829e-05,Poland/NIPH-NIH_ECDC-4730/2021:0.000133766,Lithuania/S21C608/2021:0,Belgium/rega-7248/2021:3.34415e-05):3.34415e-05,(Poland/NIPH-NIH_ECDC-5112/2021:0.000133766,Austria/CeMM8717/2021:6.68829e-05):3.34415e-05,Austria/CeMM8741/2021:0.000100324,Poland/WGS-CoV_PZH-GUM-0550/2021:6.68829e-05):0.000133766,Slovenia/117472/2021:6.68829e-05,South_Korea/KDCA1323/2021:0,(Slovenia/107667/2021:0.000133766,(Kenya/C87613/2021:6.68829e-05,Japan/IC-1102/2021:0.000167207,(England/MILK-14BF76E/2021:0.000100324,Kenya/C88483/2021:0.000100324):3.34415e-05,Kenya/C87772/2021:0.000100324,Germany/NW-RKI-I-130304/2021:6.68829e-05,(Kenya/C98280/2021:3.34415e-05,Kenya/C88063/2021:0):6.68829e-05,Kenya/C101865/2021:6.68829e-05,Kenya/C101872/2021:6.68829e-05):3.34415e-05,Sweden/1913444363/2021:0.000100324,Sweden/2865099663/2021:0.000100324):3.34415e-05,(South_Korea/KDCA1321/2021:3.34415e-05,(Kenya/C87833/2021:6.68829e-05,Uganda/UG458/2021:3.34415e-05):6.68829e-05,Germany/RP-RKI-I-057248/2021:0.000100324,England/PHEC-3005A4/2021:3.34415e-05,England/ALDP-136E987/2021:3.34415e-05,England/ALDP-136EDE5/2021:3.34415e-05,(Denmark/DCGC-122776/2021:0.000100324,Denmark/DCGC-122081/2021:0.000100324,Denmark/DCGC-122772/2021:0.000100324,Rwanda/NRLNAT4118/2021:0.00023409,(Rwanda/NRLNAT4120/2021:3.34415e-05,Rwanda/NRLNAT4119/2021:0.000133766,Rwanda/NRLNAT4153/2021:0):3.34415e-05,Rwanda/NRLNAT4121/2021:6.68829e-05,Denmark/DCGC-123076/2021:0.000100324,Denmark/DCGC-122472/2021:0.000100324,Denmark/DCGC-124172/2021:0.000100324,Denmark/DCGC-123279/2021:0.000100324,(Rwanda/NRLNAT4152/2021:0.000133766,(Rwanda/NRLNAT4115/2021:0.000100324,(Belgium/MBLGOT062318/2021:0,England/MILK-16848E5/2021:3.34415e-05,Rwanda/NRLNAT4141/2021:0.000133766,Netherlands/ZH-RIVM-42805/2021:6.68829e-05):3.34415e-05):3.34415e-05):3.34415e-05):6.68829e-05):0.000100324,(Kenya/C87623/2021:0.000133766,Kenya/C80876/2021:0.000100324,(England/BIRM-6E47D/2020:0,(Pakistan/NIH-B10-S18/2021:0,(USA/MN-CDC-IBX868516146524/2021:3.34415e-05,Germany/BW-RKI-I-162177/2021:0.000200649,Germany/BW-RKI-I-162159/2021:0.000200649,Germany/BW-RKI-I-162131/2021:0.000200649):0.000100324):6.68829e-05):6.68829e-05):3.34415e-05,(Russia/MOW-CRIE-D187L7/2021:0.000300973,Mozambique/MZ-L-IBV-97025402/2021:0.000267532,(Eswatini/N4795/2021:6.68829e-05,South_Africa/KRISP-K008552/2021:0.000100324,South_Africa/NHLS-UCT-GS-B537/2021:0.00023409,South_Africa/UFS-VIRO-NGS-218/2021:0.000100324):3.34415e-05,(Eswatini/N4797/2021:6.68829e-05,Eswatini/N2793/2021:0.000167207):3.34415e-05,Poland/NIPH-NIH_ECDC-633/2021:0.000133766,(Portugal/PT7052/2021:0.000133766,Eswatini/N4806/2021:0.000133766,(Eswatini/N2791/2020:6.68829e-05,Mozambique/MZ-L-IBV-97025419/2021:6.68829e-05):3.34415e-05,(South_Africa/KRISP-K011073/2021:3.34415e-05,(South_Africa/KRISP-K011083/2021:3.34415e-05,South_Africa/KRISP-K010973/2021:0.000100324):3.34415e-05,South_Africa/NICD-N8703/2021:0.000133766):0.000100324,(USA/GA-CDC-2-4195368/2021:0.000200649,(South_Africa/NHLS-UCT-GS-B476/2021:0,((South_Africa/KRISP-K018224/2021:0,South_Africa/KRISP-K018223/2021:3.34415e-05):3.34415e-05,South_Africa/Tygerberg_1093/2021:3.34415e-05,South_Africa/NICD-N9164/2021:6.68829e-05,South_Africa/NICD-N9161/2021:6.68829e-05,South_Africa/Tygerberg_1257/2021:3.34415e-05,South_Africa/Tygerberg_1266/2021:6.68829e-05,South_Africa/Tygerberg_1340/2021:0.00023409):3.34415e-05):6.68829e-05):3.34415e-05,Eswatini/N2794/2021:0.000133766,Eswatini/N4801/2021:0.000133766,Eswatini/N4798/2021:0.000100324):3.34415e-05,South_Korea/KDCA2929/2021:6.68829e-05,(USA/AZ-TG772654/2021:0.000100324,Eswatini/N2783/2021:0.000167207,(Germany/BY-RKI-I-070446/2021:6.68829e-05,(Germany/BW-RKI-I-150874/2021:0.000133766,Germany/BW-RKI-I-159668/2021:0.000100324,Germany/NW-RKI-I-157283/2021:0):3.34415e-05,Germany/BY-RKI-I-126411/2021:3.34415e-05,Germany/BY-RKI-I-156596/2021:3.34415e-05,Germany/BY-RKI-I-103933/2021:6.68829e-05,Germany/un-RKI-I-097219/2021:0.000133766,(Germany/BW-RKI-I-172621/2021:3.34415e-05,Germany/BW-RKI-I-157002/2021:0,Germany/BW-RKI-I-157195/2021:0):3.34415e-05,Germany/BY-RKI-I-130756/2021:0.000100324,Germany/NW-RKI-I-156720/2021:3.34415e-05,Germany/un-RKI-I-126188/2021:3.34415e-05,Germany/BW-RKI-I-159643/2021:3.34415e-05,Germany/BW-RKI-I-159646/2021:3.34415e-05,Germany/BW-RKI-I-159641/2021:3.34415e-05,Germany/BY-RKI-I-165002/2021:0,Germany/BY-RKI-I-165151/2021:0,Germany/BY-RKI-I-162347/2021:0,Germany/BY-RKI-I-058846/2021:0,Germany/BW-RKI-I-159654/2021:0,Germany/un-RKI-I-126195/2021:0,Germany/BW-RKI-I-147519/2021:0):3.34415e-05,Germany/HE-RKI-I-154233/2021:0.000167207,Rwanda/NRLNAT4021/2021:0.000100324):3.34415e-05,England/PHEC-3089BF/2021:0.000100324,(Russia/BEL-RII-MH17672S/2021:0.000200649,South_Africa/UFS-VIRO-NGS-304/2021:0.000133766,South_Africa/KRISP-K009985/2020:6.68829e-05,Luxembourg/LNS0470656/2021:0.000100324):3.34415e-05,Germany/un-RKI-I-064743/2021:0.000200649,(Germany/BB-RKI-I-065724/2021:0.000100324,Germany/BB-RKI-I-084937/2021:6.68829e-05):0.000100324,Croatia/788/2021:0.000133766,Czech_Republic/NRL-4424/2021:0.000133766,(Switzerland/BS-UHB-42721284/2021:0.000100324,Austria/CeMM6413/2021:0.00023409,(Ireland/D-NVRL-88IRL80875/2021:0.000133766,USA/HI-H211355/2021:0.000133766,Switzerland/BE-ETHZ-510758/2021:0.000100324,England/RAND-13EB102/2021:6.68829e-05):3.34415e-05,Germany/NW-RKI-I-023348/2021:0.000100324):3.34415e-05,Spain/CT-HUGTiPM008LN0E10/2021:6.68829e-05,(Sweden/SE1410582657/2021:6.68829e-05,Sweden/16695224P/2021:0):0.000100324,((Switzerland/ZH-ETHZ-510709/2021:0.000100324,England/ALDP-14744D7/2021:0.000100324,(Germany/HE-ChVir-LB-210423-5750/2021:0.000100324,Israel/CVL-7495/2021:3.34415e-05):6.68829e-05,Germany/SN-RKI-I-141351/2021:0.000100324,France/BFC-HCL021034394901/2021:0.000133766,Estonia/C066951/2021:0.000133766,England/PHEC-30385D/2021:0.000133766,Germany/BY-RKI-I-041957/2021:6.68829e-05,Slovakia/CeMM4321/2021:0.000100324,(Slovakia/srUVZ_PL6_G12/2021:0.000100324,Germany/HB-RKI-I-038453/2021:3.34415e-05):3.34415e-05,Czech_Republic/NRL_5820/2021:0.000100324,Czech_Republic/NRL_5624/2021:0.000100324,Czech_Republic/NRL_4764/2021:0.000100324,Czech_Republic/NRL_4765/2021:0.000100324,Czech_Republic/NRL_4767/2021:0.000100324,Czech_Republic/NRL_4771/2021:0.000100324,Czech_Republic/NRL_4772/2021:0.000100324,Czech_Republic/NRL_4775/2021:0.000100324,Czech_Republic/NRL_4776/2021:0.000100324,Czech_Republic/NRL_4777/2021:0.000100324,Czech_Republic/NRL-4421/2021:0.000100324):3.34415e-05,Netherlands/GE-RIVM-25730/2021:0.000100324):3.34415e-05):3.34415e-05,((Germany/NI-RKI-I-052874/2021:3.34415e-05,Germany/ST-RKI-I-149849/2021:3.34415e-05,(Germany/BE-RKI-I-162283/2021:3.34415e-05,Germany/SN-RKI-I-063990/2021:0.000100324):3.34415e-05,((Germany/BE-RKI-I-158488/2021:0,Germany/BB-RKI-I-153546/2021:3.34415e-05):3.34415e-05,Germany/HH-RKI-I-158970/2021:3.34415e-05,Germany/BB-RKI-I-161918/2021:3.34415e-05,Germany/HH-RKI-I-145467/2021:3.34415e-05):3.34415e-05,Germany/BE-RKI-I-129540/2021:0.000100324,(Germany/BE-RKI-I-071301/2021:6.68829e-05,Germany/BE-RKI-I-096257/2021:3.34415e-05):3.34415e-05,Germany/BE-RKI-I-136972/2021:3.34415e-05,((Germany/BE-ChVir-LB-210514-4595/2021:6.68829e-05,Germany/BE-ChVir-LB-210316-4453/2021:0):3.34415e-05,Germany/BE-RKI-I-129570/2021:6.68829e-05,Germany/BE-ChVir-LB-210423-8358/2021:6.68829e-05):3.34415e-05,(Germany/BE-ChVir-LB-210507-4441/2021:6.68829e-05,Germany/BB-RKI-I-084994/2021:0.000100324):3.34415e-05,Germany/SN-RKI-I-104431/2021:6.68829e-05,Germany/BE-RKI-I-065917/2021:0.000100324,Germany/BE-RKI-I-069668/2021:0.000100324,(Germany/BE-RKI-I-150637/2021:6.68829e-05,Germany/BE-RKI-I-151674/2021:0,Germany/BE-RKI-I-137081/2021:0):3.34415e-05,Germany/BE-RKI-I-153283/2021:0,Germany/un-RKI-I-066324/2021:6.68829e-05,(Germany/ST-MD2630/2021:3.34415e-05,Germany/SN-RKI-I-130086/2021:0.000100324,Germany/SN-RKI-I-094780/2021:6.68829e-05):3.34415e-05,Germany/BB-RKI-I-161926/2021:3.34415e-05,(Germany/NW-RKI-I-133876/2021:6.68829e-05,Germany/BE-RKI-I-102892/2021:0.000133766):6.68829e-05,Germany/BE-RKI-I-138046/2021:0.000100324,Germany/NI-RKI-I-172195/2021:3.34415e-05,Germany/NI-RKI-I-164993/2021:3.34415e-05):3.34415e-05,England/CAMC-14E80E9/2021:0.000100324,Germany/BW-RKI-I-038137/2021:0.000100324,(Kenya/C98717/2021:0.000167207,Kenya/C87854/2021:0.000100324):3.34415e-05,South_Africa/NICD-N9040/2021:0.00023409):3.34415e-05,Botswana/R17B29_BHP_000478401/2021:0.000100324,South_Africa/NICD-N8710/2021:0.000334415,(South_Africa/NICD-N8714/2021:0.000100324,South_Africa/NICD-N8870/2021:3.34415e-05,South_Africa/NICD-N8712/2021:3.34415e-05):0.000200649,(South_Africa/NICD-N10870/2021:0.000200649,South_Africa/NICD-N8789/2021:0.000167207):0.000133766):3.34415e-05,South_Africa/KRISP-35347595a/2021:0.000100324,South_Africa/KRISP-K007790/2021:0.000100324,South_Africa/KRISP-K013003/2021:0.000234091,Belgium/UZA-UA-48119345/2021:0.00023409):3.34415e-05,(South_Africa/KRISP-K010459/2021:0.000267532,Angola/KRISP-K009789/2021:0.000100324,Poland/NIPH-NIH_ECDC-3498/2021:0.000167207,(Poland/0498WSN2021_wsseol/2021:6.68829e-05,(Poland/PZH-GUM-0957/2021:3.34415e-05,(Poland/WGS-CoV_PZH-LUM-0801/2021:3.34415e-05,(Poland/PZH-GUM-1689/2021:0,(Poland/0875WSN2021_wsseol/2021:3.34415e-05,Poland/PZH-GUM-1719/2021:0):3.34415e-05):3.34415e-05,Poland/WGS-CoV_PZH-LUM-0963/2021:0,Poland/WGS-CoV_PZH-GUM-1298/2021:0,Poland/WGS-CoV_PZH-GUM-1215/2021:0):0.000133766):3.34415e-05):6.68829e-05):3.34415e-05,(Malawi/KRISP-K010171/2021:0.000100324,(South_Africa/NHLS-UCT-GS-B461/2021:0.00023409,Malawi/KRISP-K010267/2021:0.000100324,Malawi/KRISP-K010288/2021:6.68829e-05):3.34415e-05,(Malawi/KRISP-K010282/2021:0.000133766,Zambia/ZMB-77455/2021:6.68829e-05):3.34415e-05,Malawi/KRISP-K010164/2021:0.000100324,Malawi/KRISP-K010244/2021:0.000133766,(Malawi/KRISP-K010157/2021:0.000100324,Malawi/KRISP-K010161/2021:0.000100324):3.34415e-05,(England/PHEC-1555B1/2021:0.000133766,Canada/MB-NML-17894/2021:6.68829e-05,Canada/MB-NML-17897/2021:6.68829e-05):6.68829e-05,Malawi/KRISP-K010141/2021:0.000100324,(USA/OK-CDC-ASC210026034/2021:3.34415e-05,(USA/CO-CDPHE-2100578152/2021:3.34415e-05,USA/TX-CDC-QDX25352580/2021:0.000167207,USA/OK-CDC-2-4177125/2021:0,USA/TX-CDC-STM-000073222/2021:0.00023409,USA/FL-CDC-STM-000063855/2021:0.00023409):3.34415e-05):6.68829e-05):3.34415e-05,(Australia/QLD1710/2021:0.000200649,(South_Africa/VIDA-KRISP-K008079/2021:0.000167207,Eswatini/N4796/2021:0.000200649,Mozambique/MZ-L-IBV-97025345/2021:3.34415e-05,South_Africa/KRISP-K018188/2021:0.000300973):6.68829e-05):3.34415e-05):3.34415e-05,Brunei/3/2021:0.000167207,(New_Zealand/21CV0061/2021:0,Malaysia/IMR_K120224/2021:0.000133766):0.000133766,(((Reunion/PIMIT_00127/2021:0,(Reunion/HCL021109906301/2021:6.6883e-05,Reunion/CHU_7210603692/2021:3.34415e-05):0.000100324,(Reunion/HCL021099142301/2021:0,Reunion/HCL021117247301/2021:0.000100324):6.6883e-05):6.68829e-05,Mayotte/IPP04338/2021:0.000133766):3.34415e-05,Mayotte/IPP11378/2021:0.000100324,(((Reunion/PIMIT_16224/2021:3.34415e-05,Reunion/PIMIT_15874/2021:0):0.00023409,(Reunion/HCL021117323701/2021:0.000100324,Reunion/HCL021117243901/2021:3.34415e-05):0.00023409):6.68829e-05,Mayotte/IPP03207/2021:0.000133766,France/IDF-HMN-21032150356/2021:0.000100324):3.34415e-05,((Mayotte/IPP03199/2021:0.000100324,(Reunion/PIMIT_00610/2021:0,Reunion/PIMIT_04525/2021:0.000167208):0.000100324):3.34415e-05,Mayotte/IPP11389/2021:0.000167207,Madagascar/IPM-01875/2021:3.34415e-05,Reunion/CHU_798000068449/2021:0.000334415,Reunion/PIMIT_00141/2021:0.000133766,(Madagascar/IPM-01917/2021:6.68829e-05,Madagascar/IPM-01639/2021:6.6883e-05,Reunion/PIMIT_05937/2021:0.000200649):6.6883e-05,Mayotte/IPP11384/2021:0.000200649,Reunion/HCL021128487301/2021:0.000300973,Mayotte/IPP02411/2021:6.68829e-05,Mayotte/IPP04339/2021:0.000167207):3.34415e-05,Reunion/PIMIT_03527/2021:0.000267532):0.000300973):3.34415e-05,((Belgium/UZA-UA-CV2050217965/2021:0.000133766,(England/MILK-14E90CA/2021:6.68829e-05,((USA/MN-1282/2021:6.68829e-05,USA/MN-MDH-5726/2021:0.000100324):6.68829e-05,USA/MN-MDH-8183/2021:3.34415e-05,USA/MN-MDH-8182/2021:3.34415e-05,England/MILK-149A2D1/2021:0,USA/MN-MDH-8080/2021:0,USA/MN-MDH-7663/2021:0,USA/MN-MDH-6476/2021:0,USA/MN-MDH-5761/2021:0,USA/MN-MDH-4556/2021:0,USA/MN-MDH-4557/2021:0):6.68829e-05):3.34415e-05,(Croatia/1846/2021:6.68829e-05,Botswana/R06B49_BHP_CV1616654/2021:0.000167207):3.34415e-05,(Mexico/TAB_LANGEBIO_IMSS_0627/2021:6.68829e-05,(Mexico/CAM-InDRE_FB14281_S1727/2021:3.34415e-05,(Mexico/CAM-InDRE_FB14280_S1726/2021:0.000100324,Mexico/BCN-InDRE_FB14569_S2367/2021:6.68829e-05):3.34415e-05):6.68829e-05):3.34415e-05,(Zimbabwe/ZW-42440/2020:6.68829e-05,Panama/GMI-PA659038/2021:6.68829e-05):3.34415e-05,England/RAND-137AC43/2021:0.000100324,(Zimbabwe/ZW-51212/2021:6.68829e-05,Switzerland/GE-33072095/2021:0,England/WSFT-25CD82A/2021:6.68829e-05):6.68829e-05,(Netherlands/GE-RIVM-12424/2021:3.34415e-05,Switzerland/GE-33254264/2021:3.34415e-05):3.34415e-05):6.68829e-05,((((Hong_Kong/HKU-210308-Imp9/2020:0.000100324,Japan/IC-1057/2021:0.00023409):3.34415e-05,South_Africa/KRISP-K010439/2021:0.000200649,((Pakistan/NIH-B10-S20/2021:0.000100324,Australia/NSW-1810/2021:0.000200649,Australia/QLD1915/2021:0.000133765):3.34415e-05,USA/TX-CDC-QDX24564022/2021:0.000300973):3.34415e-05,Costa_Rica/INC-0524/2021:0.000100325,Qatar/QA-QU_16-F12/2021:6.6883e-05,Zimbabwe/ZW-50189/2021:6.6883e-05):6.6883e-05,South_Africa/NHLS-UCT-GS-B325/2021:0.00023409,South_Africa/VIDA-KRISP-K011454/2021:0.000167207):3.34415e-05,Botswana/BOT324710/2020:0.000200649):3.34415e-05,(((Mozambique/MZ-L-IBV-97025357/2021:0.000133765,(Botswana/CV1201646/2021:6.68829e-05,(Botswana/CV1404955/2021:0.000200649,Botswana/CV1108662/2021:0.000501622):0.000401297,Botswana/R06B51_BHP_AAB24454/2021:3.34415e-05):6.6883e-05):0.000300973,(Qatar/QA-QU_19-1-B8/2021:0.000167207,Qatar/QA-QU_18-5-1-E4/2021:0.000200648):0.000100324):3.34415e-05,((Germany/un-RKI-I-069242/2021:6.68829e-05,Germany/BY-RKI-I-041908/2021:6.68829e-05):0.000100324,(((Switzerland/SH-ETHZ-590918/2021:0.000100324,Switzerland/ZH-ETHZ-530855/2021:6.68829e-05):0.000167207,India/TG-CCMB-MMG2021A024042/2021:0.000167207):3.34415e-05,France/ARA-HCL021072461001/2021:0.000167207,Germany/BE-RKI-I-129585/2021:0.000100324,(England/PHEC-L304L4D0/2021:0,Switzerland/ZH-ETHZ-571517/2021:3.34415e-05):3.34415e-05,Wales/ALDP-164D499/2021:0.000167207,France/ARA-HCL021120695801/2021:0.000167207):3.34415e-05):3.34415e-05):3.34415e-05,South_Africa/KRISP-K013025/2021:0.000367856,(((((USA/NY-NYCPHL-003752/2021:0.000200649,Turkey/HSGM-10750/2021:0.000200649,Turkey/HSGM-B555/2021:0.000200649):6.68829e-05,((Turkey/HSGM-14041/2021:3.34415e-05,(Turkey/HSGM-8331/2021:3.34415e-05,(Turkey/HSGM-8338/2021:6.68829e-05,(Turkey/HSGM-8422/2021:3.34415e-05,(Turkey/HSGM-8291/2021:6.68829e-05,(Turkey/HSGM-8429/2021:6.68829e-05,Turkey/HSGM-8428/2021:6.68829e-05):3.34415e-05):6.68829e-05):6.68829e-05):3.34415e-05):6.68829e-05):3.34415e-05,Turkey/HSGM-14020/2021:6.6883e-05):3.34415e-05):3.34415e-05,(Turkey/HSGM-2673/2021:6.68829e-05,Turkey/HSGM-D152/2021:0.000100324):3.34415e-05):3.34415e-05,(Germany/ST-RKI-I-084791/2021:6.68829e-05,Germany/NW-RKI-I-153344/2021:6.68829e-05):3.34415e-05,Turkey/HSGM-5673/2021:0.000100324,(Turkey/HSGM-11580/2021:0,Turkey/HSGM-9238/2021:0.000568505):3.34415e-05):3.34415e-05,(France/IDF-HMN-21042070145/2021:0.000200649,(Germany/SH-RKI-I-185897/2021:0.000200649,India/TG-CCMB-CIA1623/2021:3.34415e-05):6.68829e-05):3.34415e-05,((England/MILK-1523E41/2021:0,England/CAMC-1508D36/2021:0.000133766):6.68829e-05,(India/TG-CCMB-CIA2359/2021:0.00023409,Netherlands/NH-RIVM-15991/2021:0.000100324):3.34415e-05,USA/WA-UW-21060851982/2021:0.000167207):3.34415e-05,((Turkey/HSGM-B2554/2021:0.000133766,Turkey/HSGM-10769/2021:0.
[truncated: 217,605 more chars]
