# Supplementary material for: The impact of viral mutations on recognition by SARS-CoV-2 specific T cells
Source: iScience. 2021 Oct 28;24(11):103353. doi: 10.1016/j.isci.2021.103353 (PMC8552693; doi:10.1016/j.isci.2021.103353)
Supplement: Data S2. Variant_prevalence — R code and input data used for plotting the prevalence of variants within T cell epitopes over time [file mmc6.zip › Tree_visualisation/input_data/N_P13S_list.csv]

	sequence_name	lineage.x
1	Angola/CERI-KRISP-K012645/2021	C.16
2	Angola/CERI-KRISP-K013573/2021	B.1.617.2
3	Angola/CERI-KRISP-K013581/2021	B.1.617.2
4	Angola/CERI-KRISP-K014891/2021	C.16
5	Angola/CERI-KRISPK013370/2021	B.1.617.2
6	Angola/CERI-KRISPK013566/2021	B.1
7	Angola/KRISP-K009710/2021	C.16
8	Angola/KRISP-K009722/2021	C.16
9	Angola/KRISP-K009789/2021	B.1.351
10	Angola/KRISP-K011688/2021	C.16
11	Angola/KRISP-K011727/2021	C.16
12	Angola/KRISP-K011730/2021	C.16
13	Angola/KRISP-K019442/2021	C.16
14	Angola/KRISP-K019443/2021	C.16
15	Argentina/INEI098554/2020	C.26
16	Argentina/INEI102297/2021	C.26
17	Argentina/INEI103269/2021	C.26
18	Argentina/INEI103602/2021	N.5
19	Argentina/INEI104697/2021	N.5
20	Argentina/PAIS-A0401/2020	C.26
21	Argentina/PAIS-A0448/2021	P.2
22	Argentina/PAIS-A0485/2021	P.2
23	Argentina/PAIS-D0095/2020	C.26
24	Argentina/PAIS-D0097/2020	C.26
25	Argentina/PAIS-D0098/2020	C.26
26	Argentina/PAIS-D0099/2020	C.26
27	Argentina/PAIS-D0100/2020	C.26
28	Argentina/PAIS-D0101/2020	C.26
29	Argentina/PAIS-D0105/2020	C.26
30	Argentina/PAIS-D0107/2020	C.26
31	Argentina/PAIS-D0108/2020	C.26
32	Argentina/PAIS-D0109/2020	C.26
33	Argentina/PAIS-D0110/2020	C.26
34	Argentina/PAIS-D0111/2020	C.26
35	Argentina/PAIS-D0112/2020	C.26
36	Argentina/PAIS-D0113/2020	C.26
37	Argentina/PAIS-D0116/2020	C.26
38	Argentina/PAIS-D0118/2020	C.26
39	Argentina/PAIS-D0119/2020	C.26
40	Argentina/PAIS-D0120/2020	C.26
41	Argentina/PAIS-D0121/2020	C.26
42	Aruba/AW-RIVM-41537/2021	B.1.1.7
43	Aruba/AW-RIVM-44233/2021	B.1.1.7
44	Aruba/AW-RIVM-46331/2021	B.1.1.7
45	Australia/NSW-R0212/2021	B.1.617.1
46	Australia/NSW-R0213/2021	B.1.617.1
47	Australia/NSW1068/2020	B.1
48	Australia/NSW1423/2021	B.1.1.420
49	Australia/NSW1551/2021	B.1.617.1
50	Australia/NSW1608/2021	B.1.617.1
51	Australia/NT190/2021	B.1.351
52	Australia/QLD1481/2020	B.1.351
53	Australia/QLD1491/2021	B.1.36
54	Australia/QLD1710/2021	B.1.351
55	Australia/QLD1871/2021	B.1.1.420
56	Australia/SA0524/2020	B.1
57	Australia/SA0529/2020	B.1
58	Australia/SA0643/2021	B.1.1.7
59	Australia/SA0644/2021	B.1.1.7
60	Australia/SA0648/2021	B.1.1.7
61	Australia/WA517/2020	B.1.1
62	Australia/WA518/2020	B.1.1
63	Austria/AKH1/2021	B.1.351
64	Austria/CeMM2621/2021	B.1.258
65	Austria/CeMM5685/2021	B.1.351
66	Austria/CeMM5709/2021	B.1.351
67	Austria/CeMM5710/2021	B.1.351
68	Austria/CeMM5716/2021	B.1.351
69	Austria/CeMM5722/2021	B.1.351
70	Austria/CeMM5733/2021	B.1.351
71	Austria/CeMM5768/2021	B.1.351
72	Austria/CeMM5879/2021	B.1.351
73	Austria/CeMM6352/2021	B.1.351
74	Austria/CeMM6382/2021	B.1.351
75	Austria/CeMM6383/2021	B.1.351
76	Austria/CeMM6385/2021	B.1.351
77	Austria/CeMM6389/2021	B.1.351
78	Austria/CeMM6390/2021	B.1.351
79	Austria/CeMM6392/2021	B.1.351
80	Austria/CeMM6397/2021	B.1.351
81	Austria/CeMM6401/2021	B.1.351
82	Austria/CeMM6402/2021	B.1.351
83	Austria/CeMM6404/2021	B.1.351
84	Austria/CeMM6409/2021	B.1.351
85	Austria/CeMM6413/2021	B.1.351
86	Austria/CeMM6422/2021	B.1.351
87	Austria/CeMM6428/2021	B.1.351
88	Austria/CeMM8706/2021	B.1.351
89	Austria/CeMM8716/2021	B.1.351
90	Austria/CeMM8717/2021	B.1.351
91	Austria/CeMM8718/2021	B.1.351
92	Austria/CeMM8729/2021	B.1.351
93	Austria/CeMM8741/2021	B.1.351
94	Austria/CeMM8788/2021	B.1.351
95	Bangladesh/BCSIR-NILMRC-326/2020	B.1.1.25
96	Belarus/MN-RRCEM-Sars_Cov_2_sp_7/2021	B.1
97	Belgium/AZDelta-06081-2111L/2021	B.1.1.7
98	Belgium/AZDelta-12648-2112R/2021	B.1.1.7
99	Belgium/CHUNamur1315755701/2021	B.1.160
100	Belgium/CHUNamur13206782/2021	B.1.1.420
101	Belgium/CHUNamur1321723101/2021	B.1
102	Belgium/CHUNamur1325077401/2021	B.1.160
103	Belgium/MBLGOT062318/2021	B.1.351
104	Belgium/rega-0514669/2020	B.1.1.5
105	Belgium/rega-0911936/2020	B.1.1.240
106	Belgium/rega-0911939/2020	B.1.1.240
107	Belgium/rega-0915954/2020	B.1.1.240
108	Belgium/rega-0917993/2020	B.1.1.240
109	Belgium/rega-10038/2021	B.1.351
110	Belgium/rega-10044/2021	B.1.351
111	Belgium/rega-10081256/2020	B.1.1.70
112	Belgium/rega-10191302/2020	B.1.1.70
113	Belgium/rega-10223/2021	B.1.351
114	Belgium/rega-1493/2020	B.1.1.70
115	Belgium/rega-1926/2021	B.1.1.420
116	Belgium/rega-2262/2021	B.1
117	Belgium/rega-4207/2021	B.1
118	Belgium/rega-5635/2021	B.1.160
119	Belgium/rega-5983/2021	B.1.160
120	Belgium/rega-7248/2021	B.1.351
121	Belgium/rega-7957/2021	B.1.351
122	Belgium/rega-8206/2021	B.1.351
123	Belgium/UGent-1405/2021	B.1.1.420
124	Belgium/UGent-1697/2021	B.1.1.70
125	Belgium/UGent-190/2020	B.1.1.70
126	Belgium/UGent-225/2020	B.1.1.70
127	Belgium/UGent-2409/2021	B.1.1.70
128	Belgium/UGent-2435/2021	B.1.1.70
129	Belgium/UGent-2472/2021	B.1.351
130	Belgium/UGent-2499/2021	B.1.1.70
131	Belgium/UGent-275/2020	B.1.1.70
132	Belgium/UGent-279/2020	B.1.1.70
133	Belgium/UGent-280/2020	B.1.1.70
134	Belgium/UGent-281/2020	B.1.1.70
135	Belgium/UGent-286/2020	B.1.1.70
136	Belgium/UGent-3021/2021	B.1.1.70
137	Belgium/UGent-3561/2021	B.1.160
138	Belgium/UGent-3658/2021	B.1.351
139	Belgium/UGent-374/2021	B.1.1.70
140	Belgium/UGent-375/2021	B.1.1.70
141	Belgium/UGent-392/2021	B.1.1.70
142	Belgium/UGent-393/2021	B.1.1.70
143	Belgium/UGent-394/2021	B.1.1.70
144	Belgium/ULG-11847/2021	B.1.160
145	Belgium/ULG-11938/2021	B.1.1.420
146	Belgium/ULG-12151/2021	B.1.1.420
147	Belgium/ULG-12153/2021	B.1.1.420
148	Belgium/ULG-12518/2021	B.1.1.420
149	Belgium/ULG-12636/2021	B.1.351
150	Belgium/ULG-12708/2021	B.1.160
151	Belgium/ULG-12874/2021	B.1.160
152	Belgium/ULG-13209/2021	B.1.160
153	Belgium/ULG-14923/2021	B.1.1.7
154	Belgium/ULG-15073/2021	B.1.1.7
155	Belgium/ULG-16628/2021	B.1.351
156	Belgium/UZA-UA-48119345/2021	B.1.351
157	Belgium/UZA-UA-8350/2021	B.1.562
158	Belgium/WHT-UMONS-N68-29705-01/2021	B.1.351
159	Belgium/ZNA_21165068/2021	B.1.351
160	Benin/250323/2021	B.1.1.420
161	Botswana/R16B4_BHP_444124/2021	B.1.351
162	Botswana/R17B29_BHP_000478401/2021	B.1.351
163	Botswana/R18B45_BHP_AAB65796/2021	B.1.351
164	Botswana/R19B64_BHP_000534584/2021	B.1.351
165	Botswana/R19B71_BHP_000534548/2021	B.1.351
166	Botswana/R20B74_BHP_AAB72759/2021	B.1.351
167	Botswana/R20B83_BHP_AAB72735/2021	B.1.351
168	Brazil/BA-FIOCRUZ-31257/2021	P.1
169	Brazil/PI-BA1200-220119752/2021	B.1.1.33
170	Brazil/PI-BA1200-220120752/2021	B.1.1.33
171	Brazil/PR-IPEC-044/2020	B.1.1.28
172	Brazil/PR-IPEC-094/2020	B.1.1.28
173	Brazil/PR-IPEC-137/2020	B.1.1.28
174	Brazil/PR-L116-CD7029/2020	B.1.1.28
175	Brazil/RJ-FIOCRUZ-32667/2021	P.1
176	Brazil/SC-FIOCRUZ-33106/2021	P.1
177	Brazil/SP-IB_110007/2021	P.1
178	Brazil/SP-L109-CD3008/2021	B.1.1.28
179	Burundi/UG520/2021	B.1.351
180	Burundi/UG555/2021	B.1.351
181	Cabo_Verde/Praia_0328/2021	B.1.1.420
182	Cabo_Verde/Praia_0329/2021	B.1.1.420
183	Cabo_Verde/Praia_2222/2021	B.1.1.420
184	Cabo_Verde/Praia_2226/2021	B.1.1.420
185	Cabo_Verde/Praia_2698/2021	B.1.1.420
186	Cabo_Verde/Praia_2900/2021	B.1.1.420
187	Canada/AB-ABPHL-05209/2021	B.1.351
188	Canada/ABPHL-02821/2021	B.1.351
189	Canada/ABPHL-04566/2021	B.1.351
190	Canada/BC-BCCDC-25623/2021	B.1.351
191	Canada/BC-BCCDC-38692/2021	B.1.351
192	Canada/BC-BCCDC-45387/2021	B.1.351
193	Canada/BC-BCCDC-45429/2021	B.1.351
194	Canada/BC-BCCDC-49851/2021	B.1.525
195	Canada/BC-BCCDC-59807/2021	B.1.351
196	Canada/MB-NML-17441/2021	B.1.351
197	Canada/MB-NML-17444/2021	B.1.351
198	Canada/MB-NML-17607/2021	B.1.351
199	Canada/MB-NML-17753/2021	B.1.351
200	Canada/MB-NML-17756/2021	B.1.351
201	Canada/MB-NML-17757/2021	B.1.351
202	Canada/MB-NML-17894/2021	B.1.351
203	Canada/MB-NML-17896/2021	B.1.351
204	Canada/MB-NML-17897/2021	B.1.351
205	Canada/ON-PPS-00161/2020	B.1.564.1
206	Canada/ON-PPS-00279/2020	B.1.36.18
207	Canada/QC-1nDJXP-0043044167/2021	B.1.2
208	Canada/QC-1nDJXP-0043070084/2021	B.1.1.420
209	Canada/QC-1nDJXP-0043070235/2021	B.1.1.420
210	Canada/QC-1nDJXP-0043070474/2021	B.1.1.420
211	Canada/QC-1nDJXP-0043070603/2021	B.1.1.420
212	Canada/QC-1nDJXP-8143420766/2021	B.1.1.420
213	Canada/QC-1nDJXP-8143420796/2021	B.1.1.420
214	Canada/QC-1nDJXQ-Q6130533C2/2021	B.1.1.420
215	Canada/QC-1nDJXQ-Q7211172/2021	B.1.1.420
216	Canada/QC-1nDJXQ-Q7241585/2021	B.1.1.420
217	Canada/QC-1nDJXQ-Q7271503/2021	B.1.1.420
218	Canada/QC-1nDJXQ-Q7271505/2021	B.1.1.420
219	Canada/QC-1nDJXQ-Q7291210/2021	B.1.1.420
220	Canada/QC-1nDJXQ-Q7292392/2021	B.1.1.420
221	Canada/QC-1nDJXQ-Q8010938/2021	B.1.1.420
222	Canada/QC-1nDJXQ-Q8011027/2021	B.1.1.420
223	Canada/QC-1nIOU-A6092326/2021	B.1.1.420
224	Canada/QC-1nIOU-A7313996/2021	B.1.1.420
225	Canada/QC-1nIUH-5524332515/2021	B.1.1.420
226	Canada/QC-1nIUH-5524339406/2021	B.1.1.420
227	Canada/QC-1nIUH-5524346386/2021	B.1.1.420
228	Canada/QC-1nQUP-9968158622/2021	B.1.1.420
229	Canada/QC-CHUM-2007901308A/2020	B.1.1
230	Canada/QC-HSU-80250CO/2020	B.1.36.18
231	Canada/Qc-L00321105001/2021	B.1.1.420
232	Canada/Qc-L00322764/2021	B.1.351
233	Canada/QC-L00323027/2021	B.1.1.420
234	Canada/Qc-L00323028/2021	B.1.1.420
235	Canada/Qc-L00323029/2021	B.1.1.420
236	Canada/Qc-L00329053001/2021	B.1.351
237	Canada/QC-L00335737001/2021	B.1.1.420
238	Central_African_Republic/24253/2021	B.1.351
239	Chile/BI-194028/2020	C.26
240	Chile/BI-72493/2021	B.1.1.348
241	Chile/LL-PUC_MVL_1144/2021	C.26
242	Chile/LL-PUC_MVL_1146/2021	C.26
243	Chile/ML-117649/2021	P.1
244	Chile/ML-98777/2021	P.1
245	Chile/RM-1233/2021	C.26
246	Chile/RM-126534/2020	C.26
247	Chile/RM-127644/2020	C.26
248	Chile/RM-127822/2020	C.26
249	Chile/RM-157312/2020	C.26
250	Chile/RM-157643/2020	C.26
251	Chile/RM-167571/2020	C.26
252	Chile/RM-168934/2020	C.26
253	Chile/RM-170148/2020	C.26
254	Chile/RM-188811/2020	C.26
255	Chile/RM-189585/2020	C.26
256	Chile/RM-191591/2020	C.26
257	Chile/RM-194896/2020	C.26
258	Chile/RM-207714/2020	C.26
259	Chile/RM-213944/2020	C.26
260	Chile/RM-217295/2020	B.1.1
261	Chile/RM-226226/2020	C.26
262	Chile/RM-226997/2020	C.26
263	Chile/RM-259876/2020	C.26
264	Chile/RM-261000/2020	C.26
265	Chile/RM-26161/2021	C.26
266	Chile/RM-262133/2020	C.26
267	Chile/RM-267733/2020	C.26
268	Chile/RM-31246/2021	C.26
269	Chile/RM-35569/2021	C.26
270	Chile/RM-72428/2020	C.26
271	Chile/RM-73246/2020	C.26
272	Chile/RM-73255/2020	C.26
273	Chile/RM-84936/2021	P.1
274	Chile/RM-86616/2020	C.26
275	Chile/RM-87566/2021	P.1
276	Chile/RM-87597/2020	C.26
277	Chile/RM-97929/2021	P.1
278	Chile/Santiago-PUC_MVL_0334/2020	C.26
279	Chile/Santiago-PUC_MVL_0520/2020	C.26
280	Chile/VS-109451/2021	P.1
281	Chile/VS-113300/2021	P.1
282	Colombia/DC-INS-2553/2020	B.1.420
283	Congo/ITM-064-6176/2021	C.16
284	Costa_Rica/HNN-0393/2021	B.1.1.328
285	Costa_Rica/HNN-0396/2021	B.1.1.328
286	Costa_Rica/HNN-0402/2021	B.1.1.328
287	Costa_Rica/HNN-0408/2021	B.1.1.328
288	Costa_Rica/HNN-0456/2021	B.1.1.328
289	Costa_Rica/INC-0294/2021	B.1.1.328
290	Costa_Rica/INC-0309/2021	B.1.1.328
291	Costa_Rica/INC-0327/2021	B.1.1.328
292	Costa_Rica/INC-0445/2021	B.1.1
293	Costa_Rica/INC-0528/2021	B.1.1.328
294	Croatia/1153/2021	B.1.258
295	Croatia/1219/2021	B.1.1.7
296	Croatia/1220/2021	B.1.1.7
297	Croatia/1228/2021	B.1.351
298	Croatia/1229/2021	B.1.351
299	Croatia/1380/2021	B.1.1.7
300	Croatia/1387/2021	B.1.1.7
301	Croatia/1400/2021	B.1.351
302	Croatia/1680/2021	B.1.1.7
303	Croatia/1707/2021	B.1.1.7
304	Croatia/1708/2021	B.1.351
305	Croatia/1712/2021	B.1.1.7
306	Croatia/1724/2021	B.1.1.7
307	Croatia/2067/2021	B.1.1.7
308	Croatia/2129/2021	B.1.1.7
309	Croatia/2978/2021	B.1.1.7
310	Croatia/3954/2021	B.1.1.7
311	Croatia/4814/2021	B.1.258
312	Croatia/6403/2021	B.1.351
313	Croatia/6821/2021	B.1.1.7
314	Croatia/738/2021	B.1.351
315	Croatia/788/2021	B.1.351
316	Croatia/819/2021	B.1.351
317	Croatia/942/2021	B.1.351
318	Croatia/HRV000_95/2021	B.1.351
319	Croatia/HRV000_96/2021	B.1.351
320	Curacao/CW-RIVM-21705/2020	B.1.22.1
321	Czech_Republic/FNB21339/2021	B.1.351
322	Czech_Republic/NRL_4576/2021	B.1.351
323	Czech_Republic/NRL_4589/2021	B.1.351
324	Czech_Republic/NRL_4692/2021	B.1.351
325	Czech_Republic/NRL_4744/2021	B.1.351
326	Czech_Republic/NRL_4761/2021	B.1.351
327	Czech_Republic/NRL_4762/2021	B.1.351
328	Czech_Republic/NRL_4764/2021	B.1.351
329	Czech_Republic/NRL_4765/2021	B.1.351
330	Czech_Republic/NRL_4767/2021	B.1.351
331	Czech_Republic/NRL_4770/2021	B.1.351
332	Czech_Republic/NRL_4771/2021	B.1.351
333	Czech_Republic/NRL_4772/2021	B.1.351
334	Czech_Republic/NRL_4773/2021	B.1.351
335	Czech_Republic/NRL_4775/2021	B.1.351
336	Czech_Republic/NRL_4776/2021	B.1.351
337	Czech_Republic/NRL_4777/2021	B.1.351
338	Czech_Republic/NRL_5624/2021	B.1.351
339	Czech_Republic/NRL_5820/2021	B.1.351
340	Czech_Republic/NRL_7029/2021	B.1.1.7
341	Czech_Republic/NRL_8850/2021	B.1.351
342	Czech_Republic/NRL-2788/2021	B.1.351
343	Czech_Republic/NRL-3244/2021	B.1.351
344	Czech_Republic/NRL-3483/2021	B.1.351
345	Czech_Republic/NRL-4421/2021	B.1.351
346	Czech_Republic/NRL-4424/2021	B.1.351
347	Czech_Republic/UMTM209293/2021	B.1.1.7
348	Denmark/DCGC-10624/2020	B.1
349	Denmark/DCGC-122081/2021	B.1.351
350	Denmark/DCGC-122472/2021	B.1.351
351	Denmark/DCGC-122772/2021	B.1.351
352	Denmark/DCGC-122776/2021	B.1.351
353	Denmark/DCGC-123076/2021	B.1.351
354	Denmark/DCGC-123279/2021	B.1.351
355	Denmark/DCGC-123697/2021	B.1.351
356	Denmark/DCGC-124172/2021	B.1.351
357	Denmark/DCGC-13047/2020	B.1.1.420
358	Denmark/DCGC-13330/2020	B.1.1.420
359	Denmark/DCGC-16221/2020	B.1.221
360	Denmark/DCGC-16878/2020	B.1.1.420
361	Denmark/DCGC-16939/2020	B.1.1.420
362	Denmark/DCGC-19245/2020	B.1.1.420
363	Denmark/DCGC-20402/2020	B.1.1.420
364	Denmark/DCGC-20689/2020	B.1.1.420
365	Denmark/DCGC-21088/2020	B.1.1.420
366	Denmark/DCGC-21582/2020	B.1.1.420
367	Denmark/DCGC-23315/2020	B.1.562
368	Denmark/DCGC-25336/2020	B.1.1
369	Denmark/DCGC-25394/2020	B.1.1.420
370	Denmark/DCGC-25579/2021	B.1.1.420
371	Denmark/DCGC-25649/2021	B.1.1.420
372	Denmark/DCGC-26400/2021	B.1.1.420
373	Denmark/DCGC-26549/2021	B.1.1.420
374	Denmark/DCGC-27632/2020	B.1.160.17
375	Denmark/DCGC-32195/2021	B.1.1.420
376	Denmark/DCGC-32262/2021	B.1.351
377	Denmark/DCGC-32298/2021	B.1.351
378	Denmark/DCGC-41359/2021	B.1.177.21
379	Denmark/DCGC-41409/2021	B.1.351
380	Denmark/DCGC-41599/2020	B.1.1.420
381	Denmark/DCGC-42233/2021	B.1.351
382	Denmark/DCGC-43091/2021	B.1.351
383	Denmark/DCGC-45370/2020	B.1.1.420
384	Denmark/DCGC-46252/2020	B.1.1.420
385	Denmark/DCGC-47849/2020	B.1.1.420
386	Denmark/DCGC-49963/2021	B.1.351
387	Denmark/DCGC-50016/2021	B.1.351
388	Denmark/DCGC-53776/2021	B.1.1.7
389	Denmark/DCGC-54914/2021	B.1.1.7
390	Denmark/DCGC-55033/2021	B.1.351
391	Denmark/DCGC-55286/2021	B.1.1.7
392	Denmark/DCGC-55710/2021	B.1.351
393	Denmark/DCGC-57291/2021	B.1.351
394	Denmark/DCGC-57458/2021	B.1.1.7
395	Denmark/DCGC-5932/2020	B.1.258
396	Denmark/DCGC-60266/2021	B.1.351
397	Denmark/DCGC-62077/2021	B.1.351
398	Denmark/DCGC-62294/2021	B.1.351
399	Denmark/DCGC-63238/2021	B.1.351
400	Denmark/DCGC-63452/2021	B.1.351
401	Denmark/DCGC-63547/2020	B.1.1.420
402	Denmark/DCGC-63583/2021	B.1.351
403	Denmark/DCGC-64391/2021	B.1.351
404	Denmark/DCGC-64393/2021	B.1.1.7
405	Denmark/DCGC-64894/2021	B.1.351
406	Denmark/DCGC-65404/2021	B.1.351
407	Denmark/DCGC-65666/2020	B.1.1.420
408	Denmark/DCGC-67067/2021	B.1.351
409	Denmark/DCGC-67716/2021	B.1.351
410	Denmark/DCGC-69052/2021	B.1.1.7
411	Denmark/DCGC-69344/2020	B.1.1.420
412	Denmark/DCGC-69644/2021	B.1.1.7
413	Denmark/DCGC-69727/2021	B.1.351
414	Denmark/DCGC-70580/2021	B.1.1.7
415	Denmark/DCGC-71102/2021	B.1.1.7
416	Denmark/DCGC-71786/2021	B.1.351
417	Denmark/DCGC-72648/2021	B.1.351
418	Denmark/DCGC-7271/2020	B.1.258
419	Denmark/DCGC-74085/2021	B.1.1.7
420	Denmark/DCGC-74087/2021	B.1.351
421	Denmark/DCGC-74464/2021	B.1.1.7
422	Denmark/DCGC-75733/2021	B.1.351
423	Denmark/DCGC-76108/2021	B.1.1.7
424	Denmark/DCGC-77074/2021	B.1.1.7
425	Denmark/DCGC-77394/2021	B.1.1.7
426	Denmark/DCGC-77464/2020	B.1.1.420
427	Denmark/DCGC-77529/2020	B.1.1.420
428	Denmark/DCGC-78951/2020	B.1.1.420
429	Denmark/DCGC-80989/2021	B.1.1.7
430	Denmark/DCGC-84864/2021	B.1.1.7
431	Denmark/DCGC-86349/2020	B.1
432	Ecuador/USFQ-1070/2021	B.1.1
433	England/ALDP-1064A63/2021	B.1.1.7
434	England/ALDP-10654FB/2021	B.1.1.7
435	England/ALDP-10B7E38/2021	B.1.1.7
436	England/ALDP-10ED1D6/2021	B.1.1.7
437	England/ALDP-116FA58/2021	B.1.1.7
438	England/ALDP-118AA2A/2021	B.1
439	England/ALDP-118B889/2021	B.1.1.7
440	England/ALDP-11987B9/2021	B.1.1.7
441	England/ALDP-11B05C0/2021	B.1.1.7
442	England/ALDP-11B23C4/2021	B.1.1.7
443	England/ALDP-11B286B/2021	B.1.1.7
444	England/ALDP-11BE60B/2021	B.1.562
445	England/ALDP-121F045/2021	B.1.351
446	England/ALDP-125EA6A/2021	B.1.1.7
447	England/ALDP-1277E7E/2021	B.1.1.7
448	England/ALDP-1277E8D/2021	B.1.351
449	England/ALDP-128F0D7/2021	B.1.351
450	England/ALDP-12AAB4E/2021	B.1.351
451	England/ALDP-12AACD2/2021	B.1.1.7
452	England/ALDP-12C62FC/2021	B.1.351
453	England/ALDP-12D99A6/2021	B.1.1.7
454	England/ALDP-12DA26E/2021	B.1.1.7
455	England/ALDP-12DB41C/2021	B.1.1.7
456	England/ALDP-130617A/2021	B.1.1.7
457	England/ALDP-130BDDB/2021	B.1.351
458	England/ALDP-13244E6/2021	B.1.1.7
459	England/ALDP-133EE45/2021	B.1.1.420
460	England/ALDP-1344046/2021	B.1.1.420
461	England/ALDP-134BFD9/2021	B.1.1
462	England/ALDP-136CFB4/2021	B.1.1.7
463	England/ALDP-136E18F/2021	B.1.1.420
464	England/ALDP-136E987/2021	B.1.351
465	England/ALDP-136EBAF/2021	B.1.351
466	England/ALDP-136EBBE/2021	B.1.351
467	England/ALDP-136EDE5/2021	B.1.351
468	England/ALDP-1385717/2021	B.1.1.7
469	England/ALDP-13FFAC4/2021	B.1.1.7
470	England/ALDP-1400977/2021	B.1.1.7
471	England/ALDP-140A290/2021	B.1.1.7
472	England/ALDP-141749A/2021	B.1.1.7
473	England/ALDP-141B214/2021	B.1.1.7
474	England/ALDP-14264A7/2021	B.1.1.7
475	England/ALDP-14266B0/2021	B.1.1.7
476	England/ALDP-14266ED/2021	B.1.1.7
477	England/ALDP-142A6E9/2021	B.1.1.7
478	England/ALDP-142A8B6/2021	B.1.1.7
479	England/ALDP-142BD2F/2021	B.1.1.7
480	England/ALDP-142FD1C/2021	B.1.1.7
481	England/ALDP-1438448/2021	B.1.1.7
482	England/ALDP-143A3A3/2021	B.1.1.7
483	England/ALDP-143BC5C/2021	B.1.1.7
484	England/ALDP-143BD59/2021	B.1.1.7
485	England/ALDP-143EF50/2021	B.1.1.7
486	England/ALDP-1470E19/2021	B.1.1.7
487	England/ALDP-14744D7/2021	B.1.351
488	England/ALDP-1478743/2021	B.1.1.7
489	England/ALDP-147A1CB/2021	B.1.1.7
490	England/ALDP-148B8D1/2021	B.1.1.7
491	England/ALDP-1492567/2021	B.1.1.7
492	England/ALDP-14960EA/2021	B.1.1.7
493	England/ALDP-149C1A5/2021	B.1.1.7
494	England/ALDP-149C1C3/2021	B.1.1.7
495	England/ALDP-149C3CD/2021	B.1.1.7
496	England/ALDP-14ADA2E/2021	B.1.1.7
497	England/ALDP-14AEF00/2021	B.1.1.7
498	England/ALDP-14AF6FB/2021	B.1.1.7
499	England/ALDP-14AF910/2021	B.1.1.7
500	England/ALDP-14B6F41/2021	B.1.1.7
501	England/ALDP-14B764B/2021	B.1.1.7
502	England/ALDP-14B82EC/2021	B.1.1.7
503	England/ALDP-14C46E1/2021	B.1.1.7
504	England/ALDP-14C4C3A/2021	B.1.1.7
505	England/ALDP-14C95EF/2021	B.1.1.7
506	England/ALDP-14CC036/2021	B.1.1.7
507	England/ALDP-14D4648/2021	B.1.1.7
508	England/ALDP-14D4B0D/2021	B.1.1.7
509	England/ALDP-14E3C62/2021	B.1.1.7
510	England/ALDP-14E3F3C/2021	B.1.1.7
511	England/ALDP-14F2B81/2021	B.1.1.7
512	England/ALDP-14F45BE/2021	B.1.1.7
513	England/ALDP-14FB872/2021	B.1.617.1
514	England/ALDP-1507FF5/2021	B.1.1.7
515	England/ALDP-1513846/2021	B.1.1.7
516	England/ALDP-1514308/2021	B.1.1.7
517	England/ALDP-1518D42/2021	B.1.1.7
518	England/ALDP-15200D5/2021	B.1.617.1
519	England/ALDP-152CC4E/2021	B.1.1.7
520	England/ALDP-154E2BD/2021	B.1.1.7
521	England/ALDP-1557758/2021	B.1.1.7
522	England/ALDP-1557855/2021	B.1.1.7
523	England/ALDP-1560288/2021	B.1.1.7
524	England/ALDP-1560CD5/2021	B.1.1.7
525	England/ALDP-15615D9/2021	B.1.1.7
526	England/ALDP-156A673/2021	B.1.1.7
527	England/ALDP-157154F/2021	B.1.1.7
528	England/ALDP-159E9B9/2021	B.1.1.7
529	England/ALDP-15CA653/2021	B.1.1.7
530	England/ALDP-15CEBC9/2021	B.1.1.7
531	England/ALDP-15EA611/2021	B.1.1.7
532	England/ALDP-1665F8B/2021	B.1.1.7
533	England/ALDP-1686DB7/2021	B.1.1.7
534	England/ALDP-1732E10/2021	B.1.617.2
535	England/ALDP-18301EB/2021	B.1.617.2
536	England/ALDP-184FB63/2021	B.1.617.2
537	England/ALDP-1888393/2021	B.1.617.2
538	England/ALDP-188AB7B/2021	B.1.617.2
539	England/ALDP-188BF14/2021	B.1.617.2
540	England/ALDP-188C177/2021	B.1.617.2
541	England/ALDP-1A169F0/2021	B.1.617.2
542	England/ALDP-1A19B9D/2021	B.1.617.2
543	England/ALDP-5C7765/2020	B.1.1.120
544	England/ALDP-94C56A/2020	B.1.1.120
545	England/ALDP-94D4D5/2020	B.1.1.120
546	England/ALDP-9B6756/2020	B.1.1.240
547	England/ALDP-9C53AB/2020	B.1.1.37
548	England/ALDP-A86572/2020	B.1.177
549	England/ALDP-B1F7A4/2020	B.1
550	England/ALDP-B5C29B/2020	B.1
551	England/ALDP-B5D582/2020	B.1.1.240
552	England/ALDP-B8428B/2020	B.1.1.240
553	England/ALDP-B84968/2020	B.1
554	England/ALDP-BB36C3/2020	B.1.1.240
555	England/ALDP-BB370C/2020	B.1.1.240
556	England/ALDP-C25DE4/2020	B.1.1.240
557	England/ALDP-C3C3E8/2020	B.1
558	England/ALDP-CB2E16/2020	B.1
559	England/ALDP-F4EFBF/2021	B.1.1.7
560	England/ALDP-FB497A/2021	B.1.1.7
561	England/ALDP-FB7DE4/2021	B.1.1.240
562	England/BHRT-24B78BB/2021	B.1.1.240
563	England/BHRT-24B8C45/2021	B.1.1.240
564	England/BIRM-6E47D/2020	B.1.351
565	England/BIRM-6F1A2/2021	B.1.177
566	England/BIRM-71064/2021	B.1.351
567	England/BIRM-BCDSKN/2021	B.1.1.7
568	England/BRBR-183616D/2021	B.1.617.2
569	England/BRIS-1854A6E/2020	B.1.1.240
570	England/BRIS-25CBA8/2020	B.1
571	England/CAMB-1B725C/2020	B.1.1.240
572	England/CAMB-1B8640/2020	B.1.1.240
573	England/CAMB-1B9393/2020	B.1.1.240
574	England/CAMB-1B93B1/2020	B.1.1.240
575	England/CAMB-1B93C0/2020	B.1.1.240
576	England/CAMB-1B93DF/2020	B.1.1.240
577	England/CAMB-1B93EE/2020	B.1.1.240
578	England/CAMB-1B9612/2020	B.1.1.240
579	England/CAMB-1B96B8/2020	B.1.1.240
580	England/CAMB-1B973D/2020	B.1.1.240
581	England/CAMB-1B975B/2020	B.1.1.240
582	England/CAMB-1B97A6/2020	B.1.1.240
583	England/CAMB-1B9B40/2020	B.1.1.240
584	England/CAMB-1B9BF5/2020	B.1.1.240
585	England/CAMB-1B9C10/2020	B.1.1.240
586	England/CAMB-1B9C4D/2020	B.1.1.240
587	England/CAMB-1B9C5C/2020	B.1.1.240
588	England/CAMB-1BB531/2020	B.1.1.240
589	England/CAMB-1BB74A/2020	B.1.1.240
590	England/CAMB-1BC20C/2020	B.1.1.240
591	England/CAMB-1BC3BE/2020	B.1.1.240
592	England/CAMB-1BCEAE/2020	B.1.36.17
593	England/CAMB-1BCECC/2020	B.1.36.17
594	England/CAMB-1BCEDB/2020	B.1.36.17
595	England/CAMB-1BD818/2020	B.1.36.17
596	England/CAMB-A9A0E3/2020	B.1.36.17
597	England/CAMB-AA023F/2021	B.1.36.17
598	England/CAMC-11AD1C2/2021	B.1.1.240
599	England/CAMC-11E3AA7/2021	B.1.1.240
600	England/CAMC-11E8FEF/2021	B.1.351
601	England/CAMC-1200557/2021	B.1.1.7
602	England/CAMC-1263B41/2021	B.1.351
603	England/CAMC-1322D92/2021	B.1.562
604	England/CAMC-1323265/2021	B.1.562
605	England/CAMC-134D9E8/2021	B.1.351
606	England/CAMC-137A742/2021	B.1.351
607	England/CAMC-1383193/2021	B.1.351
608	England/CAMC-1395B54/2021	B.1.1.420
609	England/CAMC-1395FEF/2021	B.1.351
610	England/CAMC-1396106/2021	B.1.1.420
611	England/CAMC-1396142/2021	B.1.351
612	England/CAMC-139CA23/2021	B.1.1.420
613	England/CAMC-13B6B11/2021	B.1.1.420
614	England/CAMC-13B71D2/2021	B.1.1.420
615	England/CAMC-13B814A/2021	B.1.1.7
616	England/CAMC-13D389F/2021	B.1.1.420
617	England/CAMC-13D38AE/2021	B.1.351
618	England/CAMC-142E445/2021	B.1.351
619	England/CAMC-143E372/2021	B.1.351
620	England/CAMC-144B22A/2021	B.1.1.420
621	England/CAMC-145B8F8/2021	B.1.351
622	England/CAMC-145B9AA/2021	B.1.351
623	England/CAMC-145BA2F/2021	B.1.351
624	England/CAMC-147B24F/2021	B.1.1.7
625	England/CAMC-14891BA/2021	B.1.1.7
626	England/CAMC-14D24E6/2021	B.1.351
627	England/CAMC-14E00F0/2021	B.1.1.7
628	England/CAMC-14E5204/2021	B.1.351
629	England/CAMC-14E80E9/2021	B.1.351
630	England/CAMC-15105F7/2021	B.1.1.7
631	England/CAMC-1510937/2021	B.1.1.7
632	England/CAMC-15161DF/2021	B.1.1.7
633	England/CAMC-15163E8/2021	B.1.1.7
634	England/CAMC-945060/2020	B.1.1
635	England/CAMC-9EB943/2020	B.1.1.240
636	England/CAMC-A6637E/2020	B.1.1.240
637	England/CAMC-A6639C/2020	B.1.1.240
638	England/CAMC-B07262/2020	B.1.36.17
639	England/CAMC-B07314/2020	B.1.1.240
640	England/CAMC-B07DF8/2020	B.1.1.240
641	England/CAMC-B0844D/2020	B.1.1.240
642	England/CAMC-B086DE/2020	B.1.1.240
643	England/CAMC-B0B0FB/2020	B.1.1.240
644	England/CAMC-B2235F/2020	B.1
645	England/CAMC-B2353A/2020	B.1.1.240
646	England/CAMC-B23558/2020	B.1.1.240
647	England/CAMC-B3335B/2020	B.1.1.240
648	England/CAMC-B34949/2020	B.1.1.240
649	England/CAMC-B3618B/2020	B.1.1.240
650	England/CAMC-B3622E/2020	B.1.1.240
651	England/CAMC-B519A0/2020	B.1.1.240
652	England/CAMC-B51DA4/2020	B.1.1.240
653	England/CAMC-B77494/2020	B.1.1.240
654	England/CAMC-B9970C/2020	B.1.1.240
655	England/CAMC-B9971B/2020	B.1.1.240
656	England/CAMC-BBBC8D/2020	B.1.36.17
657	England/CAMC-BBD0AD/2020	B.1.1.240
658	England/CAMC-BBD0BC/2020	B.1.1.240
659	England/CAMC-BC0CFE/2020	B.1.1.240
660	England/CAMC-BC2F6C/2020	B.1.36.17
661	England/CAMC-BD1A87/2020	B.1.1.240
662	England/CAMC-BD1A96/2020	B.1.36.17
663	England/CAMC-BD1EF4/2020	B.1.1.240
664	England/CAMC-BD1F5B/2020	B.1.1.240
665	England/CAMC-BDD03E/2020	B.1.36.17
666	England/CAMC-BE036C/2020	B.1.1.240
667	England/CAMC-C1B80E/2020	B.1.1.240
668	England/CAMC-C1B947/2020	B.1.1.240
669	England/CAMC-C3EDE8/2020	B.1.1.240
670	England/CAMC-C4364F/2020	B.1.177
671	England/CAMC-C448A2/2020	B.1.1.240
672	England/CAMC-C4665B/2020	B.1.1.240
673	England/CAMC-C477B1/2020	B.1.1.240
674	England/CAMC-C76E69/2020	B.1.1.240
675	England/CAMC-C82477/2020	B.1.177.87
676	England/CAMC-C98F5F/2020	B.1.1.240
677	England/CAMC-CB7664/2020	B.1.1.240
678	England/CAMC-CB8B82/2020	B.1.177.87
679	England/CAMC-CF9B58/2020	B.1.1.240
680	England/CAMC-F014E6/2021	B.1.177
681	England/HSLL-1622E05/2021	B.1.1.7
682	England/LOND-1251548/2020	B.1.1.240
683	England/LOND-1263F18/2020	B.1.1.240
684	England/LOND-128735E/2020	B.1.1.240
685	England/LOND-128A476/2021	B.1.351
686	England/LOND-128CFFB/2020	B.1.1.240
687	England/LOND-12F50EB/2021	B.1.177
688	England/LOND-12F7AEB/2021	B.1.351
689	England/LOND-1327AE1/2020	B.1.1.240
690	England/LOND-E07F2/2021	B.1.177
691	England/MILK-11A52D6/2021	B.1.1.7
692	England/MILK-11C130E/2021	B.1.351
693	England/MILK-11C8F21/2021	B.1.1.420
694	England/MILK-11D2364/2021	B.1.351
695	England/MILK-120617B/2021	B.1.351
696	England/MILK-125F0D0/2021	B.1.1.420
697	England/MILK-126515C/2021	B.1.1.7
698	England/MILK-126F69F/2021	B.1.1.420
699	England/MILK-1284B4A/2021	B.1.1.7
700	England/MILK-128501D/2021	B.1.1.7
701	England/MILK-129C277/2021	B.1.1.420
702	England/MILK-129CE46/2021	B.1.1.420
703	England/MILK-12A6A54/2021	B.1.1.420
704	England/MILK-12BDCDC/2021	B.1.1.420
705	England/MILK-133E7B3/2021	B.1.1.420
706	England/MILK-134A22C/2021	B.1.351
707	England/MILK-136B36E/2021	B.1.1.420
708	England/MILK-13B2C21/2021	B.1.1.7
709	England/MILK-13E915F/2021	B.1.351
710	England/MILK-148CCC5/2021	B.1.1.7
711	England/MILK-148CD77/2021	B.1.1.7
712	England/MILK-148CE47/2021	B.1.1.7
713	England/MILK-148CEFC/2021	B.1.1.7
714	England/MILK-148D12F/2021	B.1.1.7
715	England/MILK-148D13E/2021	B.1.1.7
716	England/MILK-148E364/2021	B.1.1.7
717	England/MILK-14BEC06/2021	B.1.1.7
718	England/MILK-14BF054/2021	B.1.1.7
719	England/MILK-14BF494/2021	B.1.351
720	England/MILK-14BF76E/2021	B.1.351
721	England/MILK-14C787F/2021	B.1.1.7
722	England/MILK-14EA8B2/2021	B.1.1.7
723	England/MILK-14F516E/2021	B.1.617.1
724	England/MILK-14F5FDD/2021	B.1.617.1
725	England/MILK-150A0D1/2021	B.1.1.7
726	England/MILK-1516F20/2021	B.1.1.7
727	England/MILK-151F2E2/2021	B.1.617.1
728	England/MILK-1523B59/2021	B.1.1.7
729	England/MILK-15376F7/2021	B.1.1.7
730	England/MILK-153BE37/2021	B.1.1.7
731	England/MILK-153BE46/2021	B.1.1.7
732	England/MILK-153E915/2021	B.1.1.7
733	England/MILK-1547788/2021	B.1.1.7
734	England/MILK-154780D/2021	B.1.1.7
735	England/MILK-1547C10/2021	B.1.1.7
736	England/MILK-155093B/2021	B.1.1.7
737	England/MILK-1553455/2021	B.1.1.7
738	England/MILK-1564C68/2021	B.1.1.7
739	England/MILK-156EB8F/2021	B.1.1.7
740	England/MILK-157B651/2021	B.1.617.1
741	England/MILK-15AF91F/2021	B.1.351
742	England/MILK-163769C/2021	B.1.351
743	England/MILK-16848E5/2021	B.1.351
744	England/MILK-17930EA/2021	B.1.1.7
745	England/MILK-1793123/2021	B.1.1.7
746	England/MILK-179316F/2021	B.1.1.7
747	England/MILK-17B3F9C/2021	B.1.351
748	England/MILK-9705A9/2020	B.1.36.12
749	England/MILK-992152/2020	B.1.1.240
750	England/MILK-9A862D/2020	B.1.1.240
751	England/MILK-9A8D73/2020	B.1.1.240
752	England/MILK-9AA139/2020	B.1.177
753	England/MILK-9C2229/2020	B.1.1.240
754	England/MILK-9C26A5/2020	B.1.1.240
755	England/MILK-9C2C49/2020	B.1.1.240
756	England/MILK-9C34AA/2020	B.1.1.240
757	England/MILK-9C3501/2020	B.1.1.240
758	England/MILK-9C38EA/2020	B.1.1.240
759	England/MILK-9C38F9/2020	B.1.1.240
760	England/MILK-9C4175/2020	B.1.1.240
761	England/MILK-9C43BB/2020	B.1.1.240
762	England/MILK-9D400C/2020	B.1.1.8
763	England/MILK-9D46EC/2020	B.1.1.240
764	England/MILK-9D48AA/2020	B.1.1.240
765	England/MILK-9E2FC2/2020	B.1.1.240
766	England/MILK-9F0D12/2020	B.1.1.240
767	England/MILK-9F0D4F/2020	B.1.1.240
768	England/MILK-9F1B08/2020	B.1.1.240
769	England/MILK-9F1B26/2020	B.1.1.240
770	England/MILK-A062A0/2020	B.1.1.240
771	England/MILK-A180DE/2020	B.1.1.240
772	England/MILK-A45C7A/2020	B.1.1.240
773	England/MILK-A462D1/2020	B.1.1.240
774	England/MILK-A7B789/2020	B.1.1.240
775	England/MILK-A7DE37/2020	B.1.36.17
776	England/MILK-A7E7A4/2020	B.1.1.240
777	England/MILK-A8EAB7/2020	B.1.36.17
778	England/MILK-AB7C46/2020	B.1.1.240
779	England/MILK-AB7E5F/2020	B.1.1.240
780	England/MILK-AB8128/2020	B.1.36.17
781	England/MILK-AC7584/2020	B.1.1.240
782	England/MILK-AC79D3/2020	B.1.36.17
783	England/MILK-AC8028/2020	B.1.1.240
784	England/MILK-AC95EC/2020	B.1.36.17
785	England/MILK-ACBEC1/2020	B.1.1.240
786	England/MILK-ACDA52/2020	B.1.1.420
787	England/MILK-ACDD86/2020	B.1.36.17
788	England/MILK-ACE4AE/2020	B.1.1.240
789	England/MILK-ACF7C2/2020	B.1.1.240
790	England/MILK-ACFCB4/2020	B.1.36.17
791	England/MILK-AD0087/2020	B.1.1.240
792	England/MILK-B01DC1/2020	B.1.1.70
793	England/MILK-B021F1/2020	B.1.36.17
794	England/MILK-B02382/2020	B.1.1.240
795	England/MILK-B04CB2/2020	B.1.1.240
796	England/MILK-B14D43/2020	B.1.1.240
797	England/MILK-B14D70/2020	B.1.1.240
798	England/MILK-B3B890/2020	B.1.1.240
799	England/MILK-B3B915/2020	B.1.1.240
800	England/MILK-B3B924/2020	B.1.1.240
801	England/MILK-B3B933/2020	B.1.1.240
802	England/MILK-B3D4F4/2020	B.1.1.240
803	England/MILK-B54CFF/2020	B.1.1.240
804	England/MILK-B59A5A/2020	B.1.1.240
805	England/MILK-B86395/2020	B.1.1.240
806	England/MILK-B8769B/2020	B.1.1.240
807	England/MILK-B895F6/2020	B.1.177
808	England/MILK-B8BF05/2020	B.1.1.240
809	England/MILK-B8BFBA/2020	B.1.1.240
810	England/MILK-B8DD36/2020	B.1.1.240
811	England/MILK-B94983/2020	B.1.1.240
812	England/MILK-B94D2D/2020	B.1.1.240
813	England/MILK-B968DF/2020	B.1.1.240
814	England/MILK-BB0338/2020	B.1.36.17
815	England/MILK-BB1416/2020	B.1.1.240
816	England/MILK-C30812/2020	B.1.36.17
817	England/MILK-C62185/2020	B.1.1.240
818	England/MILK-C7B8C0/2020	B.1.177.87
819	England/MILK-D1DE36/2020	B.1.36.17
820	England/MILK-D25DE3/2020	B.1.160
821	England/MILK-D2DAB7/2020	B.1.1.240
822	England/MILK-D7A936/2020	B.1.36.17
823	England/MILK-ED34FD/2021	B.1.1.7
824	England/MILK-FAFC5B/2021	B.1.177.56
825	England/MILK-FAFCA6/2021	B.1.177.56
826	England/NORT-1BA65E1/2021	B.1.1.7
827	England/NORT-1BB6B64/2021	B.1.1.7
828	England/NORT-1BB6C61/2021	B.1.1.7
829	England/NORT-1BB6F68/2021	B.1.1.7
830	England/NORT-1BB7143/2021	B.1.1.7
831	England/NORT-1BB751A/2021	B.1.1.7
832	England/NORT-1BB7565/2021	B.1.1.7
833	England/NORT-1BB7574/2021	B.1.1.7
834	England/NORT-1BB7AEE/2021	B.1.1.7
835	England/NORT-1BB7CE8/2021	B.1.1.7
836	England/NORT-1BB8C50/2021	B.1.1.7
837	England/NORT-1BB8D02/2021	B.1.1.7
838	England/NORT-1BB8EB4/2021	B.1.1.7
839	England/NORT-1BB9590/2021	B.1.1.7
840	England/NORT-1BB9F0B/2021	B.1.1.7
841	England/NORT-1BBA034/2021	B.1.1.7
842	England/NORT-1BBA052/2021	B.1.1.7
843	England/NORT-1BBA061/2021	B.1.1.7
844	England/NORT-1BBA08F/2021	B.1.1.7
845	England/NORT-1BBACF4/2021	B.1.1.7
846	England/NORT-1BBAD79/2021	B.1.1.7
847	England/NORT-1BBAE58/2021	B.1.1.7
848	England/NORT-1BBAE76/2021	B.1.1.7
849	England/NORT-1BBB07F/2021	B.1.1.7
850	England/NORT-1BBB0CA/2021	B.1.1.7
851	England/NORT-1BBB2C4/2021	B.1.1.7
852	England/NORT-1BBB631/2021	B.1.1.7
853	England/NORT-1BBB6C8/2021	B.1.1.7
854	England/NORT-1BBB9DE/2021	B.1.1.7
855	England/NORT-1BBC612/2021	B.1.1.7
856	England/NORT-1BBC9DD/2021	B.1.1.7
857	England/NORT-1BBCE38/2021	B.1.1.7
858	England/NORT-1BBCEA1/2021	B.1.1.7
859	England/NORT-1BBE04F/2021	B.1.1.7
860	England/NORT-1BBE337/2021	B.1.1.7
861	England/NORT-1BBE470/2021	B.1.1.7
862	England/NORT-1BBFBC5/2021	B.1.1.7
863	England/NORT-1BBFE17/2021	B.1.1.7
864	England/NORT-1BBFE53/2021	B.1.1.7
865	England/NORT-1BBFE62/2021	B.1.1.7
866	England/NORT-1BC0244/2021	B.1.1.7
867	England/NORT-1BC1191/2021	B.1.1.7
868	England/NORT-1BC143E/2021	B.1.1.7
869	England/NORT-1BC3180/2021	B.1.1.7
870	England/NORT-1BC3302/2021	B.1.1.7
871	England/NORT-1BC38B8/2021	B.1.1.7
872	England/NORT-1BC4FEF/2021	B.1.1.7
873	England/NORT-1BC4FFE/2021	B.1.1.7
874	England/NORT-1BC62F3/2021	B.1.1.7
875	England/NORT-1BC6378/2021	B.1.1.7
876	England/NORT-1BC727A/2021	B.1.1.7
877	England/NORT-1BC7377/2021	B.1.1.7
878	England/NORT-1BC7580/2021	B.1.1.7
879	England/NORT-1BC7A27/2021	B.1.1.7
880	England/NORT-1BC7BAC/2021	B.1.1.7
881	England/NORT-1BC8929/2021	B.1.1.7
882	England/NORT-1BC8B05/2021	B.1.1.7
883	England/NORT-1BC9339/2021	B.1.1.7
884	England/NORT-1BCCEAE/2021	B.1.1.7
885	England/NORT-1BCE291/2021	B.1.1.7
886	England/NORT-1BCE914/2021	B.1.1.7
887	England/NORT-1BCF0B4/2021	B.1.1.7
888	England/NORT-1BCF3D9/2021	B.1.1.7
889	England/NORT-1BCFE41/2021	B.1.1.7
890	England/NORT-1BD11CB/2021	B.1.1.7
891	England/NORT-1BDB6D1/2021	B.1.1.7
892	England/NORT-289E8B/2020	B.1
893	England/NORT-28B1BD/2020	B.1
894	England/NORW-13E1FF3/2021	B.1.1.7
895	England/NORW-EFD6A/2020	B.1.1.240
896	England/NORW-F24BA/2020	B.1.351
897	England/NORW-F3E15/2020	B.1.1.240
898	England/NOTT-253C35/2021	B.1.1.7
899	England/NOTT-2551AD/2021	B.1.1.7
900	England/OXON-B0DAE/2020	B.1
901	England/OXON-F3FE87/2020	B.1
902	England/OXON-F4B125/2021	B.1.1.7
903	England/OXON-F5312A/2021	B.1.1.7
904	England/OXON-F53755/2021	B.1.36.17
905	England/OXON-F56154/2021	B.1.1.7
906	England/OXON-F561FA/2021	B.1.1.7
907	England/OXON-F5E778/2021	B.1.1.7
908	England/OXON-F5E787/2021	B.1.1.7
909	England/OXON-F8A2AF/2020	B.1.1.240
910	England/OXON-F8AF3F/2020	B.1.1.240
911	England/OXON-FA0D48/2020	B.1.1.240
912	England/OXON-FA1C4A/2020	B.1.1.240
913	England/OXON-FA258A/2020	B.1.36.17
914	England/OXON-FA6E6D/2020	B.1.36.17
915	England/PHEC-148CE9/2020	B.1.1
916	England/PHEC-148D7D/2020	B.1.1.240
917	England/PHEC-148D8C/2020	B.1.1.240
918	England/PHEC-148D9B/2020	B.1.1.240
919	England/PHEC-148DAA/2020	B.1.1.240
920	England/PHEC-148DB9/2020	B.1.1.240
921	England/PHEC-148DC8/2020	B.1.1.240
922	England/PHEC-148DD7/2020	B.1.1.240
923	England/PHEC-14925F/2020	B.1.1.240
924	England/PHEC-14926E/2020	B.1.1.240
925	England/PHEC-149556/2020	B.1
926	England/PHEC-149565/2020	B.1.1.240
927	England/PHEC-149574/2020	B.1.1.240
928	England/PHEC-149583/2020	B.1.1.240
929	England/PHEC-149592/2020	B.1.1.240
930	England/PHEC-1495A1/2020	B.1.1.240
931	England/PHEC-1495B0/2020	B.1.1.240
932	England/PHEC-1495CF/2020	B.1.1.240
933	England/PHEC-1495ED/2020	B.1.1.240
934	England/PHEC-1495FC/2020	B.1.1.240
935	England/PHEC-149608/2020	B.1.1.240
936	England/PHEC-14990F/2020	B.1.1.240
937	England/PHEC-14991E/2020	B.1.1.240
938	England/PHEC-14992D/2020	B.1.1.240
939	England/PHEC-14C702/2020	B.1.1.240
940	England/PHEC-14C711/2020	B.1.1.240
941	England/PHEC-14C73F/2020	B.1.1.240
942	England/PHEC-151281/2021	B.1.351
943	England/PHEC-151290/2021	B.1.351
944	England/PHEC-15296D/2021	B.1.351
945	England/PHEC-1555B1/2021	B.1.351
946	England/PHEC-15588B/2021	B.1.351
947	England/PHEC-157AB0/2021	B.1.1.7
948	England/PHEC-1597B7/2021	B.1.351
949	England/PHEC-15B296/2021	B.1.351
950	England/PHEC-15B5BB/2021	B.1.351
951	England/PHEC-2F9C7D/2021	B.1.351
952	England/PHEC-2FA553/2021	B.1.351
953	England/PHEC-2FABBB/2021	B.1.1.7
954	England/PHEC-2FB543/2021	B.1.1.420
955	England/PHEC-2FB5F8/2021	B.1.1.420
956	England/PHEC-2FFBA7/2021	B.1.351
957	England/PHEC-3005A4/2021	B.1.351
958	England/PHEC-3030FB/2021	B.1.351
959	England/PHEC-30385D/2021	B.1.351
960	England/PHEC-304CC9/2021	B.1.351
961	England/PHEC-307AAE/2021	B.1.351
962	England/PHEC-30858E/2021	B.1.617.1
963	England/PHEC-3089BF/2021	B.1.351
964	England/PHEC-30C1C2/2021	B.1.1.7
965	England/PHEC-30D6B3/2021	B.1.1.7
966	England/PHEC-30DB78/2021	B.1.1.7
967	England/PHEC-30DBC3/2021	B.1.1.7
968	England/PHEC-30F6EE/2021	B.1.1.7
969	England/PHEC-315FDB/2021	B.1.1.7
970	England/PHEC-318FBA/2021	B.1.1.7
971	England/PHEC-318FC9/2021	B.1.1.7
972	England/PHEC-31B3BB/2021	B.1.1.7
973	England/PHEC-31C5B4/2021	B.1.1.7
974	England/PHEP-000729/2021	B.1.1.7
975	England/PHWC-4C5E36/2021	B.1.1.7
976	England/PHWC-4C8BF0/2021	B.1.351
977	England/PHWC-4C9069/2021	B.1.1.7
978	England/PHWC-PYD6SI/2021	B.1.1.7
979	England/PHWC-PYRBN3/2021	B.1.1.7
980	England/PORT-2E10E5/2021	B.1.177.87
981	England/QEUH-11CA88E/2021	B.1.1.240
982	England/QEUH-12C0C03/2021	B.1.1.7
983	England/QEUH-12C4452/2021	B.1.1.7
984	England/QEUH-12C449E/2021	B.1.1.7
985	England/QEUH-12C996D/2021	B.1.1.7
986	England/QEUH-12FD4F6/2021	B.1.1.7
987	England/QEUH-12FD54E/2021	B.1.1.7
988	England/QEUH-12FDB1F/2021	B.1.1.7
989	England/QEUH-13012E5/2021	B.1.1.7
990	England/QEUH-13121D5/2021	B.1.1.7
991	England/QEUH-131D486/2021	B.1.1.7
992	England/QEUH-131EC7E/2021	B.1.1.7
993	England/QEUH-1334DBB/2021	B.1.1.7
994	England/QEUH-134AFF8/2021	B.1.1.420
995	England/QEUH-134B7D1/2021	B.1.1.7
996	England/QEUH-134B9EA/2021	B.1.1.420
997	England/QEUH-13549FD/2021	B.1.1.7
998	England/QEUH-1354AAF/2021	B.1.1.7
999	England/QEUH-136AD43/2021	B.1.1.7
1000	England/QEUH-136B076/2021	B.1.1.7
1001	England/QEUH-136B094/2021	B.1.1.7
1002	England/QEUH-13713DE/2021	B.1.1.7
1003	England/QEUH-138B59F/2021	B.1.1.7
1004	England/QEUH-1390245/2021	B.1.1.7
1005	England/QEUH-139F04C/2021	B.1.1.7
1006	England/QEUH-139F9C9/2021	B.1.1.7
1007	England/QEUH-13A7FF9/2021	B.1.1.7
1008	England/QEUH-13A83ED/2021	B.1.1.7
1009	England/QEUH-13A8CA6/2021	B.1.1.7
1010	England/QEUH-13A9E45/2021	B.1.1.7
1011	England/QEUH-13B1CF5/2021	B.1.1.7
1012	England/QEUH-13BFF67/2021	B.1.1.7
1013	England/QEUH-13C1FF9/2021	B.1.1.7
1014	England/QEUH-13C22A4/2021	B.1.1.7
1015	England/QEUH-13C2EBF/2021	B.1.1.7
1016	England/QEUH-13C7CDE/2021	B.1.1.7
1017	England/QEUH-13CDB53/2021	B.1.1.7
1018	England/QEUH-13D5C55/2021	B.1.1.7
1019	England/QEUH-13D6823/2021	B.1.1.7
1020	England/QEUH-13D9811/2021	B.1.1.7
1021	England/QEUH-13E54B4/2021	B.1.1.7
1022	England/QEUH-13E5821/2021	B.1.1.7
1023	England/QEUH-13E58B8/2021	B.1.1.7
1024	England/QEUH-13E82C6/2021	B.1.1.7
1025	England/QEUH-13E9562/2021	B.1.351
1026	England/QEUH-13E9D88/2021	B.1.1.7
1027	England/QEUH-13EA09D/2021	B.1.1.7
1028	England/QEUH-13ED06D/2021	B.1.1.7
1029	England/QEUH-13F5C22/2021	B.1.1.7
1030	England/QEUH-13F70BB/2021	B.1.1.7
1031	England/QEUH-13F72D3/2021	B.1.1.7
1032	England/QEUH-13FAFD9/2021	B.1.1.7
1033	England/QEUH-13FEE23/2021	B.1.1.7
1034	England/QEUH-140043A/2021	B.1.1.7
1035	England/QEUH-140075F/2021	B.1.1.7
1036	England/QEUH-1402007/2021	B.1.1.7
1037	England/QEUH-1406DFD/2021	B.1.1.7
1038	England/QEUH-14070D5/2021	B.1.1.7
1039	England/QEUH-14075C7/2021	B.1.1.7
1040	England/QEUH-1407D92/2021	B.1.1.7
1041	England/QEUH-1408F13/2021	B.1.1.7
1042	England/QEUH-1412B7C/2021	B.1.1.7
1043	England/QEUH-1413407/2021	B.1.1.7
1044	England/QEUH-14134CB/2021	B.1.1.7
1045	England/QEUH-14140E4/2021	B.1.1.7
1046	England/QEUH-1415229/2021	B.1.1.7
1047	England/QEUH-141539F/2021	B.1.1.7
1048	England/QEUH-1418709/2021	B.1.1.7
1049	England/QEUH-1422DEC/2021	B.1.1.7
1050	England/QEUH-14233CB/2021	B.1.1.7
1051	England/QEUH-1423589/2021	B.1.1.7
1052	England/QEUH-1424157/2021	B.1.1.7
1053	England/QEUH-142598B/2021	B.1.1.7
1054	England/QEUH-1425A6A/2021	B.1.1.7
1055	England/QEUH-1425AD3/2021	B.1.1.7
1056	England/QEUH-1434F69/2021	B.1.1.7
1057	England/QEUH-1435478/2021	B.1.1.7
1058	England/QEUH-1435548/2021	B.1.1.7
1059	England/QEUH-1435751/2021	B.1.1.7
1060	England/QEUH-1442A3A/2021	B.1.1.7
1061	England/QEUH-1442BA0/2021	B.1.1.7
1062	England/QEUH-1442BFB/2021	B.1.1.7
1063	England/QEUH-1443D4F/2021	B.1.1.7
1064	England/QEUH-1443E4C/2021	B.1.1.7
1065	England/QEUH-1443FB2/2021	B.1.1.7
1066	England/QEUH-1444081/2021	B.1.1.7
1067	England/QEUH-1448779/2021	B.1.1.7
1068	England/QEUH-1451018/2021	B.1.1.7
1069	England/QEUH-1453B06/2021	B.1.1.7
1070	England/QEUH-1453C8B/2021	B.1.1.7
1071	England/QEUH-1453E0D/2021	B.1.1.7
1072	England/QEUH-1455CC5/2021	B.1.1.7
1073	England/QEUH-14563DE/2021	B.1.1.7
1074	England/QEUH-1456426/2021	B.1.1.7
1075	England/QEUH-145A1FE/2021	B.1.1.7
1076	England/QEUH-145AAD5/2021	B.1.1.7
1077	England/QEUH-145D744/2021	B.1.1.7
1078	England/QEUH-145DBC0/2021	B.1.1.7
1079	England/QEUH-145DD9D/2021	B.1.1.7
1080	England/QEUH-145DE5E/2021	B.1.1.7
1081	England/QEUH-145DF00/2021	B.1.1.7
1082	England/QEUH-145EFE1/2021	B.1.1.7
1083	England/QEUH-145F50C/2021	B.1.1.7
1084	England/QEUH-145F548/2021	B.1.1.7
1085	England/QEUH-145F6CD/2021	B.1.1.7
1086	England/QEUH-145FCF8/2021	B.1.1.7
1087	England/QEUH-1461428/2021	B.1.1.7
1088	England/QEUH-14615AD/2021	B.1.1.7
1089	England/QEUH-146172F/2021	B.1.1.7
1090	England/QEUH-1468360/2021	B.1.1.7
1091	England/QEUH-1468412/2021	B.1.1.7
1092	England/QEUH-1468421/2021	B.1.1.7
1093	England/QEUH-14684C7/2021	B.1.1.7
1094	England/QEUH-146863A/2021	B.1.1.7
1095	England/QEUH-1468649/2021	B.1.1.7
1096	England/QEUH-147107C/2021	B.1.1.7
1097	England/QEUH-147BD20/2021	B.1.1.7
1098	England/QEUH-147BEB4/2021	B.1.1.7
1099	England/QEUH-147C457/2021	B.1.1.7
1100	England/QEUH-147CE1D/2021	B.1.1.7
1101	England/QEUH-147D8C3/2021	B.1.1.7
1102	England/QEUH-1487389/2021	B.1.1.7
1103	England/QEUH-14881E8/2021	B.1.1.7
1104	England/QEUH-148834C/2021	B.1.1.7
1105	England/QEUH-1488959/2021	B.1.1.7
1106	England/QEUH-1499384/2021	B.1.1.7
1107	England/QEUH-14A35BE/2021	B.1.1.7
1108	England/QEUH-14A60AB/2021	B.1.1.7
1109	England/QEUH-14A6357/2021	B.1.1.7
1110	England/QEUH-14A9521/2021	B.1.1.7
1111	England/QEUH-14A9952/2021	B.1.1.7
1112	England/QEUH-14A9F32/2021	B.1.1.7
1113	England/QEUH-14AF27F/2021	B.1.1.7
1114	England/QEUH-14B20AC/2021	B.1.1.7
1115	England/QEUH-14B3E92/2021	B.1.1.7
1116	England/QEUH-14B51D3/2021	B.1.1.7
1117	England/QEUH-14B8F4F/2021	B.1.1.7
1118	England/QEUH-14BA323/2021	B.1.1.7
1119	England/QEUH-14BA51E/2021	B.1.1.7
1120	England/QEUH-14BAD43/2021	B.1.1.7
1121	England/QEUH-14BBCAF/2021	B.1.1.7
1122	England/QEUH-14BE0A0/2021	B.1.1.7
1123	England/QEUH-14BE4A4/2021	B.1.1.7
1124	England/QEUH-14C43F9/2021	B.1.1.7
1125	England/QEUH-14C4DEC/2021	B.1.1.7
1126	England/QEUH-14C4FB9/2021	B.1.1.7
1127	England/QEUH-14C50F1/2021	B.1.1.7
1128	England/QEUH-14C8D42/2021	B.1.1.7
1129	England/QEUH-14CA38A/2021	B.1.1.7
1130	England/QEUH-14CD703/2021	B.1.1.7
1131	England/QEUH-14CD8C4/2021	B.1.1.7
1132	England/QEUH-14CE9DF/2021	B.1.1.7
1133	England/QEUH-14CEFEC/2021	B.1.1.7
1134	England/QEUH-14CF5F8/2021	B.1.1.7
1135	England/QEUH-14CF604/2021	B.1.1.7
1136	England/QEUH-14CFB23/2021	B.1.1.7
1137	England/QEUH-14D1678/2021	B.1.1.7
1138	England/QEUH-14D1827/2021	B.1.1.7
1139	England/QEUH-14D2A8A/2021	B.1.1.7
1140	England/QEUH-14D6DD8/2021	B.1.1.7
1141	England/QEUH-14D7232/2021	B.1.1.7
1142	England/QEUH-14D9EF0/2021	B.1.1.7
1143	England/QEUH-14DAE59/2021	B.1.1.7
1144	England/QEUH-14DC32B/2021	B.1.1.7
1145	England/QEUH-14DDB22/2021	B.1.1.7
1146	England/QEUH-14DDC7A/2021	B.1.1.7
1147	England/QEUH-14E08BC/2021	B.1.1.7
1148	England/QEUH-14E11DE/2021	B.1.1.7
1149	England/QEUH-14E43F3/2021	B.1.1.7
1150	England/QEUH-14E4645/2021	B.1.1.7
1151	England/QEUH-14E6634/2021	B.1.1.7
1152	England/QEUH-14E6FA2/2021	B.1.1.7
1153	England/QEUH-14EE53F/2021	B.1.1.7
1154	England/QEUH-14F55AE/2021	B.1.1.7
1155	England/QEUH-14F6B6F/2021	B.1.1.7
1156	England/QEUH-14F99EA/2021	B.1.1.7
1157	England/QEUH-14F9C2D/2021	B.1.1.7
1158	England/QEUH-14F9E54/2021	B.1.1.7
1159	England/QEUH-14FAEDB/2021	B.1.1.7
1160	England/QEUH-14FB317/2021	B.1.1.7
1161	England/QEUH-14FE578/2021	B.1.1.7
1162	England/QEUH-1500F92/2021	B.1.1.7
1163	England/QEUH-150230D/2021	B.1.1.7
1164	England/QEUH-1502491/2021	B.1.1.7
1165	England/QEUH-1502534/2021	B.1.1.7
1166	England/QEUH-1502CD5/2021	B.1.1.7
1167	England/QEUH-1502CF3/2021	B.1.1.7
1168	England/QEUH-150AB94/2021	B.1.1.7
1169	England/QEUH-150B61A/2021	B.1.1.7
1170	England/QEUH-1516D53/2021	B.1.1.7
1171	England/QEUH-151AC16/2021	B.1.1.7
1172	England/QEUH-151D475/2021	B.1.1.7
1173	England/QEUH-1520C77/2021	B.1.1.7
1174	England/QEUH-1522BE1/2021	B.1.1.7
1175	England/QEUH-1528A75/2021	B.1.1.7
1176	England/QEUH-1528D21/2021	B.1.1.7
1177	England/QEUH-152D111/2021	B.1.1.7
1178	England/QEUH-152F0F4/2021	B.1.1.7
1179	England/QEUH-153053D/2021	B.1.1.7
1180	England/QEUH-1530BC2/2021	B.1.1.7
1181	England/QEUH-153717E/2021	B.1.1.7
1182	England/QEUH-15388E1/2021	B.1.1.7
1183	England/QEUH-153CDA2/2021	B.1.1.7
1184	England/QEUH-153D600/2021	B.1.1.7
1185	England/QEUH-15457F3/2021	B.1.1.7
1186	England/QEUH-164340C/2021	B.1.1.7
1187	England/QEUH-1947265/2021	B.1.617.2
1188	England/QEUH-997E29/2020	B.1.1.242
1189	England/QEUH-99C255/2020	B.1.1.240
1190	England/QEUH-9ADFF0/2020	B.1.1.240
1191	England/QEUH-9AE4E1/2020	B.1.1.240
1192	England/QEUH-9B5502/2020	B.1.1.240
1193	England/QEUH-9B6FA9/2020	B.1.1.240
1194	England/QEUH-9B8F6B/2020	B.1.1.240
1195	England/QEUH-9B9A4B/2020	B.1.1.240
1196	England/QEUH-9C9A1B/2020	B.1.1.240
1197	England/QEUH-9CE81C/2020	B.1.1.309
1198	England/QEUH-9DC56F/2020	B.1.1.240
1199	England/QEUH-9F4FFA/2020	B.1.1.240
1200	England/QEUH-9F57D3/2020	B.1.1.240
1201	England/QEUH-9FF96A/2020	B.1.1.240
1202	England/QEUH-A63FAA/2020	B.1.1.286
1203	England/QEUH-A778C6/2020	B.1.1.240
1204	England/QEUH-B0F23D/2020	B.1.177
1205	England/QEUH-B2B435/2020	B.1.1.240
1206	England/QEUH-B2B5AB/2020	B.1.1.240
1207	England/QEUH-B2F8BD/2020	B.1.1.240
1208	England/QEUH-B2F932/2020	B.1.1.240
1209	England/QEUH-B434BF/2020	B.1.1.240
1210	England/QEUH-B6C957/2020	AD.2
1211	England/QEUH-B814C4/2020	B.1.1.240
1212	England/QEUH-C7FEBB/2020	B.1.1.240
1213	England/QEUH-C9315E/2020	B.1.1.240
1214	England/QEUH-CDE3E8/2020	B.1
1215	England/QEUH-CDF48A/2020	B.1.1.240
1216	England/QEUH-DD2B81/2021	B.1.177
1217	England/QEUH-EF9BB0/2021	B.1
1218	England/QEUH-F9066E/2021	B.1
1219	England/RAND-12D6E6E/2021	B.1.1.7
1220	England/RAND-12D72BC/2021	B.1.1.420
1221	England/RAND-13EB102/2021	B.1.351
1222	England/RAND-143D1B5/2021	B.1.351
1223	England/RAND-14901A1/2021	B.1.1.7
1224	England/RAND-14E1F3E/2021	B.1.351
1225	England/RAND-150A341/2021	B.1.617.1
1226	England/RAND-155F2E6/2021	B.1.1.7
1227	England/RAND-155F310/2021	B.1.1.7
1228	England/SGUH-10155/2020	B.1.177
1229	England/SHEF-10CC39B/2021	B.1.1.7
1230	England/SHEF-10CDC08/2021	B.1.1.7
1231	England/SHEF-10CDD7E/2021	B.1.1.7
1232	England/SHEF-10CE8C7/2021	B.1.1.7
1233	England/SHEF-10D3D66/2021	B.1.1.7
1234	England/SHEF-10D459A/2021	B.1.1.7
1235	England/SHEF-10D4E26/2021	B.1.1.7
1236	England/SHEF-10D4F32/2021	B.1.1.7
1237	England/SHEF-10D5A4F/2021	B.1.1.7
1238	England/SHEF-10D80A4/2021	B.1.1.7
1239	England/SHEF-10D8B76/2021	B.1.1.7
1240	England/SHEF-10D9173/2021	B.1.1.7
1241	England/SHEF-10DA8C8/2021	B.1.1.7
1242	England/SHEF-10DB083/2021	B.1.1.7
1243	England/SHEF-10DE28A/2021	B.1.1.7
1244	England/SHEF-10DE7F4/2021	B.1.1.7
1245	England/SHEF-10DFC12/2021	B.1.1.7
1246	England/SHEF-10E0768/2021	B.1.1.7
1247	England/SHEF-10E0D39/2021	B.1.1.7
1248	England/SHEF-10E2238/2021	B.1.1.7
1249	England/SHEF-10E2C94/2021	B.1.1.7
1250	England/SHEF-10E2D28/2021	B.1.1.7
1251	England/SHEF-10E3282/2021	B.1.1.7
1252	England/SHEF-10E4AF2/2021	B.1.1.7
1253	England/SHEF-10E52CC/2021	B.1.1.7
1254	England/SHEF-10E5EF5/2021	B.1.1.7
1255	England/SHEF-10EAC8D/2021	B.1.1.7
1256	England/SHEF-10EC2B6/2021	B.1.1.7
1257	England/SHEF-C06DD/2020	B.1
1258	England/TFCI-26FC663/2020	B.1.177
1259	England/TFCI-2703C2A/2020	B.1.177.7
1260	England/TFCI-2706674/2020	B.1.1.240
1261	England/TFCI-270A83E/2020	B.1.1.240
1262	England/TFCI-270C359/2020	B.1.177
1263	England/WSFT-25C56EC/2020	B.1.1.240
1264	Estonia/152734/2021	B.1.177
1265	Estonia/15733403/2021	B.1.351
1266	Estonia/15798383/2021	B.1.351
1267	Estonia/16059198/2021	B.1.351
1268	Estonia/16119296/2021	B.1.177
1269	Estonia/C015278/2021	B.1.351
1270	Estonia/C066951/2021	B.1.351
1271	Estonia/Cov10134/2021	B.1.177
1272	Estonia/Cov10856/2021	B.1.351
1273	Estonia/Cov10935/2021	B.1.351
1274	Estonia/Cov11212/2021	B.1.1.7
1275	Estonia/Cov11396/2021	B.1.351
1276	Estonia/Cov11447/2021	B.1.351
1277	Eswatini/N2776/2020	B.1.351
1278	Eswatini/N2777/2020	B.1.351
1279	Eswatini/N2780/2020	B.1.351
1280	Eswatini/N2783/2021	B.1.351
1281	Eswatini/N2784/2021	B.1.351
1282	Eswatini/N2786/2020	B.1.351
1283	Eswatini/N2787/2020	B.1.351
1284	Eswatini/N2791/2020	B.1.351
1285	Eswatini/N2793/2021	B.1.351
1286	Eswatini/N2794/2021	B.1.351
1287	Eswatini/N4795/2021	B.1.351
1288	Eswatini/N4796/2021	B.1.351
1289	Eswatini/N4797/2021	B.1.351
1290	Eswatini/N4798/2021	B.1.351
1291	Eswatini/N4800/2021	B.1.351
1292	Eswatini/N4801/2021	B.1.351
1293	Eswatini/N4805/2021	B.1.351
1294	Eswatini/N4806/2021	B.1.351
1295	Finland/2399/2021	B.1.351
1296	Finland/5349/2021	B.1.1.420
1297	Finland/5718/2021	B.1.351
1298	Finland/9160/2021	B.1.351
1299	Finland/HEL-14-290/2021	B.1.351
1300	Finland/THL-202102076/2021	B.1.351
1301	Finland/THL-202103946/2021	B.1.351
1302	Finland/THL-202105118/2021	B.1.351
1303	France/ARA-HCL021027935701/2021	B.1.351
1304	France/ARA-HCL021035257601/2021	B.1.1.420
1305	France/ARA-HCL021036346001/2021	B.1.351
1306	France/ARA-HCL021042793201/2021	B.1.1.420
1307	France/ARA-HCL021048186401/2021	B.1.1.420
1308	France/ARA-HCL021048239401/2021	B.1.1.420
1309	France/ARA-HCL021048241801/2021	B.1.1.420
1310	France/ARA-HCL021050574001/2021	B.1.1.420
1311	France/ARA-HCL021056218701/2021	B.1.1.420
1312	France/ARA-HCL021056220701/2021	B.1.1.420
1313	France/ARA-HCL021057569401/2021	B.1.1.420
1314	France/ARA-HCL021057570001/2021	B.1.1.420
1315	France/ARA-HCL021059573201/2021	B.1.1.420
1316	France/ARA-HCL021061006501/2021	B.1.1.420
1317	France/ARA-HCL021061893701/2021	B.1.1.420
1318	France/ARA-HCL021070675901/2021	B.1.1.7
1319	France/ARA-HCL021079029601/2021	B.1.1.7
1320	France/ARA-HCL021119371001/2021	B.1.1.7
1321	France/ARA-HCL121008226801/2021	B.1.1.420
1322	France/ARA-HCL990000229094/2021	B.1.1.420
1323	France/ARA-HCL990000255900/2021	B.1.1.420
1324	France/ARA-HCL990000271585/2021	B.1.1.420
1325	France/ARA-HCL990000320306/2021	B.1.1.420
1326	France/BFC-HCL021034394901/2021	B.1.351
1327	France/BFC-HMN-21042120707/2021	B.1.1.420
1328	France/BFC-HMN-21042120711/2021	B.1.1.420
1329	France/BFC-HMN-21042120716/2021	B.1
1330	France/BFC-IPP04262/2021	B.1.1.420
1331	France/BFC-IPP04263/2021	B.1.1.420
1332	France/BFC-IPP04264/2021	B.1.1.420
1333	France/BRE-8600216824/2021	B.1.351
1334	France/BRE-IPP03933/2021	B.1.1.420
1335	France/BRE-IPP07423/2021	B.1.1.420
1336	France/BRE-IPP07424/2021	B.1.1.420
1337	France/BRE-IPP08480/2021	B.1.1.7
1338	France/CVL-IPP00299/2021	B.1.160
1339	France/CVL-IPP02658/2021	B.1.1.420
1340	France/CVL-IPP03763/2021	B.1.1.420
1341	France/CVL-IPP03768/2021	B.1.1.174
1342	France/CVL-IPP04376/2021	B.1.351
1343	France/CVL-IPP09584/2021	B.1.1.7
1344	France/CVL-IPP12276/2021	B.1.1.420
1345	France/GES-HMN-21032170409/2021	B.1.351
1346	France/GES-HMN-21032170412/2021	B.1.351
1347	France/GES-HMN-21042060950/2021	B.1.1.420
1348	France/GES-HMN-21052170295/2021	B.1.351
1349	France/HDF-IPP14167/2021	B.1.617.2
1350	France/HDF-IPP14409/2021	B.1.617.2
1351	France/HDF-IPP14410/2021	B.1.617.2
1352	France/HDF-P372-21172M0902/2021	B.1.1.7
1353	France/IDF-APHP-HEGP-13-43-2131827758/2021	B.1.1.420
1354	France/IDF-APHP-HEGP-20-05-2131760777/2021	B.1.1.420
1355	France/IDF-CERBAHC-20210402-S25/2021	B.1.1.7
1356	France/IDF-HCL021019572501/2021	B.1.1.420
1357	France/IDF-HMN-21022260434/2021	B.1.1.420
1358	France/IDF-HMN-21022260452/2021	B.1
1359	France/IDF-HMN-21032030198/2021	B.1.1.420
1360	France/IDF-HMN-21032080010/2021	B.1.1.420
1361	France/IDF-HMN-21032080469/2021	B.1.1.420
1362	France/IDF-HMN-21032180256/2021	B.1.1.420
1363	France/IDF-HMN-21032200215/2021	B.1
1364	France/IDF-HMN-21032230598/2021	B.1.1.420
1365	France/IDF-HMN-21032230620/2021	B.1.1.420
1366	France/IDF-HMN-21032270158/2021	B.1.1.420
1367	France/IDF-HMN-21042020142/2021	B.1.525
1368	France/IDF-HMN-21042020349/2021	B.1.351
1369	France/IDF-HMN-21042061060/2021	B.1.525
1370	France/IDF-HMN-21042070293/2021	B.1
1371	France/IDF-HMN-21042090261/2021	B.1.525
1372	France/IDF-HMN-21042090435/2021	B.1.1.7
1373	France/IDF-HMN-21042120557/2021	B.1.525
1374	France/IDF-HMN-21042290245/2021	B.1.1.7
1375	France/IDF-HMN-21042300089/2021	B.1.1.7
1376	France/IDF-HMN-21052140307/2021	B.1.1.7
1377	France/IDF-HMN-21062090306/2020	B.1
1378	France/IDF-IPP00911/2021	B.1.1.420
1379	France/IDF-IPP03335/2021	B.1.351
1380	France/IDF-IPP03453/2021	B.1.1.420
1381	France/IDF-IPP03861/2021	B.1.1
1382	France/IDF-IPP04727/2021	B.1.160
1383	France/IDF-IPP11236/2021	B.1.1.7
1384	France/IDF-SLS762103020010/2021	B.1.1.420
1385	France/LBM_ALPHABIO/2021	B.1.1.420
1386	France/NAQ-Poitiers_2105_111987/2021	B.1.1.420
1387	France/NOR-IPP01479/2021	B.1.1.420
1388	France/NOR-IPP01480/2021	B.1.1.420
1389	France/OCC-0001072/2021	B.1.351
1390	France/OCC-0001074/2021	B.1.351
1391	France/OCC-CHU-TLS-210621255201/2021	B.1.160
1392	France/OCC-CHU-TLS-210641217901/2021	B.1.160
1393	France/OCC-CHU-TLS-210671466701/2021	B.1.160
1394	France/OCC-CHU-TLS-210721189501/2021	B.1.351
1395	France/OCC-CHU-TLS-210791152201/2021	B.1.1.420
1396	France/OCC-CHU-TLS-210821453001/2021	B.1.351
1397	France/OCC-CHU-TLS-600191555504/2021	B.1.160
1398	France/OCC-CHU-TLS-600191602304/2021	B.1.160
1399	France/OCC-HCL021062504201/2021	B.1.1.420
1400	France/PAC-B112-31/2021	B.1.1.420
1401	France/PAC-B112-32/2021	B.1.1.420
1402	France/PAC-B112-34/2021	B.1.1.420
1403	France/PAC-B112-35/2021	B.1.1.420
1404	France/PAC-B112-37/2021	B.1.1.420
1405	France/PAC-B112-38/2021	B.1.1.420
1406	France/PAC-B112-39/2021	B.1.1.420
1407	France/PAC-B112-40/2021	B.1.1.420
1408	France/PAC-B112-41/2021	B.1.1.420
1409	France/PAC-B112-CoVID-24/2021	B.1.1.420
1410	France/PAC-B112-CoVID-25/2021	B.1.1.420
1411	France/PAC-B112-CoVID-26/2021	B.1.1.420
1412	France/PAC-B112-CoVID-27/2021	B.1.1.420
1413	France/PAC-B116-73/2021	B.1.1.420
1414	France/PAC-HCL021019039701/2021	B.1.1
1415	France/PAC-HCL0210265410/2021	B.1.1.420
1416	France/PAC-IHU-15707-Nova1M/2021	B.1.1
1417	France/PAC-IHU-15734-Nova1M/2021	B.1.1
1418	France/PAC-IHU-3450-1/2021	B.1.351
1419	France/PAC-IHUCOVID-2586/2020	B.1.1
1420	France/PAC-LBM-01/2021	B.1.1.420
1421	France/PAC-LBM-ALPHABIO-40/2021	B.1.1.420
1422	France/PAC-MEPHI-2413/2020	B.1.1
1423	France/PAC-Toulon-1051026364/2021	B.1.1.420
1424	France/PDL-IPP06969/2021	B.1.1.420
1425	France/PDL-IPP11395/2021	B.1.1.7
1426	France/PDL-IPP11405/2021	B.1.1.7
1427	France/un-20122230739/2020	B.1
1428	France/un-21012200566/2021	B.1.1.420
1429	France/un-21022010063/2021	B.1
1430	France/un-21022020423/2021	B.1.1.420
1431	France/un-HMN-21022080592/2021	B.1.160
1432	France/un-HMN-21022180255/2021	B.1
1433	France/un-UPEC-20122180189/2020	B.1.1.420
1434	Gambia/14492/2021	B.1.1.420
1435	Gambia/19358/2021	B.1.1.420
1436	Gambia/20074/2021	B.1.1.420
1437	Gambia/20231/2021	B.1.1.420
1438	Gambia/GBC0004/2020	B.1.1.242
1439	Gambia/GBC0167/2021	B.1.1.420
1440	Gambia/GBC0175/2021	B.1.1.420
1441	Gambia/GBC0188/2021	B.1.1.420
1442	Gambia/GBC0189/2021	B.1.1.420
1443	Gambia/GBC0211/2021	B.1.1.420
1444	Gambia/GBC0222/2021	B.1.1.420
1445	Gambia/GBC0224/2021	B.1.1.420
1446	Gambia/GBC0248/2021	B.1.1.420
1447	Gambia/GC19-1503/2020	B.1.1
1448	Gambia/GC19-1575/2020	B.1.1
1449	Gambia/GC19-1818/2020	B.1.1
1450	Gambia/GC19-1983/2020	B.1.1
1451	Gambia/GC19-3099/2020	B.1.1.242
1452	Gambia/GC19-3398/2020	B.1.1.242
1453	Gambia/GC19-3407/2020	B.1.1.242
1454	Gambia/GC19-3418/2020	B.1.1.242
1455	Gambia/GC19-3535/2020	B.1.1.242
1456	Gambia/GC19-3768/2020	B.1.1.242
1457	Gambia/GC19-3798/2020	B.1.1.242
1458	Gambia/GC19-3799/2020	B.1.1.242
1459	Gambia/NPHL_7028/2020	AL.1
1460	Gambia/NPHL-2497/2020	B.1.1.242
1461	Gambia/NPHL-2736/2020	B.1.1.242
1462	Gambia/NPHL-2785/2020	B.1.1.242
1463	Gambia/NPHL-3281/2020	B.1.1
1464	Germany/BB-RKI-I-021771/2021	B.1.1.7
1465	Germany/BB-RKI-I-046874/2021	B.1.351
1466	Germany/BB-RKI-I-046921/2021	B.1.351
1467	Germany/BB-RKI-I-052521/2021	B.1.351
1468	Germany/BB-RKI-I-052532/2021	B.1.351
1469	Germany/BB-RKI-I-058690/2021	B.1.351
1470	Germany/BB-RKI-I-059939/2021	B.1.351
1471	Germany/BB-RKI-I-065724/2021	B.1.351
1472	Germany/BB-RKI-I-072484/2021	B.1.351
1473	Germany/BB-RKI-I-078419/2021	B.1.351
1474	Germany/BB-RKI-I-078465/2021	B.1.351
1475	Germany/BB-RKI-I-078476/2021	B.1.351
1476	Germany/BB-RKI-I-084937/2021	B.1.351
1477	Germany/BB-RKI-I-084974/2021	B.1.351
1478	Germany/BB-RKI-I-084994/2021	B.1.351
1479	Germany/BB-RKI-I-126265/2021	B.1.351
1480	Germany/BB-RKI-I-133814/2021	B.1.351
1481	Germany/BB-RKI-I-133816/2021	B.1.351
1482	Germany/BB-RKI-I-133825/2021	B.1.351
1483	Germany/BB-RKI-I-133826/2021	B.1.351
1484	Germany/BB-RKI-I-138635/2021	B.1.351
1485	Germany/BB-RKI-I-138637/2021	B.1.351
1486	Germany/BB-RKI-I-153546/2021	B.1.351
1487	Germany/BB-RKI-I-161918/2021	B.1.351
1488	Germany/BB-RKI-I-161926/2021	B.1.351
1489	Germany/BB-RKI-I-188977/2021	B.1.351
1490	Germany/BE-ChVir-D1983-4479/2020	B.1.1.240
1491	Germany/BE-ChVir-LB-210226-4460/2021	B.1.351
1492	Germany/BE-ChVir-LB-210316-4453/2021	B.1.351
1493	Germany/BE-ChVir-LB-210316-4457/2021	B.1.351
1494	Germany/BE-ChVir-LB-210319-4428/2021	B.1.351
1495	Germany/BE-ChVir-LB-210319-5035/2021	B.1.351
1496	Germany/BE-ChVir-LB-210319-8383/2021	B.1.351
1497	Germany/BE-ChVir-LB-210326-5728/2021	B.1.351
1498	Germany/BE-ChVir-LB-210416-7404/2021	B.1.351
1499	Germany/BE-ChVir-LB-210423-8358/2021	B.1.351
1500	Germany/BE-ChVir-LB-210429-5057/2021	B.1.351
1501	Germany/BE-ChVir-LB-210507-4441/2021	B.1.351
1502	Germany/BE-ChVir-LB-210514-4595/2021	B.1.351
1503	Germany/BE-IMB15705/2021	B.1
1504	Germany/BE-IMB17352/2021	B.1.351
1505	Germany/BE-RKI-I-015796/2021	B.1.1.7
1506	Germany/BE-RKI-I-029408/2021	B.1.1.7
1507	Germany/BE-RKI-I-039652/2021	B.1.351
1508	Germany/BE-RKI-I-041246/2021	B.1.351
1509	Germany/BE-RKI-I-044781/2021	B.1.351
1510	Germany/BE-RKI-I-044923/2021	B.1.351
1511	Germany/BE-RKI-I-046274/2021	B.1.351
1512	Germany/BE-RKI-I-046374/2021	B.1.351
1513	Germany/BE-RKI-I-053727/2021	B.1.351
1514	Germany/BE-RKI-I-053754/2021	B.1.351
1515	Germany/BE-RKI-I-057478/2021	B.1.351
1516	Germany/BE-RKI-I-065917/2021	B.1.351
1517	Germany/BE-RKI-I-069668/2021	B.1.351
1518	Germany/BE-RKI-I-071301/2021	B.1.351
1519	Germany/BE-RKI-I-072508/2021	B.1.351
1520	Germany/BE-RKI-I-072733/2021	B.1.351
1521	Germany/BE-RKI-I-077072/2021	B.1.351
1522	Germany/BE-RKI-I-077074/2021	B.1.351
1523	Germany/BE-RKI-I-077075/2021	B.1.351
1524	Germany/BE-RKI-I-077096/2021	B.1.351
1525	Germany/BE-RKI-I-078657/2021	B.1.351
1526	Germany/BE-RKI-I-083333/2021	B.1.351
1527	Germany/BE-RKI-I-083341/2021	B.1.351
1528	Germany/BE-RKI-I-083349/2021	B.1.351
1529	Germany/BE-RKI-I-083357/2021	B.1.351
1530	Germany/BE-RKI-I-083411/2021	B.1.351
1531	Germany/BE-RKI-I-087677/2021	B.1.351
1532	Germany/BE-RKI-I-087828/2021	B.1.351
1533	Germany/BE-RKI-I-087831/2021	B.1.351
1534	Germany/BE-RKI-I-095112/2021	B.1.351
1535	Germany/BE-RKI-I-096246/2021	B.1.351
1536	Germany/BE-RKI-I-096257/2021	B.1.351
1537	Germany/BE-RKI-I-101774/2021	B.1.351
1538	Germany/BE-RKI-I-101940/2021	B.1.351
1539	Germany/BE-RKI-I-102892/2021	B.1.351
1540	Germany/BE-RKI-I-128902/2021	B.1.1.7
1541	Germany/BE-RKI-I-129523/2021	B.1.351
1542	Germany/BE-RKI-I-129540/2021	B.1.351
1543	Germany/BE-RKI-I-129570/2021	B.1.351
1544	Germany/BE-RKI-I-129578/2021	B.1.351
1545	Germany/BE-RKI-I-130065/2021	B.1.1.7
1546	Germany/BE-RKI-I-132784/2021	B.1.351
1547	Germany/BE-RKI-I-132820/2021	B.1.351
1548	Germany/BE-RKI-I-136969/2021	B.1.351
1549	Germany/BE-RKI-I-136972/2021	B.1.351
1550	Germany/BE-RKI-I-137064/2021	B.1.351
1551	Germany/BE-RKI-I-137078/2021	B.1.351
1552	Germany/BE-RKI-I-137081/2021	B.1.351
1553	Germany/BE-RKI-I-137089/2021	B.1.351
1554	Germany/BE-RKI-I-138037/2021	B.1.351
1555	Germany/BE-RKI-I-138041/2021	B.1.351
1556	Germany/BE-RKI-I-138046/2021	B.1.351
1557	Germany/BE-RKI-I-144641/2021	B.1.351
1558	Germany/BE-RKI-I-150637/2021	B.1.351
1559	Germany/BE-RKI-I-151674/2021	B.1.351
1560	Germany/BE-RKI-I-153283/2021	B.1.351
1561	Germany/BE-RKI-I-158488/2021	B.1.351
1562	Germany/BE-RKI-I-162283/2021	B.1.351
1563	Germany/BE-RKI-I-168946/2021	B.1.351
1564	Germany/BE-RKI-I-184550/2021	B.1.617.2
1565	Germany/BW-ChVir-LB-210416-5789/2021	B.1.351
1566	Germany/BW-FR1069/2021	B.1.1.420
1567	Germany/BW-IMB16866/2021	B.1.351
1568	Germany/BW-RKI-I-010352/2021	B.1.351
1569	Germany/BW-RKI-I-011968/2021	B.1.221
1570	Germany/BW-RKI-I-018609/2021	B.1.1.420
1571	Germany/BW-RKI-I-024081/2021	B.1.1.420
1572	Germany/BW-RKI-I-026943/2021	B.1.351
1573	Germany/BW-RKI-I-026944/2021	B.1.351
1574	Germany/BW-RKI-I-035342/2021	B.1.351
1575	Germany/BW-RKI-I-035805/2021	B.1.1.420
1576	Germany/BW-RKI-I-038137/2021	B.1.351
1577	Germany/BW-RKI-I-038262/2021	B.1.351
1578	Germany/BW-RKI-I-038455/2021	B.1.351
1579	Germany/BW-RKI-I-039840/2021	B.1.177
1580	Germany/BW-RKI-I-040136/2021	B.1.9.4
1581	Germany/BW-RKI-I-043269/2021	B.1.1.420
1582	Germany/BW-RKI-I-043308/2021	B.1.1.420
1583	Germany/BW-RKI-I-043330/2021	B.1.1.420
1584	Germany/BW-RKI-I-043391/2021	B.1.1.420
1585	Germany/BW-RKI-I-044465/2021	B.1.1.7
1586	Germany/BW-RKI-I-044475/2021	B.1.1.7
1587	Germany/BW-RKI-I-044505/2021	B.1.1.7
1588	Germany/BW-RKI-I-044553/2021	B.1.1.318
1589	Germany/BW-RKI-I-044595/2021	B.1.1.7
1590	Germany/BW-RKI-I-044604/2021	B.1.1.7
1591	Germany/BW-RKI-I-044616/2021	B.1.1.7
1592	Germany/BW-RKI-I-044623/2021	B.1.1.7
1593	Germany/BW-RKI-I-044628/2021	B.1.1.7
1594	Germany/BW-RKI-I-044713/2021	B.1.1.7
1595	Germany/BW-RKI-I-044733/2021	B.1.1.7
1596	Germany/BW-RKI-I-044799/2021	B.1.1.420
1597	Germany/BW-RKI-I-044803/2021	B.1.1.7
1598	Germany/BW-RKI-I-044813/2021	B.1.1.7
1599	Germany/BW-RKI-I-045286/2021	B.1.1.7
1600	Germany/BW-RKI-I-045354/2021	B.1.1.7
1601	Germany/BW-RKI-I-049993/2021	B.1.1.7
1602	Germany/BW-RKI-I-050541/2021	B
1603	Germany/BW-RKI-I-050549/2021	B.1.177
1604	Germany/BW-RKI-I-050568/2021	B.1.177
1605	Germany/BW-RKI-I-050582/2021	B
1606	Germany/BW-RKI-I-052793/2021	B.1.1
1607	Germany/BW-RKI-I-053069/2021	B.1.351
1608	Germany/BW-RKI-I-053085/2021	B.1.1.420
1609	Germany/BW-RKI-I-053600/2021	B.1.1.7
1610	Germany/BW-RKI-I-054807/2021	B.1.1.7
1611	Germany/BW-RKI-I-054819/2021	B.1.351
1612	Germany/BW-RKI-I-055097/2021	B.1.1
1613	Germany/BW-RKI-I-055102/2021	B.1.1
1614	Germany/BW-RKI-I-056422/2021	B.1.351
1615	Germany/BW-RKI-I-056992/2021	B.1.1
1616	Germany/BW-RKI-I-058993/2021	B.1
1617	Germany/BW-RKI-I-147484/2021	B.1.351
1618	Germany/BW-RKI-I-147519/2021	B.1.351
1619	Germany/BW-RKI-I-150874/2021	B.1.351
1620	Germany/BW-RKI-I-154573/2021	B.1.351
1621	Germany/BW-RKI-I-157002/2021	B.1.351
1622	Germany/BW-RKI-I-157195/2021	B.1.351
1623	Germany/BW-RKI-I-158990/2021	B.1.1.7
1624	Germany/BW-RKI-I-159641/2021	B.1.351
1625	Germany/BW-RKI-I-159643/2021	B.1.351
1626	Germany/BW-RKI-I-159646/2021	B.1.351
1627	Germany/BW-RKI-I-159654/2021	B.1.351
1628	Germany/BW-RKI-I-159668/2021	B.1.351
1629	Germany/BW-RKI-I-160488/2021	B.1.351
1630	Germany/BW-RKI-I-160516/2021	B.1.351
1631	Germany/BW-RKI-I-160525/2021	B.1.351
1632	Germany/BW-RKI-I-160531/2021	B.1.351
1633	Germany/BW-RKI-I-160535/2021	B.1.351
1634	Germany/BW-RKI-I-160536/2021	B.1.351
1635	Germany/BW-RKI-I-160555/2021	B.1.351
1636	Germany/BW-RKI-I-160558/2021	B.1.351
1637	Germany/BW-RKI-I-162131/2021	B.1.351
1638	Germany/BW-RKI-I-162158/2021	B.1.351
1639	Germany/BW-RKI-I-162159/2021	B.1.351
1640	Germany/BW-RKI-I-162177/2021	B.1.351
1641	Germany/BW-RKI-I-172328/2021	B.1.351
1642	Germany/BW-RKI-I-172621/2021	B.1.351
1643	Germany/BW-RKI-I-172875/2021	B.1.351
1644	Germany/BW-RKI-I-177998/2021	B.1.1.7
1645	Germany/BY-MVP-000004860/2021	B.1.1.7
1646	Germany/BY-RKI-I-018645/2021	B.1.351
1647	Germany/BY-RKI-I-037997/2021	B.1.351
1648	Germany/BY-RKI-I-041878/2021	B.1.351
1649	Germany/BY-RKI-I-041882/2021	B.1.351
1650	Germany/BY-RKI-I-041957/2021	B.1.351
1651	Germany/BY-RKI-I-045458/2021	B.1.351
1652	Germany/BY-RKI-I-045464/2021	B.1.351
1653	Germany/BY-RKI-I-049703/2021	B.1.351
1654	Germany/BY-RKI-I-049716/2021	B.1.351
1655	Germany/BY-RKI-I-049729/2021	B.1.351
1656	Germany/BY-RKI-I-049755/2021	B.1.351
1657	Germany/BY-RKI-I-049758/2021	B.1.351
1658	Germany/BY-RKI-I-049781/2021	B.1.160
1659	Germany/BY-RKI-I-054181/2021	B.1.351
1660	Germany/BY-RKI-I-054250/2021	B.1.351
1661	Germany/BY-RKI-I-056185/2021	B.1.351
1662	Germany/BY-RKI-I-056194/2021	B.1.351
1663	Germany/BY-RKI-I-056212/2021	B.1.351
1664	Germany/BY-RKI-I-056215/2021	B.1.351
1665	Germany/BY-RKI-I-056224/2021	B.1.351
1666	Germany/BY-RKI-I-056613/2021	B.1.351
1667	Germany/BY-RKI-I-056642/2021	B.1.351
1668	Germany/BY-RKI-I-056772/2021	B.1.351
1669	Germany/BY-RKI-I-058768/2021	B.1.351
1670	Germany/BY-RKI-I-058829/2021	B.1.351
1671	Germany/BY-RKI-I-058841/2021	B.1.351
1672	Germany/BY-RKI-I-058846/2021	B.1.351
1673	Germany/BY-RKI-I-061205/2021	B.1.351
1674	Germany/BY-RKI-I-061269/2021	B.1.351
1675	Germany/BY-RKI-I-061271/2021	B.1.351
1676	Germany/BY-RKI-I-061293/2021	B.1.351
1677	Germany/BY-RKI-I-061301/2021	B.1.351
1678	Germany/BY-RKI-I-061304/2021	B.1.351
1679	Germany/BY-RKI-I-061306/2021	B.1.351
1680	Germany/BY-RKI-I-063127/2021	B.1.351
1681	Germany/BY-RKI-I-063228/2021	B.1.351
1682	Germany/BY-RKI-I-065211/2021	B.1.351
1683	Germany/BY-RKI-I-065213/2021	B.1.351
1684	Germany/BY-RKI-I-065237/2021	B.1.351
1685	Germany/BY-RKI-I-065265/2021	B.1.351
1686	Germany/BY-RKI-I-065286/2021	B.1.351
1687	Germany/BY-RKI-I-070264/2021	B.1.351
1688	Germany/BY-RKI-I-070297/2021	B.1.351
1689	Germany/BY-RKI-I-070446/2021	B.1.351
1690	Germany/BY-RKI-I-073356/2021	B.1.351
1691	Germany/BY-RKI-I-073397/2021	B.1.351
1692	Germany/BY-RKI-I-074662/2021	B.1.351
1693	Germany/BY-RKI-I-074677/2021	B.1.351
1694	Germany/BY-RKI-I-074692/2021	B.1.351
1695	Germany/BY-RKI-I-074693/2021	B.1.351
1696	Germany/BY-RKI-I-074696/2021	B.1.351
1697	Germany/BY-RKI-I-077645/2021	B.1.351
1698	Germany/BY-RKI-I-077704/2021	B.1.351
1699	Germany/BY-RKI-I-077793/2021	B.1.351
1700	Germany/BY-RKI-I-082668/2021	B.1.351
1701	Germany/BY-RKI-I-082884/2021	B.1.351
1702	Germany/BY-RKI-I-082956/2021	B.1.351
1703	Germany/BY-RKI-I-083444/2021	B.1.351
1704	Germany/BY-RKI-I-084111/2021	B.1.351
1705	Germany/BY-RKI-I-084328/2021	B.1.351
1706	Germany/BY-RKI-I-086110/2021	B.1.351
1707	Germany/BY-RKI-I-086170/2021	B.1.351
1708	Germany/BY-RKI-I-087141/2021	B.1.351
1709	Germany/BY-RKI-I-087317/2021	B.1.351
1710	Germany/BY-RKI-I-088264/2021	B.1.351
1711	Germany/BY-RKI-I-090091/2021	B.1.351
1712	Germany/BY-RKI-I-090111/2021	B.1.351
1713	Germany/BY-RKI-I-090121/2021	B.1.351
1714	Germany/BY-RKI-I-090922/2021	B.1.351
1715	Germany/BY-RKI-I-095398/2021	B.1.351
1716	Germany/BY-RKI-I-097172/2021	B.1.351
1717	Germany/BY-RKI-I-102019/2021	B.1.351
1718	Germany/BY-RKI-I-102020/2021	B.1.351
1719	Germany/BY-RKI-I-102029/2021	B.1.351
1720	Germany/BY-RKI-I-102046/2021	B.1.351
1721	Germany/BY-RKI-I-103933/2021	B.1.351
1722	Germany/BY-RKI-I-104055/2021	B.1.351
1723	Germany/BY-RKI-I-104201/2021	B.1.351
1724	Germany/BY-RKI-I-106079/2021	B.1.351
1725	Germany/BY-RKI-I-106096/2021	B.1.351
1726	Germany/BY-RKI-I-123400/2021	B.1.1.7
1727	Germany/BY-RKI-I-124227/2021	B.1.351
1728	Germany/BY-RKI-I-126389/2021	B.1.351
1729	Germany/BY-RKI-I-126395/2021	B.1.351
1730	Germany/BY-RKI-I-126411/2021	B.1.351
1731	Germany/BY-RKI-I-130745/2021	B.1.351
1732	Germany/BY-RKI-I-130756/2021	B.1.351
1733	Germany/BY-RKI-I-130828/2021	B.1.351
1734	Germany/BY-RKI-I-134757/2021	B.1.351
1735	Germany/BY-RKI-I-138167/2021	B.1.351
1736	Germany/BY-RKI-I-139773/2021	B.1.351
1737	Germany/BY-RKI-I-141430/2021	B.1.351
1738	Germany/BY-RKI-I-141437/2021	B.1.351
1739	Germany/BY-RKI-I-141447/2021	B.1.351
1740	Germany/BY-RKI-I-148729/2021	B.1.351
1741	Germany/BY-RKI-I-156596/2021	B.1.351
1742	Germany/BY-RKI-I-160747/2021	B.1.351
1743	Germany/BY-RKI-I-160749/2021	B.1.351
1744	Germany/BY-RKI-I-160750/2021	B.1.351
1745	Germany/BY-RKI-I-162347/2021	B.1.351
1746	Germany/BY-RKI-I-165002/2021	B.1.351
1747	Germany/BY-RKI-I-165003/2021	B.1.1.7
1748	Germany/BY-RKI-I-165151/2021	B.1.351
1749	Germany/BY-RKI-I-167321/2021	B.1.351
1750	Germany/BY-RKI-I-169616/2021	B.1.1.7
1751	Germany/BY-RKI-I-172471/2021	B.1.351
1752	Germany/BY-RKI-I-172474/2021	B.1.351
1753	Germany/BY-RKI-I-173687/2021	B.1.351
1754	Germany/BY-RKI-I-179311/2021	B.1.351
1755	Germany/BY-RKI-I-179320/2021	B.1.351
1756	Germany/BY-RKI-I-183825/2021	B.1.1.7
1757	Germany/HB-RKI-I-038403/2021	B.1.1.420
1758	Germany/HB-RKI-I-038438/2021	B.1.1.7
1759	Germany/HB-RKI-I-038453/2021	B.1.351
1760	Germany/HB-RKI-I-044529/2021	B.1.1.420
1761	Germany/HB-RKI-I-044719/2021	B.1.1.420
1762	Germany/HB-RKI-I-046808/2021	B.1.1.420
1763	Germany/HB-RKI-I-050721/2021	B.1.1.420
1764	Germany/HB-RKI-I-055374/2021	B.1.1
1765	Germany/HB-RKI-I-063801/2021	B.1.1.420
1766	Germany/HB-RKI-I-083845/2021	B.1.1.420
1767	Germany/HB-RKI-I-102242/2021	B.1.1.7
1768	Germany/HB-RKI-I-124728/2021	B.1.1.7
1769	Germany/HE-ChVir-LB-210423-5750/2021	B.1.351
1770	Germany/HE-RKI-I-084881/2021	B.1.351
1771	Germany/HE-RKI-I-154233/2021	B.1.351
1772	Germany/HE-RKI-I-183075/2021	B.1.617.2
1773	Germany/HE-RKI-I-183148/2021	B.1.617.2
1774	Germany/HE-RKI-I-185098/2021	B.1.617.2
1775	Germany/HH-HPI-p2924/2020	B.1
1776	Germany/HH-HPI-p5105/2021	B.1.1.7
1777	Germany/HH-HPI-p5199/2021	B.1.351
1778	Germany/HH-HPI-p5208/2021	B.1.351
1779	Germany/HH-HPI-p5302/2021	B.1.351
1780	Germany/HH-HPI-p5408/2021	B.1.1.7
1781	Germany/HH-HPI-p5416/2021	B.1.1.7
1782	Germany/HH-HPI-p5570/2021	B.1.1.7
1783	Germany/HH-HPI-p5641/2021	B.1.351
1784	Germany/HH-HPI-p5659/2021	B.1.1.7
1785	Germany/HH-HPI-p5826/2021	B.1.1.7
1786	Germany/HH-HPI-p5939/2021	B.1.1.7
1787	Germany/HH-HPI-p6075/2021	B.1.1.7
1788	Germany/HH-HPI-p6116/2021	B.1.1.7
1789	Germany/HH-HPI-p6180/2021	B.1.1.7
1790	Germany/HH-HPI-p6194/2021	B.1.1.7
1791	Germany/HH-HPI-p6231/2021	B.1.1.7
1792	Germany/HH-HPI-p6236/2021	B.1.1.7
1793	Germany/HH-HPI-p6252/2021	B.1.1.7
1794	Germany/HH-HPI-p6253/2021	B.1.1.7
1795	Germany/HH-HPI-p6365/2021	B.1.1.7
1796	Germany/HH-HPI-p6412/2021	B.1.1.7
1797	Germany/HH-HPI-p6594/2021	B.1.1.7
1798	Germany/HH-HPI-p6633/2021	B.1.1.7
1799	Germany/HH-HPI-p6734/2021	B.1.1.7
1800	Germany/HH-HPI-p6871/2021	B.1.1.7
1801	Germany/HH-p7018/2021	B.1.1.7
1802	Germany/HH-p7210/2021	B.1.1.7
1803	Germany/HH-RKI-I-031974/2021	B.1.1.420
1804	Germany/HH-RKI-I-038376/2021	B.1.351
1805	Germany/HH-RKI-I-046642/2021	B.1.1.420
1806	Germany/HH-RKI-I-047293/2021	B.1.1.420
1807	Germany/HH-RKI-I-061250/2021	B.1.351
1808	Germany/HH-RKI-I-063893/2021	B.1.1.7
1809	Germany/HH-RKI-I-092571/2021	B.1.351
1810	Germany/HH-RKI-I-098748/2021	B.1.1.7
1811	Germany/HH-RKI-I-141599/2021	B.1.1.7
1812	Germany/HH-RKI-I-142835/2021	B.1.1.7
1813	Germany/HH-RKI-I-145467/2021	B.1.351
1814	Germany/HH-RKI-I-155619/2021	B.1.1.7
1815	Germany/HH-RKI-I-158970/2021	B.1.351
1816	Germany/HH-RKI-I-165313/2021	B.1.1.7
1817	Germany/MV-RKI-I-097549/2021	B.1.620
1818	Germany/MV-RKI-I-123545/2021	B.1.351
1819	Germany/MV-RKI-I-138362/2021	B.1.620
1820	Germany/MV-RKI-I-155637/2021	B.1.351
1821	Germany/NI-IOV-60281240/2021	B.1.351
1822	Germany/NI-RKI-I-029507/2021	B.1.1.7
1823	Germany/NI-RKI-I-052874/2021	B.1.351
1824	Germany/NI-RKI-I-092883/2021	B.1.351
1825	Germany/NI-RKI-I-106246/2021	B.1.1.7
1826	Germany/NI-RKI-I-133430/2021	B.1.351
1827	Germany/NI-RKI-I-141542/2021	B.1.351
1828	Germany/NI-RKI-I-141578/2021	B.1.351
1829	Germany/NI-RKI-I-148917/2021	B.1.351
1830	Germany/NI-RKI-I-149916/2021	B.1.1.7
1831	Germany/NI-RKI-I-164981/2021	B.1.1.420
1832	Germany/NI-RKI-I-164993/2021	B.1.351
1833	Germany/NI-RKI-I-172195/2021	B.1.351
1834	Germany/NI-RKI-I-183256/2021	B.1.617.2
1835	Germany/NI-RKI-I-184013/2021	B.1.617.2
1836	Germany/NI-RKI-I-184520/2021	B.1.617.2
1837	Germany/NW-HHU-2322/2021	B.1.177
1838	Germany/NW-HHU-5073/2021	B.1.1.7
1839	Germany/NW-HHU-5098/2021	B.1.1.7
1840	Germany/NW-HHU-5230/2021	B.1.1.7
1841	Germany/NW-HHU-5234/2021	B.1.1.7
1842	Germany/NW-HHU-6443/2021	B.1.1.7
1843	Germany/NW-HHU-6505/2021	B.1.1.7
1844	Germany/NW-HHU-6698/2021	B.1.1.7
1845	Germany/NW-HHU-6710/2021	B.1.1.7
1846	Germany/NW-HHU-6783/2021	B.1.1.7
1847	Germany/NW-HHU-6872/2021	B.1.1.7
1848	Germany/NW-HHU-6949/2021	B.1.1.7
1849	Germany/NW-HHU-7534/2021	B.1.1.7
1850	Germany/NW-RKI-I-018849/2021	B.1.1.420
1851	Germany/NW-RKI-I-021298/2021	B.1.1.420
1852	Germany/NW-RKI-I-022390/2021	B.1.351
1853	Germany/NW-RKI-I-022524/2021	B.1.1.420
1854	Germany/NW-RKI-I-022633/2021	B.1.1.420
1855	Germany/NW-RKI-I-023348/2021	B.1.351
1856	Germany/NW-RKI-I-024181/2021	B.1.1.420
1857	Germany/NW-RKI-I-024186/2021	B.1.1.420
1858	Germany/NW-RKI-I-030338/2021	B.1.1.420
1859	Germany/NW-RKI-I-030503/2021	B.1.1.420
1860	Germany/NW-RKI-I-030635/2021	B.1.1.420
1861	Germany/NW-RKI-I-031941/2021	B.1.1.420
1862	Germany/NW-RKI-I-033252/2021	B.1.1.420
1863	Germany/NW-RKI-I-041986/2021	B.1.1.420
1864	Germany/NW-RKI-I-056036/2021	B.1.1.420
1865	Germany/NW-RKI-I-057192/2021	B.1.1.420
1866	Germany/NW-RKI-I-060523/2021	B.1.1.420
1867	Germany/NW-RKI-I-067345/2021	B.1.351
1868	Germany/NW-RKI-I-079855/2021	B.1.1.7
1869	Germany/NW-RKI-I-079884/2021	B.1.351
1870	Germany/NW-RKI-I-080113/2021	B.1.351
1871	Germany/NW-RKI-I-080335/2021	B.1.1.7
1872	Germany/NW-RKI-I-082703/2021	B.1.1.7
1873	Germany/NW-RKI-I-082743/2021	B.1.351
1874	Germany/NW-RKI-I-082889/2021	B.1.1.7
1875	Germany/NW-RKI-I-086587/2021	B.1.1.7
1876	Germany/NW-RKI-I-086622/2021	B.1.1.7
1877	Germany/NW-RKI-I-086654/2021	B.1.351
1878	Germany/NW-RKI-I-086783/2021	B.1.1.7
1879	Germany/NW-RKI-I-086908/2021	B.1.1.7
1880	Germany/NW-RKI-I-087255/2021	B.1.1.7
1881	Germany/NW-RKI-I-087276/2021	B.1.1.7
1882	Germany/NW-RKI-I-087391/2021	B.1.1.7
1883	Germany/NW-RKI-I-091179/2021	B.1.1.7
1884	Germany/NW-RKI-I-091245/2021	B.1.1.7
1885	Germany/NW-RKI-I-091246/2021	B.1.1.7
1886	Germany/NW-RKI-I-093515/2021	B.1.351
1887	Germany/NW-RKI-I-093665/2021	B.1.1.7
1888	Germany/NW-RKI-I-093876/2021	B.1.1.7
1889	Germany/NW-RKI-I-095957/2021	B.1.1.7
1890	Germany/NW-RKI-I-099028/2021	B.1.1.7
1891	Germany/NW-RKI-I-099290/2021	B.1.1.7
1892	Germany/NW-RKI-I-101921/2021	B.1.1.7
1893	Germany/NW-RKI-I-103287/2021	B.1.351
1894	Germany/NW-RKI-I-103970/2021	B.1.1.7
1895	Germany/NW-RKI-I-106126/2021	B.1.351
1896	Germany/NW-RKI-I-106131/2021	B.1.351
1897	Germany/NW-RKI-I-106139/2021	B.1.351
1898	Germany/NW-RKI-I-106144/2021	B.1.351
1899	Germany/NW-RKI-I-106350/2021	B.1.1.7
1900	Germany/NW-RKI-I-109468/2021	B.1.1.7
1901	Germany/NW-RKI-I-122889/2021	B.1.1.7
1902	Germany/NW-RKI-I-127916/2021	B.1.1.7
1903	Germany/NW-RKI-I-127945/2021	B.1.351
1904	Germany/NW-RKI-I-127979/2021	B.1.1.7
1905	Germany/NW-RKI-I-129804/2021	B.1.1.7
1906	Germany/NW-RKI-I-130304/2021	B.1.351
1907	Germany/NW-RKI-I-130444/2021	B.1.351
1908	Germany/NW-RKI-I-131089/2021	B.1.351
1909	Germany/NW-RKI-I-131293/2021	B.1.1.7
1910	Germany/NW-RKI-I-131404/2021	B.1.1.7
1911	Germany/NW-RKI-I-132981/2021	B.1.1.7
1912	Germany/NW-RKI-I-132984/2021	B.1.1.7
1913	Germany/NW-RKI-I-133876/2021	B.1.351
1914	Germany/NW-RKI-I-134171/2021	B.1.351
1915	Germany/NW-RKI-I-134181/2021	B.1.1.7
1916	Germany/NW-RKI-I-134385/2021	B.1.1.7
1917	Germany/NW-RKI-I-134399/2021	B.1.1.7
1918	Germany/NW-RKI-I-134408/2021	B.1.1.7
1919	Germany/NW-RKI-I-134442/2021	B.1.1.7
1920	Germany/NW-RKI-I-135616/2021	B.1.1.7
1921	Germany/NW-RKI-I-135718/2021	B.1.1.7
1922	Germany/NW-RKI-I-135760/2021	B.1.1.7
1923	Germany/NW-RKI-I-138246/2021	B.1.1.7
1924	Germany/NW-RKI-I-140803/2021	B.1.1.7
1925	Germany/NW-RKI-I-142745/2021	B.1.1.7
1926	Germany/NW-RKI-I-144679/2021	B.1.1.7
1927	Germany/NW-RKI-I-144766/2021	B.1.351
1928	Germany/NW-RKI-I-144842/2021	B.1.1.7
1929	Germany/NW-RKI-I-146191/2021	B.1.1.7
1930	Germany/NW-RKI-I-146335/2021	B.1.1.7
1931	Germany/NW-RKI-I-148506/2021	B.1.1.7
1932	Germany/NW-RKI-I-154246/2021	B.1.1.7
1933	Germany/NW-RKI-I-154695/2021	B.1.1.7
1934	Germany/NW-RKI-I-154705/2021	B.1.1.7
1935	Germany/NW-RKI-I-156176/2021	B.1.1.7
1936	Germany/NW-RKI-I-156210/2021	B.1.1.7
1937	Germany/NW-RKI-I-156720/2021	B.1.351
1938	Germany/NW-RKI-I-156858/2021	B.1.1.7
1939	Germany/NW-RKI-I-157283/2021	B.1.351
1940	Germany/NW-RKI-I-157374/2021	B.1.1.7
1941	Germany/NW-RKI-I-160110/2021	B.1.1.7
1942	Germany/NW-RKI-I-165727/2021	B.1.1.7
1943	Germany/NW-RKI-I-173367/2021	B.1.1.7
1944	Germany/NW-RKI-I-185147/2021	B.1.1.420
1945	Germany/NW-RKI-I-185153/2021	B.1.1.420
1946	Germany/NW-UBI-171/2020	B.1
1947	Germany/RP-RKI-I-043593/2021	B.1.1.7
1948	Germany/RP-RKI-I-043645/2021	B.1.1.7
1949	Germany/RP-RKI-I-043703/2021	B.1.1.7
1950	Germany/RP-RKI-I-043717/2021	B.1.1.7
1951	Germany/RP-RKI-I-045514/2021	B.1.1.420
1952	Germany/RP-RKI-I-045539/2021	B.1.1.7
1953	Germany/RP-RKI-I-045565/2021	B.1.1.7
1954	Germany/RP-RKI-I-045578/2021	B.1.1.7
1955	Germany/RP-RKI-I-057248/2021	B.1.351
1956	Germany/SN-RKI-I-024755/2021	B.1.1.7
1957	Germany/SN-RKI-I-026070/2021	B.1.258
1958	Germany/SN-RKI-I-028190/2021	B.1.351
1959	Germany/SN-RKI-I-028204/2021	B.1.351
1960	Germany/SN-RKI-I-050875/2021	B.1.177
1961	Germany/SN-RKI-I-063990/2021	B.1.351
1962	Germany/SN-RKI-I-071965/2021	B.1.1.420
1963	Germany/SN-RKI-I-076823/2021	B.1.351
1964	Germany/SN-RKI-I-094780/2021	B.1.351
1965	Germany/SN-RKI-I-101646/2021	B.1.351
1966	Germany/SN-RKI-I-102423/2021	B.1.351
1967	Germany/SN-RKI-I-102582/2021	B.1.351
1968	Germany/SN-RKI-I-102848/2021	B.1
1969	Germany/SN-RKI-I-103873/2021	B.1.351
1970	Germany/SN-RKI-I-103878/2021	B.1.351
1971	Germany/SN-RKI-I-104015/2021	B.1.351
1972	Germany/SN-RKI-I-104106/2021	B.1.351
1973	Germany/SN-RKI-I-104431/2021	B.1.351
1974	Germany/SN-RKI-I-124135/2021	B.1.351
1975	Germany/SN-RKI-I-124690/2021	B.1.351
1976	Germany/SN-RKI-I-130086/2021	B.1.351
1977	Germany/SN-RKI-I-138086/2021	B.1.351
1978	Germany/SN-RKI-I-141351/2021	B.1.351
1979	Germany/SN-RKI-I-141982/2021	B.1.351
1980	Germany/SN-RKI-I-142032/2021	B.1.1.7
1981	Germany/SN-RKI-I-150644/2021	B.1.351
1982	Germany/SN-RKI-I-159761/2021	B.1.351
1983	Germany/SN-RKI-I-169531/2021	B.1.1.7
1984	Germany/SN-RKI-I-170234/2021	B.1.351
1985	Germany/SN-RKI-I-183894/2021	B.1.351
1986	Germany/SN-RKI-I-186224/2021	B.1.617.2
1987	Germany/ST-MD2630/2021	B.1.351
1988	Germany/ST-MD469/2021	B.1.1.240
1989	Germany/ST-RKI-I-124085/2021	B.1.351
1990	Germany/ST-RKI-I-149849/2021	B.1.351
1991	Germany/TH-RKI-I-040995/2021	B.1.351
1992	Germany/TH-RKI-I-041187/2021	B.1.351
1993	Germany/TH-RKI-I-044551/2021	B.1.1.7
1994	Germany/un-RKI-I-060295/2021	B.1.351
1995	Germany/un-RKI-I-061741/2021	B.1.1.420
1996	Germany/un-RKI-I-061789/2021	B.1.351
1997	Germany/un-RKI-I-061925/2021	B.1.351
1998	Germany/un-RKI-I-062469/2021	B.1.351
1999	Germany/un-RKI-I-063577/2021	B.1.351
[truncated: 2,984 more rows]
