# Supplementary material for: The impact of viral mutations on recognition by SARS-CoV-2 specific T cells
Source: iScience. 2021 Oct 28;24(11):103353. doi: 10.1016/j.isci.2021.103353 (PMC8552693; doi:10.1016/j.isci.2021.103353)
Supplement: Data S2. Variant_prevalence — R code and input data used for plotting the prevalence of variants within T cell epitopes over time [file mmc6.zip › Tree_visualisation/input_data/N_T362I_list.csv]

	sequence_name	lineage.x
1	Albania/un-ChVir25862_03/2021	B.1.617.2
2	Angola/CERI-KRISP-K015470/2021	B.1.1.318
3	Argentina/PAIS-A0332/2020	B.1.499
4	Argentina/PAIS-A0333/2020	B.1.499
5	Argentina/PAIS-A0334/2020	B.1.499
6	Argentina/PAIS-A0335/2020	B.1.499
7	Argentina/PAIS-A0336/2020	B.1.499
8	Argentina/PAIS-A0337/2020	B.1.499
9	Argentina/PAIS-A0338/2020	B.1.499
10	Argentina/PAIS-A0339/2020	B.1.499
11	Argentina/PAIS-A0340/2020	B.1.499
12	Argentina/PAIS-E0076/2020	N.5
13	Argentina/PAIS-E0086/2020	B.1
14	Argentina/PAIS-E0166/2021	B.1.499
15	Argentina/PAIS-E0167/2021	B.1.499
16	Argentina/PAIS-G0023/2020	B.1.499
17	Argentina/PAIS-G0030/2020	B.1.499
18	Argentina/PAIS-G0032/2020	B.1.499
19	Argentina/PAIS-G0033/2020	B.1.499
20	Argentina/PAIS-G0035/2020	B.1.499
21	Argentina/PAIS-G0038/2020	B.1.499
22	Argentina/PAIS-G0043/2020	B.1.499
23	Argentina/PAIS-G0045/2020	B.1.499
24	Argentina/PAIS-G0046/2020	B.1.499
25	Argentina/PAIS-G0052/2020	B.1.499
26	Argentina/PAIS-G0061/2020	B.1
27	Argentina/PAIS-G0064/2020	B.1.499
28	Argentina/PAIS-G0069/2021	B.1
29	Argentina/PAIS-G0088/2020	B.1.499
30	Argentina/PAIS-G0090/2020	B.1.499
31	Argentina/PAIS-G0091/2020	B.1.499
32	Argentina/PAIS-G0093/2020	B.1.499
33	Argentina/PAIS-G0094/2020	B.1.499
34	Argentina/PAIS-G0098/2020	B.1.499
35	Argentina/PAIS-G0100/2020	B.1.499
36	Argentina/PAIS-G0104/2020	B.1.499
37	Argentina/PAIS-G0106/2020	B.1.499
38	Argentina/PAIS-G0107/2020	B.1.499
39	Argentina/PAIS-G0116/2020	B.1.499
40	Argentina/PAIS-G0216/2021	B.1.499
41	Argentina/PAIS-H0048/2020	B.1.499
42	Aruba/AW-RIVM-10523/2021	B.1.2
43	Aruba/AW-RIVM-16063/2021	B.1.351
44	Australia/NSW-1810/2021	B.1.351
45	Australia/NSW-R0019/2021	B.1.351
46	Australia/NSW-R0221/2021	B.1.617.2
47	Australia/NSW-R0226/2021	B.1.617.2
48	Australia/NSW-R0406/2021	B.1.617.2
49	Australia/NSW1469/2021	B.1.351
50	Australia/NSW1636/2021	B.1.617.2
51	Australia/NSW4488/2021	B.1.617.2
52	Australia/NSW4766/2021	B.1.351
53	Australia/NSW626/2020	A.1
54	Australia/QLD1527/2021	B.1.351
55	Australia/VIC12049/2020	D.2
56	Australia/VIC18508/2021	B.1.617.2
57	Australia/VIC18516/2021	B.1.617.2
58	Australia/VIC18520/2021	B.1.617.2
59	Australia/VIC18539/2021	B.1.617.2
60	Australia/VIC4997/2020	D.2
61	Australia/WA512/2020	B.1.1.371
62	Australia/WA538/2020	B.1.1.371
63	Austria/CeMM3247/2021	B.1.351
64	Austria/CeMM3854/2021	B.1.351
65	Austria/CeMM4261/2021	B.1.351
66	Austria/CeMM5696/2021	B.1.351
67	Austria/CeMM5878/2021	B.1.351
68	Austria/CeMM7801/2020	B.1.258
69	Austria/CeMM7840/2021	B.1.351
70	Austria/CeMM7853/2021	B.1.351
71	Austria/CeMM9583/2021	B.1.351
72	Austria/KILM381a/2021	B.1.351
73	Austria/KILM445/2021	B.1.351
74	Austria/MUW_1373068/2021	B.1.351
75	Austria/MUW_1373349/2021	B.1.351
76	Austria/MUW_1377306/2021	B.1.351
77	Austria/MUW_1377307/2021	B.1.351
78	Bahrain/820002674/2021	B.1.617.2
79	Bahrain/840048056/2021	B.1.617.2
80	Bangladesh/BCSIR-NILMRC-679/2021	B.1.351.3
81	Bangladesh/BCSIR-NILMRC-710/2021	B.1.351.3
82	Bangladesh/BCSIR-NILMRC-736/2021	B.1.351
83	Bangladesh/BCSIR-NILMRC-757/2021	B.1.617.2
84	Bangladesh/BCSIR-NILMRC-794/2021	B.1.617.2
85	Bangladesh/BCSIR-NILMRC-795/2021	B.1.351
86	Bangladesh/BCSIR-NILMRC-810/2021	B.1.617.2
87	Bangladesh/BCSIR-NILMRC-811/2021	B.1.617.2
88	Bangladesh/BCSIR-NILMRC-812/2021	B.1.617.2
89	Bangladesh/BCSIR-NILMRC-813/2021	B.1.617.2
90	Bangladesh/BCSIR-NILMRC-814/2021	B.1.617.2
91	Bangladesh/BCSIR-NILMRC-815/2021	B.1.617.2
92	Bangladesh/BCSIR-NILMRC-816/2021	B.1.617.2
93	Bangladesh/BCSIR-NILMRC-817/2021	B.1.617.2
94	Bangladesh/BCSIR-NILMRC-818/2021	B.1.617.2
95	Bangladesh/BCSIR-NILMRC-819/2021	B.1.617.2
96	Bangladesh/BCSIR-NILMRC-820/2021	B.1.617.2
97	Bangladesh/BCSIR-NILMRC-821/2021	B.1.617.2
98	Bangladesh/BCSIR-NILMRC-822/2021	B.1.617.2
99	Bangladesh/BCSIR-NILMRC-823/2021	B.1.617.2
100	Bangladesh/BCSIR-NILMRC-824/2021	B.1.617.2
101	Bangladesh/BSMMU__Laila_16/2021	B.1.617.2
102	Bangladesh/BSMMU__Laila_74/2021	B.1.617.2
103	Bangladesh/BSMMU__Laila_81/2021	B.1.617.2
104	Bangladesh/BSMMU__Laila_84/2021	B.1.617.2
105	Bangladesh/BSMMU__Laila_85/2021	B.1.617.2
106	Bangladesh/BSMMU__Laila_87/2021	B.1.617.2
107	Bangladesh/BSMMU__Laila_93/2021	B.1.617.2
108	Bangladesh/BSMMU_Covid_Seq_Laila_15/2021	B.1.617.2
109	Bangladesh/BSMMU_Covid_Seq_Laila_45/2021	B.1.617.2
110	Bangladesh/BSMMU_Laila_09/2021	B.1.617.2
111	Bangladesh/CHRF-0289_CU/2021	B.1.351
112	Bangladesh/CHRF-0369/2021	B.1.617.2
113	Bangladesh/CHRF-0374/2021	B.1.617.2
114	Bangladesh/CHRF-0398/2021	B.1.617.2
115	Bangladesh/CHRF-0401/2021	B.1.617.2
116	Bangladesh/CHRF-0402/2021	B.1.617.2
117	Bangladesh/CHRF-0407/2021	B.1.617.2
118	Bangladesh/CHRF-0414/2021	B.1.617.2
119	Bangladesh/CHRF-0415/2021	B.1.617.2
120	Bangladesh/CHRF-0418/2021	B.1.617.2
121	Bangladesh/CHRF-0424/2021	B.1.617.2
122	Bangladesh/icddrb-0016/2021	B.1.617.2
123	Bangladesh/icddrb-0017/2021	B.1.617.2
124	Bangladesh/icddrb-0270/2021	B.1.617.2
125	Bangladesh/icddrb-0289/2021	B.1.617.2
126	Bangladesh/icddrb-057086/2021	B.1.351
127	Bangladesh/icddrb-066481/2021	B.1.617.2
128	Bangladesh/icddrb-066547/2021	B.1.617.2
129	Bangladesh/icddrb-066896/2021	B.1.617.2
130	Bangladesh/icddrb-066997/2021	B.1.617.2
131	Bangladesh/icddrb-067033/2021	B.1.617.2
132	Bangladesh/icddrb-1210504023/2021	B.1.617.2
133	Bangladesh/icddrb-1210509004/2021	B.1.617.2
134	Bangladesh/icddrb-1210510021/2021	B.1.617.2
135	Bangladesh/icddrb-1210510022/2021	B.1.617.2
136	Bangladesh/icddrb-1210604008/2021	B.1.617.2
137	Bangladesh/icddrb-1210610006/2021	B.1.617.2
138	Bangladesh/icddrb-1210613003/2021	B.1.617.2
139	Bangladesh/icddrb-7742/2021	B.1.351
140	Bangladesh/icddrb-CGH-CU-130441/2021	B.1.617.2
141	Bangladesh/icddrb-CGH-CU-3698/2021	B.1.617.2
142	Bangladesh/icddrb-CMOSH-CU-20210706-0027/2021	B.1.617.2
143	Bangladesh/icddrb-CMOSH-CU-2551741/2021	B.1.617.2
144	Bangladesh/icddrb-CMOSH-CU-2553173/2021	B.1.617.2
145	Bangladesh/icddrb-CMOSH-CU-255318/2021	B.1.617.2
146	Bangladesh/icddrb-CMOSH-CU-2553362/2021	B.1.617.2
147	Bangladesh/icddrb-GEB-CU-75/2021	B.1.617.2
148	Bangladesh/ideSHi-TR-1967/2021	B.1.351
149	Bangladesh/ideSHi-TR-330/2021	B.1.351
150	Bangladesh/ideSHi-TR-748/2021	B.1.351
151	Bangladesh/IEDCR-DJ-002/2021	B.1.617.2
152	Bangladesh/IEDCR-JS003/2021	B.1.617.2
153	Bangladesh/IEDCR-OIS-0002/2021	B.1.617.2
154	Bangladesh/IEDCR-OIS-0003/2021	B.1.617.2
155	Bangladesh/IEDCR-OIS-0034/2021	B.1.617.2
156	Bangladesh/IEDCR-OIS-0036/2021	B.1.617.2
157	Bangladesh/IEDCR-OIS-0039/2021	B.1.617.2
158	Bangladesh/IEDCR-OIS-0079/2021	B.1.617.2
159	Bangladesh/IEDCR-OIS-0179/2021	AY.3
160	Bangladesh/IEDCR-OIS-0180/2021	AY.3
161	Bangladesh/IEDCR-OIS-0182/2021	AY.3
162	Bangladesh/IEDCR-OIS-0183/2021	AY.3
163	Bangladesh/IEDCR-OIS-0266/2021	B.1.617.2
164	Bangladesh/IEDCR-OIS-100/2021	B.1.617.2
165	Bangladesh/IEDCR-OIS-101/2021	B.1.617.2
166	Bangladesh/IEDCR-OIS-103/2021	B.1.617.2
167	Bangladesh/IEDCR-OIS-104/2021	B.1.617.2
168	Bangladesh/IEDCR-OIS-105/2021	B.1.617.2
169	Bangladesh/IEDCR-OIS-106/2021	B.1.617.2
170	Bangladesh/IEDCR-OIS-107/2021	B.1.617.2
171	Bangladesh/IEDCR-OIS-111/2021	B.1.617.2
172	Bangladesh/IEDCR-OIS-113/2021	B.1.617.2
173	Bangladesh/IEDCR-OIS-114/2021	B.1.617.2
174	Bangladesh/IEDCR-OIS-131/2021	B.1.617.2
175	Bangladesh/IEDCR-OIS-209/2021	AY.3
176	Bangladesh/IEDCR-OIS-239/2021	AY.3
177	Bangladesh/IEDCR-OIS-240/2021	AY.3
178	Bangladesh/IEDCR-OIS-247/2021	B.1.351
179	Bangladesh/IEDCR-OIS-252/2021	AY.3
180	Bangladesh/IEDCR-OIS-255/2021	AY.3
181	Bangladesh/IEDCR-OIS-94/2021	B.1.617.2
182	Bangladesh/IEDCR-OIS-95/2021	B.1.617.2
183	Bangladesh/IEDCR-OIS-98/2021	B.1.617.2
184	Bangladesh/IEDCR-OIS-99/2021	B.1.617.2
185	Bangladesh/IEDCR-V-02/2021	B.1.617.2
186	Bangladesh/IEDCR-V-03/2021	B.1.617.2
187	Bangladesh/IEDCR-V-04/2021	B.1.617.2
188	Bangladesh/IEDCR-V-05/2021	B.1.617.2
189	Bangladesh/IEDCR-V-06/2021	B.1.617.2
190	Bangladesh/IEDCR-V-07/2021	B.1.617.2
191	Bangladesh/IEDCR-V-09/2021	B.1.617.2
192	Bangladesh/IEDCR-V-10/2021	B.1.617.2
193	Bangladesh/IEDCR-V-11/2021	B.1.617.2
194	Bangladesh/IEDCR-V-13/2021	B.1.617.2
195	Bangladesh/IEDCR-V-15/2021	B.1.617.2
196	Bangladesh/IEDCR-V-16/2021	B.1.617.2
197	Bangladesh/IEDCR-V-18/2021	B.1.617.2
198	Bangladesh/IEDCR-V-20/2021	B.1.617.2
199	Bangladesh/IEDCR-V-22/2021	AY.3
200	Bangladesh/IEDCR-V-36/2021	B.1.617.2
201	Bangladesh/JS004/2021	B.1.617.2
202	Bangladesh/JUST-GC311-04/2021	B.1.617.2
203	Bangladesh/JUST-GCInd-06/2021	B.1.617.2
204	Belgium/AZDelta-05347-2109R/2021	B.1.351
205	Belgium/AZDelta04118-2105R/2021	B.1.221
206	Belgium/AZDelta15942-2105R/2021	B.1.221
207	Belgium/AZDelta2103164192021/2021	B.1.221
208	Belgium/AZDelta21186-2105R/2021	B.1.221
209	Belgium/AZKLINA121-042599/2021	B.1.351
210	Belgium/AZKLINA121-052320/2021	B.1.351
211	Belgium/AZKLINA121-054711/2021	B.1.351
212	Belgium/AZKLINA121-060184/2021	B.1.351
213	Belgium/AZKLINA121-072687/2021	B.1.351
214	Belgium/AZKLINA121-075831/2021	B.1.351
215	Belgium/Briant-21051468801/2021	B.1.1.7
216	Belgium/Briant-21051911101/2021	B.1.1.7
217	Belgium/CHUNamur1330231201/2021	B.1.351
218	Belgium/CHUNamur13310738/2021	B.1.1.7
219	Belgium/CHUNamur13336948/2021	B.1.1.7
220	Belgium/CHUNamur13410156/2021	B.1.351
221	Belgium/IPG-04/2021	B.1.221
222	Belgium/Jessa_11-2104-005329/2021	B.1.221
223	Belgium/Jessa_11-2121-002672/2021	B.1.351
224	Belgium/Jessa_11-2122-005060ZOL/2021	B.1.351
225	Belgium/Jessa_55-2103-000369/2021	B.1.351
226	Belgium/Jessa_55-2103-000518/2021	B.1.221
227	Belgium/Jessa_55-2105-000419/2021	B.1.351
228	Belgium/Jessa_55-2105-000762/2021	B.1.221
229	Belgium/Jessa_55-2105-001215/2021	B.1.351
230	Belgium/Jessa_55-2106-000218/2021	B.1.351
231	Belgium/Jessa_55-2106-000739/2021	B.1.351
232	Belgium/Jessa_55-2111-001519/2021	B.1.351
233	Belgium/Jessa_55-2114-001024/2021	B.1.351
234	Belgium/Jessa_55-2115-001178/2021	B.1.351
235	Belgium/Jessa_55-2116-000353/2021	B.1.351
236	Belgium/Jessa_55-2116-000556/2021	B.1.351
237	Belgium/Jessa_55-2116-000562/2021	B.1.351
238	Belgium/rega-10061046/2020	B.1.221
239	Belgium/rega-10065/2021	B.1.351
240	Belgium/rega-10191304/2020	B.1.221
241	Belgium/rega-10231/2021	B.1.1.7
242	Belgium/rega-10233/2021	B.1.1.7
243	Belgium/rega-10299/2021	B.1.351
244	Belgium/rega-10389/2021	B.1.351
245	Belgium/rega-10683/2021	B.1.351
246	Belgium/rega-1459/2020	B.1.221
247	Belgium/rega-1871/2020	B.1.221
248	Belgium/rega-1872/2020	B.1.221
249	Belgium/rega-1873/2020	B.1.221
250	Belgium/rega-1874/2020	B.1.221
251	Belgium/rega-1875/2020	B.1.221
252	Belgium/rega-2035/2021	B.1
253	Belgium/rega-2143/2021	B.1.221
254	Belgium/rega-2778/2021	B.1.351
255	Belgium/rega-2839/2021	B.1.351
256	Belgium/rega-2840/2021	B.1.351
257	Belgium/rega-2843/2021	B.1.351
258	Belgium/rega-2879/2021	B.1.351
259	Belgium/rega-2900/2021	B.1.351
260	Belgium/rega-2903/2021	B.1.351
261	Belgium/rega-2982/2021	B.1.351
262	Belgium/rega-2984/2021	B.1.351
263	Belgium/rega-3041/2021	B.1.351
264	Belgium/rega-3044/2021	B.1.351
265	Belgium/rega-3080/2021	B.1.351
266	Belgium/rega-3081/2021	B.1.351
267	Belgium/rega-3086/2021	B.1.351
268	Belgium/rega-3089/2021	B.1.351
269	Belgium/rega-3092/2021	B.1.351
270	Belgium/rega-3096/2021	B.1.351
271	Belgium/rega-3102/2021	B.1.351
272	Belgium/rega-3103/2021	B.1.351
273	Belgium/rega-3139/2021	B.1.351
274	Belgium/rega-3163/2021	B.1.221
275	Belgium/rega-3164/2021	B.1.221
276	Belgium/rega-3223/2021	B.1.351
277	Belgium/rega-3225/2021	B.1.351
278	Belgium/rega-3226/2021	B.1.351
279	Belgium/rega-3227/2021	B.1.351
280	Belgium/rega-3337/2021	B.1.351
281	Belgium/rega-3799/2021	B.1.351
282	Belgium/rega-3800/2021	B.1.351
283	Belgium/rega-3816/2021	B.1.351
284	Belgium/rega-3817/2021	B.1.351
285	Belgium/rega-3864/2021	B.1.351
286	Belgium/rega-3874/2021	B.1.351
287	Belgium/rega-3875/2021	B.1.351
288	Belgium/rega-3915/2021	B.1.351
289	Belgium/rega-3916/2021	B.1.351
290	Belgium/rega-4035/2021	B.1.351
291	Belgium/rega-4037/2021	B.1.351
292	Belgium/rega-4038/2021	B.1.351
293	Belgium/rega-4043/2021	B.1.351
294	Belgium/rega-4045/2021	B.1.351
295	Belgium/rega-4046/2021	B.1.351
296	Belgium/rega-4047/2021	B.1.351
297	Belgium/rega-4079/2021	B.1.351
298	Belgium/rega-4194/2021	B.1.351
299	Belgium/rega-4197/2021	B.1.351
300	Belgium/rega-4313/2021	B.1.351
301	Belgium/rega-4341/2021	B.1.351
302	Belgium/rega-4345/2021	B.1.351
303	Belgium/rega-4352/2021	B.1.351
304	Belgium/rega-4463/2021	B.1.351
305	Belgium/rega-4464/2021	B.1.351
306	Belgium/rega-4465/2021	B.1.351
307	Belgium/rega-4466/2021	B.1.351
308	Belgium/rega-4622/2021	B.1.351
309	Belgium/rega-4626/2021	B.1.351
310	Belgium/rega-4647/2021	B.1.351
311	Belgium/rega-4660/2021	B.1.351
312	Belgium/rega-4661/2021	B.1.351
313	Belgium/rega-4674/2021	B.1.351
314	Belgium/rega-4675/2021	B.1.351
315	Belgium/rega-4676/2021	B.1.351
316	Belgium/rega-4706/2021	B.1.351
317	Belgium/rega-4767/2021	B.1.351
318	Belgium/rega-4768/2021	B.1.351
319	Belgium/rega-4769/2021	B.1.351
320	Belgium/rega-4771/2021	B.1.351
321	Belgium/rega-4772/2021	B.1.351
322	Belgium/rega-4773/2021	B.1.351
323	Belgium/rega-4993/2021	B.1.351
324	Belgium/rega-5002/2021	B.1.351
325	Belgium/rega-5005/2021	B.1.351
326	Belgium/rega-5009/2021	B.1.351
327	Belgium/rega-5013/2021	B.1.351
328	Belgium/rega-5077/2021	B.1.351
329	Belgium/rega-5085/2021	B.1.351
330	Belgium/rega-5121/2021	B.1.351
331	Belgium/rega-5235/2021	B.1.351
332	Belgium/rega-5257/2021	B.1.351
333	Belgium/rega-5259/2021	B.1.351
334	Belgium/rega-5260/2021	B.1.351
335	Belgium/rega-5261/2021	B.1.351
336	Belgium/rega-5262/2021	B.1.351
337	Belgium/rega-5266/2021	B.1.351
338	Belgium/rega-5267/2021	B.1.351
339	Belgium/rega-5273/2021	B.1.351
340	Belgium/rega-5283/2021	B.1.351
341	Belgium/rega-5284/2021	B.1.351
342	Belgium/rega-5285/2021	B.1.351
343	Belgium/rega-5308/2021	B.1.351
344	Belgium/rega-5358/2021	B.1.351
345	Belgium/rega-5360/2021	B.1.351
346	Belgium/rega-5361/2021	B.1.351
347	Belgium/rega-5362/2021	B.1.351
348	Belgium/rega-5363/2021	B.1.351
349	Belgium/rega-5364/2021	B.1.351
350	Belgium/rega-5365/2021	B.1.351
351	Belgium/rega-5366/2021	B.1.351
352	Belgium/rega-5368/2021	B.1.351
353	Belgium/rega-5438/2021	B.1.351
354	Belgium/rega-5480/2021	B.1.351
355	Belgium/rega-5551/2021	B.1.351
356	Belgium/rega-5556/2021	B.1.351
357	Belgium/rega-5557/2021	B.1.351
358	Belgium/rega-5558/2021	B.1.351
359	Belgium/rega-5559/2021	B.1.351
360	Belgium/rega-5567/2021	B.1.351
361	Belgium/rega-5568/2021	B.1.351
362	Belgium/rega-5687/2021	B.1.351
363	Belgium/rega-5937/2021	B.1.351
364	Belgium/rega-6080/2021	B.1.351
365	Belgium/rega-6707/2021	B.1.525
366	Belgium/rega-6708/2021	B.1.525
367	Belgium/rega-6905/2021	B.1.351
368	Belgium/rega-7010/2021	B.1.1.7
369	Belgium/rega-7623/2021	B.1.351
370	Belgium/rega-7788/2021	B.1.351
371	Belgium/rega-7851/2021	B.1.351
372	Belgium/rega-7853/2021	B.1.351
373	Belgium/rega-7954/2021	B.1.351
374	Belgium/rega-7966/2021	B.1.525
375	Belgium/rega-8015/2021	B.1.351
376	Belgium/rega-8147/2021	B.1.1.7
377	Belgium/rega-8209/2021	P.1
378	Belgium/rega-8213/2021	P.1.1
379	Belgium/rega-8214/2021	B.1.351
380	Belgium/rega-8261/2021	B.1.1.7
381	Belgium/rega-8424/2021	B.1.1.7
382	Belgium/rega-8490/2021	B.1.351
383	Belgium/rega-8494/2021	B.1.351
384	Belgium/rega-8558/2021	B.1.351
385	Belgium/rega-8564/2021	B.1.351
386	Belgium/rega-8571/2021	B.1.351
387	Belgium/rega-8572/2021	B.1.351
388	Belgium/rega-8641/2021	B.1.351
389	Belgium/rega-8642/2021	B.1.351
390	Belgium/rega-8816/2021	B.1.351
391	Belgium/rega-8818/2021	B.1.351
392	Belgium/rega-8847/2021	B.1.351
393	Belgium/rega-8849/2021	B.1.351
394	Belgium/rega-8869/2021	B.1.351
395	Belgium/rega-9035/2021	B.1.351
396	Belgium/rega-9039/2021	B.1.351
397	Belgium/rega-9042/2021	B.1.351
398	Belgium/rega-9050/2021	B.1.351
399	Belgium/rega-9055/2021	B.1.351
400	Belgium/rega-9058/2021	B.1.351
401	Belgium/rega-9060/2021	B.1.351
402	Belgium/rega-9063/2021	B.1.351
403	Belgium/rega-9065/2021	B.1.351
404	Belgium/rega-9070/2021	B.1.351
405	Belgium/rega-9073/2021	B.1.351
406	Belgium/rega-9074/2021	B.1.351
407	Belgium/rega-9144/2021	B.1.351
408	Belgium/rega-9154/2021	B.1.351
409	Belgium/rega-9291/2021	B.1.351
410	Belgium/rega-9306/2021	B.1.351
411	Belgium/rega-9315/2021	B.1.351
412	Belgium/rega-9320/2021	B.1.351
413	Belgium/rega-9328/2021	B.1.351
414	Belgium/rega-9337/2021	B.1.351
415	Belgium/rega-9341/2021	B.1.351
416	Belgium/rega-9345/2021	B.1.351
417	Belgium/rega-9348/2021	B.1.351
418	Belgium/rega-9354/2021	B.1.351
419	Belgium/rega-9364/2021	B.1.351
420	Belgium/rega-9462/2021	B.1.351
421	Belgium/rega-9516/2021	B.1.351
422	Belgium/rega-9522/2021	B.1.351
423	Belgium/rega-9599/2021	B.1.351
424	Belgium/rega-9768/2021	B.1.617.2
425	Belgium/rega-9948/2021	B.1.351
426	Belgium/UGent-1061/2021	B.1.258
427	Belgium/UGent-1081/2021	B.1.351
428	Belgium/UGent-1098/2021	B.1.221
429	Belgium/UGent-1101/2021	B.1.221
430	Belgium/UGent-1107/2021	B.1.221
431	Belgium/UGent-1119/2021	B.1.221
432	Belgium/UGent-1123/2021	B.1.221
433	Belgium/UGent-1240/2021	B.1.221
434	Belgium/UGent-1299/2021	B.1.221
435	Belgium/UGent-1401/2021	B.1.221
436	Belgium/UGent-1611/2021	B.1.258
437	Belgium/UGent-1632/2021	B.1.221
438	Belgium/UGent-1656/2021	B.1.221
439	Belgium/UGent-1707/2021	B.1.221
440	Belgium/UGent-1708/2021	B.1.221
441	Belgium/UGent-2582/2021	B.1.221
442	Belgium/UGent-2670/2021	B.1.221
443	Belgium/UGent-2671/2021	B.1.221
444	Belgium/UGent-2678/2021	B.1.221
445	Belgium/UGent-2704/2021	B.1.221
446	Belgium/UGent-2857/2021	B.1.221
447	Belgium/UGent-2898/2021	B.1.221
448	Belgium/UGent-3116/2021	B.1.221
449	Belgium/UGent-3250/2021	B.1.221
450	Belgium/UGent-3296/2021	B.1.221
451	Belgium/UGent-3299/2021	B.1.221
452	Belgium/UGent-5468/2021	B.1.1.7
453	Belgium/UGent-6457/2021	B.1.351
454	Belgium/ULG-11055/2020	B.1.221
455	Belgium/ULG-11581/2021	B.1.258
456	Belgium/ULG-11718/2021	B.1.221
457	Belgium/ULG-12151/2021	B.1.1.420
458	Belgium/ULG-12582/2021	B.1.221
459	Belgium/ULG-13591/2021	B.1.1.7
460	Belgium/ULG-14772/2021	B.1.351
461	Belgium/ULG-15901/2021	B.1.1.7
462	Belgium/UZA-UA-00162478/2021	B.1.221
463	Belgium/UZA-UA-00162479/2021	B.1.221
464	Belgium/UZA-UA-4971/2021	B.1.221
465	Belgium/UZA-UA-6811601697/2021	B.1.351
466	Belgium/UZA-UA-8814570070/2021	B.1.351
467	Belgium/UZA-UA-CV2007814013/2021	B.1.351
468	Belgium/UZA-UA-CV2050217965/2021	B.1.351
469	Belgium/UZA-UA-CV2052702882/2021	B.1.351
470	Belgium/UZA-UA-CV2054562757/2021	B.1.351
471	Belgium/UZA-UA-CV2055544174/2021	B.1.351
472	Belgium/UZA-UA-CV2055659564/2021	B.1.1.7
473	Belgium/UZA-UA-CV2065030067/2021	B.1.351
474	Belgium/UZA-UA-CV2065357746/2021	B.1.351
475	Belgium/UZA-UA-CV2066016437/2021	B.1.351
476	Belgium/UZA-UA-CV2067794264/2021	B.1.351
477	Belgium/UZA-UA-CV2074866170/2021	B.1.351
478	Belgium/UZA-UA-CV2075691377/2021	B.1.351
479	Belgium/UZA-UA-CV2076247210/2021	B.1.1.7
480	Belgium/UZA-UA-CV2076624601/2021	B.1.351
481	Belgium/UZA-UA-CV2077752629/2021	B.1.351
482	Belgium/UZA-UA-CV2136153295/2021	B.1.351
483	Belgium/UZA-UA-CV2140503242/2021	B.1.351
484	Belgium/UZA-UA-CV2148319018/2021	B.1.1.7
485	Belgium/UZA-UA-CV2154044240/2021	B.1.1.7
486	Belgium/UZA-UA-CV2276727719/2021	B.1.1.7
487	Belgium/ZNA_21242700/2021	B.1.351
488	Botswana/R06B49_BHP_CV1616654/2021	B.1.351
489	Botswana/R06B50_BHP_AAB23985/2021	B.1.351
490	Botswana/R14B3_BHP_AAB39499/2021	B.1.617.2
491	Botswana/R21B23_BHP_AAB78075/2021	B.1.433
492	Brazil/AL-FIOCRUZ-8944/2021	B.1.1.28
493	Brazil/AM-FIOCRUZ-20140253FP/2020	B.1.195
494	Brazil/BA-FIOCRUZ-PVM53915/2021	P.2
495	Brazil/CE-FIOCRUZ-00132/2021	P.1
496	Brazil/CE-FIOCRUZ-00163/2021	P.1
497	Brazil/CE-FIOCRUZ-00171/2021	P.1
498	Brazil/CE-FIOCRUZ-00209/2021	P.1
499	Brazil/CE-FIOCRUZ-00397/2021	P.1
500	Brazil/GO-HLAGYN-1360396/2020	B.1.1.28
501	Brazil/GO-HLAGYN-1394924/2021	B.1.1.28
502	Brazil/GO-HLAGYN-1647284/2021	P.1
503	Brazil/PE-BA1200-260632152/2021	P.1
504	Brazil/PE-FIOCRUZ-IAM1478/2020	P.2
505	Brazil/PE-FIOCRUZ-IAM2467/2021	P.1
506	Brazil/PE-FIOCRUZ-IAM2468/2021	P.1
507	Brazil/PR-FIOCRUZ-33175-TG-170/2020	B.1.1.28
508	Brazil/PR-FIOCRUZ-HF279/2021	P.1
509	Brazil/PR-FUNED-55508-20/2020	B.1.1.28
510	Brazil/PR-IPEC-215/2021	B.1.1.28
511	Brazil/RJ-FIOCRUZ-15093/2021	P.1
512	Brazil/RJ-LNN00110/2021	P.1
513	Brazil/RJ-LNN00638/2021	P.1.2
514	Brazil/RJ-LNN03900/2021	P.1
515	Brazil/RJ-LNN03902/2021	P.1
516	Brazil/RJ-LNN04101/2021	P.1
517	Brazil/RJ-NIL3PL02/2020	B.1
518	Brazil/RJ-NIL3PL03/2020	B.1
519	Brazil/RO-C2173/2021	P.2
520	Brazil/RS-00638/2020	B.1.1.28
521	Brazil/RS-LMM52660/2021	B.1.1.28
522	Brazil/RS-LMM54059/2021	P.2
523	Brazil/RS-LMM54070/2021	P.2
524	Brazil/RS-LMM54318/2021	P.2
525	Brazil/RS-UFCSPA_LACEN-19689/2021	P.2
526	Brazil/RS-UFCSPA_LACEN-27494/2021	P.2
527	Brazil/SC-FIOCRUZ-19119/2021	B.1.1.28
528	Brazil/SC-FIOCRUZ-3299/2021	B.1.1.28
529	Brazil/SC-FIOCRUZ-33593/2020	B.1.1.28
530	Brazil/SC-FIOCRUZ-7220/2021	B.1.1.28
531	Brazil/SC-FUNED-46-3/2020	B.1.1.28
532	Brazil/SE-FIOCRUZ-17902/2021	P.1
533	Brazil/SP-1154/2020	B.1.1.28
534	Brazil/SP-1711/2021	B.1.1.28
535	Brazil/SP-1869/2021	B.1.1.28
536	Brazil/SP-2046/2021	B.1.1
537	Brazil/SP-2061/2021	B.1.1.28
538	Brazil/SP-2082/2021	B.1.1.28
539	Brazil/SP-2118/2021	B.1.1.28
540	Brazil/SP-2120/2021	B.1.1.28
541	Brazil/SP-2121/2021	B.1.1.28
542	Brazil/SP-2237/2021	B.1.1.28
543	Brazil/SP-2359/2021	P.1
544	Brazil/SP-2430/2021	B.1.1.28
545	Brazil/SP-2441/2021	B.1.1.28
546	Brazil/SP-2615/2021	B.1.1.28
547	Brazil/SP-2954/2021	B.1.1.28
548	Brazil/SP-870/2020	B.1.1.28
549	Brazil/SP-882/2020	B.1.1.28
550	Brazil/SP-FIOCRUZ-35064/2021	P.1
551	Brazil/SP-FIOCRUZ-35768/2021	P.1
552	Brazil/SP-HCRP004/2021	P.1
553	Brazil/SP-HCRP006/2021	P.1
554	Brazil/SP-HIAE-ID37/2020	B.1.1.28
555	Brazil/SP-IB_100316/2021	B.1.1.28
556	Brazil/SP-IB_101508/2021	P.1
557	Brazil/SP-IB_102311/2021	B.1.1.28
558	Brazil/SP-IB_111031/2021	P.1
559	Brazil/SP-IB_111303/2021	P.1
560	Brazil/SP-L115-CD6997/2020	B.1.1.28
561	Bulgaria/21BG-EU_000084_Pl1/2020	B.1.1.192
562	Bulgaria/21BG-EU_000778_Pl8/2021	B.1.1.7
563	Bulgaria/21BG-EU_002283_Pl21/2021	B.1.1.7
564	Bulgaria/21BG-NC_002397_R10/2021	B.1.1.7
565	Burkina_Faso/7633/2021	B.1
566	Canada/AB-ABPHL-15714/2021	B.1.351
567	Canada/AB-ABPHL-20740/2021	B.1.351
568	Canada/AB-ABPHL-20779/2021	B.1.351
569	Canada/AB-ABPHL-20780/2021	B.1.351
570	Canada/AB-ABPHL-21765/2021	B.1.351
571	Canada/AB-ABPHL-22058/2021	B.1.1.7
572	Canada/AB-ABPHL-22944/2021	B.1.351
573	Canada/AB-ABPHL-22946/2021	B.1.351
574	Canada/AB-ABPHL-22957/2021	B.1.351
575	Canada/AB-ABPHL-22994/2021	B.1.351
576	Canada/AB-ABPHL-22995/2021	B.1.351
577	Canada/AB-ABPHL-23530/2021	B.1.351
578	Canada/ABPHL-03717/2021	B.1.36.26
579	Canada/BC-BCCDC-37618/2021	B.1.351
580	Canada/BC-BCCDC-37619/2021	B.1.351
581	Canada/BC-BCCDC-38081/2021	B.1.351
582	Canada/BC-BCCDC-38989/2021	B.1.438.1
583	Canada/BC-BCCDC-39767/2021	B.1.351
584	Canada/BC-BCCDC-43659/2021	B.1.351
585	Canada/BC-BCCDC-43685/2021	B.1.351
586	Canada/BC-BCCDC-43716/2021	B.1.351
587	Canada/BC-BCCDC-44432/2021	B.1.351
588	Canada/BC-BCCDC-44732/2021	B.1.438.1
589	Canada/BC-BCCDC-45111/2021	B.1.351
590	Canada/BC-BCCDC-49680/2021	B.1.438.1
591	Canada/BC-BCCDC-49693/2021	B.1.438.1
592	Canada/BC-BCCDC-49705/2021	B.1.438.1
593	Canada/BC-BCCDC-49771/2021	B.1.438.1
594	Canada/BC-BCCDC-5386/2020	B.1.128
595	Canada/BC-BCCDC-5387/2020	B.1.128
596	Canada/BC-BCCDC-5398/2020	B.1.36.26
597	Canada/BC-BCCDC-54828/2021	B.1.351
598	Canada/BC-BCCDC-55845/2021	B.1.617.2
599	Canada/BC-BCCDC-56012/2021	B.1.617.2
600	Canada/BC-BCCDC-56465/2021	B.1.351
601	Canada/BC-BCCDC-56466/2021	B.1.351
602	Canada/BC-BCCDC-56513/2021	B.1.351
603	Canada/BC-BCCDC-56515/2021	B.1.351
604	Canada/BC-BCCDC-56720/2021	B.1.351
605	Canada/BC-BCCDC-57009/2021	B.1.351
606	Canada/BC-BCCDC-57038/2021	B.1.351
607	Canada/BC-BCCDC-57045/2021	B.1.351
608	Canada/BC-BCCDC-57052/2021	B.1.351
609	Canada/BC-BCCDC-57197/2021	B.1.351
610	Canada/BC-BCCDC-59433/2021	B.1.438.1
611	Canada/BC-BCCDC-74891/2021	B.1.1.7
612	Canada/BC-BCCDC-77344/2021	B.1.1.7
613	Canada/MB-NML-5634/2020	B.1.36.26
614	Canada/NS-NML-5206/2020	B.1.36.26
615	Canada/NS-NML-5223/2020	B.1.36.26
616	Canada/NS-NML-5228/2020	B.1.36.26
617	Canada/NS-NML-5229/2020	B.1.36.26
618	Canada/NS-NML-5234/2020	B.1.36.26
619	Canada/NS-NML-5235/2020	B.1.36.26
620	Canada/NS-NML-5236/2020	B.1.36.26
621	Canada/NS-NML-5241/2020	B.1.36.26
622	Canada/NS-NML-5245/2020	B.1.36.26
623	Canada/NS-NML-5255/2020	B.1.36.26
624	Canada/NS-NML-5564/2020	B.1.36.26
625	Canada/NS-NML-5565/2020	B.1.36.26
626	Canada/NS-NML-5566/2020	B.1.36.26
627	Canada/NS-NML-5567/2020	B.1.36.26
628	Canada/ON-A12/2020	B.1.36.26
629	Canada/ON-A35/2020	B.1.36.26
630	Canada/ON-A38/2020	B.1.36.26
631	Canada/ON-A61/2020	B.1.36.26
632	Canada/ON-LHSC15/2020	B.1.36.26
633	Canada/ON-LHSC37/2020	B.1.36.26
634	Canada/ON-LHSC43/2020	B.1.36.26
635	Canada/ON-LHSC44/2020	B.1.36.26
636	Canada/ON-PPS-00047/2020	B.1.36.26
637	Canada/ON-PPS-00050/2020	B.1.36.26
638	Canada/ON-PPS-00073/2020	B.1.36.26
639	Canada/ON-PPS-00080/2020	B.1.36.26
640	Canada/ON-PPS-00090/2020	B.1.36.26
641	Canada/ON-PPS-00103/2020	B.1.36.26
642	Canada/ON-PPS-00111/2020	B.1.36.26
643	Canada/ON-PPS-00115/2020	B.1.36.26
644	Canada/ON-PPS-00141/2020	B.1.36.26
645	Canada/ON-PPS-00146/2020	B.1.36.26
646	Canada/ON-PPS-00148/2020	B.1.36.26
647	Canada/ON-PPS-00153/2020	B.1.36.26
648	Canada/ON-PPS-00190/2020	B.1.36.26
649	Canada/ON-PPS-00238/2020	B.1.36.26
650	Canada/ON-PPS-00239/2020	B.1.36.26
651	Canada/ON-PPS-00248/2020	B.1.36.26
652	Canada/ON-PPS-00249/2020	B.1.36.26
653	Canada/ON-PPS-00281/2020	B.1.36.26
654	Canada/ON-PPS-00285/2020	B.1.36.26
655	Canada/ON-PPS-00287/2020	B.1.36.26
656	Canada/ON-PPS-00299/2020	B.1.36.26
657	Canada/ON-PPS-00300/2020	B.1.36.26
658	Canada/ON-PPS-00310/2020	B.1.36.26
659	Canada/ON-PPS-00312/2020	B.1.36.26
660	Canada/ON-PPS-00313/2020	B.1.36.26
661	Canada/ON-PPS-00333/2020	B.1.36.26
662	Canada/ON-PPS-00385/2020	B.1.36.26
663	Canada/ON-PPS-00406/2020	B.1.36.26
664	Canada/ON-PPS-00412/2020	B.1.36.26
665	Canada/ON-PPS-00416/2020	B.1.36.26
666	Canada/ON-PPS-21012021_0263/2021	B.1.36.26
667	Canada/ON-PPS-21012021_0269/2021	B.1.351
668	Canada/ON-PPS-21012021_0343/2021	B.1.36.26
669	Canada/ON-PPS-21012021_0345/2021	B.1.36.26
670	Canada/ON-PPS-21012021_0346/2021	B.1.36.26
671	Canada/ON-S1479/2020	B.1.456
672	Canada/ON-S1497/2020	B.1.36.26
673	Canada/ON-S1530/2020	B.1.36.26
674	Canada/ON-S1534/2020	B.1.36.26
675	Canada/ON-S1538/2020	B.1.36.26
676	Canada/ON-S1636/2020	B.1.36.26
677	Canada/ON-S1761/2020	B.1.36.26
678	Canada/ON-S1794/2020	B.1.36.26
679	Canada/ON-S1808/2020	B.1.36.26
680	Canada/ON-S1815/2020	B.1.36.26
681	Canada/ON-S1924/2020	B.1.36.26
682	Canada/ON-S1953/2020	B.1.36.26
683	Canada/ON-S1954/2020	B.1.36.26
684	Canada/ON-S1966/2020	B.1.36.26
685	Canada/ON-S2337/2021	B.1.36.26
686	Canada/ON-SB-01/2020	B.1.36.26
687	Canada/ON-SB-02/2020	B.1.36.26
688	Canada/ON-SB-04/2020	B.1.36.26
689	Canada/ON-SB-06/2020	B.1.36.26
690	Canada/ON-SB-09/2020	B.1.36.26
691	Canada/ON-SB-10/2020	B.1.36.26
692	Canada/ON-SB-11/2020	B.1.36.26
693	Canada/ON-SB-12/2020	B.1.36.26
694	Canada/ON-SC0258/2020	B.1.36.26
695	Canada/ON-SC0823/2020	B.1.36.26
696	Canada/ON-SC0824/2020	B.1.36.26
697	Canada/ON-SC0825/2020	B.1.36.26
698	Canada/ON-SC0828/2020	B.1.36.26
699	Canada/ON-SC0829/2020	B.1.36.26
700	Canada/ON-SC0830/2020	B.1.36.26
701	Canada/ON-SC0831/2020	B.1.36.26
702	Canada/ON-SC0832/2020	B.1.36
703	Canada/ON-SC3625/2020	B.1.36.26
704	Canada/ON-SC3647/2020	B.1.36
705	Canada/ON-SC3751/2020	B.1.36.26
706	Canada/ON-SC3774/2020	B.1.36.26
707	Canada/ON-SC4158/2020	B.1.36.26
708	Canada/ON-SC4218/2020	B.1.36.26
709	Canada/ON-SC4219/2020	B.1.36.26
710	Canada/ON-SC4224/2020	B.1.36.26
711	Canada/ON-SC4225/2020	B.1.36.26
712	Canada/ON-SC4265/2020	B.1.36.26
713	Canada/ON-SC4313/2020	B.1.36.26
714	Canada/ON-SC5379/2021	B.1.36.26
715	Canada/ON-SK-20H-328MM0929/2020	B.1.36.26
716	Canada/ON-UHTC_0321/2020	B.1.36.26
717	Canada/ON-UHTC_0322/2020	B.1.36.26
718	Canada/ON-UHTC_0323/2020	B.1.36.26
719	Canada/ON-UHTC_0326/2020	B.1.36.26
720	Canada/ON-UHTC_0327/2020	B.1.36.26
721	Canada/ON-UHTC_0344/2020	B.1.36.26
722	Canada/ON-UHTC_0356/2020	B.1.36.26
723	Canada/ON-UHTC_0386/2020	B.1.36.26
724	Canada/ON-UHTC_0405/2020	B.1.36.26
725	Canada/ON-UHTC_0406/2020	B.1.36.26
726	Canada/ON-UHTC_0412/2020	B.1.36.26
727	Canada/ON-UHTC_0413/2020	B.1.36.26
728	Canada/ON-UHTC_0417/2020	B.1.36.26
729	Canada/ON-UHTC_0418/2020	B.1.36.26
730	Canada/ON-UHTC_0421/2020	B.1.36.26
731	Canada/ON-UHTC_0434/2020	B.1.36.26
732	Canada/ON-UHTC_0435/2020	B.1.36.8
733	Canada/ON-UHTC_0437/2020	B.1.36.26
734	Canada/ON-UHTC_0438/2020	B.1.36.26
735	Canada/ON-UHTC_0441/2020	B.1.36.26
736	Canada/ON-UHTC_0443/2020	B.1.36.26
737	Canada/ON-UHTC_0448/2020	B.1.36.26
738	Canada/ON-UHTC_0449/2020	B.1.36.26
739	Canada/ON-UHTC_0531/2021	B.1.36.26
740	Canada/ON-UHTC-0365/2020	B.1.36.26
741	Canada/ON-UHTC-0371/2020	B.1.36.26
742	Canada/ON-UHTC-0372/2020	B.1.36.26
743	Canada/ON-UHTC-0375/2020	B.1.36.26
744	Canada/ON-UHTC-0470/2020	B.1.36.26
745	Canada/ON-UHTC-0471/2020	B.1.36.26
746	Canada/ON-UHTC-0475/2020	B.1.36.26
747	Canada/ON-UHTC-0479/2020	B.1.36
748	Canada/ON-UHTC-0488/2020	B.1.36.26
749	Canada/ON-VR0288709R/2020	B.1.36.26
750	Canada/ON-VR0289170R/2020	B.1.36.26
751	Canada/ON-VR0289732R/2020	B.1.36.26
752	Canada/ON-VR0290599R/2020	B.1.36.26
753	Canada/ON-VR0290888R/2020	B.1.36.26
754	Canada/QC-1nEAQ-0636435/2021	B.1.36.18
755	Canada/QC-1nIFO-S9054481IA/2021	B.1.1.157
756	Canada/QC-1nIFO-S9293641IA/2021	B.1.1.157
757	Canada/QC-1nIOU-A4045209/2020	B.1.36.26
758	Canada/QC-1nIUJ-S8084640IA/2020	B.1.1.157
759	Canada/QC-1nIUJ-S8084661IA/2020	B.1.1.157
760	Canada/QC-1nKGZ-R7030920/2021	B.1.36.18
761	Canada/QC-1nMCY-S9195011/2021	B.1.1.176
762	Canada/Qc-HCLM-0081268037/2020	B.1.1
763	Canada/QC-HDL-S9074442IA/2021	B.1.1.157
764	Canada/UN-CRCHUM-PostFreeze-6/2020	B.1.36.26
765	Canada/UN-CRCHUM-PreFreeze-6/2020	B.1.36.26
766	Chile/MA-ISPCH-15/2020	B.1
767	Chile/RM-108736/2020	C.26
768	Chile/RM-127908/2020	C.26
769	Chile/RM-207982/2020	B.1.1
770	Chile/RM-217295/2020	B.1.1
771	Colombia/ANT-CWOHC-VG-SEC00037K/2021	B.1.1.348
772	Colombia/TOL-INS-VG-112/2020	B.1.111
773	Colombia/VAC-SCOV-019/2021	B.1.617.2
774	Costa_Rica/INC-0696/2021	B.1.1.7
775	Costa_Rica/INC-0724/2021	B.1.1.7
776	Croatia/1104/2021	B.1.1.7
777	Croatia/1430/2021	B.1.351
778	Croatia/1846/2021	B.1.351
779	Croatia/2165/2021	B.1.1.7
780	Croatia/3912/2021	B.1.1.7
781	Croatia/4065/2021	B.1.1.7
782	Croatia/4231/2021	B.1.1.7
783	Croatia/4245/2021	B.1.1.7
784	Croatia/4358/2021	B.1.1.7
785	Croatia/4967/2021	B.1.351
786	Croatia/5073/2021	B.1.1.7
787	Croatia/5403/2021	B.1.1.7
788	Croatia/5727/2021	B.1.1.7
789	Croatia/5855/2021	B.1.1.7
790	Croatia/5884/2021	B.1.1.7
791	Croatia/6174/2021	B.1.1.7
792	Croatia/6461/2021	B.1.1.7
793	Croatia/6741/2021	B.1.617.2
794	Croatia/6742/2021	B.1.617.2
795	Czech_Republic/191041-21cs/2021	B.1.1.7
796	Czech_Republic/FNB15835/2021	B.1.1.153
797	Czech_Republic/IAB20_016_100/2020	B.1.1.277
798	Czech_Republic/NRL_504_21/2021	B.1.1.317
799	Czech_Republic/NRL_7418/2021	C.36.3
800	Czech_Republic/NRL_7419/2021	C.36.3
801	Czech_Republic/NRL_7462/2021	C.36.3
802	Czech_Republic/NRL_7464/2021	B.1.1.7
803	Czech_Republic/NRL_7470/2021	C.36.3
804	Czech_Republic/NRL_7478/2021	C.36.3
805	Czech_Republic/NRL_7969/2021	C.36.3
806	Czech_Republic/NRL_8000/2021	C.36.3
807	Czech_Republic/NRL_8031/2021	C.36.3
808	Czech_Republic/NRL_8594/2021	B.1.1.7
809	Czech_Republic/NRL-2002/2021	B.1.527
810	Denmark/ALAB-HH-172/2020	B.1.428
811	Denmark/DCGC-100220/2021	B.1.1.7
812	Denmark/DCGC-102387/2021	B.1.617.2
813	Denmark/DCGC-103153/2021	B.1.617.2
814	Denmark/DCGC-103299/2021	B.1.617.2
815	Denmark/DCGC-10504/2020	B.1.1.425
816	Denmark/DCGC-10760/2020	B.1.1.425
817	Denmark/DCGC-10761/2020	B.1.1.425
818	Denmark/DCGC-111543/2021	B.1.1.7
819	Denmark/DCGC-112185/2021	B.1.617.2
820	Denmark/DCGC-112844/2021	B.1.1.7
821	Denmark/DCGC-11483/2020	B.1.1.425
822	Denmark/DCGC-11521/2020	B.1.1.425
823	Denmark/DCGC-115291/2021	B.1.617.2
824	Denmark/DCGC-115446/2021	B.1.617.2
825	Denmark/DCGC-116082/2021	B.1.1.7
826	Denmark/DCGC-117814/2021	B.1.1.7
827	Denmark/DCGC-117955/2021	B.1.617.2
828	Denmark/DCGC-11935/2020	B.1.1.371
829	Denmark/DCGC-121776/2021	B.1.1.7
830	Denmark/DCGC-122242/2021	B.1.617.2
831	Denmark/DCGC-125760/2021	B.1.617.2
832	Denmark/DCGC-128002/2021	B.1.617.2
833	Denmark/DCGC-134761/2021	B.1.617.2
834	Denmark/DCGC-17767/2020	B.1.177.12
835	Denmark/DCGC-17791/2020	B.1.177.12
836	Denmark/DCGC-18002/2020	B.1.177.12
837	Denmark/DCGC-18236/2020	B.1.221
838	Denmark/DCGC-18987/2020	B.1.160
839	Denmark/DCGC-20343/2020	B.1.1.425
840	Denmark/DCGC-20388/2020	B.1.177.12
841	Denmark/DCGC-20574/2020	B.1.177.12
842	Denmark/DCGC-20907/2020	B.1.177.12
843	Denmark/DCGC-21725/2020	B.1.177.12
844	Denmark/DCGC-22737/2020	B.1.177.12
845	Denmark/DCGC-23349/2020	B.1.177.12
846	Denmark/DCGC-23827/2020	B.1.177.12
847	Denmark/DCGC-24419/2020	B.1.177.12
848	Denmark/DCGC-24454/2020	B.1.177.12
849	Denmark/DCGC-2472/2020	B.1.1.371
850	Denmark/DCGC-25095/2020	B.1.177.12
851	Denmark/DCGC-25266/2020	B.1.177.12
852	Denmark/DCGC-25713/2021	B.1.177.12
853	Denmark/DCGC-25871/2021	B.1.177.12
854	Denmark/DCGC-25969/2021	B.1.177.12
855	Denmark/DCGC-26252/2021	B.1.177.12
856	Denmark/DCGC-26377/2021	B.1.177.12
857	Denmark/DCGC-26562/2021	B.1.177.12
858	Denmark/DCGC-27047/2020	B.1.177.12
859	Denmark/DCGC-27411/2020	B.1.177.12
860	Denmark/DCGC-27422/2020	B.1.177.12
861	Denmark/DCGC-27433/2020	B.1.177.12
862	Denmark/DCGC-28708/2021	B.1.177.12
863	Denmark/DCGC-30028/2020	B.1.177.12
864	Denmark/DCGC-30253/2020	B.1.469
865	Denmark/DCGC-31097/2021	B.1.177.12
866	Denmark/DCGC-31813/2021	B.1.177.76
867	Denmark/DCGC-32073/2021	B.1.177.12
868	Denmark/DCGC-32111/2021	B.1.177.12
869	Denmark/DCGC-32203/2020	B.1.177.12
870	Denmark/DCGC-32310/2021	B.1.177.12
871	Denmark/DCGC-32358/2021	B.1.469
872	Denmark/DCGC-32628/2021	B.1.177.76
873	Denmark/DCGC-34685/2020	B.1.177.12
874	Denmark/DCGC-35190/2020	B.1.177.12
875	Denmark/DCGC-36594/2021	B.1.469
876	Denmark/DCGC-37441/2021	B.1.469
877	Denmark/DCGC-37445/2021	B.1.469
878	Denmark/DCGC-38110/2021	B.1.469
879	Denmark/DCGC-38694/2021	B.1.469
880	Denmark/DCGC-39534/2021	B.1.1.7
881	Denmark/DCGC-40551/2021	B.1.1.7
882	Denmark/DCGC-46827/2020	B.1.177.76
883	Denmark/DCGC-52490/2021	B.1.351
884	Denmark/DCGC-55033/2021	B.1.351
885	Denmark/DCGC-55710/2021	B.1.351
886	Denmark/DCGC-57291/2021	B.1.351
887	Denmark/DCGC-58332/2021	B.1.177.12
888	Denmark/DCGC-63238/2021	B.1.351
889	Denmark/DCGC-63583/2021	B.1.351
890	Denmark/DCGC-64600/2021	B.1.1.7
891	Denmark/DCGC-64894/2021	B.1.351
892	Denmark/DCGC-65404/2021	B.1.351
893	Denmark/DCGC-67067/2021	B.1.351
894	Denmark/DCGC-69727/2021	B.1.351
895	Denmark/DCGC-71786/2021	B.1.351
896	Denmark/DCGC-72648/2021	B.1.351
897	Denmark/DCGC-7378/2020	B.1.1.371
898	Denmark/DCGC-7400/2020	B.1.1.371
899	Denmark/DCGC-74043/2021	B.1.177.76
900	Denmark/DCGC-74087/2021	B.1.351
901	Denmark/DCGC-7417/2020	B.1.1.371
902	Denmark/DCGC-7418/2020	B.1.1.371
903	Denmark/DCGC-75733/2021	B.1.351
904	Denmark/DCGC-7870/2020	B.1.1
905	Denmark/DCGC-7881/2020	B.1.1.371
906	Denmark/DCGC-7905/2020	B.1.1
907	Denmark/DCGC-7908/2020	B.1.1
908	Denmark/DCGC-80981/2021	B.1.351
909	Denmark/DCGC-81149/2021	B.1.177.12
910	Denmark/DCGC-8343/2020	B.1.1.425
911	Denmark/DCGC-8385/2020	B.1.1.425
912	Denmark/DCGC-84739/2021	B.1.351
913	Denmark/DCGC-84944/2021	B.1.351
914	Denmark/DCGC-8545/2020	B.1.1.425
915	Denmark/DCGC-85713/2021	B.1.351
916	Denmark/DCGC-87994/2021	B.1.1.7
917	Denmark/DCGC-88187/2021	B.1.617.2
918	Denmark/DCGC-90007/2021	B.1.617.2
919	Denmark/DCGC-91069/2021	B.1.617.2
920	Denmark/DCGC-93708/2021	B.1.617.2
921	Denmark/DCGC-9614/2020	B.1.177
922	Denmark/DCGC-97077/2021	B.1.617.2
923	Denmark/DCGC-98734/2021	B.1.617.2
924	Denmark/DCGC-9983/2020	B.1.1.425
925	Ecuador/NIC-INSPI-339742/2021	B.1.621
926	England/ALDP-101AA20/2021	B.1.1.7
927	England/ALDP-101BD44/2021	B.1.351
928	England/ALDP-1035B86/2021	B.1.177
929	England/ALDP-106523D/2021	B.1.177
930	England/ALDP-10E3B4B/2021	B.1.1.25
931	England/ALDP-11B079D/2021	B.1.1.7
932	England/ALDP-12A1F3C/2021	B.1.1.7
933	England/ALDP-12A2162/2021	B.1.1.7
934	England/ALDP-12A22D8/2021	B.1.1.7
935	England/ALDP-12DC0CC/2021	B.1.1.7
936	England/ALDP-1302B61/2021	B.1.1.7
937	England/ALDP-133EE45/2021	B.1.1.420
938	England/ALDP-1344046/2021	B.1.1.420
939	England/ALDP-136E18F/2021	B.1.1.420
940	England/ALDP-1377DF8/2021	B.1.1.7
941	England/ALDP-138869F/2021	B.1.1.7
942	England/ALDP-1388978/2021	B.1.1.7
943	England/ALDP-13A0BFC/2021	B.1.1.7
944	England/ALDP-13BA078/2021	B.1.1.7
945	England/ALDP-13FC274/2021	B.1.1.7
946	England/ALDP-14270EE/2021	B.1.1.7
947	England/ALDP-14271DC/2021	B.1.1.7
948	England/ALDP-142D2B5/2021	B.1.1.7
949	England/ALDP-1441D32/2021	A.28
950	England/ALDP-14942E6/2021	B.1.1.7
951	England/ALDP-1496A55/2021	B.1.1.7
952	England/ALDP-1499CE3/2021	B.1.1.7
953	England/ALDP-14ACF7B/2021	B.1.1.7
954	England/ALDP-14C8F88/2021	B.1.1.7
955	England/ALDP-14CA91F/2021	B.1.1.7
956	England/ALDP-14CA9D3/2021	B.1.1.7
957	England/ALDP-15042B3/2021	B.1.1.7
958	England/ALDP-1505030/2021	B.1.1.7
959	England/ALDP-1507A30/2021	B.1.351
960	England/ALDP-1526145/2021	B.1.1.7
961	England/ALDP-15355ED/2021	B.1.617.1
962	England/ALDP-15358C6/2021	B.1.617.1
963	England/ALDP-153593C/2021	B.1.617.2
964	England/ALDP-1544105/2021	B.1.1.7
965	England/ALDP-154D315/2021	B.1.617.2
966	England/ALDP-154E314/2021	B.1.617.2
967	England/ALDP-154E5E1/2021	B.1.617.2
968	England/ALDP-15612F0/2021	B.1.1.7
969	England/ALDP-156CF2B/2021	B.1.1.7
970	England/ALDP-157701B/2021	B.1.1.7
971	England/ALDP-15B259D/2021	B.1.617.2
972	England/ALDP-15B271F/2021	B.1.617.2
973	England/ALDP-15B272E/2021	B.1.617.2
974	England/ALDP-15B8E05/2021	B.1.617.2
975	England/ALDP-160075D/2021	B.1.617.2
976	England/ALDP-1600F46/2021	B.1.617.2
977	England/ALDP-164E0C1/2021	B.1.617.2
978	England/ALDP-1659922/2021	B.1.617.2
979	England/ALDP-167B1B9/2021	B.1.617.2
980	England/ALDP-167B1E6/2021	B.1.617.2
981	England/ALDP-167DE47/2021	B.1.617.2
982	England/ALDP-1681790/2021	B.1.617.2
983	England/ALDP-1689051/2021	B.1.617.2
984	England/ALDP-168E256/2021	B.1.617.2
985	England/ALDP-16B3D1B/2021	B.1.617.2
986	England/ALDP-16B82F9/2021	B.1.617.2
987	England/ALDP-16BC125/2021	B.1.617.2
988	England/ALDP-16BD810/2021	B.1.617.2
989	England/ALDP-16BDA0B/2021	B.1.617.2
990	England/ALDP-16BDA29/2021	B.1.617.2
991	England/ALDP-16BDBCC/2021	B.1.617.2
992	England/ALDP-1717D05/2021	B.1.617.2
993	England/ALDP-172DF06/2021	B.1.617.2
994	England/ALDP-1784CE8/2021	B.1.617.2
995	England/ALDP-1788FAF/2021	B.1.617.2
996	England/ALDP-17893FD/2021	B.1.617.2
997	England/ALDP-178ED36/2021	B.1.617.2
998	England/ALDP-178FAA7/2021	B.1.617.2
999	England/ALDP-178FC38/2021	B.1.617.2
1000	England/ALDP-1791F76/2021	B.1.617.2
1001	England/ALDP-17A1FA0/2021	B.1.617.2
1002	England/ALDP-17AA02C/2021	B.1.617.2
1003	England/ALDP-17AA2CC/2021	B.1.617.2
1004	England/ALDP-17B44F6/2021	B.1.617.2
1005	England/ALDP-17D0F4E/2021	B.1.617.2
1006	England/ALDP-17D104A/2021	B.1.617.2
1007	England/ALDP-17D5CD9/2021	B.1.617.2
1008	England/ALDP-17FF29B/2021	B.1.617.2
1009	England/ALDP-1805D45/2021	B.1.617.2
1010	England/ALDP-1807E9B/2021	B.1.617.2
1011	England/ALDP-1813BC2/2021	B.1.617.2
1012	England/ALDP-1826458/2021	B.1.617.2
1013	England/ALDP-18357A8/2021	B.1.617.2
1014	England/ALDP-184609A/2021	B.1.617.2
1015	England/ALDP-184FB09/2021	B.1.617.2
1016	England/ALDP-1891713/2021	B.1.617.2
1017	England/ALDP-189177D/2021	B.1.617.2
1018	England/ALDP-189BD53/2021	B.1.617.2
1019	England/ALDP-189BD62/2021	B.1.617.2
1020	England/ALDP-18B1443/2021	B.1.617.2
1021	England/ALDP-18B14F8/2021	B.1.617.2
1022	England/ALDP-18BBF39/2021	B.1.617.2
1023	England/ALDP-18BCCC8/2021	B.1.617.2
1024	England/ALDP-192EB87/2021	B.1.617.2
1025	England/ALDP-1946A7D/2021	B.1.617.2
1026	England/ALDP-1946EDB/2021	B.1.617.2
1027	England/ALDP-19602FD/2021	B.1.617.2
1028	England/ALDP-198B951/2021	B.1.617.2
1029	England/ALDP-1995909/2021	B.1.617.2
1030	England/ALDP-19B17C1/2021	B.1.617.2
1031	England/ALDP-19C8150/2021	B.1.617.2
1032	England/ALDP-19F8755/2021	B.1.617.2
1033	England/ALDP-1A03228/2021	B.1.617.2
1034	England/ALDP-1A1DD84/2021	B.1.617.2
1035	England/ALDP-1A3A149/2021	B.1.617.2
1036	England/ALDP-1A4CF77/2021	B.1.617.2
1037	England/ALDP-1A65C35/2021	B.1.617.2
1038	England/ALDP-1A70086/2021	B.1.617.2
1039	England/ALDP-4A77E4/2020	B.1.1.369
1040	England/ALDP-59EA8C/2020	B.1.1.1
1041	England/ALDP-59EB4D/2020	B.1.1.1
1042	England/ALDP-9323D6/2020	B.1.1.1
1043	England/ALDP-94DC37/2020	B.1.1.1
1044	England/ALDP-94F251/2020	B.1.1.1
1045	England/ALDP-9C4CED/2020	B.1.1
1046	England/ALDP-9C4D26/2020	B.1.1
1047	England/ALDP-9C4D53/2020	B.1.1
1048	England/ALDP-9CC535/2020	B.1.1.311
1049	England/ALDP-9FD4D4/2020	B.1.1
1050	England/ALDP-B74804/2020	B.1.177.15
1051	England/ALDP-B75144/2020	B.1.177
1052	England/ALDP-B82988/2020	B.1.160
1053	England/ALDP-B84027/2020	B.1.160
1054	England/ALDP-B840EB/2020	B.1.160
1055	England/ALDP-CB6AB4/2020	B.1.177
1056	England/ALDP-CE131F/2020	B.1.177.58
1057	England/ALDP-DA27B3/2020	B.1.177.58
1058	England/ALDP-E884AC/2021	B.1.1.7
1059	England/BHRT-24B6500/2020	B.1.1.371
1060	England/BHRT-24B8586/2021	B.1.177
1061	England/BHRT-24BBA66/2021	B.1.177.15
1062	England/BIRM-6000E/2020	B.1.1.408
1063	England/BIRM-6002C/2020	B.1.1.408
1064	England/BIRM-6003B/2020	B.1.1.408
1065	England/BIRM-6004A/2020	B.1.1.408
1066	England/BIRM-60059/2020	B.1.1.408
1067	England/BIRM-60068/2020	B.1.1.408
1068	England/BIRM-60077/2020	B.1.1.408
1069	England/BIRM-60086/2020	B.1.1.408
1070	England/BIRM-600B3/2020	B.1.1.408
1071	England/BIRM-600FF/2020	B.1.1.408
1072	England/BIRM-6011A/2020	B.1.1.408
1073	England/BIRM-60129/2020	B.1.1.408
1074	England/BIRM-60156/2020	B.1.1.408
1075	England/BIRM-601A1/2020	B.1.1.408
1076	England/BIRM-601CF/2020	B.1.1.408
1077	England/BIRM-601ED/2020	B.1.1.408
1078	England/BIRM-60CFB/2020	B.1.1.408
1079	England/BIRM-60DBC/2020	B.1.1.408
1080	England/BIRM-60DCB/2020	B.1.1.408
1081	England/BIRM-60DDA/2020	B.1.1.408
1082	England/BIRM-60DE9/2020	B.1.1.408
1083	England/BIRM-60DF8/2020	B.1.1.408
1084	England/BIRM-60E04/2020	B.1.1.408
1085	England/BIRM-60E13/2020	B.1.1.408
1086	England/BIRM-60E22/2020	B.1.1.408
1087	England/BIRM-60E31/2020	B.1.1.408
1088	England/BIRM-6384F/2020	B.1.1.217
1089	England/BIRM-66053/2020	B.1.221
1090	England/BIRM-6C03F/2020	B.1.1.425
1091	England/BRBR-1833B08/2021	B.1.617.2
1092	England/BRBR-183FE7C/2021	B.1.617.2
1093	England/BRBR-18F5962/2021	B.1.617.2
1094	England/BRBR-1A1FA03/2021	B.1.617.2
1095	England/BRBR-1A689B3/2021	B.1.617.2
1096	England/BRIS-12FBAF/2020	B.1.1
1097	England/BRIS-1854C95/2020	B.1.177.15
1098	England/BRIS-1855450/2020	B.1.177.15
1099	England/BRIS-25EE25/2021	B.52
1100	England/CAMB-1AAD88/2020	B
1101	England/CAMB-1B7571/2020	B.1.177.20
1102	England/CAMB-1B7B15/2020	B.1.177.20
1103	England/CAMB-1B85E9/2020	B.1.177.20
1104	England/CAMB-1B8AF9/2020	B.1.177.20
1105	England/CAMB-1B9418/2020	B.1.1.371
1106	England/CAMB-1B9436/2020	B.1.1.371
1107	England/CAMB-1B9445/2020	B.1.1.371
1108	England/CAMB-1B94BE/2020	B.1.1.371
1109	England/CAMB-1BAC5B/2020	B.1.1.425
1110	England/CAMB-78461/2020	B.1.1
1111	England/CAMB-84435/2020	B.1.36.36
1112	England/CAMB-AA515B/2021	B.1.1.7
1113	England/CAMB-AA5285/2021	B.1.1.7
1114	England/CAMB-AA66E2/2021	B.1.1.7
1115	England/CAMB-AA6AC8/2021	B.1.1.7
1116	England/CAMC-10725BC/2021	B.1.1.7
1117	England/CAMC-10FA929/2021	B.1.1.7
1118	England/CAMC-10FAE57/2021	B.1.351
1119	England/CAMC-10FB83A/2021	B.1.177
1120	England/CAMC-12086F2/2021	B.1.351
1121	England/CAMC-12718B2/2021	B.1.351
1122	England/CAMC-133BE75/2021	B.1.351
1123	England/CAMC-13406FD/2021	B.1.351
1124	England/CAMC-1380EF9/2021	B.1.1.7
1125	England/CAMC-1395B54/2021	B.1.1.420
1126	England/CAMC-13B71D2/2021	B.1.1.420
1127	England/CAMC-13D3DAF/2021	B.1.351
1128	England/CAMC-13D43E8/2021	B.1.351
1129	England/CAMC-13DC7E4/2021	B.1.351
1130	England/CAMC-141C0FB/2021	B.1.351
1131	England/CAMC-141C9A5/2021	B.1.525
1132	England/CAMC-145B272/2021	B.1.1.7
1133	England/CAMC-149BA32/2021	B.1.351
1134	England/CAMC-14A64BE/2021	B.1.1.7
1135	England/CAMC-14C9AB3/2021	B.1.351
1136	England/CAMC-14E73E1/2021	B.1.351
1137	England/CAMC-14E74C0/2021	B.1.351
1138	England/CAMC-14E7C6E/2021	B.1.351
1139	England/CAMC-150383A/2021	B.1.617.1
1140	England/CAMC-1508D36/2021	B.1.351
1141	England/CAMC-1508EBB/2021	B.1.617.2
1142	England/CAMC-150D575/2021	B.1.1.7
1143	England/CAMC-151066D/2021	B.1.351
1144	England/CAMC-1516281/2021	B.1.617.2
1145	England/CAMC-15162FA/2021	B.1.617.2
1146	England/CAMC-151AA76/2021	B.1.617.1
1147	England/CAMC-948461/2020	B.1.1.408
1148	England/CAMC-9499AD/2020	B.1
1149	England/CAMC-94B71A/2020	B.1
1150	England/CAMC-AAFA74/2020	B.1.1.371
1151	England/CAMC-B080EF/2020	B.1.1.371
1152	England/CAMC-B09109/2020	B.1.221
1153	England/CAMC-B7AEB1/2020	B.1.1.371
1154	England/CAMC-B9C5F0/2020	B.1.1.371
1155	England/CAMC-BD1498/2020	B.1.1.7
1156	England/CAMC-C9224D/2020	B.1.221
1157	England/CAMC-CB8C8F/2020	B.1.221
1158	England/GSTT-210205GNBC95/2021	B.1.351
1159	England/HECH-259A4F5/2020	B.1.1.408
1160	England/HECH-259A501/2020	B.1.1.408
1161	England/HECH-259A54D/2020	B.1.1.408
1162	England/HSLL-1532B39/2021	B.1.1.7
1163	England/HSLL-1532B48/2021	B.1.617.2
1164	England/HSLL-161995B/2021	B.1.617.2
1165	England/HSLL-1A5886E/2021	B.1.617.2
1166	England/LIVE-9A3F3/2020	B.1.356
1167	England/LIVE-DF98C9/2021	B.1.1.7
1168	England/LIVE-E04D25/2021	B.1.1.7
1169	England/LOND-126DD32/2020	B.1.351
1170	England/LOND-1288EE3/2021	B.1.1.7
1171	England/LOND-128E3C0/2021	B.1.177.15
1172	England/LOND-132448C/2021	B.1.1.7
1173	England/LOND-1326F2F/2021	B.1.1.7
1174	England/LOND-1327629/2021	B.1.1.7
1175	England/LOND-132B458/2021	B.1.1.7
1176	England/LOND-132B607/2021	B.1.1.7
1177	England/LOND-1353E1D/2021	B.1.1.7
1178	England/LOND-E4C77/2021	B.1.1.7
1179	England/LOND-E6334/2021	B.1.1.7
1180	England/LSPA-1A0E3A2/2021	B.1.617.2
1181	England/MILK-108A108/2021	B.1.1.7
1182	England/MILK-10A96C8/2021	B.1.1.7
1183	England/MILK-112DA29/2021	B.1.1.7
1184	England/MILK-11C9FF3/2021	B.1.351
1185	England/MILK-1260670/2021	B.1.351
1186	England/MILK-126F69F/2021	B.1.1.420
1187	England/MILK-12B609B/2021	B.1.1.7
1188	England/MILK-12BE989/2021	B.1.351
1189	England/MILK-12CA86F/2021	B.1.1.7
1190	England/MILK-12ED532/2021	B.1.1.7
1191	England/MILK-1317C48/2021	B.1.1.7
1192	England/MILK-1321012/2021	B.1.1.7
1193	England/MILK-133E7B3/2021	B.1.1.420
1194	England/MILK-1340DAD/2021	B.1.1.7
1195	England/MILK-1354140/2021	B.1.351
1196	England/MILK-1355103/2021	B.1.351
1197	England/MILK-136B36E/2021	B.1.1.420
1198	England/MILK-139438A/2021	B.1.1.7
1199	England/MILK-13B57F0/2021	B.1.1.7
1200	England/MILK-13B5BA9/2021	B.1.1.7
1201	England/MILK-13D78C8/2021	B.1.1.7
1202	England/MILK-13D83B7/2021	B.1.1.7
1203	England/MILK-13ED6E3/2021	B.1.1.7
1204	England/MILK-1403428/2021	B.1.1.7
1205	England/MILK-1403A62/2021	B.1.1.7
1206	England/MILK-144A470/2021	B.1.1.7
1207	England/MILK-145706D/2021	B.1.1.7
1208	England/MILK-148E3FB/2021	B.1.351
1209	England/MILK-149A2D1/2021	B.1.351
1210	England/MILK-14B7766/2021	B.1.1.7
1211	England/MILK-14C205E/2021	B.1.1.7
1212	England/MILK-14C8225/2021	B.1.1.7
1213	England/MILK-14C8832/2021	B.1.1.7
1214	England/MILK-14D9704/2021	B.1.1.7
1215	England/MILK-14E8E85/2021	B.1.351
1216	England/MILK-14E90CA/2021	B.1.351
1217	England/MILK-15153CB/2021	B.1.351
1218	England/MILK-1515440/2021	B.1.351
1219	England/MILK-1517657/2021	B.1.1.7
1220	England/MILK-1517772/2021	B.1.1.7
1221	England/MILK-151C449/2021	B.1.617.2
1222	England/MILK-151C4D0/2021	B.1.617.2
1223	England/MILK-151C5CE/2021	B.1.617.2
1224	England/MILK-151DC9B/2021	B.1.1.7
1225	England/MILK-1523360/2021	B.1.1.7
1226	England/MILK-1523861/2021	B.1.1.7
1227	England/MILK-1523913/2021	B.1.1.7
1228	England/MILK-1523CDE/2021	B.1.1.7
1229	England/MILK-1523E41/2021	B.1.351
1230	England/MILK-1524244/2021	B.1.1.7
1231	England/MILK-1525A1E/2021	B.1.1.7
1232	England/MILK-152696B/2021	B.1.1.7
1233	England/MILK-1527A49/2021	B.1.1.7
1234	England/MILK-152A2A8/2021	B.1.1.7
1235	England/MILK-152A9A3/2021	B.1.351
1236	England/MILK-152B711/2021	B.1.617.2
1237	England/MILK-152C68C/2021	B.1.351
1238	England/MILK-15318AC/2021	B.1.1.7
1239	England/MILK-15327EA/2021	B.1.1.7
1240	England/MILK-1533260/2021	B.1.1.7
1241	England/MILK-15377F4/2021	B.1.1.7
1242	England/MILK-153E9F7/2021	B.1.351
1243	England/MILK-15413E4/2021	B.1.1.7
1244	England/MILK-1541478/2021	B.1.1.7
1245	England/MILK-15414A5/2021	B.1.1.7
1246	England/MILK-154191F/2021	B.1.1.7
1247	England/MILK-154192E/2021	B.1.1.7
1248	England/MILK-1543018/2021	B.1.1.7
1249	England/MILK-1546B9C/2021	B.1.1.7
1250	England/MILK-15516AC/2021	B.1.617.2
1251	England/MILK-1551CF5/2021	B.1.1.7
1252	England/MILK-1552BD9/2021	B.1.1.7
1253	England/MILK-1558371/2021	B.1.617.2
1254	England/MILK-15587A2/2021	B.1.1.7
1255	England/MILK-15587FD/2021	B.1.1.7
1256	England/MILK-1559A99/2021	B.1.1.7
1257	England/MILK-155EDB9/2021	B.1.1.7
1258	England/MILK-155EDE6/2021	B.1.1.7
1259	England/MILK-155EF0E/2021	B.1.1.7
1260	England/MILK-155F055/2021	B.1.1.7
1261	England/MILK-155F143/2021	B.1.1.7
1262	England/MILK-1565C58/2021	B.1.1.7
1263	England/MILK-1567E41/2021	B.1.617.2
1264	England/MILK-15680FF/2021	B.1.617.2
1265	England/MILK-156810B/2021	B.1.617.2
1266	England/MILK-156CB54/2021	B.1.617.2
1267	England/MILK-156E527/2021	B.1.1.7
1268	England/MILK-157411B/2021	B.1.617.2
1269	England/MILK-157554B/2021	B.1.617.2
1270	England/MILK-1579AEE/2021	B.1.617.2
1271	England/MILK-157ACAB/2021	B.1.351
1272	England/MILK-157B24E/2021	B.1.617.2
1273	England/MILK-1580905/2021	B.1.617.2
1274	England/MILK-15814E5/2021	B.1.1.7
1275	England/MILK-1586BBE/2021	B.1.617.2
1276	England/MILK-1598E38/2021	B.1.617.2
1277	England/MILK-15A03D4/2021	B.1.617.2
1278	England/MILK-15B664B/2021	B.1.617.2
1279	England/MILK-15C979D/2021	B.1.617.2
1280	England/MILK-15D4AF0/2021	B.1.617.2
1281	England/MILK-162EE45/2021	B.1.617.2
1282	England/MILK-170D528/2021	B.1.617.2
1283	England/MILK-178D229/2021	B.1.351
1284	England/MILK-17D6063/2021	B.1.617.2
1285	England/MILK-17DA867/2021	B.1.617.2
1286	England/MILK-17EA08A/2021	B.1.617.2
1287	England/MILK-1818EE2/2021	B.1.617.2
1288	England/MILK-181F14C/2021	B.1.617.2
1289	England/MILK-181F5AA/2021	B.1.617.2
1290	England/MILK-18A6A7C/2021	B.1.617.2
1291	England/MILK-19C3920/2021	B.1.617.2
1292	England/MILK-19EF6BE/2021	B.1.617.2
1293	England/MILK-1A78C99/2021	B.1.617.2
1294	England/MILK-65409E/2020	B.1.1.1
1295	England/MILK-654289/2020	B.1.1.1
1296	England/MILK-991997/2020	B.1
1297	England/MILK-992D12/2020	B.1.1.115
1298	England/MILK-9C25A8/2020	B.1.1.371
1299	England/MILK-9D4FF0/2020	B.1.1
1300	England/MILK-A46893/2020	B.1.1.294
1301	England/MILK-A468DF/2020	B.1.1.294
1302	England/MILK-A6B476/2020	B.1.1.371
1303	England/MILK-A7A18C/2020	B.1.1.434
1304	England/MILK-A7AE0D/2020	B.1.1.371
1305	England/MILK-A7AE1C/2020	B.1.1.371
1306	England/MILK-A7AE58/2020	B.1.1.371
1307	England/MILK-A7B552/2020	B.1.1.371
1308	England/MILK-A7DB03/2020	B.1.1.371
1309	England/MILK-A917BA/2020	B.1.177.20
1310	England/MILK-ACBCB8/2020	B.1.1.371
1311	England/MILK-ACC491/2020	B.1.1.371
1312	England/MILK-ACCE0C/2020	B.1.1.371
1313	England/MILK-ACE6C6/2020	B.1.1.371
1314	England/MILK-ACEB4F/2020	B.1.1.425
1315	England/MILK-B14A3D/2020	B.1.1
1316	England/MILK-B14EC8/2020	B.1.1
1317	England/MILK-B39AD8/2020	B.1.1.372
1318	England/MILK-B88919/2020	B.1.1.371
1319	England/MILK-BA9CFB/2020	B.1
1320	England/MILK-C53AF5/2020	B.1.36
1321	England/MILK-DAB6BD/2020	B.1.221
1322	England/MILK-E0B69C/2020	B.1.1.7
1323	England/MILK-FAFE73/2021	B.1.221
1324	England/MILK-FEB5A3/2021	B.1.351
1325	England/NORT-1B98685/2021	B.1.351
1326	England/NORT-1BA3678/2021	B.1.1.7
1327	England/NORT-1BA3863/2021	B.1.1.7
1328	England/NORT-1BA3881/2021	B.1.1.7
1329	England/NORT-1BA4307/2021	B.1.1.7
1330	England/NORT-1BA4361/2021	B.1.1.7
1331	England/NORT-1BB8072/2021	B.1.1.7
1332	England/NORT-1BB9624/2021	B.1.617.2
1333	England/NORT-1BBA33B/2021	B.1.1.7
1334	England/NORT-1BBCCC5/2021	B.1.1.7
1335	England/NORT-1BBFB10/2021	B.1.617.2
1336	England/NORT-1BC4A75/2021	B.1.1.7
1337	England/NORT-1BE02F3/2021	B.1.617.2
1338	England/NORT-1BE3CA7/2021	B.1.617.2
1339	England/NORT-1BEC2AC/2021	B.1.617.2
1340	England/NOTT-112FC1/2020	B.1.1.371
1341	England/NOTT-252164/2021	B.1.351
1342	England/NOTT-2522F8/2021	B.1.351
1343	England/OXON-F78981/2021	B.1.1.7
1344	England/OXON-F84937/2020	B.1.160
1345	England/OXON-FA39F6/2021	B.1.617.2
1346	England/OXON-FA4D44/2021	B.1.617.2
1347	England/PHEC-148A76/2020	B.1.1
1348	England/PHEC-148C25/2020	B.1.177
1349	England/PHEC-14A3A6/2020	B.1.1.371
1350	England/PHEC-1B7D0/2020	B.40
1351	England/PHEC-2F8072/2021	B.1.351
1352	England/PHEC-2F8081/2021	B.1.351
1353	England/PHEC-300ED6/2021	B.1.1.7
1354	England/PHEC-3035ED/2021	B.1.36
1355	England/PHEC-303B45/2021	B.1.351
1356	England/PHEC-303D9A/2021	B.1.1.7
1357	England/PHEC-30A13D/2021	B.1.351
1358	England/PHEC-30A364/2021	B.1.617.2
1359	England/PHEC-30A443/2021	B.1.617.2
1360	England/PHEC-30B512/2021	B.1.617.2
1361	England/PHEC-30B5E5/2021	B.1.617.2
1362	England/PHEC-30B61F/2021	B.1.617.1
1363	England/PHEC-30D01F/2021	B.1.617.2
1364	England/PHEC-30F6A2/2021	B.1.1.7
1365	England/PHEC-3165C9/2021	B.1.617.2
1366	England/PHEC-31E233/2021	B.1.617.2
1367	England/PHEC-32B60A/2021	B.1.617.2
1368	England/PHEC-33CBE9/2021	B.1.617.2
1369	England/PHEC-340DEC/2021	B.1.617.2
1370	England/PHEC-K303KD6D/2021	B.1.617.2
1371	England/PHEC-K304K1E8/2021	B.1.617.2
1372	England/PHEC-K304K85C/2021	B.1.617.2
1373	England/PHEC-K304K8A7/2021	B.1.617.2
1374	England/PHEC-L303L802/2021	B.1.617.2
1375	England/PHEC-L303L91E/2021	B.1.617.2
1376	England/PHEC-L304L4D0/2021	B.1.351
1377	England/PHEC-L304L6E9/2021	B.1.617.2
1378	England/PHEC-L304L722/2021	B.1.617.2
1379	England/PHEC-L305L40C/2021	B.1.1.7
1380	England/PHEC-L305L4DF/2021	B.1.1.7
1381	England/PHEC-M305M2C6/2021	B.1.617.2
1382	England/PHEC-M30BM363/2021	B.1.617.2
1383	England/PHEC-M30BM5E5/2021	B.1.617.2
1384	England/PHEC-N30ANE54/2021	B.1.617.2
1385	England/PHEC-P306P7F3/2021	B.1.617.2
1386	England/PHEC-Q303Q83F/2021	B.1.617.2
1387	England/PHEC-Q303Q8A8/2021	B.1.617.2
1388	England/PHESW-YYBNJQS/2021	B.52
1389	England/PHWC-PYICHS/2021	B.1.617.2
1390	England/PHWC-PYUZI7/2021	B.1.617.2
1391	England/PLYM-163C48E/2021	B.1.617.2
1392	England/PLYM-17A562F/2021	B.1.617.2
1393	England/PLYM-17D8878/2021	B.1.617.2
1394	England/PLYM-183EAE2/2021	B.1.617.2
1395	England/PLYM-1878967/2021	B.1.617.2
1396	England/PLYM-18789A3/2021	B.1.617.2
1397	England/PLYM-19F7F9A/2021	B.1.617.2
1398	England/PLYM-1A08B82/2021	B.1.617.2
1399	England/PLYM-1A609E8/2021	B.1.617.2
1400	England/PORT-1E7513F/2021	B.1.1.7
1401	England/PORT-1E86238/2021	AY.3
1402	England/PORT-2EA125/2020	B.1.1.371
1403	England/QEUH-10EF356/2021	B.1.351
1404	England/QEUH-10F0ECA/2021	B.1.351
1405	England/QEUH-114B3FD/2021	B.1.1.7
1406	England/QEUH-114B69A/2021	B.1.1.7
1407	England/QEUH-117184A/2021	B.1.177
1408	England/QEUH-11CC682/2021	B.1.351
1409	England/QEUH-12E8388/2021	B.1.1.7
1410	England/QEUH-138F8CF/2021	B.1.36
1411	England/QEUH-14045E8/2021	B.1.1.7
1412	England/QEUH-145ECEA/2021	B.1.1.7
1413	England/QEUH-1480E61/2021	B.1.1.7
1414	England/QEUH-168EC2B/2021	B.1.617.2
1415	England/QEUH-1742071/2021	B.1.617.2
1416	England/QEUH-1742378/2021	B.1.617.2
1417	England/QEUH-17DE05C/2021	B.1.617.2
1418	England/QEUH-1830831/2021	B.1.617.2
1419	England/QEUH-1832B09/2021	B.1.617.2
1420	England/QEUH-183FAC3/2021	B.1.617.2
1421	England/QEUH-18550C5/2021	B.1.617.2
1422	England/QEUH-1865AB5/2021	B.1.617.2
1423	England/QEUH-1865DAD/2021	B.1.617.2
1424	England/QEUH-186B2A8/2021	B.1.617.2
1425	England/QEUH-186CFFB/2021	B.1.617.2
1426	England/QEUH-186D112/2021	B.1.617.2
1427	England/QEUH-18701EF/2021	B.1.617.2
1428	England/QEUH-18A6344/2021	B.1.617.2
1429	England/QEUH-18A6405/2021	B.1.617.2
1430	England/QEUH-18A655D/2021	B.1.617.2
1431	England/QEUH-18A657B/2021	B.1.617.2
1432	England/QEUH-18A7A8A/2021	B.1.617.2
1433	England/QEUH-18A7B0F/2021	B.1.617.2
1434	England/QEUH-18BE16D/2021	B.1.617.2
1435	England/QEUH-18CD75A/2021	B.1.617.2
1436	England/QEUH-18DEA02/2021	B.1.617.2
1437	England/QEUH-18DEA5D/2021	B.1.617.2
1438	England/QEUH-18E04A5/2021	B.1.617.2
1439	England/QEUH-18E07CA/2021	B.1.617.2
1440	England/QEUH-18EFD41/2021	B.1.617.2
1441	England/QEUH-1940D3E/2021	B.1.617.2
1442	England/QEUH-1940E68/2021	B.1.617.2
1443	England/QEUH-19480D3/2021	B.1.617.2
1444	England/QEUH-19549AC/2021	B.1.617.2
1445	England/QEUH-1954F13/2021	B.1.617.2
1446	England/QEUH-1957C64/2021	B.1.617.2
1447	England/QEUH-195FE57/2021	B.1.617.2
1448	England/QEUH-19623F8/2021	B.1.617.2
1449	England/QEUH-1962404/2021	B.1.617.2
1450	England/QEUH-1962783/2021	B.1.617.2
1451	England/QEUH-196AD4D/2021	B.1.617.2
1452	England/QEUH-19802F7/2021	B.1.617.2
1453	England/QEUH-19AFA81/2021	B.1.617.2
1454	England/QEUH-19AFE2B/2021	B.1.617.2
1455	England/QEUH-19B0F9D/2021	B.1.617.2
1456	England/QEUH-19BF981/2021	B.1.617.2
1457	England/QEUH-19C6EC4/2021	B.1.617.2
1458	England/QEUH-19C6FB2/2021	B.1.617.2
1459	England/QEUH-19C750A/2021	B.1.617.2
1460	England/QEUH-19C87C7/2021	B.1.617.2
1461	England/QEUH-19C8967/2021	B.1.617.2
1462	England/QEUH-19D95C9/2021	B.1.617.2
1463	England/QEUH-19E35EA/2021	B.1.617.2
1464	England/QEUH-19E43A3/2021	B.1.617.2
1465	England/QEUH-19E4543/2021	B.1.617.2
1466	England/QEUH-1A07752/2021	B.1.617.2
1467	England/QEUH-1A085FD/2021	B.1.617.2
1468	England/QEUH-1A08FA4/2021	B.1.617.2
1469	England/QEUH-1A0969F/2021	B.1.617.2
1470	England/QEUH-1A0EDC2/2021	B.1.617.2
1471	England/QEUH-1A0EEB0/2021	B.1.617.2
1472	England/QEUH-1A17027/2021	B.1.617.2
1473	England/QEUH-1A171F7/2021	B.1.617.2
1474	England/QEUH-1A5013E/2021	B.1.617.2
1475	England/QEUH-9632FD/2020	B.1.1.408
1476	England/QEUH-965343/2020	B.1.1
1477	England/QEUH-96598D/2020	B.1.1
1478	England/QEUH-99C282/2020	B.1.258
1479	England/QEUH-9B9191/2020	B.1.1.371
1480	England/QEUH-A0263F/2020	B.1.1
1481	England/QEUH-AD4FB3/2020	B.1.36.34
1482	England/QEUH-B41AFB/2020	B.1.1.37
1483	England/QEUH-B662CB/2020	B.1.177.15
1484	England/QEUH-B68F4A/2020	B.1.36.9
1485	England/QEUH-B81F87/2020	B.1.36.26
1486	England/QEUH-CC2921/2020	B.1.177
1487	England/QEUH-F6AE1A/2021	B.1.351
1488	England/RAND-126711E/2021	B.1.1.7
1489	England/RAND-12B3E94/2021	B.1.351
1490	England/RAND-12CDCBB/2021	B.1.1.7
1491	England/RAND-12D797B/2021	B.1.351
1492	England/RAND-137AC43/2021	B.1.351
1493	England/RAND-13F19A7/2021	B.1.1.7
1494	England/RAND-13FCD64/2021	B.1.1.7
1495	England/RAND-1459E43/2021	B.1.1.7
1496	England/RAND-1472099/2021	B.1.1.7
1497	England/RAND-14760B3/2021	B.1.1.7
1498	England/RAND-149D793/2021	B.1.351
1499	England/RAND-149D8EB/2021	B.1.1.7
1500	England/RAND-14A55E9/2021	B.1.351
1501	England/RAND-14D4402/2021	B.1.1.7
1502	England/RAND-14D4420/2021	B.1.1.7
1503	England/RAND-14D443F/2021	B.1.1.7
1504	England/RAND-14DD65E/2021	B.1.351
1505	England/RAND-14F1E89/2021	B.1.1.7
1506	England/RAND-14FD11B/2021	B.1.1.7
1507	England/RAND-1515E15/2021	B.1.351
1508	England/RAND-151F6B9/2021	B.1.617.2
1509	England/RAND-15208DD/2021	B.1.617.2
1510	England/RAND-152B08F/2021	B.1.617.2
1511	England/RAND-1533AD1/2021	B.1.617.2
1512	England/RAND-154720F/2021	B.1.617.2
1513	England/RAND-194318A/2021	B.1.617.2
1514	England/SHEF-10DC7AB/2021	AY.3
1515	England/SHEF-10E8988/2021	B.1.617.2
1516	England/TFCI-270348C/2021	B.1.351
1517	England/WSFT-25C5BA1/2020	B.1.160
1518	England/WSFT-25CD82A/2021	B.1.351
1519	Estonia/15437241/2021	B.1.177.60
1520	Estonia/16119297/2021	B.1.177
1521	Estonia/16240184/2021	B.1.177.60
1522	Finland/THL-202101507/2021	B.1.1.317
1523	France/ARA-CFD210034156701/2021	B.1.351
1524	France/ARA-CHUGA-1023342028/2021	B.1.160
1525	France/ARA-CHUGA-1033412516/2021	B.1.160
1526	France/ARA-CHUGA-1033480793/2021	B.1.160
1527	France/ARA-CHUGA-1043619640/2021	B.1.160
1528	France/ARA-CHUGA-1045809167/2021	B.1.160
1529	France/ARA-CHUGA-1053751628/2021	B.1.160
1530	France/ARA-HCL021019250301/2021	B.1.351
1531	France/ARA-HCL021027822501/2021	B.1.351
1532	France/ARA-HCL021027914701/2021	B.1.351
1533	France/ARA-HCL021032326201/2021	B.1.351
1534	France/ARA-HCL021032417201/2021	B.1.351
1535	France/ARA-HCL021036334701/2021	B.1.351
1536	France/ARA-HCL021039540801/2021	B.1.351
1537	France/ARA-HCL021042042501/2021	B.1.177
1538	France/ARA-HCL021042118301/2021	B.1.351
1539	France/ARA-HCL021042695501/2021	B.1.351
1540	France/ARA-HCL021048241201/2021	B.1.1.7
1541	France/ARA-HCL021051380301/2021	B.1.160
1542	France/ARA-HCL021051392601/2021	B.1.160
1543	France/ARA-HCL021051398401/2021	B.1.160
1544	France/ARA-HCL021051442301/2021	B.1.160
1545	France/ARA-HCL021057674601/2021	B.1.351
1546	France/ARA-HCL021062255601/2021	B.1.1.7
1547	France/ARA-HCL021064665601/2021	B.1.351
1548	France/ARA-HCL021065387501/2021	B.1.1.7
1549	France/ARA-HCL021068220301/2021	B.1.1.7
1550	France/ARA-HCL021068677201/2021	B.1.351
1551	France/ARA-HCL021068677701/2021	B.1.351
1552	France/ARA-HCL021070121501/2021	B.1.160
1553	France/ARA-HCL021070556801/2021	B.1.351
1554	France/ARA-HCL021071135601/2021	B.1.351
1555	France/ARA-HCL021071293001/2021	B.1.1.7
1556	France/ARA-HCL021072461001/2021	B.1.351
1557	France/ARA-HCL021072786601/2021	B.1.351
1558	France/ARA-HCL021073346001/2021	B.1.351
1559	France/ARA-HCL021074972201/2021	B.1.351
1560	France/ARA-HCL021074972501/2021	B.1.351
1561	France/ARA-HCL021075848101/2021	B.1.351
1562	France/ARA-HCL021075853001/2021	B.1.351
1563	France/ARA-HCL021075854701/2021	B.1.351
1564	France/ARA-HCL021075857601/2021	B.1.351
1565	France/ARA-HCL021076224401/2021	B.1.351
1566	France/ARA-HCL021079775101/2021	B.1.351
1567	France/ARA-HCL021079789401/2021	B.1.351
1568	France/ARA-HCL021081771801/2021	B.1.351
1569	France/ARA-HCL021084816001/2021	B.1.351
1570	France/ARA-HCL021085304601/2021	B.1.351
1571	France/ARA-HCL021087209301/2021	B.1.351
1572	France/ARA-HCL021091437701/2021	B.1.351
1573	France/ARA-HCL021097391901/2021	B.1.351
1574	France/ARA-HCL021097813101/2021	B.1.351
1575	France/ARA-HCL021104687101/2021	B.1.351
1576	France/ARA-HCL021105266101/2021	B.1.351
1577	France/ARA-HCL021116231201/2021	B.1.351
1578	France/ARA-HCL021116366101/2021	B.1.617.2
1579	France/ARA-HCL021118533901/2021	B.1.617.2
1580	France/ARA-HCL021118905001/2021	B.1.351
1581	France/ARA-HCL021120640901/2021	B.1.351
1582	France/ARA-HCL021120695801/2021	B.1.351
1583	France/ARA-HCL021120700201/2021	P.1
1584	France/ARA-HCL021123813901/2021	B.1.351
1585	France/ARA-HCL021125011701/2021	B.1.617.2
1586	France/ARA-HCL021127412901/2021	B.1.617.2
1587	France/ARA-HCL021127504701/2021	B.1.1.7
1588	France/ARA-HCL121011096601/2021	B.1.351
1589	France/ARA-HCL121012233401/2021	B.1.351
1590	France/ARA-HCL121013552801/2021	B.1.351
1591	France/ARA-HCL990000308066/2021	B.1.351
1592	France/ARA-HCL990000322424/2021	B.1.351
1593	France/ARA-HCL990000327911/2021	B.1.351
1594	France/ARA-HCL990000337879/2021	B.1.351
1595	France/BFC-HCL021126621401/2021	B.1.351
1596	France/BFC-HMN-21042010831/2021	B.1.351
1597	France/BFC-HMN-21042060259/2021	B.1.351
1598	France/BFC-HMN-21042290714/2021	B.1.351
1599	France/BFC-HMN-21062180178/2021	B.1.351
1600	France/BFC-IPP10570/2021	B.1.351
1601	France/BFC-IPP10857/2021	B.1.351
1602	France/BRE-IPP06945/2021	B.1.351
1603	France/BRE-IPP08648/2021	B.1.1.7
1604	France/BRE-IPP08663/2021	B.1.351
1605	France/BRE-IPP11562/2021	B.1.1.7
1606	France/BRE-IPP11577/2021	B.1.1.7
1607	France/CVL-HCL021106116701/2021	B.1.351
1608	France/CVL-HCL021106996101/2021	B.1.351
1609	France/CVL-IPP10885/2021	B.1.351
1610	France/GES-HMN-21032170363/2021	B.1.351
1611	France/GES-HMN-21032170427/2021	B.1.351
1612	France/GES-HMN-21032170432/2021	B.1.351
1613	France/GES-HMN-21032180364/2021	B.1.351
1614	France/GES-HMN-21072090092/2021	B.1.351
1615	France/GES-HMN-21072090170/2021	B.1.351
1616	France/GES-IPP06158/2021	B.1.351
1617	France/GES-IPP10524/2021	B.1.351
1618	France/GES-IPP10537/2021	B.1.617.2
1619	France/GES-IPP11437/2021	B.1.617.1
1620	France/HDF-IPP03608/2021	B.1.351
1621	France/HDF-IPP03853/2021	B.1.221
1622	France/HDF-IPP15391/2021	B.1.351
1623	France/HDF-IPP15550/2021	B.1.617.2
1624	France/HDF-IPP15970/2021	B.1.617.2
1625	France/HDF-IPP15990/2021	B.1.617.2
1626	France/HDF-P030-21144C3127/2021	B.1.351
1627	France/HDF-P099-21195M0861/2021	B.1.351
1628	France/HDF-P181-21162C0193/2021	B.1.1.7
1629	France/HDF-P314-21181M1150/2021	B.1.351
1630	France/IDF-APHP-HEGP-09-17-2131768129/2021	B.1.351
1631	France/IDF-APHP-HEGP-09-24-2131753535/2021	B.1.351
1632	France/IDF-APHP-HEGP-12-21-2131807749/2021	B.1.351
1633	France/IDF-APHP-HEGP-12-45-2139001211/2021	B.1.351
1634	France/IDF-APHP-HEGP-13-30-2131823298/2021	B.1.351
1635	France/IDF-APHP-HEGP-14-18-2131833383/2021	B.1.351
1636	France/IDF-B114-CoVID-48/2021	B.1.351
1637	France/IDF-CERBAHC-20210206-S19/2021	B.1.351
1638	France/IDF-CERBAHC-20210206-S53/2021	B.1.351
1639	France/IDF-CERBAHC-20210402-S27/2021	B.1.351
1640	France/IDF-HB_112103139407/2021	B.1.351
1641	France/IDF-HB_112103139439/2021	B.1.351
1642	France/IDF-HB_112103139469/2021	B.1.351
1643	France/IDF-HB_112104061772/2021	B.1.351
1644	France/IDF-HB_112104119784/2021	B.1.351
1645	France/IDF-HCL021020455701/2021	B.1.351
1646	France/IDF-HCL021020564501/2021	B.1.351
1647	France/IDF-HCL021020615201/2021	B.1.351
1648	France/IDF-HCL021020647501/2021	B.1.351
1649	France/IDF-HCL021020652601/2021	B.1.351
1650	France/IDF-HCL021039448701/2021	B.1.351
1651	France/IDF-HCL021039475101/2021	B.1.351
1652	France/IDF-HMN-21022250484/2021	B.1.177
1653	France/IDF-HMN-21022260428/2021	B.1.351
1654	France/IDF-HMN-21022260430/2021	B.1.351
1655	France/IDF-HMN-21032010507/2021	B.1.351
1656	France/IDF-HMN-21032020120/2021	B.1.351
1657	France/IDF-HMN-21032040244/2021	B.1.177
1658	France/IDF-HMN-21032040288/2021	B.1.351
1659	France/IDF-HMN-21032040299/2021	B.1.351
1660	France/IDF-HMN-21032040303/2021	B.1.351
1661	France/IDF-HMN-21032080472/2021	B.1.351
1662	France/IDF-HMN-21032080688/2021	B.1.351
1663	France/IDF-HMN-21032080805/2021	B.1.351
1664	France/IDF-HMN-21032080886/2021	B.1.351
1665	France/IDF-HMN-21032090451/2021	B.1.351
1666	France/IDF-HMN-21032090456/2021	B.1.351
1667	France/IDF-HMN-21032100511/2021	B.1.351
1668	France/IDF-HMN-21032120474/2021	B.1.351
1669	France/IDF-HMN-21032160570/2021	B.1.351
1670	France/IDF-HMN-21032160629/2021	B.1.351
1671	France/IDF-HMN-21032170852/2021	B.1.351
1672	France/IDF-HMN-21032180385/2021	B.1.351
1673	France/IDF-HMN-21032180427/2021	B.1.351
1674	France/IDF-HMN-21032180715/2021	B.1.351
1675	France/IDF-HMN-21032190184/2021	B.1.351
1676	France/IDF-HMN-21032190186/2021	B.1.351
1677	France/IDF-HMN-21032190467/2021	B.1.351
1678	France/IDF-HMN-21032190528/2021	B.1.351
1679	France/IDF-HMN-21032220698/2021	B.1.351
1680	France/IDF-HMN-21032220791/2021	B.1.351
1681	France/IDF-HMN-21032230403/2021	B.1.351
1682	France/IDF-HMN-21032230421/2021	B.1.351
1683	France/IDF-HMN-21032230465/2021	B.1.351
1684	France/IDF-HMN-21032230700/2021	B.1.351
1685	France/IDF-HMN-21032250715/2021	B.1.351
1686	France/IDF-HMN-21042010325/2021	B.1.351
1687	France/IDF-HMN-21042010328/2021	B.1.351
1688	France/IDF-HMN-21042010460/2021	B.1.351
1689	France/IDF-HMN-21042020437/2021	B.1.351
1690	France/IDF-HMN-21042060487/2021	B.1.351
1691	France/IDF-HMN-21042060489/2021	B.1.351
1692	France/IDF-HMN-21042060557/2021	B.1.351
1693	France/IDF-HMN-21042060733/2021	B.1.351
1694	France/IDF-HMN-21042070145/2021	B.1.351
1695	France/IDF-HMN-21042070810/2021	B.1.351
1696	France/IDF-HMN-21042080357/2021	B.1.351
1697	France/IDF-HMN-21042080396/2021	B.1.351
1698	France/IDF-HMN-21042120535/2021	B.1.351
1699	France/IDF-HMN-21042130448/2021	B.1.351
1700	France/IDF-HMN-21042140497/2021	B.1.351
1701	France/IDF-HMN-21042150011/2021	B.1.351
1702	France/IDF-HMN-21042160264/2021	B.1.351
1703	France/IDF-HMN-21042160442/2021	B.1.351
1704	France/IDF-HMN-21042160833/2021	B.1.351
1705	France/IDF-HMN-21042180061/2021	B.1.351
1706	France/IDF-HMN-21042190407/2021	B.1.351
1707	France/IDF-HMN-21042200146/2021	B.1.351
1708	France/IDF-HMN-21042200166/2021	B.1.351
1709	France/IDF-HMN-21042210442/2021	B.1.351
1710	France/IDF-HMN-21042220279/2021	B.1.351
1711	France/IDF-HMN-21042220643/2021	B.1.351
1712	France/IDF-HMN-21042290089/2021	B.1.351
1713	France/IDF-HMN-21042290315/2021	B.1.351
1714	France/IDF-HMN-21042290772/2021	B.1.351
1715	France/IDF-HMN-21042290794/2021	B.1.351
1716	France/IDF-HMN-21042300088/2021	B.1.351
1717	France/IDF-HMN-21042300593/2021	B.1.351
1718	France/IDF-HMN-21052010203/2021	B.1.351
1719	France/IDF-HMN-21052030346/2021	B.1.1.7
1720	France/IDF-HMN-21052030408/2021	B.1.351
1721	France/IDF-HMN-21052030732/2021	B.1.351
1722	France/IDF-HMN-21052040244/2021	B.1.351
1723	France/IDF-HMN-21052050182/2021	B.1.351
1724	France/IDF-HMN-21052050207/2021	B.1.351
1725	France/IDF-HMN-21052060095/2021	B.1.351
1726	France/IDF-HMN-21052100603/2021	B.1.351
1727	France/IDF-HMN-21052100604/2021	B.1.1.7
1728	France/IDF-HMN-21052120282/2021	B.1.351
1729	France/IDF-HMN-21052140089/2021	B.1.351
1730	France/IDF-HMN-21052170353/2021	B.1.351
1731	France/IDF-HMN-21052170386/2021	B.1.351
1732	France/IDF-HMN-21052190351/2021	B.1.177
1733	France/IDF-HMN-21052270123/2021	B.1.1.7
1734	France/IDF-HMN-21052280064/2021	B.1.351
1735	France/IDF-HMN-21062030024/2021	B.1.351
1736	France/IDF-HMN-21062040164/2021	B.1.351
1737	France/IDF-HMN-21062080383/2021	B.1.351
1738	France/IDF-HMN-21062090314/2021	B.1.351
1739	France/IDF-HMN-21062250302/2021	B.1.351
1740	France/IDF-HMN-21072020359/2021	B.1.351
1741	France/IDF-HMN-21072020409/2021	B.1.351
1742	France/IDF-HMN-21072020423/2021	B.1.617.2
1743	France/IDF-IPP01163/2021	B.1.351
1744	France/IDF-IPP02688/2021	B.1.351
1745	France/IDF-IPP03359/2021	B.1.351
1746	France/IDF-IPP03918/2021	B.1.351
1747	France/IDF-IPP04203/2021	B.1.351
1748	France/IDF-IPP04267/2021	B.1.351
1749	France/IDF-IPP04325/2021	B.1.351
1750	France/IDF-IPP04326/2021	B.1.351
1751	France/IDF-IPP04327/2021	B.1.351
1752	France/IDF-IPP04514/2021	B.1.351
1753	France/IDF-IPP04714/2021	B.1.351
1754	France/IDF-IPP04992/2021	B.1.177
1755	France/IDF-IPP06390/2021	B.1.1.7
1756	France/IDF-IPP06515/2021	B.1.351
1757	France/IDF-IPP06736/2021	B.1.351
1758	France/IDF-IPP06850/2021	B.1.1.7
1759	France/IDF-IPP06858/2021	B.1.351
1760	France/IDF-IPP07074/2021	B.1.351
1761	France/IDF-IPP07412/2021	B.1.351
1762	France/IDF-IPP07541/2021	B.1.351
1763	France/IDF-IPP07738/2021	B.1.351
1764	France/IDF-IPP07839/2021	B.1.351
1765	France/IDF-IPP07999/2021	B.1.1.7
1766	France/IDF-IPP08024/2021	B.1.351
1767	France/IDF-IPP08048/2021	B.1.351
1768	France/IDF-IPP08086/2021	B.1.351
1769	France/IDF-IPP08807/2021	B.1.351
1770	France/IDF-IPP09278/2021	B.1.351
1771	France/IDF-IPP09414/2021	B.1.351
1772	France/IDF-IPP09423/2021	B.1.351
1773	France/IDF-IPP09454/2021	B.1.351
1774	France/IDF-IPP09458/2021	B.1.351
1775	France/IDF-IPP10496/2021	B.1.351
1776	France/IDF-IPP10567/2021	B.1.351
1777	France/IDF-IPP10603/2021	B.1.351
1778	France/IDF-IPP10803/2021	B.1.351
1779	France/IDF-IPP10953/2021	B.1.351
1780	France/IDF-IPP11780/2021	B.1.351
1781	France/IDF-IPP12198/2021	B.1.351
1782	France/IDF-IPP13122/2021	B.1.1.7
1783	France/IDF-IPP13124/2021	B.1.351
1784	France/IDF-IPP13128/2021	B.1.1.7
1785	France/IDF-IPP15493/2021	B.1.617.2
1786	France/IDF-SLS762103059603/2021	B.1.351
1787	France/IDF-SLS762103082039/2021	B.1.351
1788	France/IDF-SLS762104009727/2021	B.1.351
1789	France/IDF-SLS762104043278/2021	B.1.351
1790	France/IDF-SLS762104048448/2021	B.1.351
1791	France/IDF-SLS762104060008/2021	B.1.351
1792	France/IDF-SLS762104079557/2021	B.1.351
1793	France/IDF-SLS762104083978/2021	B.1.351
1794	France/IDF-SLS762104096440/2021	B.1.351
1795	France/IDF-SLS762105047041/2021	B.1.351
1796	France/IDF-SLS762105075907/2021	B.1.351
1797	France/NAQ-HCL021041728301/2021	B.1
1798	France/NAQ-HCL021042125101/2021	B.1.351
1799	France/NAQ-HCL021042125601/2021	B.1.351
1800	France/NAQ-HCL021042181001/2021	B.1.351
1801	France/NAQ-HCL021042181801/2021	B.1.351
1802	France/NAQ-HCL021042182901/2021	B.1.351
1803	France/NAQ-HCL021051547301/2021	B.1.351
1804	France/NAQ-HCL021051622701/2021	B.1.351
1805	France/NAQ-HCL021051658301/2021	B.1.351
1806	France/NAQ-HCL021051663701/2021	B.1.351
1807	France/NAQ-HCL021051720501/2021	B.1.351
1808	France/NAQ-HCL021057576301/2021	B.1.351
1809	France/NAQ-HCL021059620501/2021	B.1.351
1810	France/NAQ-HCL021061353701/2021	B.1.351
1811	France/NAQ-HCL021062806001/2021	B.1.1.7
1812	France/NAQ-HCL021070716701/2021	B.1.351
1813	France/NAQ-HCL021070716901/2021	B.1.351
1814	France/NAQ-HCL021073353201/2021	B.1.351
1815	France/NAQ-HCL021074082501/2021	B.1.351
1816	France/NAQ-HCL021075841401/2021	B.1.351
1817	France/NAQ-HCL021079773801/2021	B.1.351
1818	France/NAQ-HCL021100192701/2021	B.1.351
1819	France/NAQ-HCL021121182501/2021	B.1.351
1820	France/NAQ-HCL021125582001/2021	B.1.351
1821	France/NAQ-Poitiers_2104_192144/2021	B.1.351
1822	France/NAQ-Poitiers_2104_270690/2021	B.1.351
1823	France/NAQ-Poitiers_2105_051425/2021	B.1.351
1824	France/NAQ-Poitiers_9900206101/2021	B.1.351
1825	France/NAQ-Poitiers_9900220054/2021	B.1.351
1826	France/NAQ-Poitiers_9900251238/2021	B.1.351
1827	France/NOR-10855287/2021	B.1.351
1828	France/NOR-11115007/2021	B.1.351
1829	France/NOR-11355779/2021	B.1.351
1830	France/NOR-11435359/2021	B.1.351
1831	France/NOR-11435371/2021	B.1.351
1832	France/NOR-11435400/2021	B.1.351
1833	France/NOR-11755559/2021	B.1.351
1834	France/NOR-11775371/2021	B.1.351
1835	France/NOR-76050716/2021	B.1.351
1836	France/NOR-76051161/2021	B.1.351
1837	France/NOR-76051343/2021	B.1.351
1838	France/NOR-76051367/2021	B.1.351
1839	France/NOR-76051403/2021	B.1.351
1840	France/NOR-76051939/2021	B.1.351
1841	France/NOR-76051941/2021	B.1.351
1842	France/NOR-76052050/2021	B.1.351
1843	France/NOR-76052356/2021	B.1.351
1844	France/NOR-76053004/2021	B.1.351
1845	France/NOR-76053508/2021	B.1.351
1846	France/NOR-76053515/2021	B.1.351
1847	France/NOR-76053662/2021	B.1.351
1848	France/NOR-76056663/2021	B.1.351
1849	France/NOR-76056669/2021	B.1.351
1850	France/NOR-76058777/2021	B.1.351
1851	France/NOR-76059544/2021	B.1.351
1852	France/NOR-76060151/2021	B.1.351
1853	France/NOR-76061503/2021	B.1.351
1854	France/NOR-76061611/2021	B.1.351
1855	France/NOR-76061969/2021	B.1.351
1856	France/NOR-76341356/2021	B.1.351
1857	France/NOR-76360483/2021	B.1.351
1858	France/NOR-76370856/2021	B.1.351
1859	France/NOR-76392078/2021	B.1.351
1860	France/NOR-76392559/2021	B.1.351
1861	France/NOR-HMN-21032190718/2021	B.1.351
1862	France/NOR-HMN-21042060395/2021	B.1.351
1863	France/NOR-HMN-21042060501/2021	B.1.351
1864	France/NOR-HMN-21062140211/2021	B.1.351
1865	France/OCC-281/2021	B.1.351
1866	France/OCC-CHU-TLS-210691493001/2021	B.1.351
1867	France/OCC-CHU-TLS-210761459501/2021	B.1.1.7
1868	France/OCC-CHU-TLS-210811455301/2021	B.1.351
1869	France/OCC-CHU-TLS-210881492101/2021	B.1.351
1870	France/OCC-HCL021125578901/2021	B.1.351
1871	France/OCC-IPP08801/2021	B.1.351
1872	France/PAC-1299/2021	B.1.351
1873	France/PAC-B115-07/2021	B.1.351
1874	France/PAC-CHUNICE-2102260511/2021	B.1.351
1875	France/PAC-CHUNICE-2103043692/2021	B.1.351
1876	France/PAC-CHUNICE-2103060432/2021	B.1.351
1877	France/PAC-HCL021019081001/2021	B.1.351
1878	France/PAC-HCL021045038701/2021	B.1.351
1879	France/PAC-IHU-14975-Nova1M/2021	B.1.1.7
1880	France/PAC-IHU-15194-Nova1E/2021	B.1.160
1881	France/PAC-IHU-3185/2021	B.1.177
1882	France/PAC-IHUCOVID-2707/2020	B.1.177
1883	France/PDL-CHUN-0001/2021	B.1.351
1884	France/PDL-CHUN-0086/2021	B.1.351
1885	France/PDL-CHUN-0087/2021	B.1.351
1886	France/PDL-HCL021110960701/2021	B.1.351
1887	France/PDL-IPP03624/2021	B.1.351
1888	France/PDL-IPP03625/2021	B.1.351
1889	France/PDL-IPP03901/2021	B.1.351
1890	France/PDL-IPP03902/2021	B.1.351
1891	France/PDL-IPP03903/2021	B.1.351
1892	France/PDL-IPP04589/2021	B.1.351
1893	France/PDL-IPP04659/2021	B.1.351
1894	France/PDL-IPP04660/2021	B.1.351
1895	France/PDL-IPP04864/2021	B.1.1.7
1896	France/PDL-IPP04883/2021	B.1.351
1897	France/PDL-IPP06061/2021	B.1.351
1898	France/PDL-IPP06070/2021	B.1.351
1899	France/PDL-IPP06072/2021	B.1.351
1900	France/PDL-IPP08212/2021	B.1.351
1901	France/PDL-IPP08213/2021	B.1.351
1902	France/PDL-IPP08219/2021	B.1.351
1903	France/PDL-IPP08526/2021	B.1.351
1904	France/PDL-IPP08571/2021	B.1.351
1905	France/PDL-IPP08582/2021	B.1.351
1906	France/PDL-IPP08588/2021	B.1.351
1907	France/PDL-IPP08593/2021	B.1.351
1908	France/PDL-IPP08598/2021	B.1.351
1909	France/PDL-IPP08608/2021	B.1.351
1910	France/PDL-IPP08669/2021	B.1.351
1911	France/PDL-IPP08852/2021	B.1.351
1912	France/PDL-IPP09708/2021	B.1.351
1913	France/PDL-IPP09710/2021	B.1.351
1914	France/PDL-IPP09958/2021	B.1.1.7
1915	France/PDL-IPP10104/2021	B.1.351
1916	France/PDL-IPP10751/2021	B.1.351
1917	France/PDL-IPP10769/2021	B.1.351
1918	France/PDL-IPP11316/2021	B.1.351
1919	France/PDL-IPP12519/2021	B.1.351
1920	France/PDL-IPP13757/2021	B.1.351
1921	France/PDL-IPP14810/2021	B.1.351
1922	France/PDL-IPP14825/2021	B.1.351
1923	France/PDL-IPP14889/2021	B.1.351
1924	France/PDL-IPP14891/2021	B.1.351
1925	France/un-HMN-21022080495/2021	B.1.351
1926	France/un-HMN-21022090190/2021	B.1.351
1927	France/un-HMN-21022110150/2021	B.1.351
1928	France/un-HMN-21022180512/2021	B.1.351
1929	France/un-HMN-21022180516/2021	B.1.351
1930	France/un-HMN-21022230268/2021	B.1.351
1931	French_Guiana/IPP02929/2021	P.2
1932	Gabon/AP264/2021	B.1.351
1933	Gabon/CERMEL-LPDG_00268/2021	B.1.351
1934	Gabon/CERMEL-LPDG_0264/2021	B.1.351
1935	Gambia/20231/2021	B.1.1.420
1936	Georgia/Tb-SNGS124/2021	B.1.351
1937	Germany/BB-RKI-I-013334/2021	B.1.177.86
1938	Germany/BB-RKI-I-028922/2021	B.1.177.86
1939	Germany/BB-RKI-I-033164/2021	B.1.177.86
1940	Germany/BB-RKI-I-033674/2021	B.1.177.86
1941	Germany/BB-RKI-I-033696/2021	B.1.177.86
1942	Germany/BB-RKI-I-033710/2021	B.1.177.86
1943	Germany/BB-RKI-I-033758/2021	B.1.177.86
1944	Germany/BB-RKI-I-039375/2021	B.1.177.86
1945	Germany/BB-RKI-I-039418/2021	B.1.177.86
1946	Germany/BB-RKI-I-046919/2021	B.1.177.86
1947	Germany/BB-RKI-I-046920/2021	B.1.177.86
1948	Germany/BB-RKI-I-059877/2021	B.1.177.86
1949	Germany/BB-RKI-I-059888/2021	B.1.177.86
1950	Germany/BB-RKI-I-059944/2021	B.1.177.86
1951	Germany/BB-RKI-I-150834/2021	B.1.1.7
1952	Germany/BB-RKI-I-181645/2021	B.1.617.2
1953	Germany/BE-IMB15706/2021	B.1.177.86
1954	Germany/BE-RKI-I-013124/2021	B.1.177.86
1955	Germany/BE-RKI-I-044887/2021	B.1.177.86
1956	Germany/BE-RKI-I-052047/2021	B.1.177.86
1957	Germany/BE-RKI-I-064433/2021	B.1.1.7
1958	Germany/BE-RKI-I-129534/2021	B.1.351
1959	Germany/BE-RKI-I-129585/2021	B.1.351
1960	Germany/BE-RKI-I-137123/2021	B.1.351
1961	Germany/BE-RKI-I-140231/2021	B.1.351
1962	Germany/BE-RKI-I-180013/2021	B.1.1.7
1963	Germany/BE-RKI-Z-0004/2020	B.1
1964	Germany/BW-ChVir-LB-210423-5720/2021	B.1.351
1965	Germany/BW-ChVir-LB-210507-5764/2021	B.1.351
1966	Germany/BW-RKI-I-030742/2021	B.1.351
1967	Germany/BW-RKI-I-033188/2021	B.1.177.86
1968	Germany/BW-RKI-I-033888/2021	B.1.351
1969	Germany/BW-RKI-I-034011/2021	B.1.351
1970	Germany/BW-RKI-I-034119/2021	B.1.351
1971	Germany/BW-RKI-I-036255/2021	B.1.258
1972	Germany/BW-RKI-I-037313/2021	B.1.1.7
1973	Germany/BW-RKI-I-037750/2021	B.1.1.7
1974	Germany/BW-RKI-I-037761/2021	B.1.1.7
1975	Germany/BW-RKI-I-039627/2021	B.1.351
1976	Germany/BW-RKI-I-043047/2021	B.1.351
1977	Germany/BW-RKI-I-043304/2021	B.1.351
1978	Germany/BW-RKI-I-043359/2021	B.1.351
1979	Germany/BW-RKI-I-043373/2021	B.1.351
1980	Germany/BW-RKI-I-043418/2021	B.1.351
1981	Germany/BW-RKI-I-043937/2021	B.1.351
1982	Germany/BW-RKI-I-051752/2021	B.1.1.7
1983	Germany/BW-RKI-I-054835/2021	B.1.351
1984	Germany/BW-RKI-I-055262/2021	B.1.1.7
1985	Germany/BW-RKI-I-055426/2021	B.1.1.7
1986	Germany/BW-RKI-I-149223/2021	B.1.617.2
1987	Germany/BW-RKI-I-149465/2021	B.1.351
1988	Germany/BW-RKI-I-150618/2021	B.1.351
1989	Germany/BW-RKI-I-156075/2021	B.1.1.7
1990	Germany/BW-RKI-I-156087/2021	B.1.1.7
1991	Germany/BW-RKI-I-165791/2021	B.1.1.7
1992	Germany/BW-RKI-I-165793/2021	B.1.1.7
1993	Germany/BW-RKI-I-165906/2021	B.1.1.7
1994	Germany/BW-RKI-I-165919/2021	B.1.1.7
1995	Germany/BW-RKI-I-170509/2021	B.1.1.7
1996	Germany/BW-RKI-I-172168/2021	B.1.1.7
1997	Germany/BW-RKI-I-180793/2021	B.1.1.7
1998	Germany/BW-RKI-I-182353/2021	B.1.1.7
1999	Germany/BW-RKI-I-182364/2021	B.1.1.7
[truncated: 4,991 more rows]
