# Supplementary material for: The impact of viral mutations on recognition by SARS-CoV-2 specific T cells
Source: iScience. 2021 Oct 28;24(11):103353. doi: 10.1016/j.isci.2021.103353 (PMC8552693; doi:10.1016/j.isci.2021.103353)
Supplement: Data S2. Variant_prevalence — R code and input data used for plotting the prevalence of variants within T cell epitopes over time [file mmc6.zip › Tree_visualisation/input_data/N_P365S_list.csv]

	sequence_name	lineage.x
1	Argentina/INEI102894/2021	A.2.5.2
2	Argentina/INEI102929/2021	N.5
3	Argentina/INEI104281/2021	A.2.5
4	Argentina/INEI104330/2021	A.2.5
5	Argentina/INEI104331/2021	A.2.5
6	Argentina/INEI104332/2021	A.2.5
7	Argentina/INEI104609/2021	A.2.5
8	Argentina/PAIS-A0508/2021	A.2.5
9	Argentina/PAIS-A0509/2021	A.2.5
10	Argentina/PAIS-G0198/2021	A.2.5
11	Aruba/AW-RIVM-13169/2021	B.1.177
12	Australia/NSW1228/2020	B.1.177.44
13	Australia/QLD1511/2021	A.2.5
14	Australia/QLD1526/2021	A.2.5
15	Australia/VIC6612/2020	D.2
16	Australia/WA348/2020	B.1.177.33
17	Austria/CeMM1552/2020	B.1.177.43
18	Austria/CeMM1805/2020	B.1.177
19	Austria/CeMM2075/2020	B.1.177
20	Austria/CeMM2327/2020	B.1.177.43
21	Austria/CeMM2385/2021	B.1.177.43
22	Austria/CeMM2387/2021	B.1.177.43
23	Austria/CeMM2391/2021	B.1.177.43
24	Austria/CeMM2521/2020	B.1.177.43
25	Austria/CeMM2698/2021	B.1.177.43
26	Austria/CeMM2759/2021	B.1.177.43
27	Austria/CeMM2776/2020	B.1.177.43
28	Austria/CeMM2793/2020	B.1.177.43
29	Austria/CeMM2952/2021	B.1.177.43
30	Austria/CeMM3648/2021	B.1.177.38
31	Austria/CeMM3665/2021	B.1.177.38
32	Austria/CeMM3777/2021	B.1.177.43
33	Austria/CeMM4156/2021	B.1.177.44
34	Austria/CeMM4368/2021	B.1.177.44
35	Austria/CeMM4369/2021	B.1.177.44
36	Austria/CeMM4804/2020	B.1.177
37	Austria/CeMM4967/2020	B.1.177.43
38	Austria/CeMM5442/2020	B.1.177.43
39	Austria/CeMM5708/2021	B.1.177.43
40	Austria/CeMM6073/2020	B.1.1
41	Austria/CeMM7107/2020	B.1.177.38
42	Austria/CeMM7825/2020	B.1.177
43	Bangladesh/ideSHi-MH004/2020	B.1.1.315
44	Belgium/55-2153-10/2021	B.1.177.40
45	Belgium/55-2153-8/2021	B.1.177.40
46	Belgium/55-2153-9/2021	B.1.177.40
47	Belgium/AZDelta-00450-2109R/2021	B.1.177
48	Belgium/AZDelta-06439-2108R/2021	B.1.177
49	Belgium/AZDelta-15972-2108R/2021	B.1.177
50	Belgium/AZDelta-20758A/2021	B.1.177
51	Belgium/AZDelta-20770A/2021	B.1.177
52	Belgium/AZDelta-2103-2982_S6/2021	B.1.177
53	Belgium/AZDelta01562-2105R/2021	B.1.177
54	Belgium/AZDelta02833-2105R/2021	B.1.177
55	Belgium/AZDelta03558-2107M/2021	B.1.177
56	Belgium/AZDelta06264-2105R/2021	B.1.177
57	Belgium/AZDelta07088-2105R/2021	B.1.177
58	Belgium/AZDelta1-08585_S2/2021	B.1.177
59	Belgium/AZDelta16457-2106R/2021	B.1.177
60	Belgium/AZDelta17173-2106R/2021	B.1.177
61	Belgium/AZDelta19728-2106R/2021	B.1.177
62	Belgium/AZDelta2-10871_S3/2021	B.1.177
63	Belgium/AZDelta2103-11839/2021	B.1.177
64	Belgium/AZDelta2103-12224/2021	B.1.177
65	Belgium/AZKLINA120-164745/2020	B.1.177
66	Belgium/CHUNamur13170119/2021	B.1.177
67	Belgium/CHUNamur8067012401/2021	B.1.177
68	Belgium/rega-0611830/2020	B.1
69	Belgium/rega-0801762/2020	B.1.177
70	Belgium/rega-0801774/2020	B.1.177
71	Belgium/rega-0909931/2020	B.1.177
72	Belgium/rega-09151223/2020	B.1.177
73	Belgium/rega-0916958/2020	B.1.177
74	Belgium/rega-10061029/2020	B.1.177
75	Belgium/rega-10061041/2020	B.1.177
76	Belgium/rega-10061044/2020	B.1.177
77	Belgium/rega-10061145/2020	B.1.177
78	Belgium/rega-10151116/2020	B.1.177
79	Belgium/rega-10191271/2020	B.1.177
80	Belgium/rega-10191278/2020	B.1.177
81	Belgium/rega-10191289/2020	B.1.177
82	Belgium/rega-12061417/2020	B.1.1
83	Belgium/rega-12081318/2020	B.1.1
84	Belgium/rega-12081361/2020	B.1.1
85	Belgium/rega-12091307/2020	B.1.1
86	Belgium/rega-12091336/2020	B.1.1
87	Belgium/rega-12091379/2020	B.1.1
88	Belgium/rega-12091385/2020	B.1.1
89	Belgium/rega-12111308/2020	B.1.1
90	Belgium/rega-12111310/2020	B.1.1
91	Belgium/rega-12111312/2020	B.1.1
92	Belgium/rega-12111313/2020	B.1.1
93	Belgium/rega-12111314/2020	B.1.1
94	Belgium/rega-12111316/2020	B.1.1
95	Belgium/rega-12111319/2020	B.1.1
96	Belgium/rega-12111320/2020	B.1.1
97	Belgium/rega-12111322/2020	B.1.1
98	Belgium/rega-12111324/2020	B.1.1
99	Belgium/rega-12111325/2020	B.1.1
100	Belgium/rega-12111326/2020	B.1.1
101	Belgium/rega-12111330/2020	B.1.1
102	Belgium/rega-12111331/2020	B.1.1
103	Belgium/rega-12111332/2020	B.1.1
104	Belgium/rega-12111337/2020	B.1.1
105	Belgium/rega-12111338/2020	B.1.1
106	Belgium/rega-12111340/2020	B.1.1
107	Belgium/rega-12111342/2020	B.1.1
108	Belgium/rega-12111343/2020	B.1.1
109	Belgium/rega-12111344/2020	B.1.1
110	Belgium/rega-12111346/2020	B.1.1
111	Belgium/rega-12111348/2020	B.1.1
112	Belgium/rega-12111349/2020	B.1.1
113	Belgium/rega-12111350/2020	B.1.1
114	Belgium/rega-12111351/2020	B.1.1
115	Belgium/rega-12111352/2020	B.1.1
116	Belgium/rega-12111354/2020	B.1.1
117	Belgium/rega-12111355/2020	B.1.1
118	Belgium/rega-12111357/2020	B.1.1
119	Belgium/rega-12111358/2020	B.1.1
120	Belgium/rega-12111363/2020	B.1.1
121	Belgium/rega-12111365/2020	B.1.1
122	Belgium/rega-12111368/2020	B.1.1
123	Belgium/rega-12111369/2020	B.1.1
124	Belgium/rega-12111370/2020	B.1.1
125	Belgium/rega-12111373/2020	B.1.1
126	Belgium/rega-12111375/2020	B.1.1
127	Belgium/rega-12111376/2020	B.1.1
128	Belgium/rega-12111381/2020	B.1.1
129	Belgium/rega-12111382/2020	B.1.1
130	Belgium/rega-12111386/2020	B.1.1
131	Belgium/rega-12111388/2020	B.1.1
132	Belgium/rega-12111391/2020	B.1.1
133	Belgium/rega-12111392/2020	B.1.1
134	Belgium/rega-12111393/2020	B.1.1
135	Belgium/rega-12111394/2020	B.1.1
136	Belgium/rega-12111397/2020	B.1.1
137	Belgium/rega-12111399/2020	B.1.1
138	Belgium/rega-12111404/2020	B.1.1
139	Belgium/rega-12111405/2020	B.1.1
140	Belgium/rega-12111410/2020	B.1.1
141	Belgium/rega-12111411/2020	B.1.1
142	Belgium/rega-12111416/2020	B.1.1
143	Belgium/rega-12111421/2020	B.1.1
144	Belgium/rega-12111426/2020	B.1.1
145	Belgium/rega-12111429/2020	B.1.1
146	Belgium/rega-12111432/2020	B.1.1
147	Belgium/rega-12111435/2020	B.1.1
148	Belgium/rega-12111438/2020	B.1.1
149	Belgium/rega-12111443/2020	B.1.1
150	Belgium/rega-12111444/2020	B.1.1
151	Belgium/rega-12121413/2020	B.1.1
152	Belgium/rega-12141309/2020	B.1.1
153	Belgium/rega-12141311/2020	B.1.1
154	Belgium/rega-12141315/2020	B.1.1
155	Belgium/rega-12141317/2020	B.1.1
156	Belgium/rega-12141321/2020	B.1.1
157	Belgium/rega-12141323/2020	B.1.1
158	Belgium/rega-12141327/2020	B.1.1
159	Belgium/rega-12141328/2020	B.1.1
160	Belgium/rega-12141329/2020	B.1.1
161	Belgium/rega-12141334/2020	B.1.1
162	Belgium/rega-12141335/2020	B.1.1
163	Belgium/rega-12141339/2020	B.1.1
164	Belgium/rega-12141341/2020	B.1.1
165	Belgium/rega-12141345/2020	B.1.1
166	Belgium/rega-12141347/2020	B.1.1
167	Belgium/rega-12141353/2020	B.1.1
168	Belgium/rega-12141356/2020	B.1.1
169	Belgium/rega-12141359/2020	B.1.1
170	Belgium/rega-12141362/2020	B.1.1
171	Belgium/rega-12141364/2020	B.1.1
172	Belgium/rega-12141367/2020	B.1.1
173	Belgium/rega-12141371/2020	B.1.1
174	Belgium/rega-12141374/2020	B.1.1
175	Belgium/rega-12141377/2020	B.1.1
176	Belgium/rega-12141380/2020	B.1.1
177	Belgium/rega-12141383/2020	B.1.1
178	Belgium/rega-12141387/2020	B.1.1
179	Belgium/rega-12141389/2020	B.1.1
180	Belgium/rega-12141398/2020	B.1.1
181	Belgium/rega-12141400/2020	B.1.1
182	Belgium/rega-12141402/2020	B.1.1
183	Belgium/rega-12141406/2020	B.1.1
184	Belgium/rega-12141407/2020	B.1.1
185	Belgium/rega-12141408/2020	B.1.1
186	Belgium/rega-12141412/2020	B.1.1
187	Belgium/rega-12141414/2020	B.1.1
188	Belgium/rega-12141419/2020	B.1.1
189	Belgium/rega-12141422/2020	B.1.1
190	Belgium/rega-12141427/2020	B.1.1
191	Belgium/rega-12141433/2020	B.1.1
192	Belgium/rega-12141439/2020	B.1.1
193	Belgium/rega-12141441/2020	B.1.1
194	Belgium/rega-12141445/2020	B.1.1
195	Belgium/rega-12141447/2020	B.1.1
196	Belgium/rega-14121333/2020	B.1.1
197	Belgium/rega-1448/2020	B.1.1
198	Belgium/rega-1525/2020	B.1.1
199	Belgium/rega-1542/2020	B.1.177
200	Belgium/rega-1560/2020	B.1.1
201	Belgium/rega-1561/2020	B.1.1
202	Belgium/rega-1562/2020	B.1.177
203	Belgium/rega-1566/2020	B.1.1
204	Belgium/rega-1577/2020	B.1.1
205	Belgium/rega-1583/2020	B.1.1
206	Belgium/rega-1588/2020	B.1.1
207	Belgium/rega-1589/2020	B.1.1
208	Belgium/rega-1594/2020	B.1.1
209	Belgium/rega-1595/2020	B.1.1
210	Belgium/rega-1600/2020	B.1.1
211	Belgium/rega-1601/2020	B.1.1
212	Belgium/rega-1619/2021	B.1.177.44
213	Belgium/rega-1680/2021	B.1.177
214	Belgium/rega-1728/2021	B.1.177.35
215	Belgium/rega-1729/2020	B.1.177
216	Belgium/rega-1735/2020	B.1.177
217	Belgium/rega-1877/2021	B.1.177.44
218	Belgium/rega-1996/2020	B.1.1
219	Belgium/rega-2214/2021	B.1.177
220	Belgium/rega-2216/2021	B.1.177
221	Belgium/rega-2251/2021	B.1.177
222	Belgium/rega-2261/2021	B.1.177
223	Belgium/rega-2381/2020	B.1.177
224	Belgium/rega-2400/2020	B.1.177.35
225	Belgium/rega-2566/2021	B.1.177
226	Belgium/rega-2732/2021	B.1.177
227	Belgium/rega-3340/2021	B.1.177
228	Belgium/rega-3347/2021	B.1.177
229	Belgium/rega-3408/2021	B.1.177
230	Belgium/rega-3982/2021	B.1.177.37
231	Belgium/rega-3991/2021	B.1.177.37
232	Belgium/rega-4024/2021	B.1.177
233	Belgium/rega-4114/2021	B.1.177.35
234	Belgium/rega-4135/2021	B.1.1
235	Belgium/rega-4186/2021	B.1.177.40
236	Belgium/rega-4493/2021	B.1.177
237	Belgium/rega-4537/2021	B.1.177.37
238	Belgium/rega-4966/2021	B.1.177
239	Belgium/rega-4968/2021	B.1.177
240	Belgium/rega-9764/2021	B.1.1.7
241	Belgium/rega-9766/2021	B.1.1.7
242	Belgium/rega-9998/2021	B.1.177
243	Belgium/UGent-1033/2021	B.1.177
244	Belgium/UGent-1054/2021	B.1.177
245	Belgium/UGent-1249/2021	B.1.177
246	Belgium/UGent-1250/2021	B.1.177
247	Belgium/UGent-1330/2021	B.1.177
248	Belgium/UGent-1332/2021	B.1.177
249	Belgium/UGent-1378/2021	B.1.177
250	Belgium/UGent-1382/2021	B.1.177
251	Belgium/UGent-1433/2021	B.1.177
252	Belgium/UGent-1545/2021	B.1.177
253	Belgium/UGent-1678/2021	B.1.177
254	Belgium/UGent-1696/2021	B.1.177
255	Belgium/UGent-180/2020	B.1.177
256	Belgium/UGent-1847/2021	B.1.177
257	Belgium/UGent-1940/2021	B.1.177
258	Belgium/UGent-1944/2021	B.1.177
259	Belgium/UGent-1993/2021	B.1.177
260	Belgium/UGent-2038/2021	B.1.177
261	Belgium/UGent-2044/2021	B.1.177
262	Belgium/UGent-2078/2021	B.1.177
263	Belgium/UGent-2297/2021	B.1.177
264	Belgium/UGent-2300/2021	B.1.177
265	Belgium/UGent-2394/2021	B.1.177
266	Belgium/UGent-2398/2021	B.1.177
267	Belgium/UGent-2522/2021	B.1.177
268	Belgium/UGent-2640/2021	B.1.177
269	Belgium/UGent-2644/2021	B.1.177
270	Belgium/UGent-2656/2021	B.1.177
271	Belgium/UGent-2735/2021	B.1.177
272	Belgium/UGent-2758/2021	B.1.177
273	Belgium/UGent-2776/2021	B.1.177
274	Belgium/UGent-2808/2021	B.1.177
275	Belgium/UGent-2823/2021	B.1.177
276	Belgium/UGent-2829/2021	B.1.177
277	Belgium/UGent-2871/2021	B.1.177
278	Belgium/UGent-2900/2021	B.1.177
279	Belgium/UGent-3005/2021	B.1.177
280	Belgium/UGent-3006/2021	B.1.177
281	Belgium/UGent-3018/2021	B.1.177
282	Belgium/UGent-3031/2021	B.1.177
283	Belgium/UGent-3092/2021	B.1.177
284	Belgium/UGent-3093/2021	B.1.177
285	Belgium/UGent-3094/2021	B.1.177
286	Belgium/UGent-3121/2021	B.1.177
287	Belgium/UGent-3186/2021	B.1.177.44
288	Belgium/UGent-3430/2021	B.1.177
289	Belgium/UGent-3433/2021	B.1.177
290	Belgium/UGent-3461/2021	B.1.177
291	Belgium/UGent-3704/2021	B.1.177
292	Belgium/UGent-3728/2021	B.1.177
293	Belgium/UGent-3898/2021	B.1.177
294	Belgium/UGent-3904/2021	B.1.177
295	Belgium/UGent-4128/2021	B.1.177
296	Belgium/UGent-4303/2021	B.1.177
297	Belgium/UGent-4304/2021	B.1.177
298	Belgium/UGent-4306/2021	B.1.177
299	Belgium/UGent-4562/2021	B.1.177
300	Belgium/ULG-10477/2020	B.1.177
301	Belgium/ULG-10478/2020	B.1.177
302	Belgium/ULG-10494/2020	B.1.177
303	Belgium/ULG-10495/2020	B.1.177
304	Belgium/ULG-10614/2020	B.1.177.43
305	Belgium/ULG-10647/2020	B.1.177
306	Belgium/ULG-10730/2020	B.1.177
307	Belgium/ULG-10732/2020	B.1.177
308	Belgium/ULG-10735/2020	B.1.177
309	Belgium/ULG-10742/2020	B.1.177
310	Belgium/ULG-10752/2020	B.1.177
311	Belgium/ULG-10772/2020	B.1.177
312	Belgium/ULG-10799/2020	B.1.177
313	Belgium/ULG-10821/2020	B.1.177.37
314	Belgium/ULG-10822/2020	B.1.177.37
315	Belgium/ULG-10972/2020	B.1.177
316	Belgium/ULG-10973/2020	B.1.177
317	Belgium/ULG-10974/2020	B.1.177
318	Belgium/ULG-10975/2020	B.1.177
319	Belgium/ULG-11017/2020	B.1.177
320	Belgium/ULG-11116/2020	B.1.177.37
321	Belgium/ULG-11119/2020	B.1.177.37
322	Belgium/ULG-11133/2020	B.1.177.37
323	Belgium/ULG-11142/2020	B.1.177.37
324	Belgium/ULG-11149/2020	B.1.177.37
325	Belgium/ULG-11166/2020	B.1.177
326	Belgium/ULG-11191/2020	B.1.177.37
327	Belgium/ULG-11206/2021	B.1.177.37
328	Belgium/ULG-11209/2021	B.1.177.37
329	Belgium/ULG-11210/2021	B.1.177.37
330	Belgium/ULG-11211/2021	B.1.177.44
331	Belgium/ULG-11214/2021	B.1.177.37
332	Belgium/ULG-11216/2021	B.1.177.44
333	Belgium/ULG-11236/2021	B.1.177.37
334	Belgium/ULG-11237/2021	B.1.177.37
335	Belgium/ULG-11239/2021	B.1.177.37
336	Belgium/ULG-11244/2021	B.1.177.37
337	Belgium/ULG-11245/2021	B.1.177.37
338	Belgium/ULG-11247/2021	B.1.177.37
339	Belgium/ULG-11259/2021	B.1.177.37
340	Belgium/ULG-11285/2021	B.1.177.37
341	Belgium/ULG-11286/2021	B.1.177.37
342	Belgium/ULG-11330/2021	B.1.177.37
343	Belgium/ULG-11345/2021	B.1.177.37
344	Belgium/ULG-11354/2021	B.1.177.37
345	Belgium/ULG-11384/2020	B.1.177.37
346	Belgium/ULG-11480/2020	B.1.177
347	Belgium/ULG-11612/2021	B.1.177.44
348	Belgium/ULG-11634/2021	B.1.177.37
349	Belgium/ULG-11635/2021	B.1.177.37
350	Belgium/ULG-11764/2021	B.1.177
351	Belgium/ULG-11966/2021	B.1.177
352	Belgium/ULG-12022/2021	B.1.177
353	Belgium/ULG-12090/2021	B.1.177.44
354	Belgium/ULG-12120/2021	B.1.177.37
355	Belgium/ULG-12121/2021	B.1.177.37
356	Belgium/ULG-12195/2021	B.1.177
357	Belgium/ULG-12235/2021	B.1.177
358	Belgium/ULG-12295/2021	B.1.177.37
359	Belgium/ULG-12754/2021	B.1.177.44
360	Belgium/ULG-13010/2021	B.1.177
361	Belgium/ULG-13054/2021	B.1.177
362	Belgium/ULG-13200/2021	B.1.177
363	Belgium/ULG-17163/2021	A.2.5
364	Belgium/UZA-UA-81556511/2021	P.1
365	Belgium/UZA-UA-CV1006453913/2021	B.1.177
366	Belgium/UZA-UA-CV2012688463/2021	B.1.177
367	Belgium/UZA-UA-CV2035254404/2021	B.1.177
368	Bermuda/205081292/2020	B.1.177
369	Bermuda/205081294/2020	B.1.177
370	Bermuda/205081296/2020	B.1.177
371	Brazil/AL-FIOCRUZ-4282/2021	B.1.1.33
372	Brazil/AM-FIOCRUZ-21890030LLB/2021	P.1.4
373	Brazil/GO-LACEN-57/2021	B.1.1.28
374	Brazil/MA-FIOCRUZ-34237/2020	N.9
375	Brazil/PE-FIOCRUZ-IAM1940/2021	P.1
376	Brazil/RJ-FIOCRUZ-33507/2021	P.1
377	Brazil/RN-FIOCRUZ-24813/2021	B.1.1.28
378	Brazil/SP-2087/2021	P.2
379	Brazil/SP-2089/2021	P.2
380	Brazil/TO-3544/2021	P.1
381	Bulgaria/21BG-EU_001309_Pl13/2021	B.1.1.7
382	Bulgaria/21BG-EU_002109_Pl20/2021	B.1.1.7
383	Bulgaria/21BG-EU_003367_Pl30/2021	B.1.1.7
384	Bulgaria/21BG-EU_003417_Pl30/2021	B.1.1.7
385	Bulgaria/21BG-NC_A000085/2021	B.1.177.86
386	Burkina_Faso/2-040-1615/2020	B.1.388
387	Burkina_Faso/2342/2020	B.1.388
388	Canada/AB-64180/2020	B
389	Canada/AB-66026/2020	B
390	Canada/AB-66471/2020	B
391	Canada/AB-ABPHL-18720/2021	A.2.5.2
392	Canada/AB-ABPHL-19046/2021	A.2.5.2
393	Canada/AB-ABPHL-19167/2021	A.2.5.2
394	Canada/AB-ABPHL-19589/2021	A.2.5.2
395	Canada/AB-ABPHL-20969/2021	B.1.1.7
396	Canada/BC-BCCDC-44139/2021	B.1.1.7
397	Canada/BC-BCCDC-4996/2020	B.1.177
398	Canada/BC-BCCDC-74839/2021	B.1.1.7
399	Canada/BC-BCCDC-77867/2021	B.1.1.7
400	Canada/BC-BCCDC-9897/2020	B.1.177
401	Canada/MB-NML-23496/2021	A.2.5
402	Canada/NB-NML-23675/2021	A.2.5
403	Canada/NB-NML-24700/2021	A.2.5
404	Canada/NS-NML-16223/2021	A.2.5
405	Canada/NS-NML-16224/2021	A.2.5
406	Canada/ON-E16/2020	B.1.147
407	Canada/QC-1nDJXQ-2033505735A/2020	B.1.177
408	Canada/QC-1nDJXQ-2100101728A/2021	B.1.160
409	Canada/QC-1nDJXQ-Q6052188C2/2021	A.2.5.2
410	Canada/QC-1nDJXQ-Q6221750/2021	A.2.5.2
411	Canada/QC-1nDJXQ-Q7053142/2021	A.2.5.2
412	Canada/QC-1nDJXQ-Q7152308/2021	A.2.5.2
413	Canada/QC-1nDJXQ-Q8133076/2021	A.2.5.2
414	Canada/QC-1nDJXQ-Q8180622C2/2021	A.2.5.2
415	Canada/QC-1nDWVQ-MX21113437/2021	A.2.5.2
416	Canada/QC-1nIEOQ-1036379866/2021	A.2.5.2
417	Canada/QC-1nIEOQ-1046421838/2021	A.2.5.2
418	Canada/QC-1nIEOQ-1046421876/2021	A.2.5.2
419	Canada/QC-1nIEOQ-1046429699/2021	A.2.5.2
420	Canada/QC-1nIEOQ-1056474719/2021	A.2.5.2
421	Canada/QC-1nIEOQ-7051609813/2021	A.2.5.2
422	Canada/QC-1nIEOQ-7051633032/2021	B.1.1.176
423	Canada/QC-1nIEOQ-7051638299/2021	B.1.1.176
424	Canada/QC-1nIOU-A6271507/2021	A.2.5.2
425	Canada/QC-1nIOU-A7083359/2021	A.2.5.2
426	Canada/QC-1nIOU-A7093010/2021	A.2.5.2
427	Canada/QC-1nIOU-A8101422/2021	A.2.5.2
428	Canada/QC-1nIRE-U21114499Q/2021	A.2.5.2
429	Canada/QC-1nIRE-U21114579Q/2021	A.2.5.2
430	Canada/QC-1nIUH-5524322838/2021	A.2.5.2
431	Canada/QC-1nIUH-5524328413/2021	A.2.5.2
432	Canada/QC-1nIUH-5524334257/2021	A.2.5.2
433	Canada/QC-1nIUH-5524347222/2021	A.2.5.2
434	Canada/QC-1nIUH-5524375292/2021	A.2.5.2
435	Canada/QC-1nIUH-5524396972/2021	A.2.5.2
436	Canada/QC-1nIUH-5524399225/2021	A.2.5.2
437	Canada/QC-1nKGZ-R8081287/2021	A.2.5.2
438	Canada/QC-1nKGZ-R8130019/2021	A.2.5.2
439	Canada/QC-1nKGZ-R8131315/2021	A.2.5.2
440	Canada/QC-1nKGZ-R8140710/2021	A.2.5.2
441	Canada/QC-1nKQO-S9310700/2021	B.1.1
442	Canada/QC-1nMCY-S9221299/2021	A.2.5.2
443	Canada/QC-1nMCY-T0043032/2021	B.1.1
444	Canada/Qc-CHUM-2100403377A/2021	A.2.5.2
445	Canada/Qc-CHUM-2101001622A/2021	A.2.5.2
446	Canada/Qc-CHUM-2101001832A/2021	A.2.5.2
447	Canada/Qc-CHUM-2101202367A/2021	A.2.5.2
448	Canada/Qc-CHUM-2101900213A/2021	A.2.5.2
449	Canada/Qc-CHUM-Q5181678C2/2021	A.2.5.2
450	Canada/Qc-CHUM-Q5181681C2/2021	A.2.5.2
451	Canada/Qc-CHUM-Q5253040C2/2021	A.2.5.2
452	Canada/Qc-CHUM-Q5253044C2/2021	A.2.5.2
453	Canada/QC-HGA-U0260532/2020	B.1.177.35
454	Canada/QC-HGA-U0260569/2020	B.1.177.35
455	Canada/Qc-JOL-T0053140/2021	A.2.5.2
456	Canada/Qc-JOL-T0053289/2021	A.2.5.2
457	Canada/Qc-L00323358001/2021	A.2.5.2
458	Canada/Qc-L00325713001/2021	A.2.5.2
459	Canada/Qc-L00331757001/2021	A.2.5.2
460	Canada/QC-L00333407/2021	A.2.5.2
461	Canada/QC-L00333588/2021	A.2.5.2
462	Canada/Qc-L00333777001/2021	A.2.5.2
463	Canada/Qc-L00333783001/2021	A.2.5.2
464	Canada/Qc-L00333806001/2021	A.2.5.2
465	Canada/Qc-L00333810001/2021	A.2.5.2
466	Canada/Qc-L00333843001/2021	A.2.5.2
467	Canada/Qc-L00333874001/2021	A.2.5.2
468	Canada/Qc-L00335148001/2021	A.2.5.2
469	Canada/QC-L00338222/2021	A.2.5.2
470	Canada/QC-L00342057001/2021	A.2.5.2
471	Canada/Qc-LAV-S9273889/2021	A.2.5.2
472	Canada/Qc-LAV-T0060908/2021	A.2.5.2
473	Canada/Qc-LAV-T0061000/2021	A.2.5.2
474	Cayman_Islands/24113/2021	A.2.5.2
475	Cayman_Islands/24121/2021	A.2.5
476	Chile/AR-116658/2021	C.37
477	Colombia/CAU-INS-VG-3043/2021	A.2.4
478	Colombia/CUN-INS-VG-2268/2021	A.2.5
479	Colombia/DC-308450/2021	A.2.5
480	Colombia/DC-326160/2021	B.1.1.348
481	Colombia/DC-330855/2021	B.1.1.348
482	Colombia/DC-A120/2021	A.2.5
483	Colombia/NAR-INS-VG-2354/2021	A.2.5
484	Colombia/VAC-A010/2021	A.2.5
485	Costa_Rica/HNN-0364/2021	A.2.5.1
486	Costa_Rica/HNN-0391/2021	A.2.5.1
487	Costa_Rica/HNN-0403/2021	A.2.5
488	Costa_Rica/HNN-0406/2021	A.2.5.1
489	Costa_Rica/HNN-0457/2021	A.2.5.1
490	Costa_Rica/HNN-0463/2021	A.2.5.1
491	Costa_Rica/HNN-0465/2021	A.2.5.2
492	Costa_Rica/HNN-0568/2021	A.2
493	Costa_Rica/INC-0195/2021	A.2.5
494	Costa_Rica/INC-0218/2021	A.2.5.1
495	Costa_Rica/INC-0223/2021	A.2.5.1
496	Costa_Rica/INC-0228/2021	A.2.5
497	Costa_Rica/INC-0245/2021	A.2.5.1
498	Costa_Rica/INC-0252/2021	A.2.5
499	Costa_Rica/INC-0255/2021	A.2.5.1
500	Costa_Rica/INC-0263/2021	A.2.5.1
501	Costa_Rica/INC-0266/2021	A.2.5.1
502	Costa_Rica/INC-0272/2021	A.2.5.1
503	Costa_Rica/INC-0278/2021	A.2.5.1
504	Costa_Rica/INC-0283/2021	A.2.5.1
505	Costa_Rica/INC-0284/2021	A.2.5.1
506	Costa_Rica/INC-0295/2021	A.2.5.1
507	Costa_Rica/INC-0296/2021	A.2.5.1
508	Costa_Rica/INC-0298/2021	A.2.5.1
509	Costa_Rica/INC-0322/2021	A.2.5.1
510	Costa_Rica/INC-0323/2021	A.2.5.1
511	Costa_Rica/INC-0324/2021	A.2.5
512	Costa_Rica/INC-0325/2021	A.2.5
513	Costa_Rica/INC-0329/2021	A.2.5.1
514	Costa_Rica/INC-0333/2021	A.2.5.1
515	Costa_Rica/INC-0340/2021	A.2.5.1
516	Costa_Rica/INC-0342/2021	A.2.5.1
517	Costa_Rica/INC-0409/2021	A.2.5.2
518	Costa_Rica/INC-0410/2021	A.2.5
519	Costa_Rica/INC-0411/2021	A.2.5.1
520	Costa_Rica/INC-0412/2021	A.2.5.1
521	Costa_Rica/INC-0413/2021	A.2.5.2
522	Costa_Rica/INC-0418/2021	A.2.5.1
523	Costa_Rica/INC-0419/2021	A.2.5.1
524	Costa_Rica/INC-0420/2021	A.2.5.1
525	Costa_Rica/INC-0422/2021	A.2.5
526	Costa_Rica/INC-0423/2021	A.2.5
527	Costa_Rica/INC-0425/2021	A.2.5
528	Costa_Rica/INC-0426/2021	A.2.5
529	Costa_Rica/INC-0427/2021	A.2.5.1
530	Costa_Rica/INC-0431/2021	A.2.5.1
531	Costa_Rica/INC-0432/2021	A.2.5.1
532	Costa_Rica/INC-0433/2021	A.2.5
533	Costa_Rica/INC-0441/2021	A.2.5.1
534	Costa_Rica/INC-0442/2021	A.2.5.2
535	Costa_Rica/INC-0446/2021	A.2.5.1
536	Costa_Rica/INC-0447/2021	A.2.5.2
537	Costa_Rica/INC-0448/2021	A.2.5
538	Costa_Rica/INC-0450/2021	A.2.5.2
539	Costa_Rica/INC-0473/2021	A.2.5.1
540	Costa_Rica/INC-0476/2021	A.2.5.1
541	Costa_Rica/INC-0477/2021	A.2.5
542	Costa_Rica/INC-0479/2021	A.2.5.1
543	Costa_Rica/INC-0480/2021	A.2.5.2
544	Costa_Rica/INC-0481/2021	A.2.5.1
545	Costa_Rica/INC-0483/2021	A.2.5
546	Costa_Rica/INC-0485/2021	A.2.5.1
547	Costa_Rica/INC-0486/2021	A.2.5.1
548	Costa_Rica/INC-0489/2021	A.2.5.1
549	Costa_Rica/INC-0491/2021	A.2.5
550	Costa_Rica/INC-0495/2021	A.2.5
551	Costa_Rica/INC-0497/2021	A.2.5
552	Costa_Rica/INC-0498/2021	A.2.5
553	Costa_Rica/INC-0499/2021	A.2.5.1
554	Costa_Rica/INC-0502/2021	A.2.5
555	Costa_Rica/INC-0503/2021	A.2.5.2
556	Costa_Rica/INC-0504/2021	A.2.5
557	Costa_Rica/INC-0505/2021	A.2.5.2
558	Costa_Rica/INC-0508/2021	A.2.5.2
559	Costa_Rica/INC-0510/2021	A.2.5
560	Costa_Rica/INC-0511/2021	A.2.5
561	Costa_Rica/INC-0512/2021	A.2.5.1
562	Costa_Rica/INC-0514/2021	A.2.5.2
563	Costa_Rica/INC-0517/2021	A.2.5.1
564	Costa_Rica/INC-0519/2021	A.2.5.2
565	Costa_Rica/INC-0520/2021	A.2.5
566	Costa_Rica/INC-0521/2021	A.2.5
567	Costa_Rica/INC-0523/2021	A.2.5.1
568	Costa_Rica/INC-0525/2021	A.2.5.1
569	Costa_Rica/INC-0527/2021	A.2.5
570	Costa_Rica/INC-0529/2021	A.2.5
571	Costa_Rica/INC-0534/2021	B.1.1.389
572	Costa_Rica/INC-0535/2021	A.2.5.1
573	Costa_Rica/INC-0539/2021	A.2.5.1
574	Costa_Rica/INC-0540/2021	A.2.5.1
575	Costa_Rica/INC-0541/2021	A.2.5.1
576	Costa_Rica/INC-0547/2021	A.2.5
577	Costa_Rica/INC-0557/2021	A.2.5.1
578	Costa_Rica/INC-0559/2021	A.2.5.1
579	Costa_Rica/INC-0562/2021	A.2.5.1
580	Costa_Rica/INC-0563/2021	A.2.5
581	Costa_Rica/INC-0566/2021	A.2.5.1
582	Costa_Rica/INC-0569/2021	A.2.5.1
583	Costa_Rica/INC-0570/2021	A.2.5.1
584	Costa_Rica/INC-0571/2021	A.2.5
585	Costa_Rica/INC-0574/2021	A.2.5.1
586	Costa_Rica/INC-0576/2021	A.2.5.1
587	Costa_Rica/INC-0583/2021	A.2.5.1
588	Costa_Rica/INC-0585/2021	A.2.5
589	Costa_Rica/INC-0592/2021	A.2.5.1
590	Costa_Rica/INC-0593/2021	A.2.5.1
591	Costa_Rica/INC-0598/2021	A.2.5.1
592	Costa_Rica/INC-0604/2021	A.2.5.1
593	Costa_Rica/INC-0608/2021	A.2.5.1
594	Costa_Rica/INC-0610/2021	A.2.5.1
595	Costa_Rica/INC-0614/2021	A.2.5.1
596	Costa_Rica/INC-0628/2021	A.2.5.1
597	Costa_Rica/INC-0636/2021	A.2.5.1
598	Costa_Rica/INC-0637/2021	A.2.5.1
599	Costa_Rica/INC-0638/2021	A.2.5.2
600	Costa_Rica/INC-0639/2021	A.2.5
601	Costa_Rica/INC-0644/2021	A.2.5
602	Costa_Rica/INC-0646/2021	A.2.5
603	Costa_Rica/INC-0650/2021	A.2.5.1
604	Costa_Rica/INC-0656/2021	A.2.5.1
605	Costa_Rica/INC-0662/2021	A.2.5.1
606	Costa_Rica/INC-0665/2021	A.2.5.1
607	Costa_Rica/INC-0673/2021	A.2.5.1
608	Costa_Rica/INC-0677/2021	A.2.5.1
609	Costa_Rica/INC-0699/2021	A.2.5.1
610	Costa_Rica/INC-0704/2021	A.2.5.1
611	Costa_Rica/INC-0712/2021	A.2.5.2
612	Costa_Rica/INC-0723/2021	A.2.5.1
613	Costa_Rica/INC-0730/2021	A.2.5.2
614	Costa_Rica/INC-0733/2021	A.2.5.1
615	Costa_Rica/INC-0734/2021	A.2.5.2
616	Costa_Rica/INC-0761/2021	A.2.5.1
617	Costa_Rica/INC-0763/2021	A.2.5.2
618	Costa_Rica/INC-0766/2021	A.2.5
619	Costa_Rica/INC-0771/2021	A.2.5.1
620	Costa_Rica/INC-0772/2021	A.2.5.1
621	Costa_Rica/INC-0778/2021	A.2.5.1
622	Costa_Rica/INC-0797/2021	A.2.5
623	Costa_Rica/INC-0798/2021	A.2.5.1
624	Costa_Rica/INC-0800/2021	A.2.5
625	Costa_Rica/INC-0801/2021	A.2.5
626	Costa_Rica/INC-0802/2021	A.2.5.2
627	Costa_Rica/INC-0809/2021	A.2.5
628	Costa_Rica/INC-0810/2021	A.2.5
629	Costa_Rica/INC-0811/2021	A.2.5.2
630	Costa_Rica/INC-0813/2021	A.2.5.2
631	Croatia/1056/2021	B.1.177.35
632	Croatia/1057/2021	B.1.177.35
633	Croatia/1058/2021	B.1.177.35
634	Croatia/1282/2021	B.1.1
635	Croatia/1856/2021	B.1.177
636	Croatia/4048/2021	B.1.177
637	Croatia/4059/2021	B.1.177.24
638	Croatia/4061/2021	B.1.177
639	Croatia/4062/2021	B.1.177.24
640	Croatia/4078/2021	B.1.177
641	Croatia/4079/2021	B.1.177.35
642	Croatia/4084/2021	B.1.177.24
643	Croatia/4086/2021	B.1.177.24
644	Croatia/4120/2021	B.1.177.24
645	Croatia/4127/2021	B.1.177.24
646	Croatia/4134/2021	B.1.177.24
647	Croatia/4280/2021	B.1.1.7
648	Croatia/472/2021	B.1.177.42
649	Croatia/476/2021	B.1.177
650	Croatia/477/2021	B.1.177
651	Croatia/478/2021	B.1.177
652	Croatia/481/2021	B.1.177.35
653	Croatia/484/2021	B.1.177
654	Croatia/491/2021	B.1.177.35
655	Croatia/498/2021	B.1.177
656	Croatia/500/2021	B.1.177.35
657	Croatia/501/2021	B.1.177.35
658	Croatia/503/2021	B.1.177.35
659	Croatia/506/2021	B.1.177
660	Croatia/508/2021	B.1.177
661	Croatia/535/2021	B.1.177.41
662	Croatia/541/2021	B.1.177
663	Croatia/543/2021	B.1.177.35
664	Croatia/544/2021	B.1.177
665	Croatia/549/2021	B.1.177
666	Croatia/550/2021	B.1.177
667	Croatia/559/2021	B.1.177
668	Croatia/602/2021	B.1.177.35
669	Croatia/603/2021	B.1.177.35
670	Croatia/605/2021	B.1.177
671	Croatia/6357/2021	B.1.177.35
672	Croatia/6364/2021	B.1.177.35
673	Croatia/679/2021	B.1.177
674	Croatia/709/2021	B.1.177.59
675	Croatia/HRV000_11/2021	B.1.177
676	Croatia/HRV000_168/2021	B.1.177.35
677	Croatia/HRV000_183/2021	B.1.177.35
678	Croatia/HRV000_217/2021	B.1.177
679	Croatia/HRV000_233/2021	B.1.177.35
680	Croatia/HRV000_234/2021	B.1.177.35
681	Croatia/HRV000_24/2021	B.1.1.83
682	Croatia/HRV000_260/2021	B.1.177
683	Croatia/HRV000_359/2021	B.1.177.35
684	Croatia/HRV000_362/2021	B.1.177
685	Croatia/HRV000_363/2021	B.1.177.35
686	Croatia/HRV000_49/2021	B.1.177.35
687	Croatia/HRV000_6/2021	B.1.177.35
688	Croatia/HRV000_65/2021	B.1.177.35
689	Croatia/HRV000_69/2021	B.1.177.35
690	Croatia/HRV000_76/2021	B.1.177.35
691	Croatia/HRV000_80/2021	B.1.177
692	Czech_Republic/Cento-30125238/2020	B.1.177
693	Czech_Republic/CSQ0057/2021	B.1.1.7
694	Czech_Republic/CSQ0059/2021	B.1.1.7
695	Czech_Republic/CSQ0064/2021	B.1.1.7
696	Czech_Republic/IAB20_016_partD_10/2021	B.1.1.7
697	Czech_Republic/IAB20_016_partD_12/2021	B.1.1.7
698	Czech_Republic/IAB20_016_partD_21/2021	B.1.1.7
699	Czech_Republic/IAB20_016_partD_74/2021	B.1.1.7
700	Czech_Republic/IAB20_016_partD_91/2021	B.1.1.7
701	Czech_Republic/IMG30N_7945/2021	B.1.1.7
702	Czech_Republic/KU2688/2021	B.1.1
703	Czech_Republic/MOTOL-C2102-2313/2021	B.1.1.7
704	Czech_Republic/NRL_233/2021	B.1.1.7
705	Czech_Republic/NRL_2374/2021	B.1.177
706	Czech_Republic/NRL_4246/2021	B.1.1.7
707	Czech_Republic/NRL_4509/2021	B.1.1.7
708	Czech_Republic/NRL_4532/2021	B.1.1.7
709	Czech_Republic/NRL_5302/2021	B.1.177.35
710	Czech_Republic/NRL_5927/2021	B.1.1.7
711	Czech_Republic/NRL_6410_21/2021	B.1.1.7
712	Czech_Republic/NRL_6448_21/2021	B.1.1.7
713	Czech_Republic/NRL_6455_21/2021	B.1.1.7
714	Czech_Republic/NRL_7653_21/2021	A.2.5
715	Czech_Republic/NRL_7812_21/2021	B.1.1.7
716	Czech_Republic/NRL_7891_21/2021	B.1.1.7
717	Czech_Republic/NRL_7892_21/2021	B.1.1.7
718	Czech_Republic/NRL_8503/2021	B.1.1.7
719	Czech_Republic/NRL-3507-21/2021	B.1.1.7
720	Czech_Republic/NRL-3624-21/2021	B.1.1.7
721	Czech_Republic/UKDD-U110091/2021	B.1.1.7
722	Czech_Republic/UMTM209273/2021	B.1.1.7
723	Czech_Republic/UMTM218744/2021	B.1.1.7
724	Czech_Republic/VN5379/2021	B.1.1.7
725	Denmark/DCGC-101709/2021	B.1.1.7
726	Denmark/DCGC-101908/2021	B.1.1.7
727	Denmark/DCGC-104019/2021	B.1.1.7
728	Denmark/DCGC-104309/2020	B.1.177.12
729	Denmark/DCGC-104359/2021	B.1.177.12
730	Denmark/DCGC-104519/2020	B.1.177.12
731	Denmark/DCGC-104521/2020	B.1.177.12
732	Denmark/DCGC-104537/2020	B.1.177.12
733	Denmark/DCGC-104594/2020	B.1.177.12
734	Denmark/DCGC-104779/2020	B.1.177.12
735	Denmark/DCGC-104972/2020	B.1.177.12
736	Denmark/DCGC-105104/2020	B.1.177.12
737	Denmark/DCGC-105122/2020	B.1.177.12
738	Denmark/DCGC-105138/2020	B.1.177.12
739	Denmark/DCGC-105231/2020	B.1.177.12
740	Denmark/DCGC-105263/2021	B.1.177.12
741	Denmark/DCGC-105501/2020	B.1.177.12
742	Denmark/DCGC-105805/2020	B.1.177.12
743	Denmark/DCGC-106369/2020	B.1.177.12
744	Denmark/DCGC-106498/2020	B.1.177.12
745	Denmark/DCGC-106502/2020	B.1.177.12
746	Denmark/DCGC-106546/2020	B.1.177.12
747	Denmark/DCGC-106551/2020	B.1.177.12
748	Denmark/DCGC-106834/2020	B.1.177.12
749	Denmark/DCGC-106876/2020	B.1.177.12
750	Denmark/DCGC-106896/2021	B.1.1.7
751	Denmark/DCGC-107088/2021	B.1.177.12
752	Denmark/DCGC-107134/2020	B.1.177.12
753	Denmark/DCGC-107628/2020	B.1.177.12
754	Denmark/DCGC-107703/2020	B.1.177.12
755	Denmark/DCGC-107933/2020	B.1.177.12
756	Denmark/DCGC-107967/2021	B.1.177.12
757	Denmark/DCGC-108217/2020	B.1.177.12
758	Denmark/DCGC-108565/2020	B.1.177.12
759	Denmark/DCGC-108575/2021	B.1.177.12
760	Denmark/DCGC-108644/2020	B.1.177.12
761	Denmark/DCGC-108702/2020	B.1.177.12
762	Denmark/DCGC-108708/2020	B.1.177.12
763	Denmark/DCGC-108749/2021	B.1.177.12
764	Denmark/DCGC-108826/2020	B.1.177.12
765	Denmark/DCGC-108912/2020	B.1.177.12
766	Denmark/DCGC-108930/2020	B.1.177.12
767	Denmark/DCGC-109110/2020	B.1.177.12
768	Denmark/DCGC-109170/2020	B.1.177.12
769	Denmark/DCGC-109283/2020	B.1.177.12
770	Denmark/DCGC-109421/2020	B.1.177.12
771	Denmark/DCGC-109458/2020	B.1.177.12
772	Denmark/DCGC-109505/2020	B.1.177.12
773	Denmark/DCGC-109636/2020	B.1.177.12
774	Denmark/DCGC-114776/2020	B.1.177.42
775	Denmark/DCGC-119685/2021	A.2.5.2
776	Denmark/DCGC-120267/2021	B.1.1.7
777	Denmark/DCGC-120294/2021	A.2.5
778	Denmark/DCGC-12172/2020	B.1.177.12
779	Denmark/DCGC-12174/2020	B.1.177.12
780	Denmark/DCGC-12179/2020	B.1.177.12
781	Denmark/DCGC-12181/2020	B.1.177.12
782	Denmark/DCGC-12213/2020	B.1.177.12
783	Denmark/DCGC-12216/2020	B.1.177.12
784	Denmark/DCGC-12233/2020	B.1.177
785	Denmark/DCGC-12237/2020	B.1.177.12
786	Denmark/DCGC-122429/2020	B.1.177.12
787	Denmark/DCGC-12246/2020	B.1.177.42
788	Denmark/DCGC-12250/2020	B.1.177.12
789	Denmark/DCGC-12251/2020	B.1.177.12
790	Denmark/DCGC-12252/2020	B.1.177.12
791	Denmark/DCGC-12257/2020	B.1.177.12
792	Denmark/DCGC-12264/2020	B.1.177.12
793	Denmark/DCGC-12267/2020	B.1.177.12
794	Denmark/DCGC-12272/2020	B.1.177.12
795	Denmark/DCGC-12278/2020	B.1.177.12
796	Denmark/DCGC-12293/2020	B.1.177.42
797	Denmark/DCGC-12296/2020	B.1.177.42
798	Denmark/DCGC-12300/2020	B.1.177.12
799	Denmark/DCGC-12301/2020	B.1.177.12
800	Denmark/DCGC-12304/2020	B.1.177.12
801	Denmark/DCGC-12307/2020	B.1.177.12
802	Denmark/DCGC-12310/2020	B.1.177.35
803	Denmark/DCGC-12315/2020	B.1.177.35
804	Denmark/DCGC-12334/2020	B.1.177.12
805	Denmark/DCGC-12345/2020	B.1.177.12
806	Denmark/DCGC-12348/2020	B.1.177.12
807	Denmark/DCGC-12360/2020	B.1.177.43
808	Denmark/DCGC-12371/2020	B.1.177.12
809	Denmark/DCGC-12401/2020	B.1.177.12
810	Denmark/DCGC-12405/2020	B.1.177.12
811	Denmark/DCGC-12420/2020	B.1.177.40
812	Denmark/DCGC-12448/2020	B.1.177.42
813	Denmark/DCGC-12469/2020	B.1.177.12
814	Denmark/DCGC-12476/2020	B.1.177.12
815	Denmark/DCGC-12487/2020	B.1.177.35
816	Denmark/DCGC-12499/2020	B.1.177.12
817	Denmark/DCGC-12513/2020	B.1.177.12
818	Denmark/DCGC-12522/2020	B.1.177.12
819	Denmark/DCGC-12526/2020	B.1.177.12
820	Denmark/DCGC-12536/2020	B.1.177.12
821	Denmark/DCGC-12539/2020	B.1.177.12
822	Denmark/DCGC-12551/2020	B.1.177.12
823	Denmark/DCGC-12557/2020	B.1.177
824	Denmark/DCGC-12560/2020	B.1.177
825	Denmark/DCGC-12561/2020	B.1.177.12
826	Denmark/DCGC-12571/2020	B.1.177.12
827	Denmark/DCGC-12585/2020	B.1.177.12
828	Denmark/DCGC-12589/2020	B.1.177.12
829	Denmark/DCGC-12633/2020	B.1.177
830	Denmark/DCGC-12636/2020	B.1.177.12
831	Denmark/DCGC-12647/2020	B.1.177.12
832	Denmark/DCGC-12670/2020	B.1.177.42
833	Denmark/DCGC-12686/2020	B.1.177.12
834	Denmark/DCGC-12701/2020	B.1.177.35
835	Denmark/DCGC-12765/2020	B.1.177.42
836	Denmark/DCGC-12921/2020	B.1.177.12
837	Denmark/DCGC-12923/2020	B.1.177.12
838	Denmark/DCGC-12924/2020	B.1.177.12
839	Denmark/DCGC-12932/2020	B.1.177.12
840	Denmark/DCGC-12934/2020	B.1.177.12
841	Denmark/DCGC-12940/2020	B.1.177.12
842	Denmark/DCGC-12941/2020	B.1.177.42
843	Denmark/DCGC-12953/2020	B.1.177.12
844	Denmark/DCGC-12955/2020	B.1.177.12
845	Denmark/DCGC-12962/2020	B.1.177.42
846	Denmark/DCGC-12973/2020	B.1.177.12
847	Denmark/DCGC-12981/2020	B.1.177.12
848	Denmark/DCGC-12984/2020	B.1.177.12
849	Denmark/DCGC-13000/2020	B.1.177.12
850	Denmark/DCGC-13009/2020	B.1.177.12
851	Denmark/DCGC-13014/2020	B.1.177.42
852	Denmark/DCGC-13015/2020	B.1.177.12
853	Denmark/DCGC-13019/2020	B.1.177.12
854	Denmark/DCGC-13023/2020	B.1.177.12
855	Denmark/DCGC-13032/2020	B.1.177.12
856	Denmark/DCGC-13035/2020	B.1.177.12
857	Denmark/DCGC-13060/2020	B.1.177.42
858	Denmark/DCGC-13062/2020	B.1.177.35
859	Denmark/DCGC-13065/2020	B.1.177.12
860	Denmark/DCGC-13083/2020	B.1.177.42
861	Denmark/DCGC-13086/2020	B.1.177.12
862	Denmark/DCGC-13109/2020	B.1.177.35
863	Denmark/DCGC-13110/2020	B.1.177.42
864	Denmark/DCGC-13116/2020	B.1.177.35
865	Denmark/DCGC-13126/2020	B.1.177.42
866	Denmark/DCGC-13128/2020	B.1.177.42
867	Denmark/DCGC-13130/2020	B.1.177.42
868	Denmark/DCGC-13133/2020	B.1.177.12
869	Denmark/DCGC-13136/2020	B.1.177.12
870	Denmark/DCGC-13138/2020	B.1.177.12
871	Denmark/DCGC-13153/2020	B.1.177.12
872	Denmark/DCGC-13160/2020	B.1.177.12
873	Denmark/DCGC-13170/2020	B.1.177.12
874	Denmark/DCGC-13176/2020	B.1.177.42
875	Denmark/DCGC-13180/2020	B.1.177.12
876	Denmark/DCGC-13181/2020	B.1.177.12
877	Denmark/DCGC-13186/2020	B.1.177.12
878	Denmark/DCGC-13190/2020	B.1.177.12
879	Denmark/DCGC-13211/2020	B.1.177.12
880	Denmark/DCGC-13217/2020	B.1.177.42
881	Denmark/DCGC-13218/2020	B.1.177.12
882	Denmark/DCGC-13242/2020	B.1.177.12
883	Denmark/DCGC-13256/2020	B.1.177.12
884	Denmark/DCGC-13258/2020	B.1.177.12
885	Denmark/DCGC-13266/2020	B.1.177.42
886	Denmark/DCGC-13271/2020	B.1.177.42
887	Denmark/DCGC-13272/2020	B.1.177.41
888	Denmark/DCGC-13275/2020	B.1.177.12
889	Denmark/DCGC-13282/2020	B.1.177.12
890	Denmark/DCGC-13292/2020	B.1.177.12
891	Denmark/DCGC-13295/2020	B.1.177.35
892	Denmark/DCGC-13296/2020	B.1.177.12
893	Denmark/DCGC-13302/2020	B.1.177.12
894	Denmark/DCGC-13332/2020	B.1.177.12
895	Denmark/DCGC-13336/2020	B.1.177.12
896	Denmark/DCGC-13338/2020	B.1.177.12
897	Denmark/DCGC-13342/2020	B.1.177.12
898	Denmark/DCGC-13345/2020	B.1.177.12
899	Denmark/DCGC-13358/2020	B.1.177
900	Denmark/DCGC-13365/2020	B.1.177.12
901	Denmark/DCGC-13385/2020	B.1.177.12
902	Denmark/DCGC-13391/2020	B.1.177.12
903	Denmark/DCGC-13400/2020	B.1.177.42
904	Denmark/DCGC-13406/2020	B.1.177.35
905	Denmark/DCGC-13411/2020	B.1.177.12
906	Denmark/DCGC-13413/2020	B.1.177.12
907	Denmark/DCGC-13414/2020	B.1.177.42
908	Denmark/DCGC-13419/2020	B.1.177.12
909	Denmark/DCGC-13439/2020	B.1.177.12
910	Denmark/DCGC-13441/2020	B.1.177.12
911	Denmark/DCGC-13451/2020	B.1.177.42
912	Denmark/DCGC-13456/2020	B.1.177.44
913	Denmark/DCGC-13464/2020	B.1.177.12
914	Denmark/DCGC-13466/2020	B.1.177.12
915	Denmark/DCGC-13476/2020	B.1.177.12
916	Denmark/DCGC-13481/2020	B.1.177.12
917	Denmark/DCGC-13490/2020	B.1.177.12
918	Denmark/DCGC-13491/2020	B.1.177.12
919	Denmark/DCGC-13509/2020	B.1.177.12
920	Denmark/DCGC-13522/2020	B.1.177.12
921	Denmark/DCGC-13523/2020	B.1.177.12
922	Denmark/DCGC-13529/2020	B.1.177.42
923	Denmark/DCGC-13538/2020	B.1.177.35
924	Denmark/DCGC-13542/2020	B.1.177.12
925	Denmark/DCGC-13549/2020	B.1.177.12
926	Denmark/DCGC-13551/2020	B.1.177.41
927	Denmark/DCGC-13553/2020	B.1.177.12
928	Denmark/DCGC-13554/2020	B.1.177.12
929	Denmark/DCGC-13577/2020	B.1.177.12
930	Denmark/DCGC-135809/2021	B.1.617.2
931	Denmark/DCGC-13581/2020	B.1.177.12
932	Denmark/DCGC-13584/2020	B.1.177.12
933	Denmark/DCGC-13589/2020	B.1.177.12
934	Denmark/DCGC-13594/2020	B.1.177.12
935	Denmark/DCGC-13598/2020	B.1.177.12
936	Denmark/DCGC-13600/2020	B.1.177.12
937	Denmark/DCGC-13606/2020	B.1.177.35
938	Denmark/DCGC-13610/2020	B.1.177.12
939	Denmark/DCGC-13616/2020	B.1.177.12
940	Denmark/DCGC-13619/2020	B.1.177.12
941	Denmark/DCGC-13633/2020	B.1.177.12
942	Denmark/DCGC-13646/2020	B.1.177.42
943	Denmark/DCGC-13649/2020	B.1.177.12
944	Denmark/DCGC-13651/2020	B.1.177.12
945	Denmark/DCGC-13653/2020	B.1.177.42
946	Denmark/DCGC-13659/2020	B.1.177.12
947	Denmark/DCGC-13671/2020	B.1.177.12
948	Denmark/DCGC-13674/2020	B.1.177.35
949	Denmark/DCGC-13677/2020	B.1.177.12
950	Denmark/DCGC-13681/2020	B.1.177.12
951	Denmark/DCGC-13683/2020	B.1.177.12
952	Denmark/DCGC-13685/2020	B.1.177.12
953	Denmark/DCGC-13707/2020	B.1.177.12
954	Denmark/DCGC-13720/2020	B.1.177.35
955	Denmark/DCGC-13723/2020	B.1.177.12
956	Denmark/DCGC-13736/2020	B.1.177.12
957	Denmark/DCGC-13746/2020	B.1.177.12
958	Denmark/DCGC-13772/2020	B.1.177.12
959	Denmark/DCGC-13783/2020	B.1.177.12
960	Denmark/DCGC-13787/2020	B.1.177.12
961	Denmark/DCGC-13793/2020	B.1.177.12
962	Denmark/DCGC-13802/2020	B.1.177.12
963	Denmark/DCGC-13803/2020	B.1.177.12
964	Denmark/DCGC-13819/2020	B.1.177.12
965	Denmark/DCGC-13822/2020	B.1.177.12
966	Denmark/DCGC-13823/2020	B.1.177.12
967	Denmark/DCGC-13824/2020	B.1.177.12
968	Denmark/DCGC-13827/2020	B.1.177.12
969	Denmark/DCGC-13828/2020	B.1.177.12
970	Denmark/DCGC-13830/2020	B.1.177.12
971	Denmark/DCGC-13832/2020	B.1.177.44
972	Denmark/DCGC-13834/2020	B.1.177.12
973	Denmark/DCGC-13854/2020	B.1.177.12
974	Denmark/DCGC-13856/2020	B.1.177.12
975	Denmark/DCGC-13857/2020	B.1.177.12
976	Denmark/DCGC-13862/2020	B.1.177.44
977	Denmark/DCGC-13869/2020	B.1.177.12
978	Denmark/DCGC-13872/2020	B.1.177.42
979	Denmark/DCGC-13874/2020	B.1.177.12
980	Denmark/DCGC-13893/2020	B.1.177.12
981	Denmark/DCGC-13897/2020	B.1.177.12
982	Denmark/DCGC-13900/2020	B.1.177.12
983	Denmark/DCGC-13906/2020	B.1.177.42
984	Denmark/DCGC-13912/2020	B.1.177.42
985	Denmark/DCGC-13917/2020	B.1.177.12
986	Denmark/DCGC-13921/2020	B.1.177.12
987	Denmark/DCGC-13924/2020	B.1.177.12
988	Denmark/DCGC-13925/2020	B.1.177.12
989	Denmark/DCGC-13927/2020	B.1.177.42
990	Denmark/DCGC-13930/2020	B.1.177.12
991	Denmark/DCGC-13931/2020	B.1.177.42
992	Denmark/DCGC-13945/2020	B.1.177.35
993	Denmark/DCGC-13949/2020	B.1.177.42
994	Denmark/DCGC-13952/2020	B.1.177.42
995	Denmark/DCGC-13953/2020	B.1.177.12
996	Denmark/DCGC-13962/2020	B.1.177.12
997	Denmark/DCGC-13980/2020	B.1.177.12
998	Denmark/DCGC-13987/2020	B.1.177.12
999	Denmark/DCGC-14000/2020	B.1.177.12
1000	Denmark/DCGC-14001/2020	B.1.177.12
1001	Denmark/DCGC-14004/2020	B.1.177.12
1002	Denmark/DCGC-14008/2020	B.1.177.42
1003	Denmark/DCGC-14013/2020	B.1.177.12
1004	Denmark/DCGC-14027/2020	B.1.177.12
1005	Denmark/DCGC-14036/2020	B.1.177
1006	Denmark/DCGC-14050/2020	B.1.177.12
1007	Denmark/DCGC-14054/2020	B.1.177.12
1008	Denmark/DCGC-14061/2020	B.1.177.12
1009	Denmark/DCGC-14074/2020	B.1.177.42
1010	Denmark/DCGC-14080/2020	B.1.177.12
1011	Denmark/DCGC-14081/2020	B.1.177.12
1012	Denmark/DCGC-14094/2020	B.1.177.12
1013	Denmark/DCGC-14095/2020	B.1.177.42
1014	Denmark/DCGC-14097/2020	B.1.177.42
1015	Denmark/DCGC-14101/2020	B.1.177.12
1016	Denmark/DCGC-14102/2020	B.1.177.12
1017	Denmark/DCGC-14118/2020	B.1.177.12
1018	Denmark/DCGC-14121/2020	B.1.177.12
1019	Denmark/DCGC-14129/2020	B.1.177.12
1020	Denmark/DCGC-14164/2020	B.1.177.12
1021	Denmark/DCGC-14186/2020	B.1.177.12
1022	Denmark/DCGC-14201/2020	B.1.177.12
1023	Denmark/DCGC-14202/2020	B.1.177.12
1024	Denmark/DCGC-14209/2020	B.1.177.12
1025	Denmark/DCGC-14246/2020	B.1.177.12
1026	Denmark/DCGC-14253/2020	B.1.177.12
1027	Denmark/DCGC-14254/2020	B.1.177.42
1028	Denmark/DCGC-14255/2020	B.1.177.12
1029	Denmark/DCGC-14257/2020	B.1.177.42
1030	Denmark/DCGC-14264/2020	B.1.177.42
1031	Denmark/DCGC-14276/2020	B.1.177.12
1032	Denmark/DCGC-14280/2020	B.1.177.12
1033	Denmark/DCGC-14281/2020	B.1.177.12
1034	Denmark/DCGC-14317/2020	B.1.177.12
1035	Denmark/DCGC-14319/2020	B.1.177.12
1036	Denmark/DCGC-14322/2020	B.1.177.12
1037	Denmark/DCGC-14324/2020	B.1.177.12
1038	Denmark/DCGC-14342/2020	B.1.177.12
1039	Denmark/DCGC-14348/2020	B.1.177.12
1040	Denmark/DCGC-14357/2020	B.1.177.12
1041	Denmark/DCGC-14361/2020	B.1.177.12
1042	Denmark/DCGC-14366/2020	B.1.177.12
1043	Denmark/DCGC-14367/2020	B.1.177.12
1044	Denmark/DCGC-14386/2020	B.1.177.12
1045	Denmark/DCGC-14399/2020	B.1.177.42
1046	Denmark/DCGC-14402/2020	B.1.177.12
1047	Denmark/DCGC-14417/2020	B.1.177.12
1048	Denmark/DCGC-14418/2020	B.1.177.12
1049	Denmark/DCGC-14433/2020	B.1.177.12
1050	Denmark/DCGC-14435/2020	B.1.177.12
1051	Denmark/DCGC-14450/2020	B.1.177.12
1052	Denmark/DCGC-14472/2020	B.1.177.42
1053	Denmark/DCGC-14476/2020	B.1.177.12
1054	Denmark/DCGC-14480/2020	B.1.177.12
1055	Denmark/DCGC-1449/2020	B.1.39
1056	Denmark/DCGC-14491/2020	B.1.177.12
1057	Denmark/DCGC-14504/2020	B.1.177.12
1058	Denmark/DCGC-14525/2020	B.1.177.12
1059	Denmark/DCGC-14571/2020	B.1.177.12
1060	Denmark/DCGC-14581/2020	B.1.177
1061	Denmark/DCGC-14584/2020	B.1.177.42
1062	Denmark/DCGC-14586/2020	B.1.177.12
1063	Denmark/DCGC-14587/2020	B.1.177.12
1064	Denmark/DCGC-14611/2020	B.1.177.12
1065	Denmark/DCGC-14613/2020	B.1.177.12
1066	Denmark/DCGC-14618/2020	B.1.177.12
1067	Denmark/DCGC-14622/2020	B.1.177.12
1068	Denmark/DCGC-14653/2020	B.1.177.12
1069	Denmark/DCGC-14654/2020	B.1.177.12
1070	Denmark/DCGC-14666/2020	B.1.177.12
1071	Denmark/DCGC-14706/2020	B.1.177.12
1072	Denmark/DCGC-14707/2020	B.1.177.12
1073	Denmark/DCGC-14710/2020	B.1.177.35
1074	Denmark/DCGC-14720/2020	B.1.177.12
1075	Denmark/DCGC-14721/2020	B.1.177.12
1076	Denmark/DCGC-14723/2020	B.1.177.12
1077	Denmark/DCGC-14733/2020	B.1.177.12
1078	Denmark/DCGC-14736/2020	B.1.177.12
1079	Denmark/DCGC-14738/2020	B.1.177.12
1080	Denmark/DCGC-14739/2020	B.1.177.12
1081	Denmark/DCGC-14746/2020	B.1.177.12
1082	Denmark/DCGC-14749/2020	B.1.177.12
1083	Denmark/DCGC-14754/2020	B.1.177.12
1084	Denmark/DCGC-14770/2020	B.1.177.12
1085	Denmark/DCGC-14772/2020	B.1.177.12
1086	Denmark/DCGC-14774/2020	B.1.177.12
1087	Denmark/DCGC-14784/2020	B.1.177.12
1088	Denmark/DCGC-14789/2020	B.1.177.12
1089	Denmark/DCGC-14790/2020	B.1.177.42
1090	Denmark/DCGC-14818/2020	B.1.177.12
1091	Denmark/DCGC-14828/2020	B.1.177.42
1092	Denmark/DCGC-14840/2020	B.1.177.12
1093	Denmark/DCGC-14861/2020	B.1.177.42
1094	Denmark/DCGC-14868/2020	B.1.177.12
1095	Denmark/DCGC-14888/2020	B.1.177.12
1096	Denmark/DCGC-14895/2020	B.1.177.12
1097	Denmark/DCGC-14906/2020	B.1.177.12
1098	Denmark/DCGC-14917/2020	B.1.177.12
1099	Denmark/DCGC-14919/2020	B.1.177.12
1100	Denmark/DCGC-14926/2020	B.1.177.12
1101	Denmark/DCGC-14927/2020	B.1.177.42
1102	Denmark/DCGC-14946/2020	B.1.177.12
1103	Denmark/DCGC-14951/2020	B.1.177.12
1104	Denmark/DCGC-14968/2020	B.1.177.12
1105	Denmark/DCGC-14972/2020	B.1.177.12
1106	Denmark/DCGC-15005/2020	B.1.177.12
1107	Denmark/DCGC-15009/2020	B.1.177.12
1108	Denmark/DCGC-15016/2020	B.1.177.12
1109	Denmark/DCGC-15021/2020	B.1.177.12
1110	Denmark/DCGC-15032/2020	B.1.177.12
1111	Denmark/DCGC-15041/2020	B.1.177.12
1112	Denmark/DCGC-15045/2020	B.1.177.12
1113	Denmark/DCGC-15070/2020	B.1.177.12
1114	Denmark/DCGC-15075/2020	B.1.177.42
1115	Denmark/DCGC-15084/2020	B.1.177.12
1116	Denmark/DCGC-15095/2020	B.1.177.12
1117	Denmark/DCGC-15096/2020	B.1.177.12
1118	Denmark/DCGC-15111/2020	B.1.177.12
1119	Denmark/DCGC-15125/2020	B.1.177.35
1120	Denmark/DCGC-15127/2020	B.1.177.12
1121	Denmark/DCGC-15140/2020	B.1.177.12
1122	Denmark/DCGC-15146/2020	B.1.177.35
1123	Denmark/DCGC-15159/2020	B.1.177.12
1124	Denmark/DCGC-15210/2020	B.1.177.42
1125	Denmark/DCGC-15217/2020	B.1.177.12
1126	Denmark/DCGC-15218/2020	B.1.177.12
1127	Denmark/DCGC-15222/2020	B.1.177.42
1128	Denmark/DCGC-15230/2020	B.1.177.12
1129	Denmark/DCGC-15265/2020	B.1.177.12
1130	Denmark/DCGC-15276/2020	B.1.177.12
1131	Denmark/DCGC-15280/2020	B.1.177.12
1132	Denmark/DCGC-15283/2020	B.1.177.12
1133	Denmark/DCGC-15288/2020	B.1.177.12
1134	Denmark/DCGC-15294/2020	B.1.177.42
1135	Denmark/DCGC-15308/2020	B.1.177.12
1136	Denmark/DCGC-15321/2020	B.1.177.12
1137	Denmark/DCGC-15353/2020	B.1.177.35
1138	Denmark/DCGC-15367/2020	B.1.177.42
1139	Denmark/DCGC-15368/2020	B.1.177.35
1140	Denmark/DCGC-15404/2020	B.1.177.12
1141	Denmark/DCGC-15428/2020	B.1.177.12
1142	Denmark/DCGC-15432/2020	B.1.177.42
1143	Denmark/DCGC-15440/2020	B.1.177.12
1144	Denmark/DCGC-15441/2020	B.1.177.12
1145	Denmark/DCGC-15452/2020	B.1.177.35
1146	Denmark/DCGC-15458/2020	B.1.177.35
1147	Denmark/DCGC-15462/2020	B.1.177.12
1148	Denmark/DCGC-15486/2020	B.1.177.42
1149	Denmark/DCGC-15517/2020	B.1.177.42
1150	Denmark/DCGC-15523/2020	B.1.177.12
1151	Denmark/DCGC-15526/2020	B.1.177.41
1152	Denmark/DCGC-15534/2020	B.1.177.12
1153	Denmark/DCGC-15550/2020	B.1.177.35
1154	Denmark/DCGC-15552/2020	B.1.177.12
1155	Denmark/DCGC-15557/2020	B.1.177.12
1156	Denmark/DCGC-15608/2020	B.1.177.12
1157	Denmark/DCGC-15616/2020	B.1.177.42
1158	Denmark/DCGC-15628/2020	B.1.177.12
1159	Denmark/DCGC-15629/2020	B.1.177.12
1160	Denmark/DCGC-15640/2020	B.1.177.12
1161	Denmark/DCGC-15644/2020	B.1.177.12
1162	Denmark/DCGC-15667/2020	B.1.177.42
1163	Denmark/DCGC-15740/2020	B.1.177.12
1164	Denmark/DCGC-15745/2020	B.1.177.42
1165	Denmark/DCGC-15752/2020	B.1.177.12
1166	Denmark/DCGC-15761/2020	B.1.177.12
1167	Denmark/DCGC-15788/2020	B.1.177.12
1168	Denmark/DCGC-15796/2020	B.1.177.12
1169	Denmark/DCGC-15803/2020	B.1.177.12
1170	Denmark/DCGC-15834/2020	B.1.177.42
1171	Denmark/DCGC-15846/2020	B.1.177.12
1172	Denmark/DCGC-15856/2020	B.1.177.12
1173	Denmark/DCGC-15863/2020	B.1.177.12
1174	Denmark/DCGC-15915/2020	B.1.177.12
1175	Denmark/DCGC-15922/2020	B.1.177.35
1176	Denmark/DCGC-15926/2020	B.1.177.12
1177	Denmark/DCGC-15930/2020	B.1.177.12
1178	Denmark/DCGC-15942/2020	B.1.177.12
1179	Denmark/DCGC-15948/2020	B.1.177.42
1180	Denmark/DCGC-15954/2020	B.1.177.12
1181	Denmark/DCGC-15962/2020	B.1.177.12
1182	Denmark/DCGC-15969/2020	B.1.177.12
1183	Denmark/DCGC-15974/2020	B.1.177.12
1184	Denmark/DCGC-15975/2020	B.1.177.12
1185	Denmark/DCGC-16002/2020	B.1.177.12
1186	Denmark/DCGC-16011/2020	B.1.177.12
1187	Denmark/DCGC-16012/2020	B.1.177.12
1188	Denmark/DCGC-16013/2020	B.1.177.12
1189	Denmark/DCGC-16031/2020	B.1.177.35
1190	Denmark/DCGC-16048/2020	B.1.177.12
1191	Denmark/DCGC-16058/2020	B.1.177.42
1192	Denmark/DCGC-16069/2020	B.1.177.12
1193	Denmark/DCGC-16084/2020	B.1.177.12
1194	Denmark/DCGC-16122/2020	B.1.177
1195	Denmark/DCGC-16144/2020	B.1.177.40
1196	Denmark/DCGC-16149/2020	B.1.177.12
1197	Denmark/DCGC-16157/2020	B.1.177.12
1198	Denmark/DCGC-16164/2020	B.1.177.12
1199	Denmark/DCGC-16166/2020	B.1.177
1200	Denmark/DCGC-16170/2020	B.1.177.42
1201	Denmark/DCGC-16196/2020	B.1.177
1202	Denmark/DCGC-16202/2020	B.1.177
1203	Denmark/DCGC-16205/2020	B.1.177
1204	Denmark/DCGC-16218/2020	B.1.177.12
1205	Denmark/DCGC-16220/2020	B.1.177.12
1206	Denmark/DCGC-16236/2020	B.1.177.42
1207	Denmark/DCGC-16239/2020	B.1.177.42
1208	Denmark/DCGC-16246/2020	B.1.177.12
1209	Denmark/DCGC-16256/2020	B.1.177.12
1210	Denmark/DCGC-16259/2020	B.1.177.12
1211	Denmark/DCGC-16263/2020	B.1.177
1212	Denmark/DCGC-16273/2020	B.1.177.40
1213	Denmark/DCGC-16294/2020	B.1.177.12
1214	Denmark/DCGC-16299/2020	B.1.177.12
1215	Denmark/DCGC-16300/2020	B.1.177.12
1216	Denmark/DCGC-16313/2020	B.1.177.12
1217	Denmark/DCGC-16314/2020	B.1.177.12
1218	Denmark/DCGC-16334/2020	B.1.177.12
1219	Denmark/DCGC-16337/2020	B.1.177.12
1220	Denmark/DCGC-16338/2020	B.1.177.42
1221	Denmark/DCGC-16364/2020	B.1.177.12
1222	Denmark/DCGC-16393/2020	B.1.177.42
1223	Denmark/DCGC-16394/2020	B.1.177.12
1224	Denmark/DCGC-16421/2020	B.1.177.12
1225	Denmark/DCGC-16432/2020	B.1.177.12
1226	Denmark/DCGC-16435/2020	B.1.177.35
1227	Denmark/DCGC-16445/2020	B.1.177.12
1228	Denmark/DCGC-16446/2020	B.1.177.12
1229	Denmark/DCGC-16460/2020	B.1.177.42
1230	Denmark/DCGC-16489/2020	B.1.177.12
1231	Denmark/DCGC-16493/2020	B.1.177.12
1232	Denmark/DCGC-16495/2020	B.1.177.12
1233	Denmark/DCGC-16503/2020	B.1.177.12
1234	Denmark/DCGC-16508/2020	B.1.177.12
1235	Denmark/DCGC-16520/2020	B.1.177.12
1236	Denmark/DCGC-16548/2020	B.1.177
1237	Denmark/DCGC-16558/2020	B.1.177.42
1238	Denmark/DCGC-16560/2020	B.1.177.12
1239	Denmark/DCGC-16565/2020	B.1.177.12
1240	Denmark/DCGC-16567/2020	B.1.177.42
1241	Denmark/DCGC-16577/2020	B.1.177.42
1242	Denmark/DCGC-16578/2020	B.1.177.41
1243	Denmark/DCGC-16587/2020	B.1.177.12
1244	Denmark/DCGC-16600/2020	B.1.177.12
1245	Denmark/DCGC-16607/2020	B.1.177.12
1246	Denmark/DCGC-16631/2020	B.1.177.35
1247	Denmark/DCGC-16636/2020	B.1.177.12
1248	Denmark/DCGC-16642/2020	B.1.177.12
1249	Denmark/DCGC-16653/2020	B.1.177.35
1250	Denmark/DCGC-16667/2020	B.1.177.12
1251	Denmark/DCGC-16670/2020	B.1.177.35
1252	Denmark/DCGC-16682/2020	B.1.177
1253	Denmark/DCGC-16684/2020	B.1.177.42
1254	Denmark/DCGC-16685/2020	B.1.177.42
1255	Denmark/DCGC-16686/2020	B.1.177.12
1256	Denmark/DCGC-16687/2020	B.1.177.12
1257	Denmark/DCGC-16750/2020	B.1.177.12
1258	Denmark/DCGC-16754/2020	B.1.177.12
1259	Denmark/DCGC-16766/2020	B.1.177.41
1260	Denmark/DCGC-16777/2020	B.1.177.12
1261	Denmark/DCGC-16783/2020	B.1.177
1262	Denmark/DCGC-16793/2020	B.1.177
1263	Denmark/DCGC-16800/2020	B.1.177.12
1264	Denmark/DCGC-16815/2020	B.1.177.12
1265	Denmark/DCGC-16816/2020	B.1.177.12
1266	Denmark/DCGC-16817/2020	B.1.177
1267	Denmark/DCGC-16826/2020	B.1.177.12
1268	Denmark/DCGC-16835/2020	B.1.177.12
1269	Denmark/DCGC-16836/2020	B.1.177.12
1270	Denmark/DCGC-16837/2020	B.1.177.12
1271	Denmark/DCGC-16838/2020	B.1.177.12
1272	Denmark/DCGC-16843/2020	B.1.177.12
1273	Denmark/DCGC-16850/2020	B.1.177.12
1274	Denmark/DCGC-16865/2020	B.1.177.12
1275	Denmark/DCGC-16866/2020	B.1.177.12
1276	Denmark/DCGC-16869/2020	B.1.177.12
1277	Denmark/DCGC-16874/2020	B.1.177.12
1278	Denmark/DCGC-16876/2020	B.1.177.12
1279	Denmark/DCGC-16877/2020	B.1.177.12
1280	Denmark/DCGC-16882/2020	B.1.177.12
1281	Denmark/DCGC-16883/2020	B.1.177.12
1282	Denmark/DCGC-16884/2020	B.1.177.12
1283	Denmark/DCGC-16889/2020	B.1.177.42
1284	Denmark/DCGC-16892/2020	B.1.177.12
1285	Denmark/DCGC-16893/2020	B.1.177.12
1286	Denmark/DCGC-16917/2020	B.1.177.12
1287	Denmark/DCGC-16924/2020	B.1.177.12
1288	Denmark/DCGC-16928/2020	B.1.177.12
1289	Denmark/DCGC-16929/2020	B.1.177.12
1290	Denmark/DCGC-16932/2020	B.1.177.12
1291	Denmark/DCGC-16935/2020	B.1.177.12
1292	Denmark/DCGC-16938/2020	B.1.177.12
1293	Denmark/DCGC-16944/2020	B.1.177.12
1294	Denmark/DCGC-16952/2020	B.1.177.12
1295	Denmark/DCGC-16956/2020	B.1.177.12
1296	Denmark/DCGC-16957/2020	B.1.177.12
1297	Denmark/DCGC-16959/2020	B.1.177.12
1298	Denmark/DCGC-16962/2020	B.1.177.12
1299	Denmark/DCGC-16967/2020	B.1.177.12
1300	Denmark/DCGC-16970/2020	B.1.177.12
1301	Denmark/DCGC-16971/2020	B.1.177.12
1302	Denmark/DCGC-16974/2020	B.1.177.12
1303	Denmark/DCGC-16975/2020	B.1.177.12
1304	Denmark/DCGC-16979/2020	B.1.177.12
1305	Denmark/DCGC-16981/2020	B.1.177.12
1306	Denmark/DCGC-16985/2020	B.1.177.12
1307	Denmark/DCGC-16986/2020	B.1.177.12
1308	Denmark/DCGC-16987/2020	B.1.177.12
1309	Denmark/DCGC-16990/2020	B.1.177.12
1310	Denmark/DCGC-16998/2020	B.1.177
1311	Denmark/DCGC-17005/2020	B.1.177.35
1312	Denmark/DCGC-17011/2020	B.1.177.35
1313	Denmark/DCGC-17012/2020	B.1.177.12
1314	Denmark/DCGC-17014/2020	B.1.177.12
1315	Denmark/DCGC-17019/2020	B.1.177.12
1316	Denmark/DCGC-17036/2020	B.1.177.12
1317	Denmark/DCGC-17037/2020	B.1.177.12
1318	Denmark/DCGC-17043/2020	B.1.177.12
1319	Denmark/DCGC-17045/2020	B.1.177.12
1320	Denmark/DCGC-17047/2020	B.1.177.12
1321	Denmark/DCGC-17054/2020	B.1.177.12
1322	Denmark/DCGC-17056/2020	B.1.177.12
1323	Denmark/DCGC-17064/2020	B.1.177.12
1324	Denmark/DCGC-17069/2020	B.1.177.12
1325	Denmark/DCGC-17076/2020	B.1.177.12
1326	Denmark/DCGC-17080/2020	B.1.177.12
1327	Denmark/DCGC-17088/2020	B.1.177.12
1328	Denmark/DCGC-17090/2020	B.1.177.12
1329	Denmark/DCGC-17091/2020	B.1.177.12
1330	Denmark/DCGC-17094/2020	B.1.177.12
1331	Denmark/DCGC-17095/2020	B.1.177.12
1332	Denmark/DCGC-17108/2020	B.1.177.35
1333	Denmark/DCGC-17119/2020	B.1.177.12
1334	Denmark/DCGC-17127/2020	B.1.177.35
1335	Denmark/DCGC-17132/2020	B.1.177.12
1336	Denmark/DCGC-17144/2020	B.1.177.12
1337	Denmark/DCGC-17151/2020	B.1.177.12
1338	Denmark/DCGC-17152/2020	B.1.177.12
1339	Denmark/DCGC-17156/2020	B.1.177.12
1340	Denmark/DCGC-17174/2020	B.1.177.12
1341	Denmark/DCGC-17198/2020	B.1.177.12
1342	Denmark/DCGC-17200/2020	B.1.177.12
1343	Denmark/DCGC-17216/2020	B.1.177.12
1344	Denmark/DCGC-17219/2020	B.1.177.12
1345	Denmark/DCGC-17223/2020	B.1.177.12
1346	Denmark/DCGC-17227/2020	B.1.177.12
1347	Denmark/DCGC-17230/2020	B.1.177.12
1348	Denmark/DCGC-17238/2020	B.1.177.12
1349	Denmark/DCGC-17239/2020	B.1.177.12
1350	Denmark/DCGC-17242/2020	B.1.177.12
1351	Denmark/DCGC-17248/2020	B.1.177.12
1352	Denmark/DCGC-17251/2020	B.1.177.12
1353	Denmark/DCGC-17252/2020	B.1.177.12
1354	Denmark/DCGC-17253/2020	B.1.177.12
1355	Denmark/DCGC-17254/2020	B.1.177.12
1356	Denmark/DCGC-17257/2020	B.1.177.12
1357	Denmark/DCGC-17263/2020	B.1.177.12
1358	Denmark/DCGC-17268/2020	B.1.177.12
1359	Denmark/DCGC-17270/2020	B.1.177.12
1360	Denmark/DCGC-17274/2020	B.1.177.12
1361	Denmark/DCGC-17275/2020	B.1.177.12
1362	Denmark/DCGC-17278/2020	B.1.177.12
1363	Denmark/DCGC-17280/2020	B.1.177.12
1364	Denmark/DCGC-17287/2020	B.1.177.12
1365	Denmark/DCGC-17290/2020	B.1.177.12
1366	Denmark/DCGC-17291/2020	B.1.177.12
1367	Denmark/DCGC-17292/2020	B.1.177.12
1368	Denmark/DCGC-17296/2020	B.1.177.12
1369	Denmark/DCGC-17298/2020	B.1.177.12
1370	Denmark/DCGC-17299/2020	B.1.177.12
1371	Denmark/DCGC-17306/2020	B.1.177.12
1372	Denmark/DCGC-17308/2020	B.1.177.12
1373	Denmark/DCGC-17314/2020	B.1.177.12
1374	Denmark/DCGC-17322/2020	B.1.177.12
1375	Denmark/DCGC-17332/2020	B.1.177.12
1376	Denmark/DCGC-17334/2020	B.1.177.12
1377	Denmark/DCGC-17336/2020	B.1.177.12
1378	Denmark/DCGC-17338/2020	B.1.177.12
1379	Denmark/DCGC-17347/2020	B.1.177.12
1380	Denmark/DCGC-17348/2020	B.1.177.12
1381	Denmark/DCGC-17349/2020	B.1.177.12
1382	Denmark/DCGC-17356/2020	B.1.177.12
1383	Denmark/DCGC-17359/2020	B.1.177.12
1384	Denmark/DCGC-17360/2020	B.1.177.12
1385	Denmark/DCGC-17361/2020	B.1.177.12
1386	Denmark/DCGC-17367/2020	B.1.177.12
1387	Denmark/DCGC-17373/2020	B.1.177.12
1388	Denmark/DCGC-17374/2020	B.1.177.12
1389	Denmark/DCGC-17375/2020	B.1.177.12
1390	Denmark/DCGC-17378/2020	B.1.177.12
1391	Denmark/DCGC-17381/2020	B.1.177.12
1392	Denmark/DCGC-17390/2020	B.1.177.12
1393	Denmark/DCGC-17393/2020	B.1.177.12
1394	Denmark/DCGC-17394/2020	B.1.177.12
1395	Denmark/DCGC-17405/2020	B.1.177.12
1396	Denmark/DCGC-17409/2020	B.1.177.12
1397	Denmark/DCGC-17421/2020	B.1.177.12
1398	Denmark/DCGC-17425/2020	B.1.177.12
1399	Denmark/DCGC-17426/2020	B.1.177.12
1400	Denmark/DCGC-17427/2020	B.1.177.35
1401	Denmark/DCGC-17428/2020	B.1.177.12
1402	Denmark/DCGC-17435/2020	B.1.177.12
1403	Denmark/DCGC-17439/2020	B.1.177.12
1404	Denmark/DCGC-17441/2020	B.1.177.12
1405	Denmark/DCGC-17444/2020	B.1.177.12
1406	Denmark/DCGC-17448/2020	B.1.177.12
1407	Denmark/DCGC-17459/2020	B.1.177.12
1408	Denmark/DCGC-17468/2020	B.1.177.12
1409	Denmark/DCGC-17469/2020	B.1.177
1410	Denmark/DCGC-17475/2020	B.1.177.12
1411	Denmark/DCGC-17476/2020	B.1.177.12
1412	Denmark/DCGC-17477/2020	B.1.177.12
1413	Denmark/DCGC-17478/2020	B.1.177.12
1414	Denmark/DCGC-17482/2020	B.1.177.12
1415	Denmark/DCGC-17485/2020	B.1.177.12
1416	Denmark/DCGC-17488/2020	B.1.177.12
1417	Denmark/DCGC-17490/2020	B.1.177.12
1418	Denmark/DCGC-17500/2020	B.1.177.12
1419	Denmark/DCGC-17506/2020	B.1.177.12
1420	Denmark/DCGC-17516/2020	B.1.177.12
1421	Denmark/DCGC-17523/2020	B.1.177.12
1422	Denmark/DCGC-17526/2020	B.1.177.12
1423	Denmark/DCGC-17540/2020	B.1.177.12
1424	Denmark/DCGC-17542/2020	B.1.177.12
1425	Denmark/DCGC-17556/2020	B.1.177.12
1426	Denmark/DCGC-17557/2020	B.1.177.12
1427	Denmark/DCGC-17581/2020	B.1.177.12
1428	Denmark/DCGC-17583/2020	B.1.177.42
1429	Denmark/DCGC-17584/2020	B.1.177.12
1430	Denmark/DCGC-17586/2020	B.1.177.35
1431	Denmark/DCGC-17587/2020	B.1.177.12
1432	Denmark/DCGC-17590/2020	B.1.177.12
1433	Denmark/DCGC-17594/2020	B.1.177.12
1434	Denmark/DCGC-17605/2020	B.1.177.12
1435	Denmark/DCGC-17607/2020	B.1.177.12
1436	Denmark/DCGC-17611/2020	B.1.177.12
1437	Denmark/DCGC-17614/2020	B.1.177
1438	Denmark/DCGC-17620/2020	B.1.177.12
1439	Denmark/DCGC-17628/2020	B.1.177.12
1440	Denmark/DCGC-17633/2020	B.1.177.12
1441	Denmark/DCGC-17634/2020	B.1.177.12
1442	Denmark/DCGC-17639/2020	B.1.177.12
1443	Denmark/DCGC-17654/2020	B.1.177.12
1444	Denmark/DCGC-17659/2020	B.1.177.12
1445	Denmark/DCGC-17666/2020	B.1.177.12
1446	Denmark/DCGC-17672/2020	B.1.177.12
1447	Denmark/DCGC-17677/2020	B.1.177.12
1448	Denmark/DCGC-17681/2020	B.1.177.12
1449	Denmark/DCGC-17687/2020	B.1.177.35
1450	Denmark/DCGC-17690/2020	B.1.177.12
1451	Denmark/DCGC-17693/2020	B.1.177.12
1452	Denmark/DCGC-17699/2020	B.1.177.42
1453	Denmark/DCGC-17703/2020	B.1.177.35
1454	Denmark/DCGC-17704/2020	B.1.177.42
1455	Denmark/DCGC-17719/2020	B.1.177.12
1456	Denmark/DCGC-17720/2020	B.1.177.12
1457	Denmark/DCGC-17728/2020	B.1.177.12
1458	Denmark/DCGC-17738/2020	B.1.177.12
1459	Denmark/DCGC-17739/2020	B.1.177.12
1460	Denmark/DCGC-17740/2020	B.1.177.12
1461	Denmark/DCGC-17747/2020	B.1.177.12
1462	Denmark/DCGC-17754/2020	B.1.177.12
1463	Denmark/DCGC-17759/2020	B.1.177
1464	Denmark/DCGC-17760/2020	B.1.177.42
1465	Denmark/DCGC-17762/2020	B.1.177.12
1466	Denmark/DCGC-17767/2020	B.1.177.12
1467	Denmark/DCGC-17776/2020	B.1.177.12
1468	Denmark/DCGC-17778/2020	B.1.177.12
1469	Denmark/DCGC-17784/2020	B.1.177.42
1470	Denmark/DCGC-17785/2020	B.1.177.12
1471	Denmark/DCGC-17786/2020	B.1.177.12
1472	Denmark/DCGC-17790/2020	B.1.177.12
1473	Denmark/DCGC-17791/2020	B.1.177.12
1474	Denmark/DCGC-17795/2020	B.1.177.12
1475	Denmark/DCGC-17798/2020	B.1.177.12
1476	Denmark/DCGC-17809/2020	B.1.177.12
1477	Denmark/DCGC-17816/2020	B.1.177.12
1478	Denmark/DCGC-17826/2020	B.1.177.41
1479	Denmark/DCGC-17827/2020	B.1.177.41
1480	Denmark/DCGC-17831/2020	B.1.177.12
1481	Denmark/DCGC-17838/2020	B.1.177.12
1482	Denmark/DCGC-17841/2020	B.1.177.35
1483	Denmark/DCGC-17857/2020	B.1.177
1484	Denmark/DCGC-17859/2020	B.1.177.12
1485	Denmark/DCGC-17861/2020	B.1.177.41
1486	Denmark/DCGC-17862/2020	B.1.177.12
1487	Denmark/DCGC-17869/2020	B.1.177.12
1488	Denmark/DCGC-17871/2020	B.1.177.42
1489	Denmark/DCGC-17873/2020	B.1.177.12
1490	Denmark/DCGC-17881/2020	B.1.177.12
1491	Denmark/DCGC-17901/2020	B.1.177.12
1492	Denmark/DCGC-17912/2020	B.1.177.12
1493	Denmark/DCGC-17925/2020	B.1.177.12
1494	Denmark/DCGC-17931/2020	B.1.177
1495	Denmark/DCGC-17933/2020	B.1.177.12
1496	Denmark/DCGC-17934/2020	B.1.177.12
1497	Denmark/DCGC-17937/2020	B.1.177.12
1498	Denmark/DCGC-17938/2020	B.1.177.12
1499	Denmark/DCGC-17961/2020	B.1.177.12
1500	Denmark/DCGC-17974/2020	B.1.177.12
1501	Denmark/DCGC-17977/2020	B.1.177.12
1502	Denmark/DCGC-17978/2020	B.1.177.35
1503	Denmark/DCGC-17981/2020	B.1.177.12
1504	Denmark/DCGC-17983/2020	B.1.177.42
1505	Denmark/DCGC-17985/2020	B.1.177.12
1506	Denmark/DCGC-17988/2020	B.1.177.12
1507	Denmark/DCGC-17989/2020	B.1.177.12
1508	Denmark/DCGC-18001/2020	B.1.177.12
1509	Denmark/DCGC-18002/2020	B.1.177.12
1510	Denmark/DCGC-18015/2020	B.1.177.12
1511	Denmark/DCGC-18028/2020	B.1.177.12
1512	Denmark/DCGC-18033/2020	B.1.177.12
1513	Denmark/DCGC-18037/2020	B.1.177.12
1514	Denmark/DCGC-18039/2020	B.1.177.12
1515	Denmark/DCGC-18046/2020	B.1.177.12
1516	Denmark/DCGC-18050/2020	B.1.177.12
1517	Denmark/DCGC-18056/2020	B.1.177.12
1518	Denmark/DCGC-18063/2020	B.1.177.12
1519	Denmark/DCGC-18065/2020	B.1.177.41
1520	Denmark/DCGC-18067/2020	B.1.177.42
1521	Denmark/DCGC-18074/2020	B.1.177.12
1522	Denmark/DCGC-18076/2020	B.1.177.12
1523	Denmark/DCGC-18082/2020	B.1.177.12
1524	Denmark/DCGC-18093/2020	B.1.177.35
1525	Denmark/DCGC-18106/2020	B.1.177.12
1526	Denmark/DCGC-18108/2020	B.1.177.35
1527	Denmark/DCGC-18111/2020	B.1.177.35
1528	Denmark/DCGC-18122/2020	B.1.177
1529	Denmark/DCGC-18140/2020	B.1.177.12
1530	Denmark/DCGC-18144/2020	B.1.177.12
1531	Denmark/DCGC-18147/2020	B.1.177.42
1532	Denmark/DCGC-18155/2020	B.1.177.12
1533	Denmark/DCGC-18162/2020	B.1.177.12
1534	Denmark/DCGC-18166/2020	B.1.177.12
1535	Denmark/DCGC-18171/2020	B.1.177.12
1536	Denmark/DCGC-18185/2020	B.1.177.12
1537	Denmark/DCGC-18186/2020	B.1.177.12
1538	Denmark/DCGC-18198/2020	B.1.177.12
1539	Denmark/DCGC-18203/2020	B.1.177.12
1540	Denmark/DCGC-18213/2020	B.1.177.12
1541	Denmark/DCGC-18228/2020	B.1.177.12
1542	Denmark/DCGC-18231/2020	B.1.177.12
1543	Denmark/DCGC-18235/2020	B.1.177.35
1544	Denmark/DCGC-18237/2020	B.1.177.12
1545	Denmark/DCGC-18240/2020	B.1.177.12
1546	Denmark/DCGC-18241/2020	B.1.177.12
1547	Denmark/DCGC-18242/2020	B.1.177.12
1548	Denmark/DCGC-18244/2020	B.1.177.12
1549	Denmark/DCGC-18247/2020	B.1.177.42
1550	Denmark/DCGC-18255/2020	B.1.177.12
1551	Denmark/DCGC-18269/2020	B.1.177.12
1552	Denmark/DCGC-18277/2020	B.1.177.35
1553	Denmark/DCGC-18282/2020	B.1.177.12
1554	Denmark/DCGC-18288/2020	B.1.177.12
1555	Denmark/DCGC-18298/2020	B.1.177.12
1556	Denmark/DCGC-18301/2020	B.1.177.12
1557	Denmark/DCGC-18303/2020	B.1.177.12
1558	Denmark/DCGC-18307/2020	B.1.177.12
1559	Denmark/DCGC-18308/2020	B.1.177.12
1560	Denmark/DCGC-18327/2020	B.1.177.12
1561	Denmark/DCGC-18331/2020	B.1.177.35
1562	Denmark/DCGC-18332/2020	B.1.177.12
1563	Denmark/DCGC-18334/2020	B.1.177.12
1564	Denmark/DCGC-18336/2020	B.1.177.35
1565	Denmark/DCGC-18341/2020	B.1.177.12
1566	Denmark/DCGC-18343/2020	B.1.177.12
1567	Denmark/DCGC-18344/2020	B.1.177.12
1568	Denmark/DCGC-18350/2020	B.1.177.12
1569	Denmark/DCGC-18354/2020	B.1.177.42
1570	Denmark/DCGC-18358/2020	B.1.177.12
1571	Denmark/DCGC-18367/2020	B.1.177.12
1572	Denmark/DCGC-18371/2020	B.1.177.12
1573	Denmark/DCGC-18372/2020	B.1.177.12
1574	Denmark/DCGC-18378/2020	B.1.177.12
1575	Denmark/DCGC-18380/2020	B.1.177.12
1576	Denmark/DCGC-18382/2020	B.1.177.12
1577	Denmark/DCGC-18388/2020	B.1.177.12
1578	Denmark/DCGC-18391/2020	B.1.177.12
1579	Denmark/DCGC-18393/2020	B.1.177.12
1580	Denmark/DCGC-18394/2020	B.1.177.12
1581	Denmark/DCGC-18397/2020	B.1.177.12
1582	Denmark/DCGC-18400/2020	B.1.177.12
1583	Denmark/DCGC-18402/2020	B.1.177.12
1584	Denmark/DCGC-18404/2020	B.1.177.12
1585	Denmark/DCGC-18406/2020	B.1.177.12
1586	Denmark/DCGC-18409/2020	B.1.177.12
1587	Denmark/DCGC-18421/2020	B.1.177.12
1588	Denmark/DCGC-18422/2020	B.1.177.12
1589	Denmark/DCGC-18423/2020	B.1.177
1590	Denmark/DCGC-18433/2020	B.1.177.42
1591	Denmark/DCGC-18438/2020	B.1.177.42
1592	Denmark/DCGC-18446/2020	B.1.177.12
1593	Denmark/DCGC-18447/2020	B.1.177.12
1594	Denmark/DCGC-18449/2020	B.1.177.12
1595	Denmark/DCGC-18452/2020	B.1.177.12
1596	Denmark/DCGC-18453/2020	B.1.177.12
1597	Denmark/DCGC-18458/2020	B.1.177.12
1598	Denmark/DCGC-18463/2020	B.1.177
1599	Denmark/DCGC-18466/2020	B.1.177.35
1600	Denmark/DCGC-18468/2020	B.1.177.12
1601	Denmark/DCGC-18482/2020	B.1.177.12
1602	Denmark/DCGC-18483/2020	B.1.177.12
1603	Denmark/DCGC-18489/2020	B.1.177.12
1604	Denmark/DCGC-18490/2020	B.1.177.12
1605	Denmark/DCGC-18495/2020	B.1.177.12
1606	Denmark/DCGC-18500/2020	B.1.177.12
1607	Denmark/DCGC-18501/2020	B.1.177.12
1608	Denmark/DCGC-18502/2020	B.1.177.35
1609	Denmark/DCGC-18503/2020	B.1.177.42
1610	Denmark/DCGC-18504/2020	B.1.177.12
1611	Denmark/DCGC-18508/2020	B.1.177.42
1612	Denmark/DCGC-18512/2020	B.1.177.12
1613	Denmark/DCGC-18516/2020	B.1.177.12
1614	Denmark/DCGC-18535/2020	B.1.177.12
1615	Denmark/DCGC-18536/2020	B.1.177.12
1616	Denmark/DCGC-18542/2020	B.1.177.12
1617	Denmark/DCGC-18543/2020	B.1.177.12
1618	Denmark/DCGC-18544/2020	B.1.177.12
1619	Denmark/DCGC-18560/2020	B.1.177.12
1620	Denmark/DCGC-18562/2020	B.1.177.12
1621	Denmark/DCGC-18563/2020	B.1.177.12
1622	Denmark/DCGC-18570/2020	B.1.177.12
1623	Denmark/DCGC-18574/2020	B.1.177.12
1624	Denmark/DCGC-18581/2020	B.1.177.12
1625	Denmark/DCGC-18588/2020	B.1.177.12
1626	Denmark/DCGC-18591/2020	B.1.177.12
1627	Denmark/DCGC-18592/2020	B.1.177.12
1628	Denmark/DCGC-18601/2020	B.1.177.12
1629	Denmark/DCGC-18608/2020	B.1.177.12
1630	Denmark/DCGC-18612/2020	B.1.177.12
1631	Denmark/DCGC-18618/2020	B.1.177.12
1632	Denmark/DCGC-18622/2020	B.1.177.12
1633	Denmark/DCGC-18636/2020	B.1.177.12
1634	Denmark/DCGC-18662/2020	B.1.177.12
1635	Denmark/DCGC-18669/2020	B.1.177.12
1636	Denmark/DCGC-18674/2020	B.1.177.12
1637	Denmark/DCGC-18695/2020	B.1.177.12
1638	Denmark/DCGC-18716/2020	B.1.177.12
1639	Denmark/DCGC-18718/2020	B.1.177.12
1640	Denmark/DCGC-18722/2020	B.1.177.12
1641	Denmark/DCGC-18725/2020	B.1.177.12
1642	Denmark/DCGC-18726/2020	B.1.177.12
1643	Denmark/DCGC-18728/2020	B.1.177.12
1644	Denmark/DCGC-18732/2020	B.1.177.12
1645	Denmark/DCGC-18733/2020	B.1.177.12
1646	Denmark/DCGC-18736/2020	B.1.177.12
1647	Denmark/DCGC-18737/2020	B.1.177.42
1648	Denmark/DCGC-18745/2020	B.1.177.12
1649	Denmark/DCGC-18746/2020	B.1.177.12
1650	Denmark/DCGC-18750/2020	B.1.177.12
1651	Denmark/DCGC-18752/2020	B.1.177.12
1652	Denmark/DCGC-18753/2020	B.1.177.12
1653	Denmark/DCGC-18754/2020	B.1.177.12
1654	Denmark/DCGC-18758/2020	B.1.177.12
1655	Denmark/DCGC-18763/2020	B.1.177.12
1656	Denmark/DCGC-18767/2020	B.1.177.12
1657	Denmark/DCGC-18771/2020	B.1.177.12
1658	Denmark/DCGC-18772/2020	B.1.177.12
1659	Denmark/DCGC-18777/2020	B.1.177.12
1660	Denmark/DCGC-18784/2020	B.1.177.12
1661	Denmark/DCGC-18785/2020	B.1.177.12
1662	Denmark/DCGC-18788/2020	B.1.177.12
1663	Denmark/DCGC-18790/2020	B.1.177.12
1664	Denmark/DCGC-18798/2020	B.1.177.12
1665	Denmark/DCGC-18802/2020	B.1.177.12
1666	Denmark/DCGC-18816/2020	B.1.177.12
1667	Denmark/DCGC-18817/2020	B.1.177.12
1668	Denmark/DCGC-18818/2020	B.1.177.12
1669	Denmark/DCGC-18824/2020	B.1.177.12
1670	Denmark/DCGC-18828/2020	B.1.177.12
1671	Denmark/DCGC-18833/2020	B.1.177.12
1672	Denmark/DCGC-18842/2020	B.1.177.12
1673	Denmark/DCGC-18847/2020	B.1.177.12
1674	Denmark/DCGC-18850/2020	B.1.177.12
1675	Denmark/DCGC-18865/2020	B.1.177.12
1676	Denmark/DCGC-18878/2020	B.1.177.12
1677	Denmark/DCGC-18881/2020	B.1.177.12
1678	Denmark/DCGC-18885/2020	B.1.177.12
1679	Denmark/DCGC-18889/2020	B.1.177.35
1680	Denmark/DCGC-18891/2020	B.1.177
1681	Denmark/DCGC-18896/2020	B.1.177.35
1682	Denmark/DCGC-18906/2020	B.1.177.12
1683	Denmark/DCGC-18907/2020	B.1.177.12
1684	Denmark/DCGC-18916/2020	B.1.177.12
1685	Denmark/DCGC-18920/2020	B.1.177.12
1686	Denmark/DCGC-18922/2020	B.1.177.35
1687	Denmark/DCGC-18927/2020	B.1.177.12
1688	Denmark/DCGC-18951/2020	B.1.177.12
1689	Denmark/DCGC-18952/2020	B.1.177.12
1690	Denmark/DCGC-18961/2020	B.1.177.12
1691	Denmark/DCGC-18962/2020	B.1.177
1692	Denmark/DCGC-18964/2020	B.1.177
1693	Denmark/DCGC-18982/2020	B.1.177
1694	Denmark/DCGC-18989/2020	B.1.177
1695	Denmark/DCGC-18990/2020	B.1.177.12
1696	Denmark/DCGC-18991/2020	B.1.177.12
1697	Denmark/DCGC-18992/2020	B.1.177.12
1698	Denmark/DCGC-19001/2020	B.1.177.12
1699	Denmark/DCGC-19003/2020	B.1.177.44
1700	Denmark/DCGC-19005/2020	B.1.177.42
1701	Denmark/DCGC-19010/2020	B.1.177.42
1702	Denmark/DCGC-19014/2020	B.1.177.12
1703	Denmark/DCGC-19018/2020	B.1.177.35
1704	Denmark/DCGC-19027/2020	B.1.177.12
1705	Denmark/DCGC-19031/2020	B.1.177.12
1706	Denmark/DCGC-19036/2020	B.1.177.12
1707	Denmark/DCGC-19040/2020	B.1.177.12
1708	Denmark/DCGC-19045/2020	B.1.177.42
1709	Denmark/DCGC-19069/2020	B.1.177.12
1710	Denmark/DCGC-19070/2020	B.1.177.12
1711	Denmark/DCGC-19072/2020	B.1.177.12
1712	Denmark/DCGC-19073/2020	B.1.177.42
1713	Denmark/DCGC-19081/2020	B.1.177.12
1714	Denmark/DCGC-19086/2020	B.1.177
1715	Denmark/DCGC-19087/2020	B.1.177.12
1716	Denmark/DCGC-19088/2020	B.1.177.12
1717	Denmark/DCGC-19096/2020	B.1.177.42
1718	Denmark/DCGC-19126/2020	B.1.177.12
1719	Denmark/DCGC-19129/2020	B.1.177.42
1720	Denmark/DCGC-19136/2020	B.1.177.12
1721	Denmark/DCGC-19138/2020	B.1.177.42
1722	Denmark/DCGC-19139/2020	B.1.177.42
1723	Denmark/DCGC-19147/2020	B.1.177.12
1724	Denmark/DCGC-19152/2020	B.1.177.12
1725	Denmark/DCGC-19163/2020	B.1.177.12
1726	Denmark/DCGC-19172/2020	B.1.177.42
1727	Denmark/DCGC-19173/2020	B.1.177.42
1728	Denmark/DCGC-19190/2020	B.1.177.12
1729	Denmark/DCGC-19200/2020	B.1.177.12
1730	Denmark/DCGC-19223/2020	B.1.177.12
1731	Denmark/DCGC-19226/2020	B.1.177.42
1732	Denmark/DCGC-19233/2020	B.1.177.42
1733	Denmark/DCGC-19234/2020	B.1.177.42
1734	Denmark/DCGC-19244/2020	B.1.177.12
1735	Denmark/DCGC-19261/2020	B.1.177.12
1736	Denmark/DCGC-19264/2020	B.1.177.12
1737	Denmark/DCGC-19280/2020	B.1.177.12
1738	Denmark/DCGC-19296/2020	B.1.177
1739	Denmark/DCGC-19316/2020	B.1.177.12
1740	Denmark/DCGC-19327/2020	B.1.177.12
1741	Denmark/DCGC-19328/2020	B.1.177.12
1742	Denmark/DCGC-19329/2020	B.1.177.12
1743	Denmark/DCGC-19332/2020	B.1.177.12
1744	Denmark/DCGC-19335/2020	B.1.177.12
1745	Denmark/DCGC-19336/2020	B.1.177.12
1746	Denmark/DCGC-19340/2020	B.1.177.12
1747	Denmark/DCGC-19346/2020	B.1.177
1748	Denmark/DCGC-19349/2020	B.1.177.12
1749	Denmark/DCGC-19356/2020	B.1.177.12
1750	Denmark/DCGC-19362/2020	B.1.177.12
1751	Denmark/DCGC-19373/2020	B.1.177.12
1752	Denmark/DCGC-19374/2020	B.1.177
1753	Denmark/DCGC-19375/2020	B.1.177.12
1754	Denmark/DCGC-19381/2020	B.1.177.12
1755	Denmark/DCGC-19389/2020	B.1.177.42
1756	Denmark/DCGC-19392/2020	B.1.177.12
1757	Denmark/DCGC-19411/2020	B.1.177.12
1758	Denmark/DCGC-19420/2020	B.1.177.12
1759	Denmark/DCGC-19431/2020	B.1.177.42
1760	Denmark/DCGC-19433/2020	B.1.177
1761	Denmark/DCGC-19443/2020	B.1.177.35
1762	Denmark/DCGC-19450/2020	B.1.177.42
1763	Denmark/DCGC-19454/2020	B.1.177.12
1764	Denmark/DCGC-19460/2020	B.1.177.42
1765	Denmark/DCGC-19466/2020	B.1.177.12
1766	Denmark/DCGC-19471/2020	B.1.177.12
1767	Denmark/DCGC-19479/2020	B.1.177.12
1768	Denmark/DCGC-19488/2020	B.1.177.35
1769	Denmark/DCGC-19498/2020	B.1.177.12
1770	Denmark/DCGC-19501/2020	B.1.177.12
1771	Denmark/DCGC-19504/2020	B.1.177.12
1772	Denmark/DCGC-19505/2020	B.1.177.12
1773	Denmark/DCGC-19508/2020	B.1.177.42
1774	Denmark/DCGC-19519/2020	B.1.177.12
1775	Denmark/DCGC-19526/2020	B.1.177.12
1776	Denmark/DCGC-19528/2020	B.1.177.12
1777	Denmark/DCGC-19530/2020	B.1.177.12
1778	Denmark/DCGC-19535/2020	B.1.177.12
1779	Denmark/DCGC-19538/2020	B.1.177.12
1780	Denmark/DCGC-19553/2020	B.1.177.12
1781	Denmark/DCGC-19564/2020	B.1.177.35
1782	Denmark/DCGC-19569/2020	B.1.177.12
1783	Denmark/DCGC-19591/2020	B.1.177
1784	Denmark/DCGC-19609/2020	B.1.177.12
1785	Denmark/DCGC-19611/2020	B.1.177.12
1786	Denmark/DCGC-19616/2020	B.1.177.12
1787	Denmark/DCGC-19619/2020	B.1.177.12
1788	Denmark/DCGC-19624/2020	B.1.177.12
1789	Denmark/DCGC-19640/2020	B.1.177.12
1790	Denmark/DCGC-19656/2020	B.1.177.12
1791	Denmark/DCGC-19657/2020	B.1.177.12
1792	Denmark/DCGC-19658/2020	B.1.177.12
1793	Denmark/DCGC-19659/2020	B.1.177.12
1794	Denmark/DCGC-19660/2020	B.1.177.12
1795	Denmark/DCGC-19668/2020	B.1.177.12
1796	Denmark/DCGC-19670/2020	B.1.177.12
1797	Denmark/DCGC-19673/2020	B.1.177.12
1798	Denmark/DCGC-19685/2020	B.1.177.12
1799	Denmark/DCGC-19686/2020	B.1.177.35
1800	Denmark/DCGC-19689/2020	B.1.177.12
1801	Denmark/DCGC-19705/2020	B.1.177.12
1802	Denmark/DCGC-19706/2020	B.1.177.12
1803	Denmark/DCGC-19711/2020	B.1.177.12
1804	Denmark/DCGC-19712/2020	B.1.177.12
1805	Denmark/DCGC-19719/2020	B.1.177.12
1806	Denmark/DCGC-19744/2020	B.1.177.12
1807	Denmark/DCGC-19749/2020	B.1.177.12
1808	Denmark/DCGC-19761/2020	B.1.177.12
1809	Denmark/DCGC-19771/2020	B.1.177.35
1810	Denmark/DCGC-19774/2020	B.1.177.42
1811	Denmark/DCGC-19777/2020	B.1.177.12
1812	Denmark/DCGC-19780/2020	B.1.177.12
1813	Denmark/DCGC-19784/2020	B.1.177.35
1814	Denmark/DCGC-19788/2020	B.1.177.12
1815	Denmark/DCGC-19797/2020	B.1.177.12
1816	Denmark/DCGC-19801/2020	B.1.177.35
1817	Denmark/DCGC-19803/2020	B.1.177.12
1818	Denmark/DCGC-19821/2020	B.1.177.12
1819	Denmark/DCGC-19826/2020	B.1.177.12
1820	Denmark/DCGC-19832/2020	B.1.177.12
1821	Denmark/DCGC-19853/2020	B.1.177.12
1822	Denmark/DCGC-19862/2020	B.1.177.42
1823	Denmark/DCGC-19867/2020	B.1.177.12
1824	Denmark/DCGC-19869/2020	B.1.177.42
1825	Denmark/DCGC-19876/2020	B.1.177.12
1826	Denmark/DCGC-19878/2020	B.1.177.12
1827	Denmark/DCGC-19881/2020	B.1.177.12
1828	Denmark/DCGC-19883/2020	B.1.177.12
1829	Denmark/DCGC-19887/2020	B.1.177.12
1830	Denmark/DCGC-19903/2020	B.1.177.12
1831	Denmark/DCGC-19912/2020	B.1.177.12
1832	Denmark/DCGC-19917/2020	B.1.177.12
1833	Denmark/DCGC-19927/2020	B.1.177
1834	Denmark/DCGC-19932/2020	B.1.177
1835	Denmark/DCGC-19946/2020	B.1.177.12
1836	Denmark/DCGC-19948/2020	B.1.177.12
1837	Denmark/DCGC-19956/2020	B.1.177.42
1838	Denmark/DCGC-19967/2020	B.1.177.42
1839	Denmark/DCGC-19982/2020	B.1.177.42
1840	Denmark/DCGC-19990/2020	B.1.177.35
1841	Denmark/DCGC-19996/2020	B.1.177.42
1842	Denmark/DCGC-20024/2020	B.1.177.12
1843	Denmark/DCGC-20025/2020	B.1.177.42
1844	Denmark/DCGC-20031/2020	B.1.177.12
1845	Denmark/DCGC-20032/2020	B.1.177.12
1846	Denmark/DCGC-20041/2020	B.1.177
1847	Denmark/DCGC-20047/2020	B.1.177.12
1848	Denmark/DCGC-20053/2020	B.1.177.12
1849	Denmark/DCGC-20061/2020	B.1.177.12
1850	Denmark/DCGC-20062/2020	B.1.177.12
1851	Denmark/DCGC-20066/2020	B.1.177.12
1852	Denmark/DCGC-20079/2020	B.1.177.12
1853	Denmark/DCGC-20081/2020	B.1.177.35
1854	Denmark/DCGC-20088/2020	B.1.177.12
1855	Denmark/DCGC-20090/2020	B.1.177.12
1856	Denmark/DCGC-20095/2020	B.1.177.12
1857	Denmark/DCGC-20101/2020	B.1.177.12
1858	Denmark/DCGC-20105/2020	B.1.177.12
1859	Denmark/DCGC-20116/2020	B.1.177.12
1860	Denmark/DCGC-20137/2020	B.1.177.42
1861	Denmark/DCGC-20148/2020	B.1.177.12
1862	Denmark/DCGC-20166/2020	B.1.177.35
1863	Denmark/DCGC-20171/2020	B.1.177.42
1864	Denmark/DCGC-20172/2020	B.1.177.12
1865	Denmark/DCGC-20182/2020	B.1.177.42
1866	Denmark/DCGC-20192/2020	B.1.177.12
1867	Denmark/DCGC-20193/2020	B.1.177.42
1868	Denmark/DCGC-20197/2020	B.1.177.12
1869	Denmark/DCGC-20218/2020	B.1.177.12
1870	Denmark/DCGC-20219/2020	B.1.177.42
1871	Denmark/DCGC-20239/2020	B.1.177.12
1872	Denmark/DCGC-20254/2020	B.1.177.42
1873	Denmark/DCGC-20258/2020	B.1.177.42
1874	Denmark/DCGC-20262/2020	B.1.177.42
1875	Denmark/DCGC-20276/2020	B.1.177.42
1876	Denmark/DCGC-20285/2020	B.1.177.35
1877	Denmark/DCGC-20294/2020	B.1.177.12
1878	Denmark/DCGC-20298/2020	B.1.177.42
1879	Denmark/DCGC-20310/2020	B.1.177.42
1880	Denmark/DCGC-20326/2020	B.1.177
1881	Denmark/DCGC-20335/2020	B.1.177.11
1882	Denmark/DCGC-20365/2020	B.1.177.35
1883	Denmark/DCGC-20367/2020	B.1.177.12
1884	Denmark/DCGC-20382/2020	B.1.177.12
1885	Denmark/DCGC-20388/2020	B.1.177.12
1886	Denmark/DCGC-20390/2020	B.1.177.12
1887	Denmark/DCGC-20393/2020	B.1.177.35
1888	Denmark/DCGC-20408/2020	B.1.177.12
1889	Denmark/DCGC-20414/2020	B.1.177.35
1890	Denmark/DCGC-20424/2020	B.1.177.12
1891	Denmark/DCGC-20428/2020	B.1.177.12
1892	Denmark/DCGC-20432/2020	B.1.177.35
1893	Denmark/DCGC-20449/2020	B.1.177.12
1894	Denmark/DCGC-20452/2020	B.1.177.42
1895	Denmark/DCGC-20453/2020	B.1.177.35
1896	Denmark/DCGC-20454/2020	B.1.177
1897	Denmark/DCGC-20456/2020	B.1.177.12
1898	Denmark/DCGC-20457/2020	B.1.177.42
1899	Denmark/DCGC-20464/2020	B.1.177.12
1900	Denmark/DCGC-20467/2020	B.1.177.12
1901	Denmark/DCGC-20477/2020	B.1.177.12
1902	Denmark/DCGC-20481/2020	B.1.177.35
1903	Denmark/DCGC-20495/2020	B.1.177.12
1904	Denmark/DCGC-20500/2020	B.1.177.42
1905	Denmark/DCGC-20504/2020	B.1.177.42
1906	Denmark/DCGC-20507/2020	B.1.177.12
1907	Denmark/DCGC-20508/2020	B.1.177.42
1908	Denmark/DCGC-20509/2020	B.1.177.12
1909	Denmark/DCGC-20523/2020	B.1.177.12
1910	Denmark/DCGC-20526/2020	B.1.177.12
1911	Denmark/DCGC-20529/2020	B.1.177.12
1912	Denmark/DCGC-20530/2020	B.1.177.35
1913	Denmark/DCGC-20532/2020	B.1.177.12
1914	Denmark/DCGC-20553/2020	B.1.177.12
1915	Denmark/DCGC-20555/2020	B.1.177.12
1916	Denmark/DCGC-20561/2020	B.1.177.12
1917	Denmark/DCGC-20562/2020	B.1.177.12
1918	Denmark/DCGC-20574/2020	B.1.177.12
1919	Denmark/DCGC-20578/2020	B.1.177.12
1920	Denmark/DCGC-20580/2020	B.1.177.12
1921	Denmark/DCGC-20589/2020	B.1.177.42
1922	Denmark/DCGC-20592/2020	B.1.177.12
1923	Denmark/DCGC-20594/2020	B.1.177.12
1924	Denmark/DCGC-20596/2020	B.1.177
1925	Denmark/DCGC-20597/2020	B.1.177.35
1926	Denmark/DCGC-20598/2020	B.1.177.12
1927	Denmark/DCGC-20601/2020	B.1.177.12
1928	Denmark/DCGC-20610/2020	B.1.177.12
1929	Denmark/DCGC-20614/2020	B.1.177.12
1930	Denmark/DCGC-20621/2020	B.1.177.12
1931	Denmark/DCGC-20623/2020	B.1.177.12
1932	Denmark/DCGC-20642/2020	B.1.177.12
1933	Denmark/DCGC-20646/2020	B.1.177
1934	Denmark/DCGC-20648/2020	B.1.177.12
1935	Denmark/DCGC-20654/2020	B.1.177.12
1936	Denmark/DCGC-20656/2020	B.1.177.12
1937	Denmark/DCGC-20670/2020	B.1.177.12
1938	Denmark/DCGC-20674/2020	B.1.177.12
1939	Denmark/DCGC-20675/2020	B.1.177.12
1940	Denmark/DCGC-20681/2020	B.1.177.12
1941	Denmark/DCGC-20683/2020	B.1.177.42
1942	Denmark/DCGC-20685/2020	B.1.177.12
1943	Denmark/DCGC-20686/2020	B.1.177.12
1944	Denmark/DCGC-20695/2020	B.1.177.12
1945	Denmark/DCGC-20696/2020	B.1.177.12
1946	Denmark/DCGC-20697/2020	B.1.177.42
1947	Denmark/DCGC-20704/2020	B.1.177.12
1948	Denmark/DCGC-20705/2020	B.1.177.42
1949	Denmark/DCGC-20715/2020	B.1.177.12
1950	Denmark/DCGC-20721/2020	B.1.177.12
1951	Denmark/DCGC-20724/2020	B.1.177.12
1952	Denmark/DCGC-20725/2020	B.1.177.12
1953	Denmark/DCGC-20729/2020	B.1.177.12
1954	Denmark/DCGC-20731/2020	B.1.177.35
1955	Denmark/DCGC-20733/2020	B.1.177.12
1956	Denmark/DCGC-20734/2020	B.1.177.12
1957	Denmark/DCGC-20735/2020	B.1.177.42
1958	Denmark/DCGC-20745/2020	B.1.177.42
1959	Denmark/DCGC-20746/2020	B.1.177.12
1960	Denmark/DCGC-20756/2020	B.1.177.12
1961	Denmark/DCGC-20765/2020	B.1.177.12
1962	Denmark/DCGC-20774/2020	B.1.177
1963	Denmark/DCGC-20787/2020	B.1.177.12
1964	Denmark/DCGC-20799/2020	B.1.177.12
1965	Denmark/DCGC-20808/2020	B.1.177.12
1966	Denmark/DCGC-20823/2020	B.1.177.12
1967	Denmark/DCGC-20824/2020	B.1.177.12
1968	Denmark/DCGC-20825/2020	B.1.177.12
1969	Denmark/DCGC-20830/2020	B.1.177.12
1970	Denmark/DCGC-20832/2020	B.1.177.12
1971	Denmark/DCGC-20833/2020	B.1.177.12
1972	Denmark/DCGC-20840/2020	B.1.177.35
1973	Denmark/DCGC-20844/2020	B.1.177.12
1974	Denmark/DCGC-20846/2020	B.1.177.42
1975	Denmark/DCGC-20847/2020	B.1.177.12
1976	Denmark/DCGC-20848/2020	B.1.177.12
1977	Denmark/DCGC-20849/2020	B.1.177.12
1978	Denmark/DCGC-20850/2020	B.1.177.12
1979	Denmark/DCGC-20851/2020	B.1.177.12
1980	Denmark/DCGC-20860/2020	B.1.177.12
1981	Denmark/DCGC-20863/2020	B.1.177.42
1982	Denmark/DCGC-20866/2020	B.1.177.12
1983	Denmark/DCGC-20877/2020	B.1.177.12
1984	Denmark/DCGC-20879/2020	B.1.177.12
1985	Denmark/DCGC-20880/2020	B.1.177.12
1986	Denmark/DCGC-20882/2020	B.1.177.12
1987	Denmark/DCGC-20883/2020	B.1.177.12
1988	Denmark/DCGC-20887/2020	B.1.177.12
1989	Denmark/DCGC-20888/2020	B.1.177.42
1990	Denmark/DCGC-20891/2020	B.1.177.12
1991	Denmark/DCGC-20894/2020	B.1.177.12
1992	Denmark/DCGC-20895/2020	B.1.177.35
1993	Denmark/DCGC-20900/2020	B.1.177.12
1994	Denmark/DCGC-20904/2020	B.1.177.42
1995	Denmark/DCGC-20907/2020	B.1.177.12
1996	Denmark/DCGC-20910/2020	B.1.177.12
1997	Denmark/DCGC-20916/2020	B.1.177.12
1998	Denmark/DCGC-20918/2020	B.1.177.12
1999	Denmark/DCGC-20921/2020	B.1.177.12
[truncated: 16,888 more rows]
