# Supplementary material for: The impact of viral mutations on recognition by SARS-CoV-2 specific T cells
Source: iScience. 2021 Oct 28;24(11):103353. doi: 10.1016/j.isci.2021.103353 (PMC8552693; doi:10.1016/j.isci.2021.103353)
Supplement: Data S3. Tree_visualization — R code and putput data used for plotting representative global phylogenies, highlighting the presence of the variant of interest [file mmc7.zip]

Archive with 16 entries (13 files):
- Variant_prevalence/
- __MACOSX/._Variant_prevalence
- Variant_prevalence/.DS_Store
- __MACOSX/Variant_prevalence/._.DS_Store
- Variant_prevalence/output/
- __MACOSX/Variant_prevalence/._output
- Variant_prevalence/input_data/
- __MACOSX/Variant_prevalence/._input_data
- Variant_prevalence/variants-over-time-plot_iScience.R
- __MACOSX/Variant_prevalence/._variants-over-time-plot_iScience.R
- Variant_prevalence/output/iScience_mutation_prevalence.pdf
- __MACOSX/Variant_prevalence/output/._iScience_mutation_prevalence.pdf
- Variant_prevalence/input_data/.DS_Store
- __MACOSX/Variant_prevalence/input_data/._.DS_Store
- Variant_prevalence/input_data/cog_global_2021-08-04_metadata.csv
- __MACOSX/Variant_prevalence/input_data/._cog_global_2021-08-04_metadata.csv
