# Supplementary material for: The impact of viral mutations on recognition by SARS-CoV-2 specific T cells
Source: iScience. 2021 Oct 28;24(11):103353. doi: 10.1016/j.isci.2021.103353 (PMC8552693; doi:10.1016/j.isci.2021.103353)
Supplement: Data S3. Tree_visualization — R code and putput data used for plotting representative global phylogenies, highlighting the presence of the variant of interest [file mmc7.zip › Variant_prevalence/variants-over-time-plot_iScience.R]

####################################################################################
### 
# Mutation Prevalence Visualisation
# code for reproducible research (prepared for CODECHECK codecheck.org.uk)
#
# This code is part of, and published under the same terms and conditions as, the 
# following publication 
# de Silva et al. The impact of viral mutations on recognition by SARS-CoV-2 
# specific T-cells. iScience. (2021)
# 
# Code was first written and testes for R(v3.5.3), R Studio(v1.2.5019).
# 
# Recommended first use is to manually execute each Stage incrementally in RStudio.
#
###
####################################################################################
### STAGE 1 - Library
####################################################################################
cat("\014") ## clear RStudio console
rm(list=ls()) ## clear the Global Environment

library(tidyr)
library(stringr)
library(dplyr)
library(ggplot2)
library(RColorBrewer)

####################################################################################
### STAGE 2 - Imporat and tidy data 
####################################################################################
## read in COG-UK metadata
global_data <- read.csv("input_data/cog_global_2021-08-04_metadata.csv", header = T)

## create a list of epi week
epi_week <- as.double(unique(global_data$epi_week))
combinations <- expand.grid(epi_week = epi_week)

## create data for plotting (functional mutations only)
N_P13L = global_data %>% filter(str_detect(mutations, "N:P13L")) %>% select("sequence_name", "epi_week") %>% group_by(epi_week) %>% dplyr::summarise( week_total = n())
N_P13L = full_join(N_P13L, combinations, by = c("epi_week" = "epi_week")) %>% mutate(week_total = ifelse(is.na(week_total), 0, week_total)) %>% arrange(epi_week) %>%  mutate( sum = cumsum(week_total)) %>%  select(epi_week, sum)  %>% mutate(mutation = rep("N-P13L"))

N_P13S = global_data%>% filter(str_detect(mutations, "N:P13S")) %>% select("sequence_name", "epi_week") %>% group_by(epi_week) %>% dplyr::summarise( week_total = n())
N_P13S = full_join(N_P13S, combinations, by = c("epi_week" = "epi_week")) %>% mutate(week_total = ifelse(is.na(week_total), 0, week_total)) %>% arrange(epi_week) %>%  mutate( sum = cumsum(week_total)) %>%  select(epi_week, sum)  %>% mutate(mutation = rep("N-P13S"))

N_P13T = global_data%>% filter(str_detect(mutations, "N:P13T")) %>% select("sequence_name", "epi_week") %>% group_by(epi_week) %>% dplyr::summarise( week_total = n())
N_P13T = full_join(N_P13T, combinations, by = c("epi_week" = "epi_week")) %>% mutate(week_total = ifelse(is.na(week_total), 0, week_total)) %>% arrange(epi_week) %>%  mutate( sum = cumsum(week_total)) %>%  select(epi_week, sum)  %>% mutate(mutation = rep("N-P13T"))

N_P365S = global_data%>% filter(str_detect(mutations, "N:P365S")) %>% select("sequence_name", "epi_week") %>% group_by(epi_week) %>% dplyr::summarise( week_total = n())
N_P365S = full_join(N_P365S, combinations, by = c("epi_week" = "epi_week")) %>% mutate(week_total = ifelse(is.na(week_total), 0, week_total)) %>% arrange(epi_week) %>%  mutate( sum = cumsum(week_total)) %>%  select(epi_week, sum)  %>% mutate(mutation = rep("N-P365S"))

N_Q9H = global_data%>% filter(str_detect(mutations, "N:Q9H")) %>% select("sequence_name", "epi_week") %>% group_by(epi_week) %>% dplyr::summarise( week_total = n())
N_Q9H = full_join(N_Q9H, combinations, by = c("epi_week" = "epi_week")) %>% mutate(week_total = ifelse(is.na(week_total), 0, week_total)) %>% arrange(epi_week) %>%  mutate( sum = cumsum(week_total)) %>%  select(epi_week, sum)  %>% mutate(mutation = rep("N-Q9H"))

N_T325I = global_data%>% filter(str_detect(mutations, "N:T325I")) %>% select("sequence_name", "epi_week") %>% group_by(epi_week) %>% dplyr::summarise( week_total = n())
N_T325I = full_join(N_T325I, combinations, by = c("epi_week" = "epi_week")) %>% mutate(week_total = ifelse(is.na(week_total), 0, week_total)) %>% arrange(epi_week) %>%  mutate( sum = cumsum(week_total)) %>%  select(epi_week, sum)  %>% mutate(mutation = rep("N-T325I"))

N_T362I = global_data%>% filter(str_detect(mutations, "N:T362I")) %>% select("sequence_name", "epi_week") %>% group_by(epi_week) %>% dplyr::summarise( week_total = n())
N_T362I = full_join(N_T362I, combinations, by = c("epi_week" = "epi_week")) %>% mutate(week_total = ifelse(is.na(week_total), 0, week_total)) %>% arrange(epi_week) %>%  mutate( sum = cumsum(week_total)) %>%  select(epi_week, sum)  %>% mutate(mutation = rep("N-T362I"))

N_T366I = global_data%>% filter(str_detect(mutations, "N:T366I")) %>% select("sequence_name", "epi_week") %>% group_by(epi_week) %>% dplyr::summarise( week_total = n())
N_T366I = full_join(N_T366I, combinations, by = c("epi_week" = "epi_week")) %>% mutate(week_total = ifelse(is.na(week_total), 0, week_total)) %>% arrange(epi_week) %>%  mutate( sum = cumsum(week_total)) %>%  select(epi_week, sum)  %>% mutate(mutation = rep("N-T366I"))

ORF3A_Q213K = global_data%>% filter(str_detect(mutations, "ORF3a:Q213K")) %>% select("sequence_name", "epi_week") %>% group_by(epi_week) %>% dplyr::summarise( week_total = n())
ORF3A_Q213K = full_join(ORF3A_Q213K, combinations, by = c("epi_week" = "epi_week")) %>% mutate(week_total = ifelse(is.na(week_total), 0, week_total)) %>% arrange(epi_week) %>%  mutate( sum = cumsum(week_total)) %>%  select(epi_week, sum)  %>% mutate(mutation = rep("ORF3A-Q213K"))

S_L176F = global_data%>% filter(str_detect(mutations, "S:L176F")) %>% select("sequence_name", "epi_week") %>% group_by(epi_week) %>% dplyr::summarise( week_total = n())
S_L176F = full_join(S_L176F, combinations, by = c("epi_week" = "epi_week")) %>% mutate(week_total = ifelse(is.na(week_total), 0, week_total)) %>% arrange(epi_week) %>%  mutate( sum = cumsum(week_total)) %>%  select(epi_week, sum)  %>% mutate(mutation = rep("S-L176F"))

S_M177I = global_data%>% filter(str_detect(mutations, "S:M177I")) %>% select("sequence_name", "epi_week") %>% group_by(epi_week) %>% dplyr::summarise( week_total = n())
S_M177I = full_join(S_M177I, combinations, by = c("epi_week" = "epi_week")) %>% mutate(week_total = ifelse(is.na(week_total), 0, week_total)) %>% arrange(epi_week) %>%  mutate( sum = cumsum(week_total)) %>%  select(epi_week, sum)  %>% mutate(mutation = rep("S-M177I"))

S_P384L = global_data%>% filter(str_detect(mutations, "S:P384L")) %>% select("sequence_name", "epi_week") %>% group_by(epi_week) %>% dplyr::summarise( week_total = n())
S_P384L = full_join(S_P384L, combinations, by = c("epi_week" = "epi_week")) %>% mutate(week_total = ifelse(is.na(week_total), 0, week_total)) %>% arrange(epi_week) %>%  mutate( sum = cumsum(week_total)) %>%  select(epi_week, sum)  %>% mutate(mutation = rep("S-P384L"))

S_R765L = global_data%>% filter(str_detect(mutations, "S:R765L")) %>% select("sequence_name", "epi_week") %>% group_by(epi_week) %>% dplyr::summarise( week_total = n())
S_R765L = full_join(S_R765L, combinations, by = c("epi_week" = "epi_week")) %>% mutate(week_total = ifelse(is.na(week_total), 0, week_total)) %>% arrange(epi_week) %>%  mutate( sum = cumsum(week_total)) %>%  select(epi_week, sum)  %>% mutate(mutation = rep("S-R765L"))

ORF1A_P1640S = global_data%>% filter(str_detect(mutations, "orf1ab:P1640S")) %>% select("sequence_name", "epi_week") %>% group_by(epi_week) %>% dplyr::summarise( week_total = n())
ORF1A_P1640S = full_join(ORF1A_P1640S, combinations, by = c("epi_week" = "epi_week")) %>% mutate(week_total = ifelse(is.na(week_total), 0, week_total)) %>% arrange(epi_week) %>%  mutate( sum = cumsum(week_total)) %>%  select(epi_week, sum)  %>% mutate(mutation = rep("ORF1A-P1640S"))

ORF1A_T1637I = global_data%>% filter(str_detect(mutations, "orf1ab:T1637I")) %>% select("sequence_name", "epi_week") %>% group_by(epi_week) %>% dplyr::summarise( week_total = n())
ORF1A_T1637I = full_join(ORF1A_T1637I, combinations, by = c("epi_week" = "epi_week")) %>% mutate(week_total = ifelse(is.na(week_total), 0, week_total)) %>% arrange(epi_week) %>%  mutate( sum = cumsum(week_total)) %>%  select(epi_week, sum)  %>% mutate(mutation = rep("ORF1A-T1637I"))

ORF1A_P1640L = global_data%>% filter(str_detect(mutations, "orf1ab:P1640L")) %>% select("sequence_name", "epi_week") %>% group_by(epi_week) %>% dplyr::summarise( week_total = n())
ORF1A_P1640L = full_join(ORF1A_P1640L, combinations, by = c("epi_week" = "epi_week")) %>% mutate(week_total = ifelse(is.na(week_total), 0, week_total)) %>% arrange(epi_week) %>%  mutate( sum = cumsum(week_total)) %>%  select(epi_week, sum)  %>% mutate(mutation = rep("ORF1A-P1640L"))

ORF1A_P1640H = global_data%>% filter(str_detect(mutations, "orf1ab:P1640H")) %>% select("sequence_name", "epi_week") %>% group_by(epi_week) %>% dplyr::summarise( week_total = n())
ORF1A_P1640H = full_join(ORF1A_P1640H, combinations, by = c("epi_week" = "epi_week")) %>% mutate(week_total = ifelse(is.na(week_total), 0, week_total)) %>% arrange(epi_week) %>%  mutate( sum = cumsum(week_total)) %>%  select(epi_week, sum)  %>% mutate(mutation = rep("ORF1A-P1640H"))

ORF1A_T1638I = global_data%>% filter(str_detect(mutations, "orf1ab:T1638I")) %>% select("sequence_name", "epi_week") %>% group_by(epi_week) %>% dplyr::summarise( week_total = n())
ORF1A_T1638I = full_join(ORF1A_T1638I, combinations, by = c("epi_week" = "epi_week")) %>% mutate(week_total = ifelse(is.na(week_total), 0, week_total)) %>% arrange(epi_week) %>%  mutate( sum = cumsum(week_total)) %>%  select(epi_week, sum)  %>% mutate(mutation = rep("ORF1A-T1638I"))

####################################################################################
### STAGE 3 - Merge extracted data and tidy it up for plotting
####################################################################################
## merging function
merge.all <- function(x, ...) {
  L <- list(...)
  for (i in seq_along(L)) {
    x <- rbind(x, L[[i]])
  }
  return(x)
}

## merging 
aa_over_time_all <- merge.all(N_P13L,
                              N_P13S,
                              N_P13T,
                              N_P365S,
                              N_Q9H,
                              N_T325I,
                              N_T362I,
                              N_T366I,
                              ORF3A_Q213K,
                              S_L176F,
                              S_M177I,
                              S_P384L, 
                              S_R765L,
                              ORF1A_P1640S, 
                              ORF1A_T1637I, 
                              ORF1A_P1640L, 
                              ORF1A_P1640H, 
                              ORF1A_T1638I
)

####################################################################################
### STAGE 4 - Plot
####################################################################################

## colour palette
mycolors <- colorRampPalette(brewer.pal(9, "Set1"))(length(unique(aa_over_time_all$mutation)))

## final plot 
plot <- aa_over_time_all %>%
  ggplot(aes(x=epi_week, y=sum, colour = mutation, group=mutation)) +  #, y=cum_freq, colour = Name, group=Name
  geom_line(size=1) +
  xlab("EpiWeek") + 
  ylab("Number of global seequences") + 
  theme_classic() +
  scale_colour_manual(values=mycolors) + 
  scale_y_continuous(expand = c(0, 0),
                     ##limits = c(0,10000), 
                    breaks = seq(0, 60200, by = 5000)) +
  scale_x_continuous(expand = c(0, 0.5), 
                    limits = c(0,83),
                    breaks = seq(0, 83, by = 2)) + 
  ggtitle("T cell epitope variants over time") +
  labs(colour = "") 

## export plot
ggsave("output/iScience_mutation_prevalence_update_06Sep2021.pdf", plot, width = 15, height = 10)

####################################################################################
# end
####################################################################################
